# Supplementary material for: In-Depth Investigation of Low-Abundance Proteins in Matured and Filling Stages Seeds of Glycine max Employing a Combination of Protamine Sulfate Precipitation and TMT-Based Quantitative Proteomic Analysis
Source: Cells. 2020 Jun 22;9(6):1517. doi: 10.3390/cells9061517 (PMC7349688; doi:10.3390/cells9061517)
Supplement: Supplementary file 1 [file cells-09-01517-s001.zip]

Archive with 5 entries (5 files):
- Supplementary figures.pptx
- Table S1.xlsx
- Table S2.xlsx
- Table S3.xlsx
- Table S4.xlsx
