# Supplementary material for: In-Depth Investigation of Low-Abundance Proteins in Matured and Filling Stages Seeds of Glycine max Employing a Combination of Protamine Sulfate Precipitation and TMT-Based Quantitative Proteomic Analysis
Source: Cells. 2020 Jun 22;9(6):1517. doi: 10.3390/cells9061517 (PMC7349688; doi:10.3390/cells9061517)
Supplement: Supplementary file 1 [file cells-09-01517-s001.zip › Table S1.xlsx]

## Sheet: ReadMe
Table S1. Identification of differentially modulated proteins in the matured seeds by TMT-based quantitative proteomic analysis
	Tab Title	Content description
1	Table information	Content of Workbook
2	Labeling info	TMT labeling information of each sample
3	ProteinGroup (Raw data)	List of protein intensities after processing raw file using MaxQuant software
4	Raw data	Proteins filtered out using two parameters (more than one unique peptides and 70% of valid values among replicates)
5	SL Norm	Sample loading normalization of Raw Data using R
6	IRS Norm	Internal Reference Scailing normalization of SL data using R
7	IRS_TMM Norm	Trimmed mean of M values normalization of IRS data using R
8	Significant proteins	Proteins with > 1.5 fold changes and FDR < 0.05

## Sheet: Labeling info
TMT set & Replicates		Sample labeling
		TMT reagent	Sample Info
TMT 6-plex set_1	Replicates_1	126	DT
		127	DS
		128	DP
		129	ST
		130	SS
		131	SP
TMT 6-plex set_2	Replicates_2	126	DT
		127	DS
		128	DP
		129	ST
		130	SS
		131	SP
TMT 6-plex set_3	Replicates_3	126	DT
		127	DS
		128	DP
		129	ST
		130	SS
		131	SP

## Sheet: ProteinGroup
Protein IDs	Majority protein IDs	Fasta headers	Unique peptides	Sequence coverage [%]	Mol. weight [kDa]	Q-value	Score	D_Total_TMT126 rep_1	D_PSS_TMT127 rep_1	D_PSP_TMT128 rep_1	S_Total_TMT129 rep_1	S_PSS_TMT130 rep_1	S_PSP_TMT131 rep_1	D_Total_TMT126 rep_2	D_PSS_TMT127 rep_2	D_PSP_TMT128 rep_2	S_Total_TMT129 rep_2	S_PSS_TMT130 rep_2	S_PSP_TMT131 rep_2	D_Total_TMT126 rep_3	D_PSS_TMT127 rep_3	D_PSP_TMT128 rep_3	S_Total_TMT129 rep_3	S_PSS_TMT130 rep_3	S_PSP_TMT131 rep_3	MS/MS count	Only identified by site	Reverse	Potential contaminant
CON__P00761	CON__P00761		8	54.5	24.409	0	323.31	2749300	2522800	2537900	2598400	2498400	2812600	2442200	2205300	2244500	2253100	2191700	2499800	2671300	2457100	2449600	2466700	2432800	2707400	472			+
CON__P02533;CON__P08779;CON__Q6IFX2;CON__P19012;CON__A2A4G1;CON__P08727;CON__P19001;CON__Q04695;CON__Q9QWL7;CON__Q9Z2K1;CON__Q3ZAW8;CON__ENSEMBL:ENSP00000377550;CON__P13646-1	CON__P02533;CON__P08779	;	5	15.3	51.621	0	11.086	10851	14392	9248.9	13998	17373	14992	12453	18878	9612.2	15390	26029	21615	15279	20267	11995	17481	24676	20218	12			+
CON__P02538;CON__P48668;CON__P04259;CON__O95678;CON__Q8VED5;CON__P07744;CON__P05787;CON__Q9DCV7;CON__Q3KNV1;CON__P08729;CON__Q8N1N4-2;CON__Q7RTT2;CON__Q9NSB2;CON__Q6ISB0;CON__H-INV:HIT000292931;CON__Q61726;CON__O43790;CON__Q6NT21;CON__P78385;CON__Q14533;CON__P78386	CON__P02538;CON__P48668;CON__P04259;CON__O95678	;;;	2	20.9	60.044	0	24.682	9025.2	21114	9044.5	14539	21955	19992	12856	28158	16163	19416	28956	38603	5899.3	16423	6991.3	11678	17818	18846	12			+
CON__P04264;CON__H-INV:HIT000016045	CON__P04264		13	35.9	66.017	0	190.83	466950	489810	483720	510460	593590	408130	418330	441950	436670	463760	543380	368840	423910	437650	413320	415170	476530	367120	145			+
CON__P07477	CON__P07477		1	11.3	26.558	0.0085828	2.3336	5300.9	5481.9	5071.8	5495.2	4836	6593.5	0	0	0	0	0	0	2663.9	1423.7	3041.9	2468.3	1382.8	2453.2	2			+
CON__P13645;CON__P02535-1;CON__Q7Z3Y7;CON__Q7Z3Z0;CON__Q7Z3Y8;CON__Q148H6;CON__Q7Z3Y9	CON__P13645		20	46.5	59.51	0	230.49	476100	562110	690190	712750	893460	478290	350700	427820	532210	543830	637330	356040	338820	381420	437160	473280	575260	337550	137			+
CON__P13647	CON__P13647		1	18.5	62.378	0	9.6777	804.31	957.98	1408.1	1351.9	2160.1	2090.6	4657.9	7630.6	6138.3	8424.2	11361	5863	2556.1	3492.6	3823.2	4346.8	5410.6	3131	7			+
CON__P35527;CON__P05784;CON__P08730-1;CON__Q99456	CON__P35527		18	46.4	62.129	0	80.799	167040	214610	101860	149280	204790	135780	128610	164610	77756	114320	156260	104590	157950	196080	95128	137250	182850	122190	59			+
CON__P35908v2;CON__P35908;CON__Q6NXH9;CON__Q7RTS7;CON__Q32MB2;CON__Q6IFZ6;CON__Q7Z794;CON__Q9R0H5;CON__P19013;CON__Q9H552;CON__Q14CN4-1;CON__Q6IME9;CON__Q3SY84	CON__P35908v2;CON__P35908	;	11	38.2	65.432	0	61.542	133700	156700	178680	217770	181970	152580	103360	125510	147850	165320	146500	106460	146200	193330	196300	228090	211290	154070	74			+
REV__sp|P27066|RBL_SOYBN	REV__sp|P27066|RBL_SOYBN	sp|P27066|RBL_SOYBN Ribulose bisphosphate carboxylase large chain OS=Glycine max OX=3847 GN=rbcL PE=1 SV=3	1	0	52.609	0.0086121	2.3479	68303	62953	68004	102050	98651	110300	0	0	0	0	0	0	0	0	0	0	0	0	2		+
REV__tr|I1KYU1|I1KYU1_SOYBN;REV__tr|A0A0R0EX61|A0A0R0EX61_SOYBN	REV__tr|I1KYU1|I1KYU1_SOYBN;REV__tr|A0A0R0EX61|A0A0R0EX61_SOYBN	tr|I1KYU1|I1KYU1_SOYBN DUF641 domain-containing protein OS=Glycine max OX=3847 GN=100789256 PE=4 SV=1;tr|A0A0R0EX61|A0A0R0EX61_SOYBN DUF641 domain-containing protein OS=Glycine max OX=3847 GN=GLYMA_18G067600 PE=4 SV=1	2	0	53.284	0.0022022	3.2093	0	0	0	0	0	0	4903.4	4399	4792	6464.3	5989.8	6164.9	2747	2496.2	2012.4	3057.4	3372.8	2734.7	3		+
REV__tr|A0A0R0EYZ8|A0A0R0EYZ8_SOYBN	REV__tr|A0A0R0EYZ8|A0A0R0EYZ8_SOYBN	tr|A0A0R0EYZ8|A0A0R0EYZ8_SOYBN Uncharacterized protein OS=Glycine max OX=3847 GN=GLYMA_18G094000 PE=4 SV=1	1	0	59.804	0.0078487	2.3793	0	0	0	0	0	0	17094	21985	16597	14067	20062	21532	12497	34256	5629.2	10544	29486	9120.4	3		+
REV__tr|A0A0R0F1Y3|A0A0R0F1Y3_SOYBN;REV__tr|A0A0R0GB11|A0A0R0GB11_SOYBN;REV__tr|K7LBT9|K7LBT9_SOYBN;REV__tr|K7MBI7|K7MBI7_SOYBN;REV__tr|K7KG93|K7KG93_SOYBN;REV__tr|K7LBT8|K7LBT8_SOYBN;REV__tr|A0A0R0GCB3|A0A0R0GCB3_SOYBN	REV__tr|A0A0R0F1Y3|A0A0R0F1Y3_SOYBN;REV__tr|A0A0R0GB11|A0A0R0GB11_SOYBN;REV__tr|K7LBT9|K7LBT9_SOYBN;REV__tr|K7MBI7|K7MBI7_SOYBN;REV__tr|K7KG93|K7KG93_SOYBN;REV__tr|K7LBT8|K7LBT8_SOYBN;REV__tr|A0A0R0GCB3|A0A0R0GCB3_SOYBN	tr|A0A0R0F1Y3|A0A0R0F1Y3_SOYBN CW-type domain-containing protein OS=Glycine max OX=3847 GN=100806105 PE=4 SV=1;tr|A0A0R0GB11|A0A0R0GB11_SOYBN CW-type domain-containing protein OS=Glycine max OX=3847 GN=102667636 PE=4 SV=1;tr|K7LBT9|K7LBT9_SOYBN CW-type dom	2	0	183.99	0.0053886	2.641	0	0	0	0	0	0	0	0	0	0	0	0	62442	136840	1963.3	84941	171320	8827.7	2		+
REV__tr|A0A0R0F8M9|A0A0R0F8M9_SOYBN;REV__tr|A0A0R0F038|A0A0R0F038_SOYBN;REV__sp|Q2PMN7|NU1C_SOYBN	REV__tr|A0A0R0F8M9|A0A0R0F8M9_SOYBN;REV__tr|A0A0R0F038|A0A0R0F038_SOYBN;REV__sp|Q2PMN7|NU1C_SOYBN	tr|A0A0R0F8M9|A0A0R0F8M9_SOYBN Uncharacterized protein (Fragment) OS=Glycine max OX=3847 GN=GLYMA_18G155600 PE=3 SV=1;tr|A0A0R0F038|A0A0R0F038_SOYBN Uncharacterized protein (Fragment) OS=Glycine max OX=3847 GN=GLYMA_18G146300 PE=3 SV=1;sp|Q2PMN7|NU1C_SOYBN	2	0	18.974	0.00046555	3.7997	173800	239010	53990	196210	296100	56382	241450	308330	42944	258060	387750	51617	319720	344250	128830	404280	499840	242530	10		+
REV__tr|A0A0R0FCP8|A0A0R0FCP8_SOYBN	REV__tr|A0A0R0FCP8|A0A0R0FCP8_SOYBN	tr|A0A0R0FCP8|A0A0R0FCP8_SOYBN Uncharacterized protein OS=Glycine max OX=3847 GN=GLYMA_18G167100 PE=4 SV=1	1	0	9.6464	0.0069473	2.5062	129520	152100	109970	133170	142730	128240	121000	141250	98341	119070	135650	113330	126670	145220	103390	133040	143470	126310	27		+
REV__tr|A0A0R0FGN2|A0A0R0FGN2_SOYBN	REV__tr|A0A0R0FGN2|A0A0R0FGN2_SOYBN	tr|A0A0R0FGN2|A0A0R0FGN2_SOYBN Uncharacterized protein OS=Glycine max OX=3847 GN=100817801 PE=4 SV=1	1	0	193.26	0.0092775	2.2475	0	0	0	0	0	0	5276	10461	112.03	4946.4	10485	726.64	4297.8	7920.8	26.278	4594.3	8082	539.33	3		+
REV__tr|A0A0R0FJ50|A0A0R0FJ50_SOYBN;REV__tr|I1MJV5|I1MJV5_SOYBN	REV__tr|A0A0R0FJ50|A0A0R0FJ50_SOYBN;REV__tr|I1MJV5|I1MJV5_SOYBN	tr|A0A0R0FJ50|A0A0R0FJ50_SOYBN tRNA pseudouridine synthase OS=Glycine max OX=3847 GN=100799818 PE=3 SV=1;tr|I1MJV5|I1MJV5_SOYBN tRNA pseudouridine synthase OS=Glycine max OX=3847 GN=100799818 PE=3 SV=1	1	0	39.036	0.0098348	2.2118	115050	100340	106520	150230	153010	171290	195330	169880	179270	263510	260630	290960	0	0	0	0	0	0	3		+
REV__tr|A0A0R0FNS7|A0A0R0FNS7_SOYBN	REV__tr|A0A0R0FNS7|A0A0R0FNS7_SOYBN	tr|A0A0R0FNS7|A0A0R0FNS7_SOYBN Uncharacterized protein OS=Glycine max OX=3847 GN=GLYMA_17G137500 PE=4 SV=1	2	0	38.996	0.0051835	2.6486	7307	7368.2	5809.7	8030.1	9590.3	8220.1	2334.9	2854.8	1063.8	2559.7	3786.2	1534.5	4369.9	6103.8	3277.6	5309.5	7083.1	4821.4	9		+
REV__tr|C6ZS38|C6ZS38_SOYBN;REV__tr|A0A0R0FT41|A0A0R0FT41_SOYBN;REV__tr|A0A0R0FTF9|A0A0R0FTF9_SOYBN	REV__tr|C6ZS38|C6ZS38_SOYBN;REV__tr|A0A0R0FT41|A0A0R0FT41_SOYBN;REV__tr|A0A0R0FTF9|A0A0R0FTF9_SOYBN	tr|C6ZS38|C6ZS38_SOYBN Candidate disease-resistance protein OS=Glycine max OX=3847 GN=100817425 PE=2 SV=1;tr|A0A0R0FT41|A0A0R0FT41_SOYBN TIR domain-containing protein OS=Glycine max OX=3847 GN=GLYMA_16G198900 PE=4 SV=1;tr|A0A0R0FTF9|A0A0R0FTF9_SOYBN TIR do	1	0	118.17	1	-2	0	0	0	0	0	0	32592	82588	0	31980	83212	1046.8	0	0	0	0	0	0	1	+	+
REV__tr|A0A0R0G6A2|A0A0R0G6A2_SOYBN;REV__tr|A0A0R0GHM3|A0A0R0GHM3_SOYBN;REV__tr|A0A0R0G6D0|A0A0R0G6D0_SOYBN;REV__tr|I1MJF7|I1MJF7_SOYBN;REV__tr|A0A0R0IMY4|A0A0R0IMY4_SOYBN;REV__tr|A0A0R0IRC4|A0A0R0IRC4_SOYBN;REV__tr|A0A0R0IX43|A0A0R0IX43_SOYBN;REV__tr|A0A0R0IMY2|A0A0R0IMY2_SOYBN	REV__tr|A0A0R0G6A2|A0A0R0G6A2_SOYBN;REV__tr|A0A0R0GHM3|A0A0R0GHM3_SOYBN;REV__tr|A0A0R0G6D0|A0A0R0G6D0_SOYBN;REV__tr|I1MJF7|I1MJF7_SOYBN;REV__tr|A0A0R0IMY4|A0A0R0IMY4_SOYBN;REV__tr|A0A0R0IRC4|A0A0R0IRC4_SOYBN;REV__tr|A0A0R0IX43|A0A0R0IX43_SOYBN;REV__tr|A0A0R0IMY2|A0A0R0IMY2_SOYBN	tr|A0A0R0G6A2|A0A0R0G6A2_SOYBN TPR_MLP1_2 domain-containing protein OS=Glycine max OX=3847 GN=100811882 PE=4 SV=1;tr|A0A0R0GHM3|A0A0R0GHM3_SOYBN TPR_MLP1_2 domain-containing protein OS=Glycine max OX=3847 GN=100811882 PE=4 SV=1;tr|A0A0R0G6D0|A0A0R0G6D0_SOY	2	0	158.82	0.0077032	2.4506	0	0	0	0	0	0	6447.2	6261.5	4758	8085.8	7562.8	8305.9	14226	11662	10325	16220	16614	17093	3		+
REV__tr|A0A0R0GDS6|A0A0R0GDS6_SOYBN;REV__tr|A0A0R0G729|A0A0R0G729_SOYBN	REV__tr|A0A0R0GDS6|A0A0R0GDS6_SOYBN;REV__tr|A0A0R0G729|A0A0R0G729_SOYBN	tr|A0A0R0GDS6|A0A0R0GDS6_SOYBN SSD domain-containing protein OS=Glycine max OX=3847 GN=100795551 PE=4 SV=1;tr|A0A0R0G729|A0A0R0G729_SOYBN SSD domain-containing protein OS=Glycine max OX=3847 GN=100795551 PE=4 SV=1	1	0	140.77	0.0024065	3.1473	62290	30904	64994	58606	31005	76396	24564	1771.9	31054	26546	2053.3	35749	50855	3093.2	60640	52502	2391	80563	19		+
REV__tr|A0A0R0GJL2|A0A0R0GJL2_SOYBN	REV__tr|A0A0R0GJL2|A0A0R0GJL2_SOYBN	tr|A0A0R0GJL2|A0A0R0GJL2_SOYBN Uncharacterized protein OS=Glycine max OX=3847 GN=GLYMA_13G072000 PE=4 SV=1	1	0	30.928	0.0019885	3.2437	12335	9755.5	10536	13769	14199	13059	5402.5	4738.7	4466.5	5219.4	6651.7	6519.5	44445	41760	37584	58393	51538	58295	7		+
REV__tr|A0A0R0GMC5|A0A0R0GMC5_SOYBN;REV__tr|I1JH74|I1JH74_SOYBN	REV__tr|A0A0R0GMC5|A0A0R0GMC5_SOYBN;REV__tr|I1JH74|I1JH74_SOYBN	tr|A0A0R0GMC5|A0A0R0GMC5_SOYBN Uncharacterized protein OS=Glycine max OX=3847 GN=100806179 PE=4 SV=1;tr|I1JH74|I1JH74_SOYBN Uncharacterized protein OS=Glycine max OX=3847 GN=100790696 PE=4 SV=1	2	0	28.11	0.002809	3.0597	0	0	0	0	0	0	10147	13006	5725.4	12582	17758	10086	4397.7	3261.8	3613.8	7273.1	6322.4	6684.6	3		+
REV__tr|K7LW89|K7LW89_SOYBN;REV__tr|A0A0R0GVJ2|A0A0R0GVJ2_SOYBN;REV__tr|I1JFF5|I1JFF5_SOYBN;REV__tr|I1M3I7|I1M3I7_SOYBN	REV__tr|K7LW89|K7LW89_SOYBN;REV__tr|A0A0R0GVJ2|A0A0R0GVJ2_SOYBN;REV__tr|I1JFF5|I1JFF5_SOYBN;REV__tr|I1M3I7|I1M3I7_SOYBN	tr|K7LW89|K7LW89_SOYBN WD_REPEATS_REGION domain-containing protein OS=Glycine max OX=3847 GN=GLYMA_12G214400 PE=4 SV=1;tr|A0A0R0GVJ2|A0A0R0GVJ2_SOYBN WD_REPEATS_REGION domain-containing protein OS=Glycine max OX=3847 GN=100785120 PE=4 SV=1;tr|I1JFF5|I1JFF5	1	0	25.244	0.0046141	2.7521	101920	105850	78736	119980	146070	106610	50243	54891	46368	79004	79521	72973	107740	113230	82686	121420	151970	108090	8		+
REV__tr|A0A0R0IZW5|A0A0R0IZW5_SOYBN	REV__tr|A0A0R0IZW5|A0A0R0IZW5_SOYBN	tr|A0A0R0IZW5|A0A0R0IZW5_SOYBN WD_REPEATS_REGION domain-containing protein OS=Glycine max OX=3847 GN=100789935 PE=4 SV=1	2	0	282.42	0.0040365	2.8782	0	0	0	0	0	0	0	0	0	0	0	0	147430	10786	243710	177490	10147	388900	4		+
REV__tr|A0A0R0JD77|A0A0R0JD77_SOYBN	REV__tr|A0A0R0JD77|A0A0R0JD77_SOYBN	tr|A0A0R0JD77|A0A0R0JD77_SOYBN TENA_THI-4 domain-containing protein OS=Glycine max OX=3847 GN=GLYMA_07G240700 PE=4 SV=1	1	0	33.601	0.0015562	3.319	881900	15692	1426300	5347.7	19753	11917	451550	3092.8	758220	434.89	6763	10251	519590	3042.4	900710	409.32	11899	5713.9	28		+
REV__tr|A0A0R0JF06|A0A0R0JF06_SOYBN;REV__tr|I1KA18|I1KA18_SOYBN;REV__tr|A0A0R0K6S7|A0A0R0K6S7_SOYBN	REV__tr|A0A0R0JF06|A0A0R0JF06_SOYBN;REV__tr|I1KA18|I1KA18_SOYBN;REV__tr|A0A0R0K6S7|A0A0R0K6S7_SOYBN	tr|A0A0R0JF06|A0A0R0JF06_SOYBN Uncharacterized protein OS=Glycine max OX=3847 GN=100803679 PE=4 SV=1;tr|I1KA18|I1KA18_SOYBN Uncharacterized protein OS=Glycine max OX=3847 GN=100803679 PE=4 SV=2;tr|A0A0R0K6S7|A0A0R0K6S7_SOYBN Uncharacterized protein OS=Glyc	1	0	197.58	1	-2	0	0	0	0	0	0	8103.4	28152	671.07	8727.3	31301	1381.5	8888.4	28946	0	10226	29485	2031.3	2	+	+
REV__tr|A0A0R0JKE5|A0A0R0JKE5_SOYBN;REV__tr|A0A0R0JL01|A0A0R0JL01_SOYBN;REV__tr|I1JYY1|I1JYY1_SOYBN;REV__tr|I1MAE2|I1MAE2_SOYBN;REV__tr|I1LXA8|I1LXA8_SOYBN;REV__tr|I1KAI4|I1KAI4_SOYBN;REV__tr|A0A0R0JFN7|A0A0R0JFN7_SOYBN	REV__tr|A0A0R0JKE5|A0A0R0JKE5_SOYBN;REV__tr|A0A0R0JL01|A0A0R0JL01_SOYBN;REV__tr|I1JYY1|I1JYY1_SOYBN;REV__tr|I1MAE2|I1MAE2_SOYBN;REV__tr|I1LXA8|I1LXA8_SOYBN;REV__tr|I1KAI4|I1KAI4_SOYBN;REV__tr|A0A0R0JFN7|A0A0R0JFN7_SOYBN	tr|A0A0R0JKE5|A0A0R0JKE5_SOYBN Uncharacterized protein OS=Glycine max OX=3847 GN=100799771 PE=4 SV=1;tr|A0A0R0JL01|A0A0R0JL01_SOYBN Uncharacterized protein OS=Glycine max OX=3847 GN=100799771 PE=4 SV=1;tr|I1JYY1|I1JYY1_SOYBN Uncharacterized protein OS=Glyc	1	0	72.232	0.0087562	2.3144	16819	42531	83.144	12937	27119	4138.1	11310	26357	812.11	10148	19517	3144.7	16266	39554	595.3	13398	25160	4285.5	3		+
REV__tr|A0A0R0JLA2|A0A0R0JLA2_SOYBN	REV__tr|A0A0R0JLA2|A0A0R0JLA2_SOYBN	tr|A0A0R0JLA2|A0A0R0JLA2_SOYBN Uncharacterized protein OS=Glycine max OX=3847 GN=GLYMA_06G244600 PE=4 SV=1	1	0	31.251	1	-2	4936	3965.1	4306.8	8044.6	8109.3	7893.4	27036	25140	25057	63618	60147	63196	5200.4	4987.5	4944.9	9900.3	10610	9668.2	5	+	+
REV__tr|A0A0R0KCI9|A0A0R0KCI9_SOYBN	REV__tr|A0A0R0KCI9|A0A0R0KCI9_SOYBN	tr|A0A0R0KCI9|A0A0R0KCI9_SOYBN Protein kinase domain-containing protein OS=Glycine max OX=3847 GN=GLYMA_04G252700 PE=4 SV=1	1	0	79.1	1	-2	0	0	0	0	0	0	0	0	0	0	0	0	7040.4	5992.5	5617.1	5898.4	7805.1	6915.7	1	+	+
REV__tr|A0A0R0L3E4|A0A0R0L3E4_SOYBN;REV__tr|K7KBK0|K7KBK0_SOYBN;REV__tr|A0A0R0L3K1|A0A0R0L3K1_SOYBN;REV__tr|A0A0R0LDE0|A0A0R0LDE0_SOYBN;REV__tr|I1JJG1|I1JJG1_SOYBN	REV__tr|A0A0R0L3E4|A0A0R0L3E4_SOYBN;REV__tr|K7KBK0|K7KBK0_SOYBN;REV__tr|A0A0R0L3K1|A0A0R0L3K1_SOYBN;REV__tr|A0A0R0LDE0|A0A0R0LDE0_SOYBN;REV__tr|I1JJG1|I1JJG1_SOYBN	tr|A0A0R0L3E4|A0A0R0L3E4_SOYBN Kinesin motor domain-containing protein OS=Glycine max OX=3847 GN=100806960 PE=3 SV=1;tr|K7KBK0|K7KBK0_SOYBN Kinesin motor domain-containing protein OS=Glycine max OX=3847 GN=100806960 PE=3 SV=1;tr|A0A0R0L3K1|A0A0R0L3K1_SOYBN	1	0	136.98	0.0091017	2.2655	26152	0	38208	24753	0	57915	140300	0	186730	124880	630.17	266830	144690	167.5	189160	130460	65.481	286180	11		+
REV__tr|K7K229|K7K229_SOYBN;REV__tr|A0A0R0L774|A0A0R0L774_SOYBN;REV__tr|A0A0R0LE28|A0A0R0LE28_SOYBN	REV__tr|K7K229|K7K229_SOYBN;REV__tr|A0A0R0L774|A0A0R0L774_SOYBN;REV__tr|A0A0R0LE28|A0A0R0LE28_SOYBN	tr|K7K229|K7K229_SOYBN Uncharacterized protein OS=Glycine max OX=3847 GN=100812458 PE=4 SV=1;tr|A0A0R0L774|A0A0R0L774_SOYBN Uncharacterized protein OS=Glycine max OX=3847 GN=100819931 PE=4 SV=1;tr|A0A0R0LE28|A0A0R0LE28_SOYBN Uncharacterized protein OS=Glyc	1	0	67.186	1	-2	10776	13123	7731.6	14476	19299	12098	30915	35530	21580	41962	49846	36912	20342	28648	12622	27271	36477	23586	13	+	+
REV__tr|A0A368UHX5|A0A368UHX5_SOYBN	REV__tr|A0A368UHX5|A0A368UHX5_SOYBN	tr|A0A368UHX5|A0A368UHX5_SOYBN DhaK domain-containing protein OS=Glycine max OX=3847 GN=GLYMA_15G201200 PE=4 SV=1	2	0	93.854	0.0061703	2.5678	5646.1	5969.1	5512.8	8858.1	8442.7	8983.1	2462.1	2820.4	2682.6	2926.3	3039.2	3031.8	9742.3	9142	8893.3	13046	11860	12983	3		+
REV__tr|I1JAU8|I1JAU8_SOYBN	REV__tr|I1JAU8|I1JAU8_SOYBN	tr|I1JAU8|I1JAU8_SOYBN Abhydrolase_3 domain-containing protein OS=Glycine max OX=3847 GN=100814777 PE=4 SV=1	2	0	36.843	0.0038322	2.9031	121870	101990	103910	74947	77936	78022	86082	79694	83326	58500	54611	66592	205.15	0	728.29	1201.2	390.57	325.24	3		+
REV__tr|I1JCF6|I1JCF6_SOYBN	REV__tr|I1JCF6|I1JCF6_SOYBN	tr|I1JCF6|I1JCF6_SOYBN Senescence domain-containing protein OS=Glycine max OX=3847 GN=100777392 PE=4 SV=1	2	0	49.61	0.0034298	2.9837	1785.3	1768.5	1722.3	4426.7	4183.9	3972.4	18960	15820	17021	24693	24512	26239	2414.9	2334.9	2693.9	7443.9	5996.4	6893.2	7		+
REV__tr|I1JDT8|I1JDT8_SOYBN;REV__tr|I1N509|I1N509_SOYBN	REV__tr|I1JDT8|I1JDT8_SOYBN;REV__tr|I1N509|I1N509_SOYBN	tr|I1JDT8|I1JDT8_SOYBN Uncharacterized protein OS=Glycine max OX=3847 GN=100798999 PE=4 SV=2;tr|I1N509|I1N509_SOYBN Uncharacterized protein OS=Glycine max OX=3847 GN=100816426 PE=4 SV=1	1	0	48.028	0.0042382	2.8663	0	0	0	0	0	0	0	0	0	0	0	0	21622	17039	19686	46151	50286	50646	1		+
REV__tr|I1JVA8|I1JVA8_SOYBN	REV__tr|I1JVA8|I1JVA8_SOYBN	tr|I1JVA8|I1JVA8_SOYBN Uncharacterized protein OS=Glycine max OX=3847 GN=100807016 PE=4 SV=1	1	0	24.008	0.008432	2.3604	73893	66592	58449	79415	75157	81250	129060	121270	100180	135900	135530	147520	115140	104210	93971	123660	115660	133080	17		+
REV__tr|I1KSQ7|I1KSQ7_SOYBN;REV__tr|I1K496|I1K496_SOYBN	REV__tr|I1KSQ7|I1KSQ7_SOYBN;REV__tr|I1K496|I1K496_SOYBN	tr|I1KSQ7|I1KSQ7_SOYBN Magnesium transporter OS=Glycine max OX=3847 GN=100786220 PE=3 SV=1;tr|I1K496|I1K496_SOYBN Magnesium transporter OS=Glycine max OX=3847 GN=100812561 PE=3 SV=1	2	0	50.614	0.0036294	2.9276	61462	55644	55507	78844	80689	89066	31703	30842	28247	55133	60636	65285	12820	12806	11994	22919	23027	25132	3		+
REV__tr|I1KEW2|I1KEW2_SOYBN	REV__tr|I1KEW2|I1KEW2_SOYBN	tr|I1KEW2|I1KEW2_SOYBN Uncharacterized protein OS=Glycine max OX=3847 GN=100795012 PE=3 SV=1	1	0	40.579	1	-2	0	0	0	0	0	0	0	0	0	0	0	0	7239.3	7339.4	511.08	6197	10591	791.83	1	+	+
REV__tr|I1KVU0|I1KVU0_SOYBN;REV__tr|I1KG34|I1KG34_SOYBN	REV__tr|I1KVU0|I1KVU0_SOYBN;REV__tr|I1KG34|I1KG34_SOYBN	tr|I1KVU0|I1KVU0_SOYBN Uncharacterized protein OS=Glycine max OX=3847 GN=GLYMA_08G224400 PE=3 SV=1;tr|I1KG34|I1KG34_SOYBN Uncharacterized protein OS=Glycine max OX=3847 GN=GLYMA_07G002300 PE=3 SV=1	1	0	68.778	0.0047967	2.6993	13002	12227	10929	16249	15885	17046	16187	15229	14610	21328	20138	22194	26923	21185	20416	29781	31271	33785	4		+
REV__tr|I1KGP5|I1KGP5_SOYBN	REV__tr|I1KGP5|I1KGP5_SOYBN	tr|I1KGP5|I1KGP5_SOYBN Uncharacterized protein OS=Glycine max OX=3847 GN=100806721 PE=4 SV=2	1	0	60.339	0.0017774	3.311	28638	25940	27843	32738	30010	35281	24747	22226	23011	28313	28419	30186	27714	21685	24880	30855	31303	31872	3		+
REV__tr|I1KP10|I1KP10_SOYBN;REV__tr|I1KP11|I1KP11_SOYBN;REV__tr|I1KP09|I1KP09_SOYBN	REV__tr|I1KP10|I1KP10_SOYBN;REV__tr|I1KP11|I1KP11_SOYBN;REV__tr|I1KP09|I1KP09_SOYBN	tr|I1KP10|I1KP10_SOYBN Uncharacterized protein OS=Glycine max OX=3847 GN=100814238 PE=4 SV=1;tr|I1KP11|I1KP11_SOYBN Uncharacterized protein OS=Glycine max OX=3847 GN=100814238 PE=4 SV=1;tr|I1KP09|I1KP09_SOYBN Uncharacterized protein OS=Glycine max OX=3847	1	0	98.814	0.0094525	2.2268	129150	0	210630	122090	0	267150	59422	0	94651	55941	0	127270	272050	0	409280	231790	0	522260	6		+
REV__tr|I1KSM4|I1KSM4_SOYBN	REV__tr|I1KSM4|I1KSM4_SOYBN	tr|I1KSM4|I1KSM4_SOYBN Protein kinase domain-containing protein OS=Glycine max OX=3847 GN=100777862 PE=4 SV=2	2	0	116.03	0.00090682	3.4824	60160	41279	61308	85594	69244	101500	31994	15827	36473	32760	19565	49454	7771.6	5237.1	9232.9	10489	6838.7	13867	12		+
REV__tr|I1L3M6|I1L3M6_SOYBN;REV__tr|I1MQA9|I1MQA9_SOYBN	REV__tr|I1L3M6|I1L3M6_SOYBN;REV__tr|I1MQA9|I1MQA9_SOYBN	tr|I1L3M6|I1L3M6_SOYBN ENTH domain-containing protein OS=Glycine max OX=3847 GN=100819393 PE=4 SV=1;tr|I1MQA9|I1MQA9_SOYBN ENTH domain-containing protein OS=Glycine max OX=3847 GN=100808531 PE=4 SV=1	2	0	48.464	0.0057696	2.5996	10308	11138	369.27	10277	15804	1570.5	4414.5	6116	1119.7	2988.8	4257	1754.5	2911.6	4718.1	1170.6	2637.3	3589.7	2280.8	3		+
REV__tr|I1LE57|I1LE57_SOYBN	REV__tr|I1LE57|I1LE57_SOYBN	tr|I1LE57|I1LE57_SOYBN Lipoxygenase OS=Glycine max OX=3847 GN=100782558 PE=3 SV=2	1	0	51.13	0.0096419	2.2144	30641	65808	4242.5	32583	65799	9110.3	23906	55849	3406.6	27166	58321	7676.3	32173	69738	3474.5	31870	71326	7981.3	9		+
REV__tr|I1LQ45|I1LQ45_SOYBN;REV__tr|I1LJE1|I1LJE1_SOYBN	REV__tr|I1LQ45|I1LQ45_SOYBN;REV__tr|I1LJE1|I1LJE1_SOYBN	tr|I1LQ45|I1LQ45_SOYBN WD_REPEATS_REGION domain-containing protein OS=Glycine max OX=3847 GN=100787237 PE=4 SV=1;tr|I1LJE1|I1LJE1_SOYBN WD_REPEATS_REGION domain-containing protein OS=Glycine max OX=3847 GN=100794776 PE=4 SV=1	2	0	41.02	0.0082412	2.3696	0	0	0	0	0	0	0	292.37	266.02	284.84	174.66	164.66	14376	13346	10801	10427	11431	12034	2		+
REV__tr|I1LNY6|I1LNY6_SOYBN	REV__tr|I1LNY6|I1LNY6_SOYBN	tr|I1LNY6|I1LNY6_SOYBN Carboxypeptidase OS=Glycine max OX=3847 GN=100783864 PE=3 SV=1	1	0	55.669	0.0080451	2.3728	31313	4592.1	52575	43523	3735.6	87460	17780	5901.2	28633	24707	4967.6	49273	14792	6094	21109	20053	5929.2	36804	12		+
REV__tr|K7LTD2|K7LTD2_SOYBN;REV__tr|K7LTD1|K7LTD1_SOYBN;REV__tr|I1LQT2|I1LQT2_SOYBN	REV__tr|K7LTD2|K7LTD2_SOYBN;REV__tr|K7LTD1|K7LTD1_SOYBN;REV__tr|I1LQT2|I1LQT2_SOYBN	tr|K7LTD2|K7LTD2_SOYBN Jas domain-containing protein OS=Glycine max OX=3847 GN=100819317 PE=4 SV=1;tr|K7LTD1|K7LTD1_SOYBN Jas domain-containing protein OS=Glycine max OX=3847 GN=100819317 PE=4 SV=1;tr|I1LQT2|I1LQT2_SOYBN Jas domain-containing protein OS=Gl	1	0	50.646	0.0067651	2.5329	8848	6096.5	11359	10046	6521.8	16206	3592.9	2692.6	4663.3	3656.9	2390.7	5482.5	4521.6	2390.2	5160.7	4136.8	2753.2	7373.6	10		+
REV__tr|I1LWK5|I1LWK5_SOYBN;REV__tr|A0A0R0EHY3|A0A0R0EHY3_SOYBN;REV__tr|I1N651|I1N651_SOYBN	REV__tr|I1LWK5|I1LWK5_SOYBN;REV__tr|A0A0R0EHY3|A0A0R0EHY3_SOYBN;REV__tr|I1N651|I1N651_SOYBN	tr|I1LWK5|I1LWK5_SOYBN Structural maintenance of chromosomes protein OS=Glycine max OX=3847 GN=100778712 PE=3 SV=2;tr|A0A0R0EHY3|A0A0R0EHY3_SOYBN Structural maintenance of chromosomes protein OS=Glycine max OX=3847 GN=100781330 PE=3 SV=1;tr|I1N651|I1N651_S	2	0	141.1	0.0013405	3.386	8346.9	7447.3	7264.5	11240	10056	10954	6988	7275.7	6322.2	8478.1	8998	9601.7	120590	30317	178730	107090	34591	193720	5		+
REV__tr|I1M0H1|I1M0H1_SOYBN	REV__tr|I1M0H1|I1M0H1_SOYBN	tr|I1M0H1|I1M0H1_SOYBN Pectinesterase OS=Glycine max OX=3847 GN=100808802 PE=3 SV=1	1	0	63.581	0.0032203	3.0006	24451	27874	13287	25767	30903	17429	36549	41916	22955	37743	48310	25511	33811	37545	18470	29964	40484	22722	16		+
REV__tr|I1MD30|I1MD30_SOYBN;REV__tr|I1MD29|I1MD29_SOYBN	REV__tr|I1MD30|I1MD30_SOYBN;REV__tr|I1MD29|I1MD29_SOYBN	tr|I1MD30|I1MD30_SOYBN PHD-type domain-containing protein OS=Glycine max OX=3847 GN=100777146 PE=4 SV=1;tr|I1MD29|I1MD29_SOYBN PHD-type domain-containing protein OS=Glycine max OX=3847 GN=100777146 PE=4 SV=1	1	0	28.001	0.005	2.6883	13007	11312	9864.3	15096	16408	15113	23505	18256	21928	29906	29271	32480	27237	27126	24419	38623	35658	41733	11		+
REV__tr|I1MSB5|I1MSB5_SOYBN;REV__tr|I1MSB4|I1MSB4_SOYBN	REV__tr|I1MSB5|I1MSB5_SOYBN;REV__tr|I1MSB4|I1MSB4_SOYBN	tr|I1MSB5|I1MSB5_SOYBN UDENN domain-containing protein OS=Glycine max OX=3847 GN=100801645 PE=4 SV=2;tr|I1MSB4|I1MSB4_SOYBN UDENN domain-containing protein OS=Glycine max OX=3847 GN=100801645 PE=4 SV=2	1	0	88.546	0.0059683	2.5856	83066	58808	87265	82196	69535	119690	73602	43845	79652	69598	47883	107970	131150	127620	117270	117510	131720	159920	19		+
REV__tr|I1MVX8|I1MVX8_SOYBN	REV__tr|I1MVX8|I1MVX8_SOYBN	tr|I1MVX8|I1MVX8_SOYBN Uncharacterized protein OS=Glycine max OX=3847 GN=GLYMA_17G174600 PE=4 SV=2	1	0	23.222	0.0055659	2.6032	468120	423030	404990	398150	391070	424770	377160	344300	339830	331850	336990	367630	457730	423300	403220	398430	395130	430680	20		+
REV__tr|I1MXS1|I1MXS1_SOYBN;REV__tr|K7LWX7|K7LWX7_SOYBN;REV__tr|A0A0R0FI09|A0A0R0FI09_SOYBN;REV__tr|K7MNS0|K7MNS0_SOYBN;REV__tr|A0A0R0GAL8|A0A0R0GAL8_SOYBN;REV__tr|I1M8I5|I1M8I5_SOYBN;REV__tr|I1MXS2|I1MXS2_SOYBN;REV__tr|I1M8I4|I1M8I4_SOYBN	REV__tr|I1MXS1|I1MXS1_SOYBN;REV__tr|K7LWX7|K7LWX7_SOYBN;REV__tr|A0A0R0FI09|A0A0R0FI09_SOYBN;REV__tr|K7MNS0|K7MNS0_SOYBN;REV__tr|A0A0R0GAL8|A0A0R0GAL8_SOYBN;REV__tr|I1M8I5|I1M8I5_SOYBN;REV__tr|I1MXS2|I1MXS2_SOYBN;REV__tr|I1M8I4|I1M8I4_SOYBN	tr|I1MXS1|I1MXS1_SOYBN RPW8 domain-containing protein OS=Glycine max OX=3847 GN=100776117 PE=3 SV=1;tr|K7LWX7|K7LWX7_SOYBN NB-ARC domain-containing protein OS=Glycine max OX=3847 GN=GLYMA_13G092200 PE=4 SV=1;tr|A0A0R0FI09|A0A0R0FI09_SOYBN NB-ARC domain-con	2	0	93.714	0.0002331	3.8151	28840	20975	21537	33646	35085	35374	0	0	0	0	0	0	0	0	0	0	0	0	3		+
REV__tr|I1N812|I1N812_SOYBN;REV__tr|A0A0R0IWR1|A0A0R0IWR1_SOYBN;REV__tr|I1KZM7|I1KZM7_SOYBN	REV__tr|I1N812|I1N812_SOYBN;REV__tr|A0A0R0IWR1|A0A0R0IWR1_SOYBN;REV__tr|I1KZM7|I1KZM7_SOYBN	tr|I1N812|I1N812_SOYBN Glycosyltransferase OS=Glycine max OX=3847 GN=100794058 PE=3 SV=1;tr|A0A0R0IWR1|A0A0R0IWR1_SOYBN Glycosyltransferase OS=Glycine max OX=3847 GN=GLYMA_08G338200 PE=3 SV=1;tr|I1KZM7|I1KZM7_SOYBN Glycosyltransferase OS=Glycine max OX=384	2	0	51.141	0.0011191	3.3966	0	0	0	0	0	0	5796.2	4682	5808.3	8066.4	8288	8668.1	7829.1	7236.8	6714.8	11905	11868	12078	3		+
REV__tr|I1NCT4|I1NCT4_SOYBN	REV__tr|I1NCT4|I1NCT4_SOYBN	tr|I1NCT4|I1NCT4_SOYBN Uncharacterized protein OS=Glycine max OX=3847 GN=100813247 PE=3 SV=1	1	0	80.936	0.0063577	2.5446	10486	9421.7	8909.4	13526	14540	14783	3232.4	2645.6	3485.2	4275.1	4202.1	5321.6	0	0	0	0	0	0	3		+
REV__tr|I1NIN5|I1NIN5_SOYBN	REV__tr|I1NIN5|I1NIN5_SOYBN	tr|I1NIN5|I1NIN5_SOYBN Uncharacterized protein OS=Glycine max OX=3847 GN=100801352 PE=4 SV=1	1	0	108.42	0.007338	2.4856	371430	329460	326390	823440	796590	878390	373510	356610	325790	774890	763700	810080	428630	404950	344600	775060	802780	797000	37		+
REV__tr|K7K8X6|K7K8X6_SOYBN	REV__tr|K7K8X6|K7K8X6_SOYBN	tr|K7K8X6|K7K8X6_SOYBN Uncharacterized protein OS=Glycine max OX=3847 GN=GLYMA_02G168200 PE=4 SV=1	1	0	22.719	0.0065601	2.5359	27340	25786	25488	17560	16797	20492	24735	23111	23881	15742	16541	17414	21420	20340	20785	14473	14947	15696	3		+
REV__tr|K7LC52|K7LC52_SOYBN	REV__tr|K7LC52|K7LC52_SOYBN	tr|K7LC52|K7LC52_SOYBN Cytokin-bind domain-containing protein OS=Glycine max OX=3847 GN=GLYMA_09G063700 PE=4 SV=1	1	0	35.8	1	-2	3772.5	3367.3	3101.4	6933.8	8086.8	7490.1	1252.1	1511.5	1273.3	2743.7	2630	3041.7	6161.3	5789	5436.2	12441	11928	12359	4	+	+
REV__tr|K7LVZ2|K7LVZ2_SOYBN;REV__tr|K7M2U1|K7M2U1_SOYBN	REV__tr|K7LVZ2|K7LVZ2_SOYBN;REV__tr|K7M2U1|K7M2U1_SOYBN	tr|K7LVZ2|K7LVZ2_SOYBN Uncharacterized protein OS=Glycine max OX=3847 GN=100806124 PE=3 SV=1;tr|K7M2U1|K7M2U1_SOYBN Uncharacterized protein OS=Glycine max OX=3847 GN=100820029 PE=3 SV=1	2	0	67.079	0.0030192	3.0413	0	0	0	0	0	0	578.16	503.92	429.1	898.18	941.71	884.81	9169.9	7892	9049	13426	14345	14264	2		+
REV__tr|K7LXY7|K7LXY7_SOYBN	REV__tr|K7LXY7|K7LXY7_SOYBN	tr|K7LXY7|K7LXY7_SOYBN J domain-containing protein OS=Glycine max OX=3847 GN=100792212 PE=4 SV=1	1	0	87.505	1	-2	25134	26676	25479	48077	47893	53529	11829	12286	14912	21813	21120	22462	15153	14174	15913	26099	24252	26333	3	+	+
REV__tr|K7MFC9|K7MFC9_SOYBN	REV__tr|K7MFC9|K7MFC9_SOYBN	tr|K7MFC9|K7MFC9_SOYBN NTP_transf_2 domain-containing protein OS=Glycine max OX=3847 GN=100787145 PE=4 SV=1	1	0	77.377	0.0089428	2.2997	55791	52996	26044	3899.4	4201.5	4542.5	53405	52132	22045	4098.9	5074.3	4377.7	123450	153530	25829	6123.2	9146.9	5809.8	14		+
REV__tr|K7MSK7|K7MSK7_SOYBN	REV__tr|K7MSK7|K7MSK7_SOYBN	tr|K7MSK7|K7MSK7_SOYBN Uncharacterized protein OS=Glycine max OX=3847 GN=GLYMA_18G159600 PE=4 SV=1	1	0	52.578	0.0075096	2.4571	0	0	0	0	0	0	0	0	0	0	0	0	0	0	0	0	0	0	1		+
REV__tr|K7MTY8|K7MTY8_SOYBN;REV__tr|K7MTY7|K7MTY7_SOYBN	REV__tr|K7MTY8|K7MTY8_SOYBN;REV__tr|K7MTY7|K7MTY7_SOYBN	tr|K7MTY8|K7MTY8_SOYBN GRAS domain-containing protein OS=Glycine max OX=3847 GN=100806779 PE=3 SV=1;tr|K7MTY7|K7MTY7_SOYBN GRAS domain-containing protein OS=Glycine max OX=3847 GN=100806779 PE=3 SV=1	1	0	72.612	0.0071458	2.4949	0	0	0	0	0	0	0	0	0	0	0	0	0	0	0	0	0	0	1		+
REV__tr|K7MUE8|K7MUE8_SOYBN;REV__tr|A0A0R0IJV4|A0A0R0IJV4_SOYBN;REV__tr|A0A0R0IIW4|A0A0R0IIW4_SOYBN;REV__tr|A0A0R0IDA4|A0A0R0IDA4_SOYBN;REV__tr|K7LG05|K7LG05_SOYBN	REV__tr|K7MUE8|K7MUE8_SOYBN;REV__tr|A0A0R0IJV4|A0A0R0IJV4_SOYBN;REV__tr|A0A0R0IIW4|A0A0R0IIW4_SOYBN;REV__tr|A0A0R0IDA4|A0A0R0IDA4_SOYBN;REV__tr|K7LG05|K7LG05_SOYBN	tr|K7MUE8|K7MUE8_SOYBN Uncharacterized protein OS=Glycine max OX=3847 GN=100794919 PE=4 SV=1;tr|A0A0R0IJV4|A0A0R0IJV4_SOYBN Uncharacterized protein OS=Glycine max OX=3847 GN=100794376 PE=4 SV=1;tr|A0A0R0IIW4|A0A0R0IIW4_SOYBN Uncharacterized protein OS=Glyc	2	0	87.184	0.00068556	3.586	128230	103420	91541	72687	70990	73664	36163	26427	24072	26029	26165	27611	46244	42363	41844	34483	33696	36440	10		+
REV__tr|K7MVB6|K7MVB6_SOYBN	REV__tr|K7MVB6|K7MVB6_SOYBN	tr|K7MVB6|K7MVB6_SOYBN Uncharacterized protein OS=Glycine max OX=3847 GN=100780593 PE=3 SV=1	1	0	101.88	0.0025946	3.0703	3762.8	3749.2	3299.9	3805.8	3461	2711.8	4422.6	3427.8	3131	2915.2	3890.7	3265.8	5218.2	6677.1	3519.9	4783.6	7078.1	3752.7	4		+
REV__tr|K7MWQ6|K7MWQ6_SOYBN	REV__tr|K7MWQ6|K7MWQ6_SOYBN	tr|K7MWQ6|K7MWQ6_SOYBN Hydrolase_4 domain-containing protein OS=Glycine max OX=3847 GN=100798839 PE=4 SV=1	1	0	42.295	0.0044341	2.8229	206360	304990	61420	188250	340420	75927	223180	395750	59747	200000	383300	72589	358460	496200	100340	315360	579480	113620	27		+
sp|I1KEV6|FG3H_SOYBN;sp|A0A0G4DBR5|FG3N_SOYBN	sp|I1KEV6|FG3H_SOYBN;sp|A0A0G4DBR5|FG3N_SOYBN	sp|I1KEV6|FG3H_SOYBN UDP-glycosyltransferase 79B30 OS=Glycine max OX=3847 GN=FG3 PE=1 SV=2;sp|A0A0G4DBR5|FG3N_SOYBN UDP-glycosyltransferase 79B30 OS=Glycine max OX=3847 GN=FG3 PE=1 SV=1	2	7.2	51.108	0	5.4435	215.96	554.89	239.04	519.26	1047.1	714.42	537.14	583.21	117.44	833.25	1396.9	559.26	537.84	954.77	173.38	1143.2	1233.7	1257.3	6
sp|Q53B74|CFI2A_SOYBN;sp|A7ISP6|CFI3_SOYBN;tr|C6SWQ7|C6SWQ7_SOYBN	sp|Q53B74|CFI2A_SOYBN;sp|A7ISP6|CFI3_SOYBN;tr|C6SWQ7|C6SWQ7_SOYBN	sp|Q53B74|CFI2A_SOYBN Chalcone--flavonone isomerase 2-A OS=Glycine max OX=3847 GN=CHI2-A PE=2 SV=1;sp|A7ISP6|CFI3_SOYBN Chalcone--flavonone isomerase 3 OS=Glycine max OX=3847 GN=CHI3 PE=2 SV=1;tr|C6SWQ7|C6SWQ7_SOYBN Chalcone-flavonone isomerase family prot	1	5.8	24.679	0.007683	2.4246	315.19	538.41	234.82	1118.8	627.49	773.43	692.91	906.42	231.55	1037.3	1095.4	977.11	680.96	709.02	542.33	533.71	612.16	784.34	3
sp|B6ZJZ9|PNC1_SOYBN;tr|A0A0R0L6I1|A0A0R0L6I1_SOYBN;tr|I1J5P2|I1J5P2_SOYBN	sp|B6ZJZ9|PNC1_SOYBN;tr|A0A0R0L6I1|A0A0R0L6I1_SOYBN;tr|I1J5P2|I1J5P2_SOYBN	sp|B6ZJZ9|PNC1_SOYBN Peroxisomal adenine nucleotide carrier 1 OS=Glycine max OX=3847 GN=PNC1 PE=2 SV=1;tr|A0A0R0L6I1|A0A0R0L6I1_SOYBN Uncharacterized protein OS=Glycine max OX=3847 GN=100787682 PE=3 SV=1;tr|I1J5P2|I1J5P2_SOYBN Uncharacterized protein OS=Gl	2	8.5	34.769	0	4.3196	0	182.46	0	205.75	176.03	129.62	178.96	175.4	152.55	214.8	0	210.56	0	192.88	147.09	224.09	190.63	245.66	5
tr|I1KN31|I1KN31_SOYBN;tr|I1KN30|I1KN30_SOYBN;sp|C6SVQ5|CSPL7_SOYBN	tr|I1KN31|I1KN31_SOYBN;tr|I1KN30|I1KN30_SOYBN;sp|C6SVQ5|CSPL7_SOYBN	tr|I1KN31|I1KN31_SOYBN CASP-like protein OS=Glycine max OX=3847 GN=GLYMA_07G251300 PE=3 SV=1;tr|I1KN30|I1KN30_SOYBN CASP-like protein OS=Glycine max OX=3847 GN=GLYMA_07G251300 PE=3 SV=1;sp|C6SVQ5|CSPL7_SOYBN CASP-like protein 1D2 OS=Glycine max OX=3847 PE=	2	12.8	19.492	0.00046339	3.7327	1544.6	1274.7	934.7	1859.4	2017.4	1293.2	5706.6	5244.4	5898.3	8104.2	7900.9	8901.2	7306.8	5647.5	6089	9321.9	8221.5	8314.7	5
sp|C6T0L2|SLE3_SOYBN	sp|C6T0L2|SLE3_SOYBN	sp|C6T0L2|SLE3_SOYBN Protein SLE3 OS=Glycine max OX=3847 GN=SLE3 PE=2 SV=1	3	47.5	11.141	0	17.335	14990	14367	10665	20054	23096	18744	8907.7	8214.7	8581.1	12387	11586	12895	6423.3	6561.9	5865.2	9476.3	9237.6	9154	12
sp|C6TBN2|AKR1_SOYBN;tr|A0A0R0KVN6|A0A0R0KVN6_SOYBN;tr|A0A0R0KY26|A0A0R0KY26_SOYBN;tr|K7KGX2|K7KGX2_SOYBN	sp|C6TBN2|AKR1_SOYBN;tr|A0A0R0KVN6|A0A0R0KVN6_SOYBN;tr|A0A0R0KY26|A0A0R0KY26_SOYBN	sp|C6TBN2|AKR1_SOYBN Probable aldo-keto reductase 1 OS=Glycine max OX=3847 GN=AKR1 PE=2 SV=1;tr|A0A0R0KVN6|A0A0R0KVN6_SOYBN Aldo_ket_red domain-containing protein OS=Glycine max OX=3847 GN=GLYMA_03G248400 PE=4 SV=1;tr|A0A0R0KY26|A0A0R0KY26_SOYBN Aldo_ket_r	6	50	38.252	0	67.473	113750	167950	59988	134760	198550	94754	96837	139570	48672	112060	165240	79981	91853	127680	49671	105190	155610	79537	64
tr|A0A0R0E8X0|A0A0R0E8X0_SOYBN;tr|I1LAX6|I1LAX6_SOYBN;tr|A0A0R0E9G0|A0A0R0E9G0_SOYBN;sp|C6TEX6|FEN1_SOYBN;tr|A0A0R0EIV6|A0A0R0EIV6_SOYBN;tr|K7LJD0|K7LJD0_SOYBN	tr|A0A0R0E8X0|A0A0R0E8X0_SOYBN;tr|I1LAX6|I1LAX6_SOYBN;tr|A0A0R0E9G0|A0A0R0E9G0_SOYBN;sp|C6TEX6|FEN1_SOYBN;tr|A0A0R0EIV6|A0A0R0EIV6_SOYBN;tr|K7LJD0|K7LJD0_SOYBN	tr|A0A0R0E8X0|A0A0R0E8X0_SOYBN Flap endonuclease 1 OS=Glycine max OX=3847 GN=100792878 PE=3 SV=1;tr|I1LAX6|I1LAX6_SOYBN Flap endonuclease 1 OS=Glycine max OX=3847 GN=100808044 PE=3 SV=1;tr|A0A0R0E9G0|A0A0R0E9G0_SOYBN Flap endonuclease 1 OS=Glycine max OX=3	1	6.7	37.204	0	4.0629	0	0	0	0	0	0	0	1634.2	0	269.35	1535.5	0	0	0	0	0	0	0	1
tr|K7LN65|K7LN65_SOYBN;sp|D4Q9Z4|SGT2_SOYBN;tr|I1MIG3|I1MIG3_SOYBN	tr|K7LN65|K7LN65_SOYBN;sp|D4Q9Z4|SGT2_SOYBN	tr|K7LN65|K7LN65_SOYBN Glycosyltransferase OS=Glycine max OX=3847 GN=100777250 PE=3 SV=1;sp|D4Q9Z4|SGT2_SOYBN Soyasapogenol B glucuronide galactosyltransferase OS=Glycine max OX=3847 GN=GmSGT2 PE=1 SV=1	5	13.7	55.883	0	10.784	50946	50083	44019	69335	73479	73899	7173.3	5964.4	6910.3	12452	13591	14285	55668	50593	51176	74738	77347	84473	11
sp|D4Q9Z5|SGT3_SOYBN	sp|D4Q9Z5|SGT3_SOYBN	sp|D4Q9Z5|SGT3_SOYBN Soyasaponin III rhamnosyltransferase OS=Glycine max OX=3847 GN=GmSGT3 PE=1 SV=1	10	29	53.517	0	50.276	37024	71085	17360	51843	89958	33123	46812	96480	16294	62104	134350	32411	56462	115300	20757	74377	159820	35913	59
sp|F7J077|GLCB2_SOYBN;tr|A0A0R0I6G3|A0A0R0I6G3_SOYBN	sp|F7J077|GLCB2_SOYBN	sp|F7J077|GLCB2_SOYBN Beta-conglycinin beta subunit 2 OS=Glycine max OX=3847 GN=CG-4 PE=1 SV=1	2	59.7	50.441	0	323.31	12816000	17059000	10056000	12485000	14808000	11298000	12218000	17007000	9557800	11885000	14205000	10671000	13335000	17992000	10542000	12936000	15479000	11667000	2313
sp|I1JLC8|SLE2_SOYBN	sp|I1JLC8|SLE2_SOYBN	sp|I1JLC8|SLE2_SOYBN Protein SLE2 OS=Glycine max OX=3847 GN=SLE2 PE=2 SV=1	3	37.1	11.505	0	165.05	128480	130260	111170	186030	190920	192160	140240	134420	119340	208490	204430	212620	146860	145090	115800	204840	208990	211330	39
sp|I1JNS6|GIP1_SOYBN	sp|I1JNS6|GIP1_SOYBN	sp|I1JNS6|GIP1_SOYBN Probable aspartic proteinase GIP1 OS=Glycine max OX=3847 GN=GIP1 PE=1 SV=2	1	3	45.958	0.00045903	3.6269	0	0	0	0	0	0	0	0	0	0	0	0	0	0	0	0	0	0	1
sp|I1L3T1|708D1_SOYBN;tr|I1MQG1|I1MQG1_SOYBN	sp|I1L3T1|708D1_SOYBN	sp|I1L3T1|708D1_SOYBN UDP-glycosyltransferase 708D1 OS=Glycine max OX=3847 GN=UGT708D1 PE=1 SV=1	12	33.3	52.515	0	70.556	71357	79550	57298	91589	94182	81334	88511	102950	56721	98295	119130	81037	32904	39289	26718	42631	46283	36373	35
sp|I1N2Z5|SLE1_SOYBN;tr|A0A0R0J847|A0A0R0J847_SOYBN;tr|K7MGI1|K7MGI1_SOYBN	sp|I1N2Z5|SLE1_SOYBN	sp|I1N2Z5|SLE1_SOYBN Protein SLE1 OS=Glycine max OX=3847 GN=SLE1 PE=2 SV=1	7	73.2	12.246	0	224.95	217950	244850	175100	371120	393150	375100	219240	260070	184620	379140	400490	371780	224910	271140	178810	377170	404710	367150	82
tr|K7LC66|K7LC66_SOYBN;sp|K7LC65|DAT1C_SOYBN	tr|K7LC66|K7LC66_SOYBN;sp|K7LC65|DAT1C_SOYBN	tr|K7LC66|K7LC66_SOYBN O-acyltransferase OS=Glycine max OX=3847 GN=GLYMA_09G065300 PE=3 SV=1;sp|K7LC65|DAT1C_SOYBN Diacylglycerol O-acyltransferase 1C OS=Glycine max OX=3847 GN=DGAT1C PE=2 SV=1	3	8.6	58.218	0	39.63	363.6	826.1	301.64	1516.5	1053.4	1153.9	6826.4	6972.4	6834.8	10495	9909.2	11784	3273.9	7883	1677.2	4068	8288.8	1600.2	7
sp|O04104|URIC2_SOYBN;tr|A0A0R0E8N5|A0A0R0E8N5_SOYBN;tr|A0A0R0EHZ4|A0A0R0EHZ4_SOYBN	sp|O04104|URIC2_SOYBN;tr|A0A0R0E8N5|A0A0R0E8N5_SOYBN;tr|A0A0R0EHZ4|A0A0R0EHZ4_SOYBN	sp|O04104|URIC2_SOYBN Uricase-2 isozyme 2 OS=Glycine max OX=3847 PE=1 SV=1;tr|A0A0R0E8N5|A0A0R0E8N5_SOYBN Uricase OS=Glycine max OX=3847 GN=GLYMA_20G072400 PE=3 SV=1;tr|A0A0R0EHZ4|A0A0R0EHZ4_SOYBN Uricase OS=Glycine max OX=3847 GN=GLYMA_20G072400 PE=3 SV=1	4	56	35.137	0	14.261	19114	36784	2957.4	16298	33121	3998	7700.1	15743	6.0992	5704.5	14958	562.38	8760.1	14107	3880.5	9589.5	13930	5870.4	9
tr|I1MKY6|I1MKY6_SOYBN;tr|A0A0R0FEX5|A0A0R0FEX5_SOYBN;sp|O04132|SRC1_SOYBN;tr|I1MKY3|I1MKY3_SOYBN	tr|I1MKY6|I1MKY6_SOYBN;tr|A0A0R0FEX5|A0A0R0FEX5_SOYBN;sp|O04132|SRC1_SOYBN;tr|I1MKY3|I1MKY3_SOYBN	tr|I1MKY6|I1MKY6_SOYBN Uncharacterized protein OS=Glycine max OX=3847 GN=100792959 PE=4 SV=1;tr|A0A0R0FEX5|A0A0R0FEX5_SOYBN Uncharacterized protein OS=Glycine max OX=3847 GN=547450 PE=4 SV=1;sp|O04132|SRC1_SOYBN Protein SRC1 OS=Glycine max OX=3847 GN=SRC1	1	13.1	9.4421	0	17.924	10300	25712	42.718	12759	26227	1698.8	7894	23299	0	9797.3	22782	1046	8584.1	22824	0	10412	26916	1015.5	8
tr|A0A0R0GC63|A0A0R0GC63_SOYBN;sp|O04133|SRC2_SOYBN;tr|B8XJZ3|B8XJZ3_SOYBN	tr|A0A0R0GC63|A0A0R0GC63_SOYBN;sp|O04133|SRC2_SOYBN;tr|B8XJZ3|B8XJZ3_SOYBN	tr|A0A0R0GC63|A0A0R0GC63_SOYBN C2 domain-containing protein OS=Glycine max OX=3847 GN=GLYMA_15G152900 PE=4 SV=1;sp|O04133|SRC2_SOYBN Protein SRC2 OS=Glycine max OX=3847 GN=SRC2 PE=2 SV=1;tr|B8XJZ3|B8XJZ3_SOYBN Cold-regulated protein OS=Glycine max OX=3847	4	17.1	30.604	0	10.618	7887.2	10761	4058.3	9991.6	12372	7356.7	6438.7	8642.4	3226.4	8909.4	10528	4122.2	5980.3	10179	2285.3	8834.6	12249	2414.2	8
tr|A0A0R0J3D8|A0A0R0J3D8_SOYBN;sp|O22518|RSSA_SOYBN;tr|A0A0R0FJR0|A0A0R0FJR0_SOYBN;tr|A0A0R0EDS9|A0A0R0EDS9_SOYBN	tr|A0A0R0J3D8|A0A0R0J3D8_SOYBN;sp|O22518|RSSA_SOYBN;tr|A0A0R0FJR0|A0A0R0FJR0_SOYBN	tr|A0A0R0J3D8|A0A0R0J3D8_SOYBN 40S ribosomal protein SA OS=Glycine max OX=3847 GN=548014 PE=3 SV=1;sp|O22518|RSSA_SOYBN 40S ribosomal protein SA OS=Glycine max OX=3847 PE=2 SV=1;tr|A0A0R0FJR0|A0A0R0FJR0_SOYBN 40S ribosomal protein SA OS=Glycine max OX=3847	7	39.6	30.886	0	69.74	167240	194690	159260	208450	196500	197340	178920	212550	177150	226160	203660	208980	205800	242650	193600	255720	239800	249460	158
sp|O48560|CATA3_SOYBN	sp|O48560|CATA3_SOYBN	sp|O48560|CATA3_SOYBN Catalase-3 OS=Glycine max OX=3847 GN=CAT3 PE=2 SV=1	2	43.1	56.91	0	7.6476	12976	10530	10546	16082	14644	15559	25655	22854	22920	31084	29829	33029	22473	21299	22687	26423	29718	27916	10
tr|B0M1A4|B0M1A4_SOYBN;sp|O48561|CATA4_SOYBN;tr|A0A0R0JAG1|A0A0R0JAG1_SOYBN;tr|I1K7D2|I1K7D2_SOYBN;tr|I1JSV3|I1JSV3_SOYBN;tr|I1K7D3|I1K7D3_SOYBN;tr|I1K7D4|I1K7D4_SOYBN	tr|B0M1A4|B0M1A4_SOYBN;sp|O48561|CATA4_SOYBN;tr|A0A0R0JAG1|A0A0R0JAG1_SOYBN;tr|I1K7D2|I1K7D2_SOYBN;tr|I1JSV3|I1JSV3_SOYBN;tr|I1K7D3|I1K7D3_SOYBN;tr|I1K7D4|I1K7D4_SOYBN	tr|B0M1A4|B0M1A4_SOYBN Catalase OS=Glycine max OX=3847 GN=100037448 PE=2 SV=1;sp|O48561|CATA4_SOYBN Catalase-4 OS=Glycine max OX=3847 GN=CAT4 PE=2 SV=1;tr|A0A0R0JAG1|A0A0R0JAG1_SOYBN Catalase OS=Glycine max OX=3847 GN=100037448 PE=3 SV=1;tr|I1K7D2|I1K7D2_S	6	38	56.735	0	81.879	111600	122070	76898	130700	153470	119940	55575	64440	40810	69946	82786	58545	78018	101590	51951	101680	132090	80757	44
tr|A0A0R4J4E0|A0A0R4J4E0_SOYBN;sp|O48921|C97B2_SOYBN	tr|A0A0R4J4E0|A0A0R4J4E0_SOYBN;sp|O48921|C97B2_SOYBN	tr|A0A0R4J4E0|A0A0R4J4E0_SOYBN Uncharacterized protein OS=Glycine max OX=3847 GN=GLYMA_11G016200 PE=3 SV=1;sp|O48921|C97B2_SOYBN Cytochrome P450 97B2, chloroplastic OS=Glycine max OX=3847 GN=CYP97B2 PE=2 SV=1	2	5.2	64.726	0	4.0095	600.84	549.67	209.23	1224.2	644.65	919.99	678.11	541.7	666.99	743.36	827.14	1007.1	0	0	0	0	0	0	3
sp|O48923|C71DA_SOYBN;tr|K7L7F4|K7L7F4_SOYBN;tr|A0A0R0J3V7|A0A0R0J3V7_SOYBN;tr|A0A0R0IE90|A0A0R0IE90_SOYBN;tr|I1JJH9|I1JJH9_SOYBN	sp|O48923|C71DA_SOYBN;tr|K7L7F4|K7L7F4_SOYBN	sp|O48923|C71DA_SOYBN Cytochrome P450 71D10 OS=Glycine max OX=3847 GN=CYP71D10 PE=2 SV=1;tr|K7L7F4|K7L7F4_SOYBN Uncharacterized protein OS=Glycine max OX=3847 GN=GLYMA_08G182100 PE=3 SV=1	10	22.4	58.462	0	42.448	32783	31963	27540	36103	39900	37185	32365	37994	23091	36603	39318	32200	55887	64791	43896	72298	84546	63803	29
tr|K7MVY3|K7MVY3_SOYBN;sp|O49858|C82A3_SOYBN	tr|K7MVY3|K7MVY3_SOYBN;sp|O49858|C82A3_SOYBN	tr|K7MVY3|K7MVY3_SOYBN CYP82C2 OS=Glycine max OX=3847 GN=100779366 PE=2 SV=1;sp|O49858|C82A3_SOYBN Cytochrome P450 82A3 OS=Glycine max OX=3847 GN=CYP82A3 PE=2 SV=1	2	4.7	59.838	0	5.9382	0	0	0	0	0	0	3113.9	3099	2933.3	3633	4636.4	3933.4	0	0	0	0	0	0	4
sp|O49859|C82A4_SOYBN;tr|I1J7R1|I1J7R1_SOYBN	sp|O49859|C82A4_SOYBN;tr|I1J7R1|I1J7R1_SOYBN	sp|O49859|C82A4_SOYBN Cytochrome P450 82A4 OS=Glycine max OX=3847 GN=CYP82A4 PE=2 SV=1;tr|I1J7R1|I1J7R1_SOYBN Uncharacterized protein OS=Glycine max OX=3847 GN=GLYMA_01G135200 PE=3 SV=1	1	1.5	58.526	0.0053708	2.6211	105600	95872	93848	148910	150790	164260	129760	141180	93274	159250	185510	156130	124030	110390	107830	178540	168860	195200	4
tr|Q39832|Q39832_SOYBN;tr|C6T1Y2|C6T1Y2_SOYBN;sp|P00865|RBS1_SOYBN;tr|I1N6Q6|I1N6Q6_SOYBN;sp|P12468|RBS4_SOYBN;tr|I1N6Q4|I1N6Q4_SOYBN;tr|A0A0R0EST5|A0A0R0EST5_SOYBN;tr|A0A0R0F5X7|A0A0R0F5X7_SOYBN	tr|Q39832|Q39832_SOYBN;tr|C6T1Y2|C6T1Y2_SOYBN;sp|P00865|RBS1_SOYBN;tr|I1N6Q6|I1N6Q6_SOYBN;sp|P12468|RBS4_SOYBN;tr|I1N6Q4|I1N6Q4_SOYBN	tr|Q39832|Q39832_SOYBN Ribulose bisphosphate carboxylase small chain OS=Glycine max OX=3847 GN=547605 PE=2 SV=1;tr|C6T1Y2|C6T1Y2_SOYBN Ribulose bisphosphate carboxylase small chain OS=Glycine max OX=3847 GN=100500504 PE=2 SV=1;sp|P00865|RBS1_SOYBN Ribulose	6	34.8	20.005	0	80.106	207170	302920	103770	276430	406460	214890	210120	301040	110890	273780	398020	218320	226010	333700	116510	285610	433740	222090	81
sp|P01063|IBBC2_SOYBN;tr|K7LE73|K7LE73_SOYBN;tr|I1L3Q2|I1L3Q2_SOYBN	sp|P01063|IBBC2_SOYBN;tr|K7LE73|K7LE73_SOYBN;tr|I1L3Q2|I1L3Q2_SOYBN	sp|P01063|IBBC2_SOYBN Bowman-Birk type proteinase inhibitor C-II OS=Glycine max OX=3847 PE=1 SV=2;tr|K7LE73|K7LE73_SOYBN BOWMAN_BIRK domain-containing protein OS=Glycine max OX=3847 GN=100814794 PE=3 SV=1;tr|I1L3Q2|I1L3Q2_SOYBN BOWMAN_BIRK domain-containin	2	15.7	9.2013	0	24.938	153500	278820	64834	193840	263210	89831	214970	328750	106550	227100	316210	127460	282480	491930	116050	345390	477260	155040	22
sp|P01064|IBBD2_SOYBN;tr|I1MQD2|I1MQD2_SOYBN	sp|P01064|IBBD2_SOYBN;tr|I1MQD2|I1MQD2_SOYBN	sp|P01064|IBBD2_SOYBN Bowman-Birk type proteinase inhibitor D-II OS=Glycine max OX=3847 PE=1 SV=2;tr|I1MQD2|I1MQD2_SOYBN BOWMAN_BIRK domain-containing protein OS=Glycine max OX=3847 GN=100037464 PE=3 SV=1	6	59	9.4677	0	232.38	792330	767520	718230	684440	673570	702310	771490	763540	673510	665400	684900	659790	777070	780840	680650	680700	686590	659780	183
sp|P01070|ITRA_SOYBN;tr|Q39898|Q39898_SOYBN;tr|A0A0R0IWE9|A0A0R0IWE9_SOYBN	sp|P01070|ITRA_SOYBN;tr|Q39898|Q39898_SOYBN	sp|P01070|ITRA_SOYBN Trypsin inhibitor A OS=Glycine max OX=3847 GN=KTI3 PE=1 SV=2;tr|Q39898|Q39898_SOYBN Kunitz trypsin inhibitor OS=Glycine max OX=3847 GN=Ti-a PE=2 SV=1	9	48.6	24.005	0	323.31	463410	624340	350160	8082200	12043000	4992800	428200	712290	226420	7200100	10699000	4564400	530920	866260	290630	7796700	11580000	4897800	711
sp|P01071|ITRB_SOYBN	sp|P01071|ITRB_SOYBN	sp|P01071|ITRB_SOYBN Trypsin inhibitor B OS=Glycine max OX=3847 PE=1 SV=1	9	69.1	20.04	0	323.31	11315000	13818000	4868800	4888200	5331000	5111400	10457000	12619000	4582400	4540200	4898700	4778800	10739000	13503000	4482700	4367400	4825400	4624000	1018
sp|P02580|ACT3_SOYBN	sp|P02580|ACT3_SOYBN	sp|P02580|ACT3_SOYBN Actin-3 OS=Glycine max OX=3847 GN=SAC3 PE=3 SV=2	0	35.6	41.275	1	-2	0	0	0	0	0	0	0	0	0	0	0	0	0	0	0	0	0	0	0	+
sp|P02858|GLYG4_SOYBN	sp|P02858|GLYG4_SOYBN	sp|P02858|GLYG4_SOYBN Glycinin G4 OS=Glycine max OX=3847 GN=GY4 PE=1 SV=2	27	72.8	63.797	0	323.31	10955000	1864900	15690000	10901000	2099800	21382000	10333000	1861400	14812000	10153000	2043800	20204000	10242000	2070500	14681000	10112000	2217300	19960000	1802
sp|P04347|GLYG5_SOYBN	sp|P04347|GLYG5_SOYBN	sp|P04347|GLYG5_SOYBN Glycinin G5 OS=Glycine max OX=3847 GN=GY5 PE=1 SV=1	2	41.3	57.955	0	13.906	53747	60095	45126	65923	69658	68395	17453	15627	16057	23364	21478	27987	15072	13555	14327	20888	19933	22975	22
sp|P04405|GLYG2_SOYBN	sp|P04405|GLYG2_SOYBN	sp|P04405|GLYG2_SOYBN Glycinin G2 OS=Glycine max OX=3847 GN=GY2 PE=1 SV=2	2	58.1	54.39	0	323.31	2146800	496550	3054500	1884400	535880	3643800	2145800	382560	3106200	1816100	405740	3749500	2375500	392160	3522200	2029400	404370	4207300	349
sp|P04670|URIC1_SOYBN	sp|P04670|URIC1_SOYBN	sp|P04670|URIC1_SOYBN Uricase-2 isozyme 1 OS=Glycine max OX=3847 PE=1 SV=2	0	74.4	35.138	0	4.1005	7036	5854	5632.1	7448.2	7709.3	7615.1	5384.8	5405.2	5210.2	7202.5	7038.8	7521.8	10155	7322.9	7540.8	10036	10753	9986	4
sp|P04776|GLYG1_SOYBN	sp|P04776|GLYG1_SOYBN	sp|P04776|GLYG1_SOYBN Glycinin G1 OS=Glycine max OX=3847 GN=GY1 PE=1 SV=2	17	75.6	55.706	0	323.31	20459000	3907400	30155000	18972000	4415700	37566000	21166000	3945200	31490000	19917000	4507500	39431000	22550000	4389800	32977000	20926000	4990400	40932000	2938
sp|P05046|LEC_SOYBN	sp|P05046|LEC_SOYBN	sp|P05046|LEC_SOYBN Lectin OS=Glycine max OX=3847 GN=LE1 PE=1 SV=1	11	55.4	30.928	0	323.31	3863600	4795800	502000	4401900	6577200	1123500	4154000	5329300	561900	4658400	6889700	1227800	4444500	5495800	619960	5009800	7380400	1362800	747
sp|P05478|HSP16_SOYBN;tr|A0A0R4J3Q7|A0A0R4J3Q7_SOYBN;sp|P04794|HSP14_SOYBN;tr|A0A0R4J3Q9|A0A0R4J3Q9_SOYBN	sp|P05478|HSP16_SOYBN;tr|A0A0R4J3Q7|A0A0R4J3Q7_SOYBN;sp|P04794|HSP14_SOYBN	sp|P05478|HSP16_SOYBN 18.5 kDa class I heat shock protein OS=Glycine max OX=3847 GN=HSP18.5-C PE=3 SV=1;tr|A0A0R4J3Q7|A0A0R4J3Q7_SOYBN SHSP domain-containing protein OS=Glycine max OX=3847 GN=GLYMA_07G200200 PE=3 SV=1;sp|P04794|HSP14_SOYBN 17.5 kDa class I	1	58.4	18.503	0	118.53	382030	596050	226420	700670	977600	505400	359170	511070	233980	721700	887800	596960	325860	537550	183370	578570	833800	394550	77
sp|P07134|RR12_SOYBN;tr|A0A0R0I4C0|A0A0R0I4C0_SOYBN	sp|P07134|RR12_SOYBN;tr|A0A0R0I4C0|A0A0R0I4C0_SOYBN	sp|P07134|RR12_SOYBN 30S ribosomal protein S12, chloroplastic OS=Glycine max OX=3847 GN=rps12-A PE=3 SV=2;tr|A0A0R0I4C0|A0A0R0I4C0_SOYBN Uncharacterized protein OS=Glycine max OX=3847 GN=GLYMA_09G058100 PE=4 SV=1	1	7.3	13.754	0.0023825	3.0881	32108	28836	29126	38429	34988	39354	24378	22214	19676	27650	26251	28655	34121	28226	31172	37016	38052	39486	3
sp|P07135|RR7_SOYBN	sp|P07135|RR7_SOYBN	sp|P07135|RR7_SOYBN 30S ribosomal protein S7, chloroplastic OS=Glycine max OX=3847 GN=rps7-A PE=3 SV=1	1	5.8	17.361	0.0067498	2.5149	2001.7	4744	4366	4796.5	4109.3	3881.9	0	0	0	0	0	0	1856.7	2899.6	2827.8	3265.5	2678.2	1570.8	2
tr|K7MMV2|K7MMV2_SOYBN;sp|P0CG89|H4_SOYBN;tr|A0A0R0EX12|A0A0R0EX12_SOYBN;tr|A0A0R0EXQ1|A0A0R0EXQ1_SOYBN;tr|I1L934|I1L934_SOYBN	tr|K7MMV2|K7MMV2_SOYBN;sp|P0CG89|H4_SOYBN;tr|A0A0R0EX12|A0A0R0EX12_SOYBN;tr|A0A0R0EXQ1|A0A0R0EXQ1_SOYBN;tr|I1L934|I1L934_SOYBN	tr|K7MMV2|K7MMV2_SOYBN Histone H4 OS=Glycine max OX=3847 GN=GLYMA_17G203400 PE=3 SV=1;sp|P0CG89|H4_SOYBN Histone H4 OS=Glycine max OX=3847 PE=3 SV=1;tr|A0A0R0EX12|A0A0R0EX12_SOYBN Histone H4 OS=Glycine max OX=3847 GN=100779904 PE=3 SV=1;tr|A0A0R0EXQ1|A0A0R	2	21.4	11.387	0	5.9849	0	0	0	0	0	0	4587.2	5134.4	13262	7456.5	4897.2	10214	24841	39141	35715	36511	38056	29645	6
sp|P0DO16|GLCA1_SOYBN;sp|P0DO15|GLCA2_SOYBN;tr|I1NGH2|I1NGH2_SOYBN	sp|P0DO16|GLCA1_SOYBN;sp|P0DO15|GLCA2_SOYBN;tr|I1NGH2|I1NGH2_SOYBN	sp|P0DO16|GLCA1_SOYBN Beta-conglycinin alpha subunit 1 OS=Glycine max OX=3847 GN=CG-3 PE=1 SV=1;sp|P0DO15|GLCA2_SOYBN Beta-conglycinin alpha subunit 2 OS=Glycine max OX=3847 GN=CG-2 PE=1 SV=1;tr|I1NGH2|I1NGH2_SOYBN Uncharacterized protein OS=Glycine max OX	39	65.1	70.305	0	323.31	25516000	33501000	19129000	30138000	35479000	28310000	27371000	35202000	20115000	31775000	38176000	29107000	28574000	36643000	21076000	33106000	39476000	30709000	3975
tr|K7KZ11|K7KZ11_SOYBN;sp|P15490|VSPA_SOYBN;sp|P10742|S25K_SOYBN	tr|K7KZ11|K7KZ11_SOYBN;sp|P15490|VSPA_SOYBN;sp|P10742|S25K_SOYBN	tr|K7KZ11|K7KZ11_SOYBN Uncharacterized protein OS=Glycine max OX=3847 GN=547821 PE=4 SV=1;sp|P15490|VSPA_SOYBN Stem 28 kDa glycoprotein OS=Glycine max OX=3847 GN=VSPA PE=2 SV=1;sp|P10742|S25K_SOYBN Stem 31 kDa glycoprotein (Fragment) OS=Glycine max OX=3847	6	27.3	28.46	0	24.917	45192	56983	27448	50225	60149	37748	49633	63008	39750	59565	67559	54736	61813	88408	35940	73267	88923	52704	31
sp|P10743|VSPB_SOYBN	sp|P10743|VSPB_SOYBN	sp|P10743|VSPB_SOYBN Stem 31 kDa glycoprotein OS=Glycine max OX=3847 GN=VSPB PE=2 SV=1	1	6.7	29.28	0	4.7277	347.07	591.43	236.38	626.69	697.92	586.78	0	157.42	605.39	306.08	290.38	335.51	0	0	0	0	0	0	2
sp|P11827|GLCAP_SOYBN	sp|P11827|GLCAP_SOYBN	sp|P11827|GLCAP_SOYBN Beta-conglycinin alpha subunit OS=Glycine max OX=3847 GN=CG-1 PE=1 SV=2	38	67.3	72.227	0	323.31	13452000	16943000	9279700	15425000	18831000	13591000	14105000	18583000	9680200	16035000	19625000	14278000	15950000	20008000	10640000	17775000	22073000	15448000	2471
sp|P11828|GLYG3_SOYBN;tr|A0A2K7FJ09|A0A2K7FJ09_SOYBN	sp|P11828|GLYG3_SOYBN;tr|A0A2K7FJ09|A0A2K7FJ09_SOYBN	sp|P11828|GLYG3_SOYBN Glycinin G3 OS=Glycine max OX=3847 GN=GY3 PE=1 SV=1;tr|A0A2K7FJ09|A0A2K7FJ09_SOYBN Uncharacterized protein OS=Glycine max OX=3847 PE=3 SV=1	13	60.1	54.241	0	323.31	96685	115940	60264	1494400	513390	2388500	113500	182230	48397	1275800	331310	2130700	132430	174630	112230	1621800	523900	2670100	311
sp|P13917|7SB1_SOYBN	sp|P13917|7SB1_SOYBN	sp|P13917|7SB1_SOYBN Basic 7S globulin OS=Glycine max OX=3847 GN=BG PE=1 SV=2	10	54.8	46.393	0	323.31	2171400	3000500	1050500	3286200	4239500	2706500	2404000	3413600	1160600	3760200	4763300	3169400	2355600	3256900	1178200	3580300	4573400	2988400	825
tr|I1MU00|I1MU00_SOYBN;sp|P17093|RS11_SOYBN;tr|A0A0R0GPK2|A0A0R0GPK2_SOYBN;tr|I1LZW2|I1LZW2_SOYBN;tr|K7K318|K7K318_SOYBN	tr|I1MU00|I1MU00_SOYBN;sp|P17093|RS11_SOYBN;tr|A0A0R0GPK2|A0A0R0GPK2_SOYBN;tr|I1LZW2|I1LZW2_SOYBN	tr|I1MU00|I1MU00_SOYBN Ribosomal_S17_N domain-containing protein OS=Glycine max OX=3847 GN=100784140 PE=3 SV=1;sp|P17093|RS11_SOYBN 40S ribosomal protein S11 OS=Glycine max OX=3847 GN=RPS11 PE=2 SV=2;tr|A0A0R0GPK2|A0A0R0GPK2_SOYBN Ribosomal_S17_N domain-co	3	45.9	17.819	0	47.73	482650	147660	674570	448790	139490	767610	494880	179830	668520	458020	179470	755830	672630	262280	882550	610390	238680	990590	106
tr|A0A0R0ELE0|A0A0R0ELE0_SOYBN;sp|P17817|P5CR_SOYBN;tr|K7KEQ2|K7KEQ2_SOYBN	tr|A0A0R0ELE0|A0A0R0ELE0_SOYBN;sp|P17817|P5CR_SOYBN;tr|K7KEQ2|K7KEQ2_SOYBN	tr|A0A0R0ELE0|A0A0R0ELE0_SOYBN Pyrroline-5-carboxylate reductase OS=Glycine max OX=3847 GN=GLYMA_19G131500 PE=3 SV=1;sp|P17817|P5CR_SOYBN Pyrroline-5-carboxylate reductase OS=Glycine max OX=3847 PE=2 SV=1;tr|K7KEQ2|K7KEQ2_SOYBN Pyrroline-5-carboxylate redu	6	31.4	28.562	0	51.17	27174	26943	19850	31993	34493	34068	16679	18239	13953	23315	23413	24410	20656	17514	18063	30202	28442	29896	26
sp|Q2PMM3|RK2B_SOYBN;sp|P18663|RK2A_SOYBN;tr|K7LI06|K7LI06_SOYBN	sp|Q2PMM3|RK2B_SOYBN;sp|P18663|RK2A_SOYBN;tr|K7LI06|K7LI06_SOYBN	sp|Q2PMM3|RK2B_SOYBN 50S ribosomal protein L2-B, chloroplastic OS=Glycine max OX=3847 GN=rpl2-B PE=3 SV=1;sp|P18663|RK2A_SOYBN 50S ribosomal protein L2-A, chloroplastic OS=Glycine max OX=3847 GN=rpl2-A PE=3 SV=2;tr|K7LI06|K7LI06_SOYBN Ribosomal_L2 domain-c	3	12.8	29.836	0	11.318	9601.9	10805	7834.6	8357.6	9594.4	9527.1	26250	26969	22037	25357	28549	25354	13945	19643	8667	13785	17554	10408	14
sp|P19594|2SS_SOYBN	sp|P19594|2SS_SOYBN	sp|P19594|2SS_SOYBN 2S albumin OS=Glycine max OX=3847 PE=1 SV=2	6	36.1	18.46	0	114.44	721030	699960	660010	883260	726000	897560	663100	637600	574840	812070	686570	796970	744300	744610	642770	924400	762760	850290	173
sp|P22177|PCNA_SOYBN;tr|C6TGY7|C6TGY7_SOYBN;tr|A0A0R0IWL2|A0A0R0IWL2_SOYBN;tr|A0A0R0GUW4|A0A0R0GUW4_SOYBN	sp|P22177|PCNA_SOYBN;tr|C6TGY7|C6TGY7_SOYBN;tr|A0A0R0IWL2|A0A0R0IWL2_SOYBN	sp|P22177|PCNA_SOYBN Proliferating cell nuclear antigen (Fragment) OS=Glycine max OX=3847 PE=2 SV=1;tr|C6TGY7|C6TGY7_SOYBN Proliferating cell nuclear antigen OS=Glycine max OX=3847 GN=548079 PE=2 SV=1;tr|A0A0R0IWL2|A0A0R0IWL2_SOYBN Proliferating cell nucle	1	55.5	26.134	0	139.82	88506	118260	45029	104130	159320	82180	92257	123880	54590	119480	160540	96208	92541	97176	74508	131390	145510	124170	50
sp|P24095|LOXX_SOYBN;tr|A0A0R0IXU0|A0A0R0IXU0_SOYBN	sp|P24095|LOXX_SOYBN;tr|A0A0R0IXU0|A0A0R0IXU0_SOYBN	sp|P24095|LOXX_SOYBN Seed linoleate 9S-lipoxygenase OS=Glycine max OX=3847 GN=LOX1.4 PE=1 SV=1;tr|A0A0R0IXU0|A0A0R0IXU0_SOYBN Lipoxygenase OS=Glycine max OX=3847 GN=547835 PE=3 SV=1	10	24.7	96.816	0	44.524	59492	63297	41264	75409	85622	66439	65678	70991	49172	79484	91882	73771	77080	93791	51214	92250	118590	84396	35
tr|I1LMB4|I1LMB4_SOYBN;sp|P24099|GLNA1_SOYBN;tr|Q9FUK4|Q9FUK4_SOYBN;tr|A0A0R0EVJ4|A0A0R0EVJ4_SOYBN;tr|A0A0R0EVM7|A0A0R0EVM7_SOYBN	tr|I1LMB4|I1LMB4_SOYBN;sp|P24099|GLNA1_SOYBN;tr|Q9FUK4|Q9FUK4_SOYBN;tr|A0A0R0EVJ4|A0A0R0EVJ4_SOYBN;tr|A0A0R0EVM7|A0A0R0EVM7_SOYBN	tr|I1LMB4|I1LMB4_SOYBN Gln-synt_C domain-containing protein OS=Glycine max OX=3847 GN=548082 PE=3 SV=1;sp|P24099|GLNA1_SOYBN Glutamine synthetase cytosolic isozyme 1 OS=Glycine max OX=3847 PE=2 SV=1;tr|Q9FUK4|Q9FUK4_SOYBN Glutamine synthetase OS=Glycine ma	3	22.9	27.568	0	7.2448	0	0	0	0	0	0	2011.8	2820.4	371.42	2110.2	4151.1	650.92	1052.4	2051.3	0	754.67	2045.3	0	3
sp|P24337|HPSE_SOYBN;tr|I1MG42|I1MG42_SOYBN;tr|I1MG41|I1MG41_SOYBN	sp|P24337|HPSE_SOYBN;tr|I1MG42|I1MG42_SOYBN;tr|I1MG41|I1MG41_SOYBN	sp|P24337|HPSE_SOYBN Hydrophobic seed protein OS=Glycine max OX=3847 PE=1 SV=1;tr|I1MG42|I1MG42_SOYBN Hydrophob_seed domain-containing protein OS=Glycine max OX=3847 GN=GLYMA_15G119700 PE=4 SV=1;tr|I1MG41|I1MG41_SOYBN Hydrophob_seed domain-containing prote	2	25	8.3588	0	7.2225	59973	55450	53647	37317	40975	41887	44886	55941	41036	30697	34521	32005	62617	67699	53735	38994	44731	40698	24
tr|C6SWW4|C6SWW4_SOYBN;sp|P25272|KTI1_SOYBN	tr|C6SWW4|C6SWW4_SOYBN;sp|P25272|KTI1_SOYBN	tr|C6SWW4|C6SWW4_SOYBN Uncharacterized protein OS=Glycine max OX=3847 GN=100305855 PE=2 SV=1;sp|P25272|KTI1_SOYBN Kunitz-type trypsin inhibitor KTI1 OS=Glycine max OX=3847 GN=KTI1 PE=2 SV=1	10	52.2	22.447	0	323.31	1489800	1544700	814930	3502400	3171700	2256500	1803700	1801800	1031200	4275100	3891900	2744800	1671500	1653000	955520	3862200	3543500	2534300	321
sp|P25273|KTI2_SOYBN	sp|P25273|KTI2_SOYBN	sp|P25273|KTI2_SOYBN Kunitz-type trypsin inhibitor KTI2 OS=Glycine max OX=3847 GN=KTI2 PE=2 SV=1	1	10.3	22.8	0.0006829	3.541	0	0	0	0	0	0	0	0	0	0	0	0	0	0	0	0	0	0	7
sp|P25974|GLCB1_SOYBN	sp|P25974|GLCB1_SOYBN	sp|P25974|GLCB1_SOYBN Beta-conglycinin beta subunit 1 OS=Glycine max OX=3847 GN=CG-4 PE=1 SV=2	2	59.7	50.475	0	323.31	1165800	1554500	822580	1269600	1401900	969160	830110	1174400	569400	898670	1055500	656850	1091200	1492900	792630	1179900	1364900	895530	601
sp|P26413|HSP70_SOYBN;tr|A0A0R0FY49|A0A0R0FY49_SOYBN	sp|P26413|HSP70_SOYBN	sp|P26413|HSP70_SOYBN Heat shock 70 kDa protein OS=Glycine max OX=3847 GN=HSP70 PE=3 SV=1	1	58.8	70.879	1	-2	0	0	0	0	0	0	245.3	0	418.84	352.25	398.37	777.9	0	0	0	0	0	0	1	+
tr|A0A0R0GIG5|A0A0R0GIG5_SOYBN;sp|P26690|6DCS_SOYBN;tr|I1JJS4|I1JJS4_SOYBN	tr|A0A0R0GIG5|A0A0R0GIG5_SOYBN;sp|P26690|6DCS_SOYBN;tr|I1JJS4|I1JJS4_SOYBN	tr|A0A0R0GIG5|A0A0R0GIG5_SOYBN Aldo_ket_red domain-containing protein OS=Glycine max OX=3847 GN=GLYMA_14G005700 PE=4 SV=1;sp|P26690|6DCS_SOYBN NAD(P)H-dependent 6-deoxychalcone synthase OS=Glycine max OX=3847 PE=1 SV=1;tr|I1JJS4|I1JJS4_SOYBN Aldo_ket_red	12	57.8	33.84	0	52.465	85450	95659	77542	69944	73857	71240	84590	107370	70748	65857	87783	68948	128070	145980	109600	102520	112280	103260	42
sp|P26987|SAM22_SOYBN;tr|I1KMV1|I1KMV1_SOYBN;tr|I1KMV0|I1KMV0_SOYBN;tr|C6T3A2|C6T3A2_SOYBN	sp|P26987|SAM22_SOYBN;tr|I1KMV1|I1KMV1_SOYBN;tr|I1KMV0|I1KMV0_SOYBN	sp|P26987|SAM22_SOYBN Stress-induced protein SAM22 OS=Glycine max OX=3847 GN=PR-10 PE=1 SV=1;tr|I1KMV1|I1KMV1_SOYBN Bet_v_1 domain-containing protein OS=Glycine max OX=3847 GN=547915 PE=3 SV=1;tr|I1KMV0|I1KMV0_SOYBN Bet_v_1 domain-containing protein OS=Gly	3	69	16.772	0	146.35	442850	1112600	104860	515100	1075800	182220	529350	1364700	107920	602430	1261400	212170	677720	1700500	119480	714460	1542400	225150	111
sp|P27066|RBL_SOYBN;tr|A0A0R0H8T4|A0A0R0H8T4_SOYBN	sp|P27066|RBL_SOYBN	sp|P27066|RBL_SOYBN Ribulose bisphosphate carboxylase large chain OS=Glycine max OX=3847 GN=rbcL PE=1 SV=3	23	50.9	52.609	0	323.31	1600700	2064100	932640	1699400	2271800	1281300	1725700	2269900	946180	1814000	2542300	1337200	1660800	2144300	924880	1744500	2395700	1307000	475
sp|P28551|TBB3_SOYBN;tr|I1MG61|I1MG61_SOYBN;tr|I1L0G9|I1L0G9_SOYBN	sp|P28551|TBB3_SOYBN;tr|I1MG61|I1MG61_SOYBN;tr|I1L0G9|I1L0G9_SOYBN	sp|P28551|TBB3_SOYBN Tubulin beta chain (Fragment) OS=Glycine max OX=3847 GN=TUBB PE=2 SV=2;tr|I1MG61|I1MG61_SOYBN Tubulin beta chain OS=Glycine max OX=3847 GN=GLYMA_15G132200 PE=3 SV=1;tr|I1L0G9|I1L0G9_SOYBN Tubulin beta chain OS=Glycine max OX=3847 GN=10	0	73.5	45.751	0	323.31	860710	1020200	572560	1045600	1333100	919060	747030	911950	494810	905410	1144200	780350	753970	903900	500050	900270	1159100	781280	304
sp|P28583|CDPK_SOYBN;tr|A0A0R0I3Z2|A0A0R0I3Z2_SOYBN;tr|I1JIW4|I1JIW4_SOYBN	sp|P28583|CDPK_SOYBN	sp|P28583|CDPK_SOYBN Calcium-dependent protein kinase SK5 OS=Glycine max OX=3847 PE=1 SV=1	2	37.4	57.168	0	5.3688	0	0	0	0	0	0	2142.7	3957.9	0	1553.5	3860.8	71.377	1734.5	1273	1707.3	2118.6	1525.6	2021.4	3
sp|P28759|SODF_SOYBN	sp|P28759|SODF_SOYBN	sp|P28759|SODF_SOYBN Superoxide dismutase [Fe], chloroplastic OS=Glycine max OX=3847 GN=SODB PE=2 SV=1	6	58.5	27.841	0	266.55	563120	1135500	343790	440880	770620	350500	818580	1304700	567070	604350	897720	549810	539460	1285500	283990	421200	829180	294760	172
tr|I1N747|I1N747_SOYBN;sp|P29530|OLEO1_SOYBN	tr|I1N747|I1N747_SOYBN;sp|P29530|OLEO1_SOYBN	tr|I1N747|I1N747_SOYBN Oleosin OS=Glycine max OX=3847 GN=GLYMA_19G063400 PE=3 SV=1;sp|P29530|OLEO1_SOYBN P24 oleosin isoform A OS=Glycine max OX=3847 PE=2 SV=2	1	26.1	23.589	0	109.45	1534900	1143200	1629400	2593700	1460800	2377100	1374200	1095500	1424500	2378400	1430500	2107600	1535400	1093300	1696500	2634300	1403200	2362100	281
sp|P29531|OLEO2_SOYBN	sp|P29531|OLEO2_SOYBN	sp|P29531|OLEO2_SOYBN P24 oleosin isoform B OS=Glycine max OX=3847 PE=2 SV=1	1	26	23.392	0	6.8966	219080	198020	202810	360120	356030	384790	246050	228950	237610	400160	398250	433540	233050	217580	224080	391010	391090	420330	27
sp|P29756|CATA1_SOYBN	sp|P29756|CATA1_SOYBN	sp|P29756|CATA1_SOYBN Catalase-1/2 OS=Glycine max OX=3847 GN=CAT1 PE=2 SV=1	1	43.1	56.846	0	91.148	201160	215300	158600	250810	267590	239350	309900	324930	258180	386200	422260	379420	240280	270110	180370	287140	337990	266510	136
sp|P30081|CHS7_SOYBN;tr|I1LG11|I1LG11_SOYBN;tr|Q6X0M9|Q6X0M9_SOYBN;tr|I1J6T1|I1J6T1_SOYBN;tr|B3F5J6|B3F5J6_SOYBN;tr|A0A0R4J3D3|A0A0R4J3D3_SOYBN;sp|P30080|CHS6_SOYBN;sp|P24826|CHS1_SOYBN;tr|Q6X0N0|Q6X0N0_SOYBN;sp|P48406|CHS5_SOYBN;sp|P17957|CHS2_SOYBN;sp|P19168|CHS3_SOYBN;tr|A0A0R0IQ64|A0A0R0IQ64_SOYBN;tr|I1JER5|I1JER5_SOYBN;tr|A0A0R0GII5|A0A0R0GII5_SOYBN;tr|I1N828|I1N828_SOYBN	sp|P30081|CHS7_SOYBN;tr|I1LG11|I1LG11_SOYBN;tr|Q6X0M9|Q6X0M9_SOYBN;tr|I1J6T1|I1J6T1_SOYBN;tr|B3F5J6|B3F5J6_SOYBN;tr|A0A0R4J3D3|A0A0R4J3D3_SOYBN;sp|P30080|CHS6_SOYBN;sp|P24826|CHS1_SOYBN	sp|P30081|CHS7_SOYBN Chalcone synthase 7 OS=Glycine max OX=3847 GN=CHS7 PE=3 SV=1;tr|I1LG11|I1LG11_SOYBN Uncharacterized protein OS=Glycine max OX=3847 GN=GLYMA_11G011500 PE=3 SV=1;tr|Q6X0M9|Q6X0M9_SOYBN Chalcone synthase OS=Glycine max OX=3847 GN=CHS PE=2	2	22.4	42.874	0	36.6	24610	49782	4726.2	23254	54048	6649.7	10337	20346	3074.8	11831	18315	3774.4	25854	39888	6407	22232	38467	9146.6	24
sp|P34811|EFGC1_SOYBN;sp|I1K0K6|EFGC2_SOYBN	sp|P34811|EFGC1_SOYBN;sp|I1K0K6|EFGC2_SOYBN	sp|P34811|EFGC1_SOYBN Elongation factor G-1, chloroplastic OS=Glycine max OX=3847 GN=fusA1 PE=3 SV=2;sp|I1K0K6|EFGC2_SOYBN Elongation factor G-2, chloroplastic OS=Glycine max OX=3847 GN=fusA2 PE=3 SV=1	8	16.5	86.899	0	37.196	18471	22903	12048	19756	26131	17214	16168	17860	13612	18664	21078	17557	22032	25482	14707	24449	28598	20102	27
tr|A0A0R0G797|A0A0R0G797_SOYBN;sp|P35055|HEM6_SOYBN;tr|I1M654|I1M654_SOYBN	tr|A0A0R0G797|A0A0R0G797_SOYBN;sp|P35055|HEM6_SOYBN;tr|I1M654|I1M654_SOYBN	tr|A0A0R0G797|A0A0R0G797_SOYBN Uncharacterized protein OS=Glycine max OX=3847 GN=GLYMA_14G003200 PE=4 SV=1;sp|P35055|HEM6_SOYBN Oxygen-dependent coproporphyrinogen-III oxidase, chloroplastic OS=Glycine max OX=3847 GN=CPX PE=2 SV=1;tr|I1M654|I1M654_SOYBN Un	7	22.3	43.221	0	47.954	21104	34312	10011	25493	40707	17925	39177	69962	12548	47382	81565	21295	27868	43146	11469	34571	51952	19540	29
tr|I1LH25|I1LH25_SOYBN;sp|P37228|MDHG_SOYBN;tr|K7K4T0|K7K4T0_SOYBN;tr|A0A0R0J220|A0A0R0J220_SOYBN	tr|I1LH25|I1LH25_SOYBN;sp|P37228|MDHG_SOYBN	tr|I1LH25|I1LH25_SOYBN Malate dehydrogenase OS=Glycine max OX=3847 GN=GLYMA_11G043900 PE=3 SV=1;sp|P37228|MDHG_SOYBN Malate dehydrogenase, glyoxysomal OS=Glycine max OX=3847 PE=2 SV=2	7	40.8	37.398	0	42.427	54108	53001	48074	40355	39449	41763	45733	44384	40559	29482	31172	31655	79373	79288	69161	54141	58200	57781	44
tr|I1KAC1|I1KAC1_SOYBN;sp|P43210|HEM2_SOYBN;tr|A0A0R0KHB4|A0A0R0KHB4_SOYBN	tr|I1KAC1|I1KAC1_SOYBN;sp|P43210|HEM2_SOYBN;tr|A0A0R0KHB4|A0A0R0KHB4_SOYBN	tr|I1KAC1|I1KAC1_SOYBN Delta-aminolevulinic acid dehydratase OS=Glycine max OX=3847 GN=GLYMA_06G115000 PE=3 SV=1;sp|P43210|HEM2_SOYBN Delta-aminolevulinic acid dehydratase, chloroplastic OS=Glycine max OX=3847 GN=HEMB PE=2 SV=1;tr|A0A0R0KHB4|A0A0R0KHB4_SOY	4	16.1	43.561	0	54.759	17820	18559	18982	24629	21999	24335	20444	17668	16279	25191	24495	26755	16000	13305	13871	17910	17928	19971	21
sp|P45621|GSA_SOYBN;tr|K7M8I7|K7M8I7_SOYBN	sp|P45621|GSA_SOYBN	sp|P45621|GSA_SOYBN Glutamate-1-semialdehyde 2,1-aminomutase, chloroplastic OS=Glycine max OX=3847 GN=GSA1 PE=2 SV=1	3	43.8	49.645	0	120.27	99231	172840	23469	110760	213480	44814	133170	220980	42823	149180	271720	78929	84151	128780	41315	105750	161690	71008	62
sp|P46279|RPB7_SOYBN;tr|I1K337|I1K337_SOYBN	sp|P46279|RPB7_SOYBN;tr|I1K337|I1K337_SOYBN	sp|P46279|RPB7_SOYBN DNA-directed RNA polymerase II subunit RPB7 OS=Glycine max OX=3847 PE=2 SV=1;tr|I1K337|I1K337_SOYBN Uncharacterized protein OS=Glycine max OX=3847 GN=100793057 PE=4 SV=1	1	7.4	19.624	0.0051824	2.6467	0	0	0	0	0	0	0	0	0	0	0	0	608.82	573.76	238.93	792.78	949.27	1354.4	2
tr|K7KMT9|K7KMT9_SOYBN;sp|P46280|EFTU2_SOYBN;tr|K7LID1|K7LID1_SOYBN	tr|K7KMT9|K7KMT9_SOYBN;sp|P46280|EFTU2_SOYBN	tr|K7KMT9|K7KMT9_SOYBN Elongation factor Tu OS=Glycine max OX=3847 GN=GLYMA_05G041900 PE=3 SV=1;sp|P46280|EFTU2_SOYBN Elongation factor Tu, chloroplastic OS=Glycine max OX=3847 GN=TUFB1 PE=3 SV=1	3	39.2	52.507	0	27.731	34374	41188	22237	41087	56564	35566	22846	28922	16315	28856	40190	23242	87402	92610	68027	102450	122150	100300	45
sp|P48513|TF2B_SOYBN;tr|I1JG98|I1JG98_SOYBN;tr|I1N8Y6|I1N8Y6_SOYBN	sp|P48513|TF2B_SOYBN;tr|I1JG98|I1JG98_SOYBN;tr|I1N8Y6|I1N8Y6_SOYBN	sp|P48513|TF2B_SOYBN Transcription initiation factor IIB OS=Glycine max OX=3847 GN=TFIIB1 PE=2 SV=1;tr|I1JG98|I1JG98_SOYBN TFIIB-type domain-containing protein OS=Glycine max OX=3847 GN=100790355 PE=4 SV=1;tr|I1N8Y6|I1N8Y6_SOYBN TFIIB-type domain-containin	2	7.3	34.229	0	4.8321	4442.2	7007	3565.9	7686.5	7442.2	4619.2	3288.5	3468.8	2888.4	5449	4234.6	4174.8	2096.4	5437.2	731.88	2784.3	6304.8	858.54	4
tr|I1NFE0|I1NFE0_SOYBN;tr|Q5FBA0|Q5FBA0_SOYBN;sp|P48630|FD6E1_SOYBN;tr|K7MCI2|K7MCI2_SOYBN;tr|I1N982|I1N982_SOYBN;tr|A0A0R4J2X1|A0A0R4J2X1_SOYBN;sp|P48631|FD6E2_SOYBN;tr|I1L2M5|I1L2M5_SOYBN	tr|I1NFE0|I1NFE0_SOYBN;tr|Q5FBA0|Q5FBA0_SOYBN;sp|P48630|FD6E1_SOYBN	tr|I1NFE0|I1NFE0_SOYBN FA_desaturase domain-containing protein OS=Glycine max OX=3847 GN=100805777 PE=4 SV=1;tr|Q5FBA0|Q5FBA0_SOYBN FAD2-1B OS=Glycine max OX=3847 GN=GmFAD2-1b PE=2 SV=1;sp|P48630|FD6E1_SOYBN Omega-6 fatty acid desaturase, endoplasmic retic	3	7.7	43.786	0	39.901	41689	69458	23601	67530	110860	42931	62140	104070	33494	91822	162170	62387	37712	62713	19764	62578	103370	40223	20
sp|P48640|GSHRP_SOYBN;tr|I1JF43|I1JF43_SOYBN;tr|K7K8B5|K7K8B5_SOYBN	sp|P48640|GSHRP_SOYBN;tr|I1JF43|I1JF43_SOYBN	sp|P48640|GSHRP_SOYBN Glutathione reductase, chloroplastic OS=Glycine max OX=3847 GN=GR PE=2 SV=1;tr|I1JF43|I1JF43_SOYBN Glutathione reductase OS=Glycine max OX=3847 GN=GLYMA_02G141800 PE=3 SV=1	2	29	58.782	0	5.3864	16939	13174	13045	20221	19858	24110	14848	13150	13455	21891	21806	23895	16392	15396	14818	21565	21408	25704	10
tr|I1MUX2|I1MUX2_SOYBN;sp|P49045|VPE_SOYBN;tr|K7KP96|K7KP96_SOYBN	tr|I1MUX2|I1MUX2_SOYBN;sp|P49045|VPE_SOYBN	tr|I1MUX2|I1MUX2_SOYBN Uncharacterized protein OS=Glycine max OX=3847 GN=GLYMA_17G137800 PE=4 SV=1;sp|P49045|VPE_SOYBN Vacuolar-processing enzyme OS=Glycine max OX=3847 PE=2 SV=1	5	21.6	55.148	0	29.014	72832	129690	33061	65729	65069	49731	63331	96684	32318	53445	56510	44350	93762	137310	52903	88632	95059	74608	45
sp|P49158|ACCD_SOYBN;tr|K7MDS4|K7MDS4_SOYBN	sp|P49158|ACCD_SOYBN	sp|P49158|ACCD_SOYBN Acetyl-coenzyme A carboxylase carboxyl transferase subunit beta, chloroplastic OS=Glycine max OX=3847 GN=accD PE=2 SV=3	9	32.2	48.993	0	30.872	31522	40786	20069	41562	55244	35490	50153	61853	29320	64422	84094	49404	57098	85837	27780	70661	103570	47095	36
sp|P49161|CYF_SOYBN	sp|P49161|CYF_SOYBN	sp|P49161|CYF_SOYBN Cytochrome f OS=Glycine max OX=3847 GN=petA PE=3 SV=1	5	25.9	35.322	0	20.941	12610	17692	6048.7	12921	20241	9022.8	5662	5615	3801.2	7460.8	8351.8	6212.1	5455.6	6450.5	5296.1	8115	8112.1	6593.2	22
sp|P50346|RLA0_SOYBN;tr|I1JI71|I1JI71_SOYBN;tr|I1LMP8|I1LMP8_SOYBN;tr|A0A0R0F6M5|A0A0R0F6M5_SOYBN	sp|P50346|RLA0_SOYBN;tr|I1JI71|I1JI71_SOYBN	sp|P50346|RLA0_SOYBN 60S acidic ribosomal protein P0 OS=Glycine max OX=3847 PE=2 SV=1;tr|I1JI71|I1JI71_SOYBN RL10P_insert domain-containing protein OS=Glycine max OX=3847 GN=547816 PE=4 SV=1	2	46.9	34.158	0	38.47	33789	29298	33677	34171	29994	39398	34240	33112	40272	36862	34623	45518	45054	35752	51460	46026	41744	60851	28
sp|P51061|CAPP2_SOYBN;tr|Q8H928|Q8H928_SOYBN;REV__tr|K7MIN3|K7MIN3_SOYBN	sp|P51061|CAPP2_SOYBN;tr|Q8H928|Q8H928_SOYBN	sp|P51061|CAPP2_SOYBN Phosphoenolpyruvate carboxylase OS=Glycine max OX=3847 GN=PPC1 PE=2 SV=1;tr|Q8H928|Q8H928_SOYBN Phosphoenolpyruvate carboxylase OS=Glycine max OX=3847 GN=GmPEPC7 PE=3 SV=1	16	51.4	110.76	0	323.31	879710	1237400	598980	944380	1308600	841360	811770	1137800	553640	858300	1225000	748540	926210	1184500	676220	978500	1273500	898740	340
sp|P54774|CDC48_SOYBN;tr|A0A0R0EK57|A0A0R0EK57_SOYBN;tr|K7MRG3|K7MRG3_SOYBN	sp|P54774|CDC48_SOYBN	sp|P54774|CDC48_SOYBN Cell division cycle protein 48 homolog OS=Glycine max OX=3847 GN=CDC48 PE=2 SV=1	3	59.5	89.769	0	323.31	103870	129360	77157	123220	158070	107490	111810	131590	81141	137270	171500	116240	100810	131260	70307	126230	164140	106200	130
sp|P62163|CALM2_SOYBN;tr|I1N8I7|I1N8I7_SOYBN;tr|K7LX92|K7LX92_SOYBN;tr|A0A0R0EIV3|A0A0R0EIV3_SOYBN	sp|P62163|CALM2_SOYBN;tr|I1N8I7|I1N8I7_SOYBN;tr|K7LX92|K7LX92_SOYBN;tr|A0A0R0EIV3|A0A0R0EIV3_SOYBN	sp|P62163|CALM2_SOYBN Calmodulin-2 OS=Glycine max OX=3847 GN=CAM-2 PE=1 SV=2;tr|I1N8I7|I1N8I7_SOYBN Uncharacterized protein OS=Glycine max OX=3847 GN=GLYMA_19G121900 PE=3 SV=1;tr|K7LX92|K7LX92_SOYBN Uncharacterized protein OS=Glycine max OX=3847 GN=GLYMA_1	1	57	16.832	0	7.7053	8827.4	8327.6	9825.3	9141.4	7193	9775.7	5403.3	6106.4	5795.6	6979.2	6352.2	7153.4	9991.4	8926.6	10091	10340	9222.3	9241.2	4
sp|P62302|RS13_SOYBN;tr|I1K0H2|I1K0H2_SOYBN	sp|P62302|RS13_SOYBN;tr|I1K0H2|I1K0H2_SOYBN	sp|P62302|RS13_SOYBN 40S ribosomal protein S13 OS=Glycine max OX=3847 GN=RPS13 PE=2 SV=1;tr|I1K0H2|I1K0H2_SOYBN Ribosomal_S13_N domain-containing protein OS=Glycine max OX=3847 GN=100790163 PE=3 SV=1	9	60.9	17.14	0	142.64	592250	811900	331680	875000	902220	554440	671810	892360	397570	975010	1002400	656220	555340	750720	329330	815850	825010	532730	186
sp|P93164|GGH_SOYBN;tr|A0A0R0H363|A0A0R0H363_SOYBN	sp|P93164|GGH_SOYBN	sp|P93164|GGH_SOYBN Gamma-glutamyl hydrolase OS=Glycine max OX=3847 PE=2 SV=1	2	31.6	37.676	0	95.63	58063	62138	43691	68542	73971	68507	74805	70932	60111	87576	91870	91794	134280	118670	108970	167350	153170	173110	35
tr|I1JHW6|I1JHW6_SOYBN;tr|I1JHW4|I1JHW4_SOYBN;sp|Q00423|HMGYA_SOYBN	tr|I1JHW6|I1JHW6_SOYBN;tr|I1JHW4|I1JHW4_SOYBN;sp|Q00423|HMGYA_SOYBN	tr|I1JHW6|I1JHW6_SOYBN H15 domain-containing protein OS=Glycine max OX=3847 GN=548080 PE=4 SV=1;tr|I1JHW4|I1JHW4_SOYBN H15 domain-containing protein OS=Glycine max OX=3847 GN=100793697 PE=4 SV=1;sp|Q00423|HMGYA_SOYBN HMG-Y-related protein A OS=Glycine max	2	34.7	18.811	0	17.165	17194	13041	11846	29485	27374	30729	8544.2	8361.3	8656.4	21151	21281	22116	19580	13168	10021	32720	27503	24167	11
sp|Q01417|PM1_SOYBN	sp|Q01417|PM1_SOYBN	sp|Q01417|PM1_SOYBN 18 kDa seed maturation protein OS=Glycine max OX=3847 GN=GMPM1 PE=2 SV=1	4	23.1	17.606	0	68.516	280890	282190	226610	367860	396420	348300	370900	385880	274070	436000	487180	415260	486800	461170	398090	623280	632400	620410	49
sp|Q01915|ATPAM_SOYBN;tr|A0A0R0JZ78|A0A0R0JZ78_SOYBN;tr|A0A0R0FZZ9|A0A0R0FZZ9_SOYBN	sp|Q01915|ATPAM_SOYBN	sp|Q01915|ATPAM_SOYBN ATP synthase subunit alpha, mitochondrial OS=Glycine max OX=3847 GN=ATPA PE=3 SV=1	22	55.9	55.33	0	323.31	1746300	2355000	951200	1952600	2764100	1517100	1439600	1926800	813040	1624600	2278900	1311600	1712100	2226700	954450	1884600	2644500	1500200	330
tr|I1L0V0|I1L0V0_SOYBN;sp|Q02226|COXT_SOYBN;tr|A0A0R0KK42|A0A0R0KK42_SOYBN;tr|A0A0R0G0V2|A0A0R0G0V2_SOYBN;sp|P05491|COX2_SOYBN	tr|I1L0V0|I1L0V0_SOYBN;sp|Q02226|COXT_SOYBN	tr|I1L0V0|I1L0V0_SOYBN Cytochrome c oxidase subunit 2 OS=Glycine max OX=3847 GN=GLYMA_09G040100 PE=3 SV=1;sp|Q02226|COXT_SOYBN Cytochrome c oxidase subunit 2, mitochondrial (Fragment) OS=Glycine max OX=3847 GN=COX2 PE=3 SV=1	4	15.2	42.341	0	17.03	24423	28354	18140	27479	32514	27033	39095	40998	30716	43478	52479	42446	31434	36988	18134	30812	40162	27617	17
sp|Q02909|CAPP1_SOYBN	sp|Q02909|CAPP1_SOYBN	sp|Q02909|CAPP1_SOYBN Phosphoenolpyruvate carboxylase, housekeeping isozyme OS=Glycine max OX=3847 GN=PPC16 PE=2 SV=1	3	52.9	110.68	0	6.3329	15559	13907	13677	20492	17038	19483	13547	12462	10944	16940	16905	18177	16919	15794	15194	21766	23127	22538	8
sp|Q04672|SBP_SOYBN	sp|Q04672|SBP_SOYBN	sp|Q04672|SBP_SOYBN Sucrose-binding protein OS=Glycine max OX=3847 GN=SBP PE=1 SV=1	3	60.9	60.522	0	61.967	233250	395880	92222	260330	370220	157370	99653	121520	66271	123010	144470	103460	172000	333250	74184	210840	279890	145690	24
sp|Q06197|IDHC_SOYBN	sp|Q06197|IDHC_SOYBN	sp|Q06197|IDHC_SOYBN Isocitrate dehydrogenase [NADP] OS=Glycine max OX=3847 GN=IDH1 PE=1 SV=2	1	40	46.049	0	9.1756	633.03	1240.3	953.88	951.4	1023.4	1085.1	1000.1	1470.4	1048.5	1675.1	1817.9	1287.1	755.35	1714.2	921.8	1742.1	1990.1	1763.1	9
sp|Q09WE7|USP1_SOYBN;tr|I1JZ10|I1JZ10_SOYBN	sp|Q09WE7|USP1_SOYBN;tr|I1JZ10|I1JZ10_SOYBN	sp|Q09WE7|USP1_SOYBN UDP-sugar pyrophosphorylase 1 OS=Glycine max OX=3847 GN=USP1 PE=1 SV=1;tr|I1JZ10|I1JZ10_SOYBN Uncharacterized protein OS=Glycine max OX=3847 GN=GLYMA_04G245100 PE=4 SV=2	5	40.3	66.125	0	107.06	154060	178680	109800	170160	206700	155250	134050	153260	85942	138530	175640	116790	84406	95709	55801	92911	115000	82114	77
sp|Q1W376|PMM_SOYBN	sp|Q1W376|PMM_SOYBN	sp|Q1W376|PMM_SOYBN Phosphomannomutase OS=Glycine max OX=3847 PE=2 SV=1	1	39.7	28.019	0	53.184	42718	55014	25978	51072	67988	44776	63360	72527	42835	76929	89914	66548	57146	76497	31733	67451	96487	50527	42
sp|Q2PMM5|YCF2_SOYBN	sp|Q2PMM5|YCF2_SOYBN	sp|Q2PMM5|YCF2_SOYBN Protein Ycf2 OS=Glycine max OX=3847 GN=ycf2-A PE=3 SV=1	2	0.9	269.16	0.0044136	2.7903	0	0	0	0	0	0	0	0	0	0	0	0	9345.5	18010	2240.6	8345	15849	2347.4	2
sp|Q2PMP0|TI214_SOYBN;tr|A0A0R0J282|A0A0R0J282_SOYBN;tr|K7K375|K7K375_SOYBN	sp|Q2PMP0|TI214_SOYBN	sp|Q2PMP0|TI214_SOYBN Protein TIC 214 OS=Glycine max OX=3847 GN=TIC214 PE=3 SV=1	7	4.9	215.93	0	16.626	19325	21171	17743	23230	23494	22502	9407.7	10876	6875.2	8804.3	10353	9700.3	9572.2	8545.3	6912.2	9895.4	8255.6	8675.3	12
sp|Q2PMP7|RR3_SOYBN;tr|A0A0R0C5S4|A0A0R0C5S4_SOYBN	sp|Q2PMP7|RR3_SOYBN;tr|A0A0R0C5S4|A0A0R0C5S4_SOYBN	sp|Q2PMP7|RR3_SOYBN 30S ribosomal protein S3, chloroplastic OS=Glycine max OX=3847 GN=rps3 PE=3 SV=1;tr|A0A0R0C5S4|A0A0R0C5S4_SOYBN KH type-2 domain-containing protein OS=Glycine max OX=3847 GN=GLYMA_U009100 PE=4 SV=1	4	20.8	24.705	0	18.179	28601	58335	100.45	25817	65667	4351.2	25757	56251	542.01	27665	63580	3873.3	36764	61779	12718	41175	73749	21462	11
sp|Q2PMP8|RK16_SOYBN	sp|Q2PMP8|RK16_SOYBN	sp|Q2PMP8|RK16_SOYBN 50S ribosomal protein L16, chloroplastic OS=Glycine max OX=3847 GN=rpl16 PE=3 SV=1	2	16.3	15.327	0	5.4135	1152.9	878.23	938.85	1228.1	1739.2	1329.3	962.09	885.37	928.09	1767	1346.2	2061.1	5700.2	6854.7	3573.2	6117.1	8883	6109.8	8
sp|Q2PMQ0|RR8_SOYBN	sp|Q2PMQ0|RR8_SOYBN	sp|Q2PMQ0|RR8_SOYBN 30S ribosomal protein S8, chloroplastic OS=Glycine max OX=3847 GN=rps8 PE=3 SV=1	4	35.1	15.685	0	14.435	14149	10783	13420	15654	16942	17814	12924	10966	10799	13195	13122	14127	13837	11886	11979	15692	14623	15306	10
sp|Q2PMQ5|CYB6_SOYBN	sp|Q2PMQ5|CYB6_SOYBN	sp|Q2PMQ5|CYB6_SOYBN Cytochrome b6 OS=Glycine max OX=3847 GN=petB PE=3 SV=1	1	6	24.146	0	3.9846	2187.2	7441.3	0	1716.9	7161.6	184.85	259.86	1127.4	0	462.18	1924	0	241.49	1947.2	0	692.29	2570.7	0	4
sp|Q2PMR0|CLPP_SOYBN	sp|Q2PMR0|CLPP_SOYBN	sp|Q2PMR0|CLPP_SOYBN ATP-dependent Clp protease proteolytic subunit OS=Glycine max OX=3847 GN=clpP PE=3 SV=1	2	11.2	22.106	0	4.4741	1113.8	1333	1505.6	2015.6	1470.2	1769.4	1936.2	1635.3	1078.4	2657.2	2142.4	2214.3	3898.4	3371.1	3494.3	4967.7	5237.4	4885.8	10
sp|Q2PMS5|RR16_SOYBN	sp|Q2PMS5|RR16_SOYBN	sp|Q2PMS5|RR16_SOYBN 30S ribosomal protein S16, chloroplastic OS=Glycine max OX=3847 GN=rps16 PE=3 SV=1	2	24.7	10.399	0	5.7512	4563.2	14744	268.79	5906.4	14642	2016.9	3452.2	8728.5	1274.5	4821.3	8071.9	2490.3	0	0	0	0	0	0	4
tr|K7LWI4|K7LWI4_SOYBN;sp|Q2PMS8|ATPA_SOYBN;tr|K7LEG0|K7LEG0_SOYBN	tr|K7LWI4|K7LWI4_SOYBN;sp|Q2PMS8|ATPA_SOYBN	tr|K7LWI4|K7LWI4_SOYBN ATP synthase subunit alpha OS=Glycine max OX=3847 GN=GLYMA_12G232000 PE=3 SV=1;sp|Q2PMS8|ATPA_SOYBN ATP synthase subunit alpha, chloroplastic OS=Glycine max OX=3847 GN=atpA PE=3 SV=1	9	26.9	55.737	0	54.756	38220	51898	22205	48732	72816	38259	23454	32326	11983	26738	37397	19560	41893	61193	23845	53391	74621	42792	40
sp|Q2PMT2|RR2_SOYBN	sp|Q2PMT2|RR2_SOYBN	sp|Q2PMT2|RR2_SOYBN 30S ribosomal protein S2, chloroplastic OS=Glycine max OX=3847 GN=rps2 PE=3 SV=1	2	10.6	26.892	0	6.2482	5846.7	5793.1	5759.6	8623.8	8027.7	9292.2	661.04	1957.9	0	1493.2	2689.7	609.53	4811.2	5890.7	4659.9	7054	7556.7	7292.2	7
tr|K7K414|K7K414_SOYBN;sp|Q2PMU5|RR4_SOYBN	tr|K7K414|K7K414_SOYBN;sp|Q2PMU5|RR4_SOYBN	tr|K7K414|K7K414_SOYBN S4 RNA-binding domain-containing protein OS=Glycine max OX=3847 GN=GLYMA_01G153400 PE=3 SV=1;sp|Q2PMU5|RR4_SOYBN 30S ribosomal protein S4, chloroplastic OS=Glycine max OX=3847 GN=rps4 PE=3 SV=1	2	10.8	21.461	0	4.7115	0	0	0	0	0	0	0	0	0	0	0	0	776.29	1635.2	750.88	1321	1781.4	1055.8	3
sp|Q2PMU9|ATPE_SOYBN	sp|Q2PMU9|ATPE_SOYBN	sp|Q2PMU9|ATPE_SOYBN ATP synthase epsilon chain, chloroplastic OS=Glycine max OX=3847 GN=atpE PE=3 SV=1	1	16.4	14.753	0.0013396	3.3773	0	0	0	0	0	0	1054	3718.7	0	1319	4246	123.55	2156.7	6522.7	0	1718.6	7615.4	0	3
sp|Q2PMV0|ATPB_SOYBN	sp|Q2PMV0|ATPB_SOYBN	sp|Q2PMV0|ATPB_SOYBN ATP synthase subunit beta, chloroplastic OS=Glycine max OX=3847 GN=atpB PE=3 SV=1	15	49.8	53.754	0	197.32	101470	99510	88925	147370	147690	158050	83428	82936	70358	121910	126100	121950	92688	99403	73504	129600	145210	124930	73
sp|Q39817|CALX_SOYBN;tr|A0A0R0JHW1|A0A0R0JHW1_SOYBN;tr|A0A0R4J3K0|A0A0R4J3K0_SOYBN	sp|Q39817|CALX_SOYBN;tr|A0A0R0JHW1|A0A0R0JHW1_SOYBN;tr|A0A0R4J3K0|A0A0R4J3K0_SOYBN	sp|Q39817|CALX_SOYBN Calnexin homolog OS=Glycine max OX=3847 PE=2 SV=1;tr|A0A0R0JHW1|A0A0R0JHW1_SOYBN Uncharacterized protein OS=Glycine max OX=3847 GN=547851 PE=3 SV=1;tr|A0A0R4J3K0|A0A0R4J3K0_SOYBN Uncharacterized protein OS=Glycine max OX=3847 GN=547851	6	35.9	62.08	0	114.87	119830	121880	96276	253230	261610	234810	93498	94899	76998	170200	194250	151740	147390	147660	122670	271550	298300	248850	60
tr|I1K693|I1K693_SOYBN;sp|Q39828|SDL5A_SOYBN;sp|Q39821|SDLCA_SOYBN	tr|I1K693|I1K693_SOYBN;sp|Q39828|SDL5A_SOYBN;sp|Q39821|SDLCA_SOYBN	tr|I1K693|I1K693_SOYBN Uncharacterized protein OS=Glycine max OX=3847 GN=GLYMA_05G217300 PE=3 SV=1;sp|Q39828|SDL5A_SOYBN Dynamin-related protein 5A OS=Glycine max OX=3847 PE=2 SV=1;sp|Q39821|SDLCA_SOYBN Dynamin-related protein 12A OS=Glycine max OX=3847 PE	3	18.5	68.367	0	6.7656	3243.7	2698	2530	4592.2	3909.9	3563.7	0	0	0	0	0	0	5680.5	6080	5611.1	6730.2	6464.5	6619.5	5
sp|Q39837|ALB1_SOYBN;tr|A0A0R0GQS9|A0A0R0GQS9_SOYBN;tr|I1M0P6|I1M0P6_SOYBN	sp|Q39837|ALB1_SOYBN;tr|A0A0R0GQS9|A0A0R0GQS9_SOYBN;tr|I1M0P6|I1M0P6_SOYBN	sp|Q39837|ALB1_SOYBN Albumin-1 OS=Glycine max OX=3847 PE=1 SV=3;tr|A0A0R0GQS9|A0A0R0GQS9_SOYBN Albumin_I_a domain-containing protein OS=Glycine max OX=3847 GN=100815970 PE=4 SV=1;tr|I1M0P6|I1M0P6_SOYBN Albumin_I_a domain-containing protein OS=Glycine max O	1	14.3	13.046	0	14.316	18751	18869	19654	2484.7	3990.2	2397.7	14219	12205	12519	1846.1	2871	1643.8	19862	18045	19574	3109.5	4617.8	3172.3	4
sp|Q39839|NDK1_SOYBN	sp|Q39839|NDK1_SOYBN	sp|Q39839|NDK1_SOYBN Nucleoside diphosphate kinase 1 OS=Glycine max OX=3847 PE=2 SV=1	1	45.6	16.443	0	30.23	21894	20547	20080	29371	28047	30561	35059	33160	34529	54038	51260	55470	18546	16933	15510	24256	24021	25390	11
tr|I1M3M9|I1M3M9_SOYBN;sp|Q39846|SBP65_SOYBN	tr|I1M3M9|I1M3M9_SOYBN;sp|Q39846|SBP65_SOYBN	tr|I1M3M9|I1M3M9_SOYBN Uncharacterized protein OS=Glycine max OX=3847 GN=GLYMA_13G291800 PE=4 SV=1;sp|Q39846|SBP65_SOYBN Seed biotin-containing protein SBP65 OS=Glycine max OX=3847 GN=SBP65 PE=2 SV=1	27	63.8	67.976	0	323.31	4522700	6103900	2401600	5207400	7216400	3964100	5034800	6513200	2911800	5948700	7874500	4780400	5689900	7651000	3054500	6541600	8914300	5076300	835
sp|Q42777|MCCA_SOYBN;tr|I1JF82|I1JF82_SOYBN	sp|Q42777|MCCA_SOYBN;tr|I1JF82|I1JF82_SOYBN	sp|Q42777|MCCA_SOYBN Methylcrotonoyl-CoA carboxylase subunit alpha, mitochondrial OS=Glycine max OX=3847 GN=MCCA PE=1 SV=2;tr|I1JF82|I1JF82_SOYBN Uncharacterized protein OS=Glycine max OX=3847 GN=GLYMA_02G145300 PE=4 SV=1	4	17.6	80.619	0	38.459	16515	21986	9979.4	18525	25001	13442	14537	21183	5958.1	14499	23051	9928.5	24283	37575	9017.5	25273	39588	17141	27
sp|Q42797|TCMO_SOYBN;tr|I1MBL5|I1MBL5_SOYBN	sp|Q42797|TCMO_SOYBN;tr|I1MBL5|I1MBL5_SOYBN	sp|Q42797|TCMO_SOYBN Trans-cinnamate 4-monooxygenase OS=Glycine max OX=3847 GN=CYP73A11 PE=2 SV=1;tr|I1MBL5|I1MBL5_SOYBN Uncharacterized protein OS=Glycine max OX=3847 GN=100818985 PE=3 SV=1	5	12.5	58.01	0	31.146	13771	12921	13062	19804	18166	20027	15724	16013	13035	22447	25215	24063	17342	18866	15328	22834	26779	22132	23
sp|Q42800|DAPA_SOYBN;tr|C6TG34|C6TG34_SOYBN	sp|Q42800|DAPA_SOYBN;tr|C6TG34|C6TG34_SOYBN	sp|Q42800|DAPA_SOYBN 4-hydroxy-tetrahydrodipicolinate synthase, chloroplastic OS=Glycine max OX=3847 GN=DHPS1 PE=2 SV=1;tr|C6TG34|C6TG34_SOYBN Uncharacterized protein OS=Glycine max OX=3847 GN=548067 PE=2 SV=1	1	23.2	36.385	0.0011183	3.3921	2201.4	4313.7	0	1612.8	5556.3	95.356	1927.3	3987.5	0	2092.6	4596.7	84.833	1327.7	3658.5	0	1530.2	4491.1	0	9
sp|Q42806|KPYC_SOYBN;tr|A0A0R0H6D3|A0A0R0H6D3_SOYBN	sp|Q42806|KPYC_SOYBN	sp|Q42806|KPYC_SOYBN Pyruvate kinase, cytosolic isozyme OS=Glycine max OX=3847 PE=2 SV=1	6	63.4	55.302	0	267.61	1048400	1403800	563040	1162600	1614500	861230	950730	1372100	452840	1055700	1530200	710160	1010000	1460200	457040	1086500	1637500	707580	267
tr|A0A0R4J4C5|A0A0R4J4C5_SOYBN;sp|Q43463|RAB7_SOYBN;tr|I1LDB3|I1LDB3_SOYBN	tr|A0A0R4J4C5|A0A0R4J4C5_SOYBN;sp|Q43463|RAB7_SOYBN;tr|I1LDB3|I1LDB3_SOYBN	tr|A0A0R4J4C5|A0A0R4J4C5_SOYBN Uncharacterized protein OS=Glycine max OX=3847 GN=GLYMA_10G220100 PE=4 SV=1;sp|Q43463|RAB7_SOYBN Ras-related protein Rab7 OS=Glycine max OX=3847 PE=2 SV=1;tr|I1LDB3|I1LDB3_SOYBN Uncharacterized protein OS=Glycine max OX=3847	3	47.1	23.126	0	25.972	8401.9	21355	3214.8	9490.9	28388	5394.3	7426.2	7581.3	5824.6	7797	9588.6	8222.6	5890.8	13229	2468.3	4715.2	15059	3667.3	14
sp|Q43468|HSOP1_SOYBN;tr|I1K0K7|I1K0K7_SOYBN	sp|Q43468|HSOP1_SOYBN;tr|I1K0K7|I1K0K7_SOYBN	sp|Q43468|HSOP1_SOYBN Hsp70-Hsp90 organizing protein 1 OS=Glycine max OX=3847 GN=HOP1 PE=1 SV=2;tr|I1K0K7|I1K0K7_SOYBN Uncharacterized protein OS=Glycine max OX=3847 GN=100780296 PE=4 SV=1	3	14.7	64.177	0	8.0648	1846.8	5317.5	162.65	3055.1	4187.8	1066.6	2379	6497.9	0	4844.8	5684.5	376.64	27030	28751	23301	19689	20952	19471	8
sp|Q53B75|CF1B1_SOYBN;sp|Q53B70|CF1B2_SOYBN;sp|A7ISP5|CFI2B_SOYBN	sp|Q53B75|CF1B1_SOYBN;sp|Q53B70|CF1B2_SOYBN;sp|A7ISP5|CFI2B_SOYBN	sp|Q53B75|CF1B1_SOYBN Chalcone--flavonone isomerase 1B-1 OS=Glycine max OX=3847 GN=CHI1B1 PE=2 SV=1;sp|Q53B70|CF1B2_SOYBN Chalcone--flavonone isomerase 1B-2 OS=Glycine max OX=3847 GN=CHI1B2 PE=2 SV=1;sp|A7ISP5|CFI2B_SOYBN Chalcone--flavonone isomerase 2-B	3	28.8	25.027	0	14.124	14149	15800	12007	23424	26769	23900	11056	22448	2531.7	11361	23264	4864.3	10301	18124	4325.5	12820	22036	8857.2	14
sp|Q5NUF3|HIDH_SOYBN;tr|I1LFS6|I1LFS6_SOYBN	sp|Q5NUF3|HIDH_SOYBN;tr|I1LFS6|I1LFS6_SOYBN	sp|Q5NUF3|HIDH_SOYBN 2-hydroxyisoflavanone dehydratase OS=Glycine max OX=3847 GN=HIDH PE=1 SV=1;tr|I1LFS6|I1LFS6_SOYBN Abhydrolase_3 domain-containing protein OS=Glycine max OX=3847 GN=GLYMA_11G004200 PE=4 SV=1	6	24.8	35.138	0	93.459	126850	189040	99858	139340	148770	150730	51801	58986	37979	51180	60839	50400	107480	166270	78838	131640	162700	134500	33
sp|Q7M1R5|SODC_SOYBN;tr|I1NC47|I1NC47_SOYBN	sp|Q7M1R5|SODC_SOYBN	sp|Q7M1R5|SODC_SOYBN Superoxide dismutase [Cu-Zn] OS=Glycine max OX=3847 GN=SOD1 PE=3 SV=1	2	38.8	15.193	0	24.902	17100	16471	14748	28258	28040	28504	33057	29337	27231	54648	52168	58846	64828	61188	59429	108220	103320	117100	13
sp|Q8HVY5|RPOB_SOYBN	sp|Q8HVY5|RPOB_SOYBN	sp|Q8HVY5|RPOB_SOYBN DNA-directed RNA polymerase subunit beta OS=Glycine max OX=3847 GN=rpoB PE=3 SV=2	1	1.5	120.78	0	3.9439	214.71	0	0	209.23	0	0	0	0	0	0	0	0	0	0	197.15	181.19	204.28	159.26	3
sp|Q8LJS2|HDT1_SOYBN	sp|Q8LJS2|HDT1_SOYBN	sp|Q8LJS2|HDT1_SOYBN Histone deacetylase HDT1 OS=Glycine max OX=3847 GN=HDT1 PE=2 SV=1	0	36.3	31.354	0	14.785	17007	20477	12207	21484	24132	16962	13376	20238	5786.8	14532	19481	9373.6	13387	14680	9911.4	14920	17703	14601	23
sp|Q8RVH5|7SBG2_SOYBN	sp|Q8RVH5|7SBG2_SOYBN	sp|Q8RVH5|7SBG2_SOYBN Basic 7S globulin 2 OS=Glycine max OX=3847 PE=1 SV=1	5	35.3	47.204	0	169.03	974020	1108000	680350	1547400	1800900	1402100	829490	939260	611050	1337500	1521200	1225600	884520	1088200	582570	1444200	1725200	1212600	242
sp|Q93XE6|CFI1A_SOYBN;tr|I1NJ68|I1NJ68_SOYBN;sp|O81980|CFI1_SOYBN	sp|Q93XE6|CFI1A_SOYBN;tr|I1NJ68|I1NJ68_SOYBN;sp|O81980|CFI1_SOYBN	sp|Q93XE6|CFI1A_SOYBN Chalcone--flavonone isomerase 1A OS=Glycine max OX=3847 GN=CHI1A PE=2 SV=1;tr|I1NJ68|I1NJ68_SOYBN Chalcone-flavonone isomerase family protein OS=Glycine max OX=3847 GN=547602 PE=3 SV=1;sp|O81980|CFI1_SOYBN Chalcone--flavonone isomeras	14	88.1	23.265	0	232.54	683240	961570	360290	706680	982870	542110	436330	557710	269070	473450	614870	400480	567570	734170	347430	604400	804070	520480	225
sp|Q944T2|TCTP_SOYBN;tr|K7MBE9|K7MBE9_SOYBN;tr|A0A0R0EGK7|A0A0R0EGK7_SOYBN	sp|Q944T2|TCTP_SOYBN	sp|Q944T2|TCTP_SOYBN Translationally-controlled tumor protein homolog OS=Glycine max OX=3847 GN=TCTP PE=2 SV=1	5	68.5	18.995	0	323.31	251700	460650	121400	236450	469010	169850	219330	438930	83236	193430	438680	120150	250920	446050	115280	225850	442520	172970	125
sp|Q948P5|FRI4_SOYBN;tr|I1JIE0|I1JIE0_SOYBN	sp|Q948P5|FRI4_SOYBN;tr|I1JIE0|I1JIE0_SOYBN	sp|Q948P5|FRI4_SOYBN Ferritin-4, chloroplastic OS=Glycine max OX=3847 PE=1 SV=2;tr|I1JIE0|I1JIE0_SOYBN Ferritin OS=Glycine max OX=3847 GN=100787160 PE=3 SV=1	1	36.4	27.559	0	5.8546	4647.8	5493.2	4198.5	5821	5603.3	7347.2	4889.1	4949.7	4614.9	5555.6	5589.9	7130.6	2341.8	1862.4	1738.3	2376	2277.9	2598.5	5
sp|Q96453|1433D_SOYBN;tr|I1M3M0|I1M3M0_SOYBN;sp|C6TH93|CASP4_SOYBN;tr|K7LWG5|K7LWG5_SOYBN;tr|I1M315|I1M315_SOYBN	sp|Q96453|1433D_SOYBN;tr|I1M3M0|I1M3M0_SOYBN	sp|Q96453|1433D_SOYBN 14-3-3-like protein D OS=Glycine max OX=3847 GN=GF14D PE=2 SV=1;tr|I1M3M0|I1M3M0_SOYBN 14_3_3 domain-containing protein OS=Glycine max OX=3847 GN=547990 PE=3 SV=1	2	54.8	29.518	0	7.9906	2702.4	2275.7	3173.8	2974.7	3896.8	3626.1	3715.3	3860.8	2756.1	3982	4611.5	3609	3091.5	3752.3	2186	3909.7	3729.5	3416.4	5
tr|I1N4I6|I1N4I6_SOYBN;sp|Q96558|UGDH1_SOYBN;tr|A0A0R0GLX2|A0A0R0GLX2_SOYBN;tr|K7N0Z5|K7N0Z5_SOYBN	tr|I1N4I6|I1N4I6_SOYBN;sp|Q96558|UGDH1_SOYBN	tr|I1N4I6|I1N4I6_SOYBN UDP-glucose 6-dehydrogenase OS=Glycine max OX=3847 GN=100803962 PE=3 SV=1;sp|Q96558|UGDH1_SOYBN UDP-glucose 6-dehydrogenase 1 OS=Glycine max OX=3847 GN=UGD1 PE=2 SV=1	12	65.4	52.981	0	239.46	322310	425620	171050	397930	557840	285720	306270	365540	206030	396100	479490	336010	354370	440120	227110	450600	592890	370110	177
tr|I1JBH2|I1JBH2_SOYBN;sp|Q9M4T8|PSA5_SOYBN	tr|I1JBH2|I1JBH2_SOYBN;sp|Q9M4T8|PSA5_SOYBN	tr|I1JBH2|I1JBH2_SOYBN Proteasome subunit alpha type OS=Glycine max OX=3847 GN=GLYMA_02G013600 PE=3 SV=1;sp|Q9M4T8|PSA5_SOYBN Proteasome subunit alpha type-5 OS=Glycine max OX=3847 GN=PAE1 PE=2 SV=1	1	60.8	25.994	0	91.788	4074.1	3765.7	2997.6	5403.7	5471.7	5469.1	4651.3	4389.6	4060.1	6201.2	5650.5	5358.9	3531.4	2810.1	2794.2	4481	3643.2	3987.5	3
sp|Q9SWB4|PARP3_SOYBN	sp|Q9SWB4|PARP3_SOYBN	sp|Q9SWB4|PARP3_SOYBN Protein ADP-ribosyltransferase PARP3 OS=Glycine max OX=3847 GN=PARP3 PE=2 SV=1	19	69.2	91.688	0	323.31	2596400	3812300	1072300	2325200	3707300	1407900	2556600	3576700	1214100	2308900	3386000	1543400	2765400	3955700	1198000	2501800	3823500	1550000	663
sp|Q9SWB6|TENAE_SOYBN;tr|A0A0R0FGC0|A0A0R0FGC0_SOYBN	sp|Q9SWB6|TENAE_SOYBN;tr|A0A0R0FGC0|A0A0R0FGC0_SOYBN	sp|Q9SWB6|TENAE_SOYBN Probable bifunctional TENA-E protein OS=Glycine max OX=3847 GN=TENA_E PE=2 SV=1;tr|A0A0R0FGC0|A0A0R0FGC0_SOYBN TENA_THI-4 domain-containing protein OS=Glycine max OX=3847 GN=547557 PE=4 SV=1	8	55.5	25.987	0	323.31	1258500	2415900	868630	1089300	2199100	1026600	1111500	2535700	677250	909400	2229900	790040	1340600	2700800	926220	1156100	2406800	1095300	288
sp|Q9SWR5|C93C1_SOYBN;tr|A0A0R0H1G5|A0A0R0H1G5_SOYBN	sp|Q9SWR5|C93C1_SOYBN	sp|Q9SWR5|C93C1_SOYBN 2-hydroxyisoflavanone synthase OS=Glycine max OX=3847 GN=IFS2 PE=2 SV=1	1	35.5	58.868	0	7.4657	10778	31113	82.796	8164.4	28866	752.94	9051.6	29901	50.299	9089.3	29627	1384.4	5481.7	16647	353.49	5735.5	15679	1200.1	15
sp|Q9XHC6|C93E1_SOYBN	sp|Q9XHC6|C93E1_SOYBN	sp|Q9XHC6|C93E1_SOYBN Beta-amyrin 24-hydroxylase OS=Glycine max OX=3847 GN=CYP93E1 PE=1 SV=1	7	18.7	58.261	0	25.524	19244	21059	11845	27332	33307	25189	21032	30044	11630	27888	39865	19418	13185	28507	2697.8	17068	39523	5632.1	17
sp|Q9ZS21|LGUL_SOYBN;tr|I1LL14|I1LL14_SOYBN;tr|A0A0R0HJE4|A0A0R0HJE4_SOYBN	sp|Q9ZS21|LGUL_SOYBN;tr|I1LL14|I1LL14_SOYBN	sp|Q9ZS21|LGUL_SOYBN Lactoylglutathione lyase OS=Glycine max OX=3847 GN=GLXI PE=1 SV=1;tr|I1LL14|I1LL14_SOYBN Lactoylglutathione lyase OS=Glycine max OX=3847 GN=547667 PE=3 SV=1	3	71.9	20.959	0	52.981	162840	214550	104870	196670	253660	164330	128490	180170	70818	161050	218970	118940	119000	174730	59906	137610	196790	94519	72
tr|A0A0B5E2H5|A0A0B5E2H5_SOYBN;tr|A0A0R0HKG9|A0A0R0HKG9_SOYBN	tr|A0A0B5E2H5|A0A0B5E2H5_SOYBN;tr|A0A0R0HKG9|A0A0R0HKG9_SOYBN	tr|A0A0B5E2H5|A0A0B5E2H5_SOYBN DHAR class glutathione S-transferase OS=Glycine max OX=3847 GN=DHAR2 PE=2 SV=1;tr|A0A0R0HKG9|A0A0R0HKG9_SOYBN GST N-terminal domain-containing protein OS=Glycine max OX=3847 GN=100805216 PE=3 SV=1	3	45.6	28.891	0	83.842	58456	81991	35919	80875	108600	59056	50775	66355	36454	74776	87987	60818	105690	183390	55034	150590	216020	89525	76
tr|A0A0B5E8V1|A0A0B5E8V1_SOYBN;tr|A0A0R0IQJ4|A0A0R0IQJ4_SOYBN;tr|I1KSG8|I1KSG8_SOYBN;tr|I1KSG7|I1KSG7_SOYBN;tr|Q9FQE1|Q9FQE1_SOYBN	tr|A0A0B5E8V1|A0A0B5E8V1_SOYBN	tr|A0A0B5E8V1|A0A0B5E8V1_SOYBN Tau class glutathione S-transferase OS=Glycine max OX=3847 GN=GSTU18 PE=2 SV=1	10	49.6	25.89	0	69.848	376240	780980	236460	350050	618550	314410	333450	580530	220900	311830	496600	295680	343130	635690	224580	330560	536480	309230	199
tr|A0A0B5EC24|A0A0B5EC24_SOYBN	tr|A0A0B5EC24|A0A0B5EC24_SOYBN	tr|A0A0B5EC24|A0A0B5EC24_SOYBN Tau class glutathione S-transferase OS=Glycine max OX=3847 GN=GSTU15 PE=2 SV=1	1	8.8	25.535	0	15.808	7277.9	32946	116.06	1921.9	4181.9	399.42	14194	71457	0	1669.6	5188.9	1225.6	16137	71470	175.15	3580.9	10279	2255.5	14
tr|A0A0R0E3P1|A0A0R0E3P1_SOYBN;tr|A0A0R0E3R9|A0A0R0E3R9_SOYBN;tr|A0A0R0FHF8|A0A0R0FHF8_SOYBN;tr|A0A0R0EEZ8|A0A0R0EEZ8_SOYBN;tr|A0A0R0FRX9|A0A0R0FRX9_SOYBN;tr|K7M5R6|K7M5R6_SOYBN;tr|I1MXF9|I1MXF9_SOYBN	tr|A0A0R0E3P1|A0A0R0E3P1_SOYBN;tr|A0A0R0E3R9|A0A0R0E3R9_SOYBN;tr|A0A0R0FHF8|A0A0R0FHF8_SOYBN;tr|A0A0R0EEZ8|A0A0R0EEZ8_SOYBN;tr|A0A0R0FRX9|A0A0R0FRX9_SOYBN;tr|K7M5R6|K7M5R6_SOYBN;tr|I1MXF9|I1MXF9_SOYBN	tr|A0A0R0E3P1|A0A0R0E3P1_SOYBN Uncharacterized protein OS=Glycine max OX=3847 GN=100806019 PE=4 SV=1;tr|A0A0R0E3R9|A0A0R0E3R9_SOYBN Uncharacterized protein OS=Glycine max OX=3847 GN=100806019 PE=4 SV=1;tr|A0A0R0FHF8|A0A0R0FHF8_SOYBN Uncharacterized protein	6	11.7	74.399	0	13.106	10214	12178	8588.8	12562	14304	12845	7823.7	8229.4	6488.7	8451	8852.4	7893.5	5290.4	5031.7	5255	6521	7073.3	7298.4	12
tr|A0A0R0E3U7|A0A0R0E3U7_SOYBN;tr|I1JLH3|I1JLH3_SOYBN;tr|A0A0R0E240|A0A0R0E240_SOYBN;tr|A0A0R0KMT0|A0A0R0KMT0_SOYBN;tr|K7KD84|K7KD84_SOYBN;tr|A0A0R0KM50|A0A0R0KM50_SOYBN;tr|A0A0R0KKQ6|A0A0R0KKQ6_SOYBN;tr|K7KD85|K7KD85_SOYBN;tr|A0A368UID6|A0A368UID6_SOYBN;tr|A0A0R0KFI1|A0A0R0KFI1_SOYBN;tr|A0A0R0KFY0|A0A0R0KFY0_SOYBN;tr|A0A0R0KFY7|A0A0R0KFY7_SOYBN	tr|A0A0R0E3U7|A0A0R0E3U7_SOYBN;tr|I1JLH3|I1JLH3_SOYBN;tr|A0A0R0E240|A0A0R0E240_SOYBN;tr|A0A0R0KMT0|A0A0R0KMT0_SOYBN;tr|K7KD84|K7KD84_SOYBN	tr|A0A0R0E3U7|A0A0R0E3U7_SOYBN CBM20 domain-containing protein OS=Glycine max OX=3847 GN=GLYMA_U024600 PE=4 SV=1;tr|I1JLH3|I1JLH3_SOYBN CBM20 domain-containing protein OS=Glycine max OX=3847 GN=GLYMA_03G061700 PE=4 SV=1;tr|A0A0R0E240|A0A0R0E240_SOYBN CBM20	5	39.5	23.93	0	24.211	6476.6	7097.2	4639.4	8472.2	9693.8	8042.8	9380.9	12249	7768.7	12791	15288	9794.8	9213.8	8776.8	6383.4	10439	12542	9078.6	26
tr|A0A0R0E480|A0A0R0E480_SOYBN;tr|I1JLE2|I1JLE2_SOYBN	tr|A0A0R0E480|A0A0R0E480_SOYBN;tr|I1JLE2|I1JLE2_SOYBN	tr|A0A0R0E480|A0A0R0E480_SOYBN J domain-containing protein OS=Glycine max OX=3847 GN=100777607 PE=4 SV=1;tr|I1JLE2|I1JLE2_SOYBN J domain-containing protein OS=Glycine max OX=3847 GN=100783467 PE=4 SV=1	1	12.5	37.124	0.00089847	3.4174	0	0	0	0	0	0	0	0	0	0	0	0	0	0	0	0	0	0	1
tr|A0A0R0E4U8|A0A0R0E4U8_SOYBN;tr|A0A0R0E4Y1|A0A0R0E4Y1_SOYBN;tr|A0A0R0EG66|A0A0R0EG66_SOYBN;tr|K7N0J0|K7N0J0_SOYBN	tr|A0A0R0E4U8|A0A0R0E4U8_SOYBN;tr|A0A0R0E4Y1|A0A0R0E4Y1_SOYBN;tr|A0A0R0EG66|A0A0R0EG66_SOYBN;tr|K7N0J0|K7N0J0_SOYBN	tr|A0A0R0E4U8|A0A0R0E4U8_SOYBN Uncharacterized protein OS=Glycine max OX=3847 GN=100784401 PE=4 SV=1;tr|A0A0R0E4Y1|A0A0R0E4Y1_SOYBN MFS domain-containing protein OS=Glycine max OX=3847 GN=100784401 PE=4 SV=1;tr|A0A0R0EG66|A0A0R0EG66_SOYBN Uncharacterized p	2	5.7	54.032	0.00090436	3.4696	2186.6	1967	2272	2874.3	2795	2503.5	0	0	0	0	0	0	3215.7	4716	471.5	3122.2	5845.6	1523.4	5
tr|A0A0R0E4V4|A0A0R0E4V4_SOYBN;tr|I1ND04|I1ND04_SOYBN	tr|A0A0R0E4V4|A0A0R0E4V4_SOYBN;tr|I1ND04|I1ND04_SOYBN	tr|A0A0R0E4V4|A0A0R0E4V4_SOYBN Uncharacterized protein OS=Glycine max OX=3847 GN=100798700 PE=4 SV=1;tr|I1ND04|I1ND04_SOYBN Uncharacterized protein OS=Glycine max OX=3847 GN=100798700 PE=4 SV=2	2	2.5	160.8	0.0017758	3.3029	308.5	353.87	366.8	670.69	318.08	405.48	0	0	0	0	0	0	0	0	0	0	0	0	2
tr|A0A0R0E5C1|A0A0R0E5C1_SOYBN;tr|I1ND90|I1ND90_SOYBN;tr|K7N0R1|K7N0R1_SOYBN	tr|A0A0R0E5C1|A0A0R0E5C1_SOYBN;tr|I1ND90|I1ND90_SOYBN	tr|A0A0R0E5C1|A0A0R0E5C1_SOYBN Carboxypeptidase OS=Glycine max OX=3847 GN=GLYMA_20G015400 PE=3 SV=1;tr|I1ND90|I1ND90_SOYBN Carboxypeptidase OS=Glycine max OX=3847 GN=GLYMA_20G016800 PE=3 SV=2	2	21.6	49.38	0	45.235	56059	69215	33908	75481	96556	62737	54550	70481	31734	76278	101830	62505	80929	83837	52830	107660	130420	95178	52
tr|A0A0R0E5J0|A0A0R0E5J0_SOYBN;tr|A0A0R0J7B9|A0A0R0J7B9_SOYBN;tr|I1LH04|I1LH04_SOYBN;tr|I1J9K4|I1J9K4_SOYBN;tr|A0A0R4J4A7|A0A0R4J4A7_SOYBN;tr|C6T0B7|C6T0B7_SOYBN	tr|A0A0R0E5J0|A0A0R0E5J0_SOYBN	tr|A0A0R0E5J0|A0A0R0E5J0_SOYBN Glycine cleavage system H protein OS=Glycine max OX=3847 GN=100796561 PE=3 SV=1	2	19.4	16.972	0.0021939	3.1808	23188	19675	21125	31097	30403	31088	24037	22375	19684	29639	28898	32149	26689	23680	21433	34060	34612	35494	4
tr|A0A0R0E5T2|A0A0R0E5T2_SOYBN;tr|I1KMB5|I1KMB5_SOYBN;tr|I1NDG9|I1NDG9_SOYBN	tr|A0A0R0E5T2|A0A0R0E5T2_SOYBN;tr|I1KMB5|I1KMB5_SOYBN;tr|I1NDG9|I1NDG9_SOYBN	tr|A0A0R0E5T2|A0A0R0E5T2_SOYBN Uncharacterized protein OS=Glycine max OX=3847 GN=100800998 PE=4 SV=1;tr|I1KMB5|I1KMB5_SOYBN Uncharacterized protein OS=Glycine max OX=3847 GN=100805487 PE=4 SV=1;tr|I1NDG9|I1NDG9_SOYBN Uncharacterized protein OS=Glycine max	1	5	40.147	0	4.3631	680.61	1467	1306.4	1868.5	1381.7	1271.5	1413.4	671.32	797.08	1944.5	1582.7	1604.2	1143.9	956.1	918.27	1375.5	1146.5	935.45	3
tr|C6TGS1|C6TGS1_SOYBN;tr|A0A0R0E6P5|A0A0R0E6P5_SOYBN;tr|I1NDD4|I1NDD4_SOYBN;tr|I1KM93|I1KM93_SOYBN;tr|K7L382|K7L382_SOYBN;tr|I1KM94|I1KM94_SOYBN;tr|A0A0R0J6N8|A0A0R0J6N8_SOYBN;tr|K7L380|K7L380_SOYBN;tr|K7L388|K7L388_SOYBN	tr|C6TGS1|C6TGS1_SOYBN;tr|A0A0R0E6P5|A0A0R0E6P5_SOYBN;tr|I1NDD4|I1NDD4_SOYBN;tr|I1KM93|I1KM93_SOYBN;tr|K7L382|K7L382_SOYBN;tr|I1KM94|I1KM94_SOYBN;tr|A0A0R0J6N8|A0A0R0J6N8_SOYBN;tr|K7L380|K7L380_SOYBN;tr|K7L388|K7L388_SOYBN	tr|C6TGS1|C6TGS1_SOYBN GST C-terminal domain-containing protein OS=Glycine max OX=3847 GN=100813447 PE=2 SV=1;tr|A0A0R0E6P5|A0A0R0E6P5_SOYBN GST C-terminal domain-containing protein OS=Glycine max OX=3847 GN=100813447 PE=3 SV=1;tr|I1NDD4|I1NDD4_SOYBN GST C	10	40	37.429	0	61.517	103510	143160	73140	119240	174020	108000	73297	118710	51158	88786	132730	78056	86074	139730	58909	104420	150630	89898	56
tr|A0A0R0FCF3|A0A0R0FCF3_SOYBN;tr|A0A0R0KQ85|A0A0R0KQ85_SOYBN;tr|A0A0R0E6S3|A0A0R0E6S3_SOYBN;tr|K7N3V5|K7N3V5_SOYBN;tr|K7N3V4|K7N3V4_SOYBN;tr|A0A0R0I5Q8|A0A0R0I5Q8_SOYBN;tr|K7N3V2|K7N3V2_SOYBN;tr|I1LDJ8|I1LDJ8_SOYBN	tr|A0A0R0FCF3|A0A0R0FCF3_SOYBN;tr|A0A0R0KQ85|A0A0R0KQ85_SOYBN;tr|A0A0R0E6S3|A0A0R0E6S3_SOYBN;tr|K7N3V5|K7N3V5_SOYBN;tr|K7N3V4|K7N3V4_SOYBN;tr|A0A0R0I5Q8|A0A0R0I5Q8_SOYBN;tr|K7N3V2|K7N3V2_SOYBN;tr|I1LDJ8|I1LDJ8_SOYBN	tr|A0A0R0FCF3|A0A0R0FCF3_SOYBN WD_REPEATS_REGION domain-containing protein OS=Glycine max OX=3847 GN=GLYMA_18G207600 PE=4 SV=1;tr|A0A0R0KQ85|A0A0R0KQ85_SOYBN WD_REPEATS_REGION domain-containing protein (Fragment) OS=Glycine max OX=3847 GN=GLYMA_03G072900 P	1	7.9	24.776	0	4.2677	1451.4	1307.6	1451	1597.7	1319.1	1884.2	0	0	0	0	0	0	0	0	0	0	0	0	4
tr|A0A0R0E752|A0A0R0E752_SOYBN;tr|K7N1Q0|K7N1Q0_SOYBN	tr|A0A0R0E752|A0A0R0E752_SOYBN;tr|K7N1Q0|K7N1Q0_SOYBN	tr|A0A0R0E752|A0A0R0E752_SOYBN Uncharacterized protein OS=Glycine max OX=3847 GN=100820376 PE=4 SV=1;tr|K7N1Q0|K7N1Q0_SOYBN Uncharacterized protein OS=Glycine max OX=3847 GN=100820376 PE=4 SV=1	15	22.3	102.38	0	50.697	46022	41864	40321	65357	69902	68695	52740	64361	38169	76281	89628	72075	90131	81193	79961	135200	135110	136760	40
tr|A0A0R0E794|A0A0R0E794_SOYBN;tr|A0A0R0E838|A0A0R0E838_SOYBN;tr|A0A0R0E7K6|A0A0R0E7K6_SOYBN;tr|A0A0R0EIA4|A0A0R0EIA4_SOYBN;tr|I1NE11|I1NE11_SOYBN;tr|A0A0R0EGS0|A0A0R0EGS0_SOYBN;tr|I1NE10|I1NE10_SOYBN	tr|A0A0R0E794|A0A0R0E794_SOYBN;tr|A0A0R0E838|A0A0R0E838_SOYBN;tr|A0A0R0E7K6|A0A0R0E7K6_SOYBN;tr|A0A0R0EIA4|A0A0R0EIA4_SOYBN;tr|I1NE11|I1NE11_SOYBN;tr|A0A0R0EGS0|A0A0R0EGS0_SOYBN;tr|I1NE10|I1NE10_SOYBN	tr|A0A0R0E794|A0A0R0E794_SOYBN ADH_N domain-containing protein OS=Glycine max OX=3847 GN=100817521 PE=4 SV=1;tr|A0A0R0E838|A0A0R0E838_SOYBN Uncharacterized protein OS=Glycine max OX=3847 GN=100817521 PE=3 SV=1;tr|A0A0R0E7K6|A0A0R0E7K6_SOYBN Uncharacterized	2	12.7	28.502	0	6.8359	4797.8	8143.5	1805.4	6612.4	8912.6	3201.8	16087	35419	1339.7	14542	27226	3326.2	3529.2	6780.3	351.51	2841.9	5750.4	518.16	10
tr|A0A0R0GHN8|A0A0R0GHN8_SOYBN;tr|A0A0R0E7C3|A0A0R0E7C3_SOYBN	tr|A0A0R0GHN8|A0A0R0GHN8_SOYBN;tr|A0A0R0E7C3|A0A0R0E7C3_SOYBN	tr|A0A0R0GHN8|A0A0R0GHN8_SOYBN Uncharacterized protein OS=Glycine max OX=3847 GN=GLYMA_13G027100 PE=4 SV=1;tr|A0A0R0E7C3|A0A0R0E7C3_SOYBN FAM91_N domain-containing protein OS=Glycine max OX=3847 GN=GLYMA_20G056600 PE=4 SV=1	1	21.8	6.5275	0.00045998	3.6474	1778	3041	417.83	1507.8	3079.4	792.35	1598.4	3069.2	467.77	1608.9	3510	749.6	0	0	0	0	0	0	3
tr|A0A0R0G904|A0A0R0G904_SOYBN;tr|A0A0R0E7X8|A0A0R0E7X8_SOYBN;tr|A0A0R0EIS5|A0A0R0EIS5_SOYBN;tr|I1M791|I1M791_SOYBN;tr|I1JIS7|I1JIS7_SOYBN;tr|I1NE25|I1NE25_SOYBN	tr|A0A0R0G904|A0A0R0G904_SOYBN;tr|A0A0R0E7X8|A0A0R0E7X8_SOYBN;tr|A0A0R0EIS5|A0A0R0EIS5_SOYBN;tr|I1M791|I1M791_SOYBN;tr|I1JIS7|I1JIS7_SOYBN;tr|I1NE25|I1NE25_SOYBN	tr|A0A0R0G904|A0A0R0G904_SOYBN Protein kinase domain-containing protein OS=Glycine max OX=3847 GN=100780860 PE=4 SV=1;tr|A0A0R0E7X8|A0A0R0E7X8_SOYBN Protein kinase domain-containing protein OS=Glycine max OX=3847 GN=100793565 PE=4 SV=1;tr|A0A0R0EIS5|A0A0R0	1	5.2	44.526	0.007335	2.481	0	0	0	0	0	0	0	0	0	0	0	0	0	0	0	0	0	0	1
tr|A0A0R0E869|A0A0R0E869_SOYBN;tr|A0A0R0E866|A0A0R0E866_SOYBN;tr|K7N241|K7N241_SOYBN;tr|A0A0R0EK18|A0A0R0EK18_SOYBN	tr|A0A0R0E869|A0A0R0E869_SOYBN;tr|A0A0R0E866|A0A0R0E866_SOYBN;tr|K7N241|K7N241_SOYBN;tr|A0A0R0EK18|A0A0R0EK18_SOYBN	tr|A0A0R0E869|A0A0R0E869_SOYBN Uncharacterized protein OS=Glycine max OX=3847 GN=100800094 PE=3 SV=1;tr|A0A0R0E866|A0A0R0E866_SOYBN Uncharacterized protein OS=Glycine max OX=3847 GN=100800094 PE=3 SV=1;tr|K7N241|K7N241_SOYBN Uncharacterized protein OS=Glyc	1	35.8	33.612	0	16.176	19697	18287	18671	25192	25363	26957	5137	5365.2	5778.4	9139.1	8758.9	7975.1	5317.1	5244.9	5228.2	8150	8314.7	8955.9	18
tr|I1NDS7|I1NDS7_SOYBN;tr|A0A0R4J4X2|A0A0R4J4X2_SOYBN;tr|A0A0R0E881|A0A0R0E881_SOYBN	tr|I1NDS7|I1NDS7_SOYBN;tr|A0A0R4J4X2|A0A0R4J4X2_SOYBN;tr|A0A0R0E881|A0A0R0E881_SOYBN	tr|I1NDS7|I1NDS7_SOYBN AP complex subunit sigma OS=Glycine max OX=3847 GN=GLYMA_20G063200 PE=3 SV=1;tr|A0A0R4J4X2|A0A0R4J4X2_SOYBN AP complex subunit sigma OS=Glycine max OX=3847 GN=GLYMA_13G004600 PE=3 SV=1;tr|A0A0R0E881|A0A0R0E881_SOYBN AP complex subuni	1	9.8	15.258	0.0073126	2.4611	0	0	0	0	0	0	0	0	0	0	0	0	0	0	0	0	0	0	1
tr|A0A0R0E8F4|A0A0R0E8F4_SOYBN;tr|I1NDU1|I1NDU1_SOYBN	tr|A0A0R0E8F4|A0A0R0E8F4_SOYBN;tr|I1NDU1|I1NDU1_SOYBN	tr|A0A0R0E8F4|A0A0R0E8F4_SOYBN Uncharacterized protein OS=Glycine max OX=3847 GN=100803840 PE=4 SV=1;tr|I1NDU1|I1NDU1_SOYBN Uncharacterized protein OS=Glycine max OX=3847 GN=100803840 PE=4 SV=1	2	5.1	62.349	0	9.8316	0	0	0	0	0	0	900.92	1292	182.54	617.76	1079.8	0	895.95	1208.7	0	721.54	1411.3	0	4
tr|I1NFD0|I1NFD0_SOYBN;tr|I1NFC7|I1NFC7_SOYBN;tr|I1LF20|I1LF20_SOYBN;tr|A0A0R0E9X9|A0A0R0E9X9_SOYBN;tr|I1NFC9|I1NFC9_SOYBN;tr|I1NFC6|I1NFC6_SOYBN;tr|I1LF19|I1LF19_SOYBN;tr|I1LF17|I1LF17_SOYBN	tr|I1NFD0|I1NFD0_SOYBN;tr|I1NFC7|I1NFC7_SOYBN;tr|I1LF20|I1LF20_SOYBN;tr|A0A0R0E9X9|A0A0R0E9X9_SOYBN;tr|I1NFC9|I1NFC9_SOYBN;tr|I1NFC6|I1NFC6_SOYBN;tr|I1LF19|I1LF19_SOYBN;tr|I1LF17|I1LF17_SOYBN	tr|I1NFD0|I1NFD0_SOYBN ACT domain-containing protein OS=Glycine max OX=3847 GN=100802060 PE=4 SV=1;tr|I1NFC7|I1NFC7_SOYBN ACT domain-containing protein OS=Glycine max OX=3847 GN=100802060 PE=4 SV=1;tr|I1LF20|I1LF20_SOYBN Uncharacterized protein OS=Glycine	3	11.8	25.306	0	14.52	46049	39916	39747	64804	62902	69847	57845	50647	53198	86971	82524	87196	49677	41479	43268	73072	69230	76072	7
tr|I1NFT1|I1NFT1_SOYBN;tr|A0A0R0EAG2|A0A0R0EAG2_SOYBN	tr|I1NFT1|I1NFT1_SOYBN;tr|A0A0R0EAG2|A0A0R0EAG2_SOYBN	tr|I1NFT1|I1NFT1_SOYBN Uncharacterized protein OS=Glycine max OX=3847 GN=100791647 PE=4 SV=1;tr|A0A0R0EAG2|A0A0R0EAG2_SOYBN Uncharacterized protein OS=Glycine max OX=3847 GN=100791647 PE=4 SV=1	2	7.2	46.872	0.0019872	3.2386	1640	1719.6	1206.9	2629.6	2508.8	2215.6	0	0	0	0	0	0	1730.3	1631.7	1286.4	1978.8	2199.1	2239.6	4
tr|A0A0R0EAL6|A0A0R0EAL6_SOYBN	tr|A0A0R0EAL6|A0A0R0EAL6_SOYBN	tr|A0A0R0EAL6|A0A0R0EAL6_SOYBN PKS_ER domain-containing protein OS=Glycine max OX=3847 GN=100804892 PE=3 SV=1	2	37.3	39.03	0	5.5597	2018.3	2489.2	2582.8	3620.7	3275.5	4562	0	0	0	0	0	0	0	0	0	0	0	0	3
tr|A0A0R0HZ75|A0A0R0HZ75_SOYBN;tr|A0A0R0EAT4|A0A0R0EAT4_SOYBN	tr|A0A0R0HZ75|A0A0R0HZ75_SOYBN;tr|A0A0R0EAT4|A0A0R0EAT4_SOYBN	tr|A0A0R0HZ75|A0A0R0HZ75_SOYBN ATP-dependent Clp protease proteolytic subunit OS=Glycine max OX=3847 GN=100806258 PE=3 SV=1;tr|A0A0R0EAT4|A0A0R0EAT4_SOYBN ATP-dependent Clp protease proteolytic subunit OS=Glycine max OX=3847 GN=100820008 PE=3 SV=1	4	13.2	41.251	0	9.6714	4657	11864	381.25	5818.6	13116	2805.8	10729	9220.3	8172	12071	12214	12996	172.6	157.81	522.33	257.26	526.11	296	9
tr|A0A0R0EB56|A0A0R0EB56_SOYBN;tr|I1LE69|I1LE69_SOYBN	tr|A0A0R0EB56|A0A0R0EB56_SOYBN	tr|A0A0R0EB56|A0A0R0EB56_SOYBN Abhydrolase_3 domain-containing protein OS=Glycine max OX=3847 GN=GLYMA_20G143400 PE=4 SV=1	10	38.4	35.768	0	234.6	161630	234100	79988	198720	281110	134780	183410	251680	93368	222020	317540	158230	216970	260670	145480	274920	342480	240590	77
tr|A0A0R0EBT0|A0A0R0EBT0_SOYBN;tr|A0A0R0EEA8|A0A0R0EEA8_SOYBN;tr|K7M5R8|K7M5R8_SOYBN;tr|K7MNJ4|K7MNJ4_SOYBN	tr|A0A0R0EBT0|A0A0R0EBT0_SOYBN;tr|A0A0R0EEA8|A0A0R0EEA8_SOYBN;tr|K7M5R8|K7M5R8_SOYBN;tr|K7MNJ4|K7MNJ4_SOYBN	tr|A0A0R0EBT0|A0A0R0EBT0_SOYBN Uncharacterized protein OS=Glycine max OX=3847 GN=100807610 PE=4 SV=1;tr|A0A0R0EEA8|A0A0R0EEA8_SOYBN WRC domain-containing protein OS=Glycine max OX=3847 GN=100807610 PE=4 SV=1;tr|K7M5R8|K7M5R8_SOYBN Uncharacterized protein O	1	2	50.083	1	-2	0	0	0	0	0	0	6383	11496	15.734	3938.8	9524.7	577.38	0	0	0	0	0	0	1	+
tr|A0A0R0EC38|A0A0R0EC38_SOYBN;tr|A0A0R0EC46|A0A0R0EC46_SOYBN;tr|I1NH19|I1NH19_SOYBN;tr|I1NH18|I1NH18_SOYBN;tr|I1LDG8|I1LDG8_SOYBN;tr|K7LKW8|K7LKW8_SOYBN;tr|I1LDG9|I1LDG9_SOYBN;tr|A0A0R0INT8|A0A0R0INT8_SOYBN;tr|A0A0R0INR0|A0A0R0INR0_SOYBN;tr|I1KUG8|I1KUG8_SOYBN	tr|A0A0R0EC38|A0A0R0EC38_SOYBN;tr|A0A0R0EC46|A0A0R0EC46_SOYBN;tr|I1NH19|I1NH19_SOYBN;tr|I1NH18|I1NH18_SOYBN;tr|I1LDG8|I1LDG8_SOYBN;tr|K7LKW8|K7LKW8_SOYBN;tr|I1LDG9|I1LDG9_SOYBN	tr|A0A0R0EC38|A0A0R0EC38_SOYBN FBPase domain-containing protein OS=Glycine max OX=3847 GN=100815943 PE=3 SV=1;tr|A0A0R0EC46|A0A0R0EC46_SOYBN FBPase domain-containing protein OS=Glycine max OX=3847 GN=100815943 PE=3 SV=1;tr|I1NH19|I1NH19_SOYBN FBPase domain	2	22.1	37.131	0	9.0467	5527.7	9002.6	5085.9	9917.9	10789	9077.2	10124	12436	6250.1	11598	14941	11908	7863	10513	4673.1	7842.3	10891	8371.7	6
tr|A0A0R0ECZ6|A0A0R0ECZ6_SOYBN;tr|C6T778|C6T778_SOYBN;tr|I1M8X5|I1M8X5_SOYBN;tr|I1K8A2|I1K8A2_SOYBN;tr|I1K8A3|I1K8A3_SOYBN;tr|I1K8A1|I1K8A1_SOYBN;tr|I1JTT7|I1JTT7_SOYBN	tr|A0A0R0ECZ6|A0A0R0ECZ6_SOYBN;tr|C6T778|C6T778_SOYBN;tr|I1M8X5|I1M8X5_SOYBN;tr|I1K8A2|I1K8A2_SOYBN;tr|I1K8A3|I1K8A3_SOYBN;tr|I1K8A1|I1K8A1_SOYBN;tr|I1JTT7|I1JTT7_SOYBN	tr|A0A0R0ECZ6|A0A0R0ECZ6_SOYBN Uncharacterized protein OS=Glycine max OX=3847 GN=100796049 PE=4 SV=1;tr|C6T778|C6T778_SOYBN Uncharacterized protein OS=Glycine max OX=3847 GN=100796049 PE=2 SV=1;tr|I1M8X5|I1M8X5_SOYBN Uncharacterized protein OS=Glycine max	2	15.8	22.212	0	6.1101	4736.2	5034.2	4100.3	5961	6516.1	6709.8	4510.3	4439.8	4315.4	6711	7101.4	6619.7	4019.6	3552.5	4424.2	5975.4	4619.2	4889.5	7
tr|A0A0R0ED38|A0A0R0ED38_SOYBN;tr|A0A0R0HWP9|A0A0R0HWP9_SOYBN;tr|A0A0R0I4T4|A0A0R0I4T4_SOYBN	tr|A0A0R0ED38|A0A0R0ED38_SOYBN;tr|A0A0R0HWP9|A0A0R0HWP9_SOYBN;tr|A0A0R0I4T4|A0A0R0I4T4_SOYBN	tr|A0A0R0ED38|A0A0R0ED38_SOYBN Uncharacterized protein OS=Glycine max OX=3847 GN=100815583 PE=3 SV=1;tr|A0A0R0HWP9|A0A0R0HWP9_SOYBN Uncharacterized protein OS=Glycine max OX=3847 GN=100817292 PE=3 SV=1;tr|A0A0R0I4T4|A0A0R0I4T4_SOYBN Uncharacterized protein	1	6.3	30.386	0	5.775	5597	8650.9	1966.7	7462.5	12832	2332.6	8804.9	11799	3354	9997.9	17920	5053.5	7545.5	10765	3232.2	9642.1	15635	3978.1	7
tr|A0A0R0EDH2|A0A0R0EDH2_SOYBN	tr|A0A0R0EDH2|A0A0R0EDH2_SOYBN	tr|A0A0R0EDH2|A0A0R0EDH2_SOYBN Dihydrolipoamide acetyltransferase component of pyruvate dehydrogenase complex OS=Glycine max OX=3847 GN=GLYMA_20G189500 PE=3 SV=2	5	24.8	68.141	0	41.385	76572	143220	6647.3	76240	173980	12165	77000	143460	12694	89574	167870	27749	50916	86988	18302	64995	111610	31354	40
tr|A0A0R0EDI1|A0A0R0EDI1_SOYBN;tr|I1LT76|I1LT76_SOYBN	tr|A0A0R0EDI1|A0A0R0EDI1_SOYBN;tr|I1LT76|I1LT76_SOYBN	tr|A0A0R0EDI1|A0A0R0EDI1_SOYBN PPM-type phosphatase domain-containing protein OS=Glycine max OX=3847 GN=GLYMA_U025900 PE=4 SV=1;tr|I1LT76|I1LT76_SOYBN PPM-type phosphatase domain-containing protein OS=Glycine max OX=3847 GN=GLYMA_U025900 PE=4 SV=1	5	61.7	30.909	0	86.886	126380	237880	41488	135120	243830	59505	75734	132040	31472	82078	129900	46285	115520	206250	38948	121010	198580	59405	43
tr|A0A0R0EDR0|A0A0R0EDR0_SOYBN	tr|A0A0R0EDR0|A0A0R0EDR0_SOYBN	tr|A0A0R0EDR0|A0A0R0EDR0_SOYBN Uncharacterized protein OS=Glycine max OX=3847 GN=GLYMA_20G196600 PE=4 SV=1	2	32.7	15.753	0	52.131	70574	40460	173130	96940	38989	147330	36766	22063	81636	42747	22336	68969	57385	27502	158230	81102	28450	129250	29
tr|I1NHG0|I1NHG0_SOYBN;tr|A0A0R0EDW0|A0A0R0EDW0_SOYBN;tr|K7N476|K7N476_SOYBN;tr|A0A0R0ELF0|A0A0R0ELF0_SOYBN	tr|I1NHG0|I1NHG0_SOYBN;tr|A0A0R0EDW0|A0A0R0EDW0_SOYBN;tr|K7N476|K7N476_SOYBN;tr|A0A0R0ELF0|A0A0R0ELF0_SOYBN	tr|I1NHG0|I1NHG0_SOYBN Uncharacterized protein OS=Glycine max OX=3847 GN=100817706 PE=4 SV=1;tr|A0A0R0EDW0|A0A0R0EDW0_SOYBN Uncharacterized protein OS=Glycine max OX=3847 GN=100817706 PE=4 SV=1;tr|K7N476|K7N476_SOYBN Uncharacterized protein OS=Glycine max	4	41	58.147	0	64.01	96859	127270	67684	123810	153180	104520	109190	130670	75166	138930	169950	122580	86533	119320	49832	106630	150550	81144	71
tr|I1LBQ4|I1LBQ4_SOYBN;tr|I1NIN3|I1NIN3_SOYBN;tr|A0A0R0HZC9|A0A0R0HZC9_SOYBN;tr|I1NIN2|I1NIN2_SOYBN;tr|K7N506|K7N506_SOYBN;tr|A0A0R0HUG2|A0A0R0HUG2_SOYBN;tr|A0A0R0ERV8|A0A0R0ERV8_SOYBN;tr|I1LBQ3|I1LBQ3_SOYBN;tr|A0A0R0EEW3|A0A0R0EEW3_SOYBN	tr|I1LBQ4|I1LBQ4_SOYBN;tr|I1NIN3|I1NIN3_SOYBN;tr|A0A0R0HZC9|A0A0R0HZC9_SOYBN;tr|I1NIN2|I1NIN2_SOYBN;tr|K7N506|K7N506_SOYBN;tr|A0A0R0HUG2|A0A0R0HUG2_SOYBN;tr|A0A0R0ERV8|A0A0R0ERV8_SOYBN;tr|I1LBQ3|I1LBQ3_SOYBN;tr|A0A0R0EEW3|A0A0R0EEW3_SOYBN	tr|I1LBQ4|I1LBQ4_SOYBN Beta_elim_lyase domain-containing protein OS=Glycine max OX=3847 GN=100790890 PE=4 SV=1;tr|I1NIN3|I1NIN3_SOYBN Beta_elim_lyase domain-containing protein OS=Glycine max OX=3847 GN=100800811 PE=4 SV=1;tr|A0A0R0HZC9|A0A0R0HZC9_SOYBN Bet	1	3.6	35.901	0.0090891	2.2531	0	0	0	0	0	0	1221.5	485.82	630.46	918.33	1220.5	1245.6	0	0	0	0	0	0	1
tr|K7N553|K7N553_SOYBN;tr|K7N550|K7N550_SOYBN;tr|A0A0R0EF73|A0A0R0EF73_SOYBN;tr|A0A0R0EFF9|A0A0R0EFF9_SOYBN;tr|A0A0R0ERF5|A0A0R0ERF5_SOYBN;tr|A0A0R0EQ54|A0A0R0EQ54_SOYBN	tr|K7N553|K7N553_SOYBN;tr|K7N550|K7N550_SOYBN;tr|A0A0R0EF73|A0A0R0EF73_SOYBN;tr|A0A0R0EFF9|A0A0R0EFF9_SOYBN;tr|A0A0R0ERF5|A0A0R0ERF5_SOYBN;tr|A0A0R0EQ54|A0A0R0EQ54_SOYBN	tr|K7N553|K7N553_SOYBN Uncharacterized protein OS=Glycine max OX=3847 GN=100777257 PE=4 SV=1;tr|K7N550|K7N550_SOYBN Uncharacterized protein OS=Glycine max OX=3847 GN=100777257 PE=4 SV=1;tr|A0A0R0EF73|A0A0R0EF73_SOYBN Uncharacterized protein OS=Glycine max	2	6.4	181.64	0	4.1589	0	0	0	0	0	0	2864.5	2017.7	3029.6	3532.9	3680.6	3632.7	2606.9	1971.3	2458.6	2706.1	3296.4	3403	3
tr|A0A0R0EFZ7|A0A0R0EFZ7_SOYBN;tr|I1NCV6|I1NCV6_SOYBN;tr|I1J424|I1J424_SOYBN;tr|A0A0R0KMJ1|A0A0R0KMJ1_SOYBN	tr|A0A0R0EFZ7|A0A0R0EFZ7_SOYBN;tr|I1NCV6|I1NCV6_SOYBN;tr|I1J424|I1J424_SOYBN	tr|A0A0R0EFZ7|A0A0R0EFZ7_SOYBN Uncharacterized protein OS=Glycine max OX=3847 GN=100778665 PE=3 SV=1;tr|I1NCV6|I1NCV6_SOYBN Uncharacterized protein OS=Glycine max OX=3847 GN=100778665 PE=3 SV=2;tr|I1J424|I1J424_SOYBN Uncharacterized protein OS=Glycine max	4	4.9	152.63	0	13.876	2224.2	3241.3	2729.3	3727.4	3655.3	1890.8	9197.5	7938	7520.7	9845.5	10819	11876	2820	3602.3	2103.2	3143.6	3082.8	2436.2	8
tr|A0A0R0EFZ9|A0A0R0EFZ9_SOYBN;tr|I1NJ79|I1NJ79_SOYBN	tr|A0A0R0EFZ9|A0A0R0EFZ9_SOYBN;tr|I1NJ79|I1NJ79_SOYBN	tr|A0A0R0EFZ9|A0A0R0EFZ9_SOYBN Protein CLP1 homolog OS=Glycine max OX=3847 GN=GLYMA_20G242900 PE=3 SV=1;tr|I1NJ79|I1NJ79_SOYBN Protein CLP1 homolog OS=Glycine max OX=3847 GN=GLYMA_20G242900 PE=3 SV=1	2	11.6	44.084	0	16.075	6523.1	4285.9	4853.9	6491.4	5774.3	6600.9	4495	4657.4	5158.6	6280	5916	6644.8	5062.2	6008	5256	7928.1	7392.4	7164.9	7
tr|I1ND30|I1ND30_SOYBN;tr|A0A0R0EGI2|A0A0R0EGI2_SOYBN	tr|I1ND30|I1ND30_SOYBN;tr|A0A0R0EGI2|A0A0R0EGI2_SOYBN	tr|I1ND30|I1ND30_SOYBN Fe2OG dioxygenase domain-containing protein OS=Glycine max OX=3847 GN=100806672 PE=3 SV=1;tr|A0A0R0EGI2|A0A0R0EGI2_SOYBN Fe2OG dioxygenase domain-containing protein OS=Glycine max OX=3847 GN=100806672 PE=3 SV=1	3	10.6	41.478	0	5.8945	6026.7	12454	906.5	5795.8	13159	1805.7	0	0	0	0	0	0	0	0	0	0	0	0	3
tr|A0A0R0EGP5|A0A0R0EGP5_SOYBN;tr|A0A368UHK5|A0A368UHK5_SOYBN;tr|I1NJ39|I1NJ39_SOYBN;tr|K7KGL5|K7KGL5_SOYBN;tr|I1JR78|I1JR78_SOYBN;tr|K7LJI1|K7LJI1_SOYBN	tr|A0A0R0EGP5|A0A0R0EGP5_SOYBN;tr|A0A368UHK5|A0A368UHK5_SOYBN;tr|I1NJ39|I1NJ39_SOYBN;tr|K7KGL5|K7KGL5_SOYBN;tr|I1JR78|I1JR78_SOYBN	tr|A0A0R0EGP5|A0A0R0EGP5_SOYBN Uncharacterized protein OS=Glycine max OX=3847 GN=100793575 PE=4 SV=1;tr|A0A368UHK5|A0A368UHK5_SOYBN Uncharacterized protein OS=Glycine max OX=3847 GN=GLYMA_10G150000 PE=4 SV=1;tr|I1NJ39|I1NJ39_SOYBN Uncharacterized protein O	2	2.9	117.44	0	5.0895	7348.3	5560	6570.7	9932.7	9072.8	9589.6	7441.2	7201.8	7405.8	9515.3	9319.5	10525	217.31	0	0	0	0	156.16	5
tr|A0A368UH70|A0A368UH70_SOYBN;tr|A0A368UL26|A0A368UL26_SOYBN;tr|A0A368UIC7|A0A368UIC7_SOYBN;tr|A0A0R0EGX0|A0A0R0EGX0_SOYBN;tr|I1N5Z6|I1N5Z6_SOYBN	tr|A0A368UH70|A0A368UH70_SOYBN;tr|A0A368UL26|A0A368UL26_SOYBN;tr|A0A368UIC7|A0A368UIC7_SOYBN;tr|A0A0R0EGX0|A0A0R0EGX0_SOYBN;tr|I1N5Z6|I1N5Z6_SOYBN	tr|A0A368UH70|A0A368UH70_SOYBN HDAC_interact domain-containing protein OS=Glycine max OX=3847 GN=GLYMA_13G067800 PE=4 SV=1;tr|A0A368UL26|A0A368UL26_SOYBN HDAC_interact domain-containing protein OS=Glycine max OX=3847 GN=GLYMA_13G067800 PE=4 SV=1;tr|A0A368U	2	2.1	153.62	0	5.0904	209.85	0	162.47	643.41	553.61	166.42	0	0	0	346.17	185.01	344.3	0	0	0	0	0	0	3
tr|A0A0R0EGZ2|A0A0R0EGZ2_SOYBN	tr|A0A0R0EGZ2|A0A0R0EGZ2_SOYBN	tr|A0A0R0EGZ2|A0A0R0EGZ2_SOYBN USP domain-containing protein (Fragment) OS=Glycine max OX=3847 GN=GLYMA_20G054600 PE=4 SV=1	0	40.7	88.753	0	37.67	85671	130400	40002	98133	151180	63742	64135	79267	41503	85128	102770	73261	86808	108380	57379	107560	140270	101840	22
tr|A0A0R0EH01|A0A0R0EH01_SOYBN;tr|K7MW06|K7MW06_SOYBN;tr|I1N615|I1N615_SOYBN;tr|A0A0R0EHS7|A0A0R0EHS7_SOYBN;tr|I1L614|I1L614_SOYBN;tr|A0A0R0FGW9|A0A0R0FGW9_SOYBN;tr|K7LWG4|K7LWG4_SOYBN;tr|I1J8R6|I1J8R6_SOYBN;tr|I1LHW4|I1LHW4_SOYBN;tr|I1LHW3|I1LHW3_SOYBN;tr|A0A0R0KZM7|A0A0R0KZM7_SOYBN;tr|A0A0R0GRL4|A0A0R0GRL4_SOYBN;tr|I1JCM4|I1JCM4_SOYBN;tr|I1N491|I1N491_SOYBN;tr|I1N492|I1N492_SOYBN;tr|I1LHW2|I1LH…	tr|A0A0R0EH01|A0A0R0EH01_SOYBN;tr|K7MW06|K7MW06_SOYBN;tr|I1N615|I1N615_SOYBN;tr|A0A0R0EHS7|A0A0R0EHS7_SOYBN	tr|A0A0R0EH01|A0A0R0EH01_SOYBN AAA domain-containing protein OS=Glycine max OX=3847 GN=100792143 PE=4 SV=1;tr|K7MW06|K7MW06_SOYBN AAA domain-containing protein OS=Glycine max OX=3847 GN=100792143 PE=4 SV=1;tr|I1N615|I1N615_SOYBN AAA domain-containing prote	2	8.6	48.128	0	13.107	8966.4	8228.4	8285.8	11202	10618	11635	9520.2	9640.1	7445.5	12109	11041	11654	9697.2	8649.4	8904	10151	10963	11886	11
tr|I1N6I4|I1N6I4_SOYBN;tr|A0A0R0EHQ4|A0A0R0EHQ4_SOYBN;tr|A0A0R0EHR6|A0A0R0EHR6_SOYBN	tr|I1N6I4|I1N6I4_SOYBN;tr|A0A0R0EHQ4|A0A0R0EHQ4_SOYBN;tr|A0A0R0EHR6|A0A0R0EHR6_SOYBN	tr|I1N6I4|I1N6I4_SOYBN 6-phosphogluconate dehydrogenase, decarboxylating OS=Glycine max OX=3847 GN=100799034 PE=3 SV=1;tr|A0A0R0EHQ4|A0A0R0EHQ4_SOYBN 6-phosphogluconate dehydrogenase, decarboxylating OS=Glycine max OX=3847 GN=100799034 PE=3 SV=1;tr|A0A0R0E	10	58.7	55.372	0	49.783	62572	117150	32862	72268	137920	47937	56697	97406	36495	68683	112330	59432	59912	111270	34593	79731	123580	63489	43
tr|A0A0R0JRZ1|A0A0R0JRZ1_SOYBN;tr|A0A0R0EIE6|A0A0R0EIE6_SOYBN;tr|I1N6Y7|I1N6Y7_SOYBN;tr|I1K132|I1K132_SOYBN	tr|A0A0R0JRZ1|A0A0R0JRZ1_SOYBN;tr|A0A0R0EIE6|A0A0R0EIE6_SOYBN;tr|I1N6Y7|I1N6Y7_SOYBN;tr|I1K132|I1K132_SOYBN	tr|A0A0R0JRZ1|A0A0R0JRZ1_SOYBN Uncharacterized protein OS=Glycine max OX=3847 GN=100776740 PE=4 SV=1;tr|A0A0R0EIE6|A0A0R0EIE6_SOYBN Uncharacterized protein OS=Glycine max OX=3847 GN=GLYMA_19G055500 PE=4 SV=1;tr|I1N6Y7|I1N6Y7_SOYBN Uncharacterized protein O	2	4	71.495	0	5.8587	0	160.76	0	0	157.27	0	703.19	1036.5	706.75	1398.8	1081.7	1428.7	1521.7	869.29	1366.1	1505.3	1452	1918.5	4
tr|A0A0R0EJ07|A0A0R0EJ07_SOYBN;tr|A0A0R0EVI7|A0A0R0EVI7_SOYBN;tr|A0A0R0EJU2|A0A0R0EJU2_SOYBN;tr|A0A0R0EV06|A0A0R0EV06_SOYBN	tr|A0A0R0EJ07|A0A0R0EJ07_SOYBN;tr|A0A0R0EVI7|A0A0R0EVI7_SOYBN;tr|A0A0R0EJU2|A0A0R0EJU2_SOYBN;tr|A0A0R0EV06|A0A0R0EV06_SOYBN	tr|A0A0R0EJ07|A0A0R0EJ07_SOYBN Glutamine amidotransferase type-2 domain-containing protein OS=Glycine max OX=3847 GN=100784900 PE=4 SV=1;tr|A0A0R0EVI7|A0A0R0EVI7_SOYBN Glutamine amidotransferase type-2 domain-containing protein OS=Glycine max OX=3847 GN=10	1	18.6	222.24	0	4.9986	1342	699.28	748.08	567.93	807.87	721.26	1020.8	1335.5	830.31	561.25	336.88	997.2	1389.2	1126.2	1586	742.6	622.3	1134.2	4
tr|A0A0R0EJ71|A0A0R0EJ71_SOYBN;tr|I1N6T7|I1N6T7_SOYBN	tr|A0A0R0EJ71|A0A0R0EJ71_SOYBN;tr|I1N6T7|I1N6T7_SOYBN	tr|A0A0R0EJ71|A0A0R0EJ71_SOYBN NTP_transferase domain-containing protein OS=Glycine max OX=3847 GN=100782402 PE=4 SV=1;tr|I1N6T7|I1N6T7_SOYBN NTP_transferase domain-containing protein OS=Glycine max OX=3847 GN=100782402 PE=4 SV=1	2	16.3	45.082	0	8.6965	0	0	0	0	0	0	5422.8	4684.7	4121.5	6185.2	5270.5	5128.7	3540.5	2677.5	2848	4325.6	4301.2	4383.1	4
tr|A0A0R0EJA3|A0A0R0EJA3_SOYBN;tr|I1NF03|I1NF03_SOYBN	tr|A0A0R0EJA3|A0A0R0EJA3_SOYBN;tr|I1NF03|I1NF03_SOYBN	tr|A0A0R0EJA3|A0A0R0EJA3_SOYBN Uncharacterized protein OS=Glycine max OX=3847 GN=100811997 PE=3 SV=1;tr|I1NF03|I1NF03_SOYBN Uncharacterized protein OS=Glycine max OX=3847 GN=100811997 PE=3 SV=1	6	75.4	48.502	0	92.959	207500	269190	130180	244580	295500	205540	231830	263220	170190	290200	320880	263930	259910	304330	176570	312760	352810	285090	80
tr|A0A0R0EJN3|A0A0R0EJN3_SOYBN	tr|A0A0R0EJN3|A0A0R0EJN3_SOYBN	tr|A0A0R0EJN3|A0A0R0EJN3_SOYBN Uncharacterized protein OS=Glycine max OX=3847 GN=GLYMA_20G065900 PE=3 SV=1	4	18.3	98.979	0	6.4999	781.12	1954.6	0	1107	2307.2	143.13	6951.7	13977	1006	7315.1	14829	2752.7	8380.4	17504	515.12	8767.4	18563	1733.7	6
tr|A0A0R0EK54|A0A0R0EK54_SOYBN;tr|F8SMC3|F8SMC3_SOYBN;tr|I1N7G1|I1N7G1_SOYBN;tr|A0A0R0IPN1|A0A0R0IPN1_SOYBN	tr|A0A0R0EK54|A0A0R0EK54_SOYBN;tr|F8SMC3|F8SMC3_SOYBN	tr|A0A0R0EK54|A0A0R0EK54_SOYBN Uncharacterized protein OS=Glycine max OX=3847 GN=100817852 PE=3 SV=1;tr|F8SMC3|F8SMC3_SOYBN Glucose-6-phosphate 1-dehydrogenase OS=Glycine max OX=3847 GN=100817852 PE=2 SV=1	3	54.9	56.557	0	179.69	174940	214160	121840	212540	267740	181310	162950	179550	128450	201480	228370	193470	183110	190260	145780	225190	242280	211640	92
tr|A0A0R0EK65|A0A0R0EK65_SOYBN;tr|A0A0R0E916|A0A0R0E916_SOYBN	tr|A0A0R0EK65|A0A0R0EK65_SOYBN;tr|A0A0R0E916|A0A0R0E916_SOYBN	tr|A0A0R0EK65|A0A0R0EK65_SOYBN Eukaryotic translation initiation factor 3 subunit M OS=Glycine max OX=3847 GN=GLYMA_20G089400 PE=3 SV=1;tr|A0A0R0E916|A0A0R0E916_SOYBN PCI domain-containing protein OS=Glycine max OX=3847 GN=GLYMA_20G089400 PE=4 SV=1	6	60	46.157	0	108.97	46014	74874	33304	52074	85963	45047	76455	131190	49408	79964	139410	71920	70075	111740	47374	79976	124190	70222	90
tr|A0A0R0EK76|A0A0R0EK76_SOYBN;tr|I1N814|I1N814_SOYBN;tr|I1N815|I1N815_SOYBN;tr|A0A0R0EV18|A0A0R0EV18_SOYBN	tr|A0A0R0EK76|A0A0R0EK76_SOYBN;tr|I1N814|I1N814_SOYBN;tr|I1N815|I1N815_SOYBN;tr|A0A0R0EV18|A0A0R0EV18_SOYBN	tr|A0A0R0EK76|A0A0R0EK76_SOYBN Alpha-mannosidase OS=Glycine max OX=3847 GN=100795651 PE=3 SV=1;tr|I1N814|I1N814_SOYBN Alpha-mannosidase OS=Glycine max OX=3847 GN=100795651 PE=3 SV=1;tr|I1N815|I1N815_SOYBN Alpha-mannosidase OS=Glycine max OX=3847 GN=1007956	8	14.2	112.99	0	75.117	23182	34688	12734	25661	39319	21702	24559	30172	17741	33116	35667	26618	19035	19849	13753	23564	24478	23128	20
tr|A0A0R0EKG7|A0A0R0EKG7_SOYBN;tr|I1LEN7|I1LEN7_SOYBN;tr|A0A0R0HZK7|A0A0R0HZK7_SOYBN	tr|A0A0R0EKG7|A0A0R0EKG7_SOYBN;tr|I1LEN7|I1LEN7_SOYBN;tr|A0A0R0HZK7|A0A0R0HZK7_SOYBN	tr|A0A0R0EKG7|A0A0R0EKG7_SOYBN BRO1 domain-containing protein OS=Glycine max OX=3847 GN=GLYMA_20G124000 PE=4 SV=1;tr|I1LEN7|I1LEN7_SOYBN BRO1 domain-containing protein OS=Glycine max OX=3847 GN=100795465 PE=4 SV=1;tr|A0A0R0HZK7|A0A0R0HZK7_SOYBN BRO1 domain	17	26.5	100.46	0	86.251	42729	54198	33035	54764	66393	47358	38459	49540	28768	47231	60945	38275	49580	51447	37835	59234	64798	51313	51
tr|A0A0R0EL27|A0A0R0EL27_SOYBN;tr|K7MG68|K7MG68_SOYBN;tr|A0A0R0EJN7|A0A0R0EJN7_SOYBN;tr|A0A0R0LDN9|A0A0R0LDN9_SOYBN;tr|A0A0R0FNE7|A0A0R0FNE7_SOYBN;tr|A0A0R0LE84|A0A0R0LE84_SOYBN;tr|A0A0R0FNF0|A0A0R0FNF0_SOYBN	tr|A0A0R0EL27|A0A0R0EL27_SOYBN;tr|K7MG68|K7MG68_SOYBN	tr|A0A0R0EL27|A0A0R0EL27_SOYBN Phosphoacetylglucosamine mutase OS=Glycine max OX=3847 GN=GLYMA_20G095000 PE=3 SV=1;tr|K7MG68|K7MG68_SOYBN Uncharacterized protein OS=Glycine max OX=3847 GN=GLYMA_16G093300 PE=4 SV=1	2	24	65.451	0	39.37	50177	71831	26700	45636	70534	34844	76334	95660	53739	79682	101010	68999	100870	125980	70936	98452	127260	88979	37
tr|A0A0R0EL31|A0A0R0EL31_SOYBN;tr|A0A0R0EVV2|A0A0R0EVV2_SOYBN;tr|A0A0R0KQ56|A0A0R0KQ56_SOYBN;tr|A0A0R0ELW9|A0A0R0ELW9_SOYBN;tr|I1JMY9|I1JMY9_SOYBN;tr|A0A0R0KS22|A0A0R0KS22_SOYBN;tr|K7KEK1|K7KEK1_SOYBN	tr|A0A0R0EL31|A0A0R0EL31_SOYBN;tr|A0A0R0EVV2|A0A0R0EVV2_SOYBN;tr|A0A0R0KQ56|A0A0R0KQ56_SOYBN;tr|A0A0R0ELW9|A0A0R0ELW9_SOYBN;tr|I1JMY9|I1JMY9_SOYBN;tr|A0A0R0KS22|A0A0R0KS22_SOYBN;tr|K7KEK1|K7KEK1_SOYBN	tr|A0A0R0EL31|A0A0R0EL31_SOYBN Uncharacterized protein OS=Glycine max OX=3847 GN=100808599 PE=4 SV=1;tr|A0A0R0EVV2|A0A0R0EVV2_SOYBN Uncharacterized protein OS=Glycine max OX=3847 GN=100808599 PE=4 SV=1;tr|A0A0R0KQ56|A0A0R0KQ56_SOYBN Uncharacterized protein	5	13.6	48.949	0	11.816	21099	20813	15588	23255	29322	21417	5909.1	5567.8	5557.8	7956.3	7985.1	8856.9	9392.4	8578.6	8733.8	14250	12297	14223	10
tr|A0A0R0EL35|A0A0R0EL35_SOYBN;tr|I1N8I2|I1N8I2_SOYBN;tr|I1JK31|I1JK31_SOYBN;tr|A0A0R0EWR2|A0A0R0EWR2_SOYBN;tr|I1K1W8|I1K1W8_SOYBN;tr|I1N781|I1N781_SOYBN;tr|I1N780|I1N780_SOYBN	tr|A0A0R0EL35|A0A0R0EL35_SOYBN;tr|I1N8I2|I1N8I2_SOYBN;tr|I1JK31|I1JK31_SOYBN;tr|A0A0R0EWR2|A0A0R0EWR2_SOYBN;tr|I1K1W8|I1K1W8_SOYBN	tr|A0A0R0EL35|A0A0R0EL35_SOYBN PCI domain-containing protein OS=Glycine max OX=3847 GN=100779900 PE=4 SV=1;tr|I1N8I2|I1N8I2_SOYBN PCI domain-containing protein OS=Glycine max OX=3847 GN=100779900 PE=4 SV=1;tr|I1JK31|I1JK31_SOYBN PCI domain-containing prote	3	12	50.93	0	7.9017	275.67	1857.7	353.49	386.2	1936.2	705.04	522.31	1305.9	414.23	1108.1	1545	571.23	774.93	3329	1233.9	1340.8	3978.3	590.59	12
tr|A0A0R0ELK1|A0A0R0ELK1_SOYBN;tr|K7LLZ5|K7LLZ5_SOYBN	tr|A0A0R0ELK1|A0A0R0ELK1_SOYBN;tr|K7LLZ5|K7LLZ5_SOYBN	tr|A0A0R0ELK1|A0A0R0ELK1_SOYBN Mechanosensitive ion channel protein OS=Glycine max OX=3847 GN=100789882 PE=3 SV=1;tr|K7LLZ5|K7LLZ5_SOYBN Mechanosensitive ion channel protein OS=Glycine max OX=3847 GN=102665658 PE=3 SV=1	3	3.1	109.2	0	10.796	17345	14559	15426	17634	18210	19939	13227	13752	12490	15504	15752	17237	17120	13947	15176	18929	18045	18504	8
tr|A0A0R0ELP2|A0A0R0ELP2_SOYBN;tr|A0A0R0KD58|A0A0R0KD58_SOYBN;tr|I1MA41|I1MA41_SOYBN;tr|A0A0R0GE11|A0A0R0GE11_SOYBN;tr|I1MA40|I1MA40_SOYBN	tr|A0A0R0ELP2|A0A0R0ELP2_SOYBN;tr|A0A0R0KD58|A0A0R0KD58_SOYBN	tr|A0A0R0ELP2|A0A0R0ELP2_SOYBN Lipase_GDSL domain-containing protein OS=Glycine max OX=3847 GN=100819985 PE=3 SV=1;tr|A0A0R0KD58|A0A0R0KD58_SOYBN Lipase_GDSL domain-containing protein OS=Glycine max OX=3847 GN=GLYMA_03G006200 PE=3 SV=1	8	21.1	43.724	0	27.762	41049	42977	29567	71385	76516	62309	34836	34388	30308	64756	62659	61360	47555	43466	41109	86093	85010	85933	40
tr|K7N2Y2|K7N2Y2_SOYBN;tr|A0A0R0ELP8|A0A0R0ELP8_SOYBN	tr|K7N2Y2|K7N2Y2_SOYBN;tr|A0A0R0ELP8|A0A0R0ELP8_SOYBN	tr|K7N2Y2|K7N2Y2_SOYBN Lactamase_B domain-containing protein OS=Glycine max OX=3847 GN=100778510 PE=4 SV=1;tr|A0A0R0ELP8|A0A0R0ELP8_SOYBN Lactamase_B domain-containing protein OS=Glycine max OX=3847 GN=100778510 PE=4 SV=1	5	19.5	54.48	0	41.034	9306	10671	7793.6	11711	11608	9580.1	12240	13259	7298.8	12765	13393	10728	9827.1	12911	5270.3	10928	16942	8290.4	23
tr|A0A0R0EM71|A0A0R0EM71_SOYBN;tr|A0A0R0EAU1|A0A0R0EAU1_SOYBN;tr|K7N2X7|K7N2X7_SOYBN	tr|A0A0R0EM71|A0A0R0EM71_SOYBN;tr|A0A0R0EAU1|A0A0R0EAU1_SOYBN;tr|K7N2X7|K7N2X7_SOYBN	tr|A0A0R0EM71|A0A0R0EM71_SOYBN tRNA-synt_1e domain-containing protein OS=Glycine max OX=3847 GN=100777447 PE=3 SV=1;tr|A0A0R0EAU1|A0A0R0EAU1_SOYBN tRNA-synt_1e domain-containing protein OS=Glycine max OX=3847 GN=100777447 PE=4 SV=1;tr|K7N2X7|K7N2X7_SOYBN t	2	27.5	62.861	0	9.4746	657.56	1946.6	41.084	1270.5	2630.4	119.21	3620.8	9195.5	0	5018	10211	321.72	7816.5	19605	354.06	10005	21554	147.22	5
tr|A0A0R0EMD9|A0A0R0EMD9_SOYBN;tr|I1LDG6|I1LDG6_SOYBN	tr|A0A0R0EMD9|A0A0R0EMD9_SOYBN;tr|I1LDG6|I1LDG6_SOYBN	tr|A0A0R0EMD9|A0A0R0EMD9_SOYBN Uncharacterized protein OS=Glycine max OX=3847 GN=100817001 PE=4 SV=1;tr|I1LDG6|I1LDG6_SOYBN Uncharacterized protein OS=Glycine max OX=3847 GN=100811604 PE=4 SV=1	1	1.2	71.72	0.0053641	2.6157	7162.4	11957	0	6599.3	14082	771.69	0	0	0	0	0	0	0	0	0	0	0	0	1
tr|A0A0R0EMR0|A0A0R0EMR0_SOYBN	tr|A0A0R0EMR0|A0A0R0EMR0_SOYBN	tr|A0A0R0EMR0|A0A0R0EMR0_SOYBN Uncharacterized protein OS=Glycine max OX=3847 GN=100812354 PE=3 SV=1	2	15.2	50.519	0.00090621	3.481	19619	31830	0	20044	40418	2056.3	0	0	0	0	0	0	181.7	222.23	0	641.57	558.41	238.89	2
tr|A0A0R0ENR6|A0A0R0ENR6_SOYBN;tr|K7MYR4|K7MYR4_SOYBN;tr|A0A0R0EXQ0|A0A0R0EXQ0_SOYBN	tr|A0A0R0ENR6|A0A0R0ENR6_SOYBN;tr|K7MYR4|K7MYR4_SOYBN;tr|A0A0R0EXQ0|A0A0R0EXQ0_SOYBN	tr|A0A0R0ENR6|A0A0R0ENR6_SOYBN Uncharacterized protein OS=Glycine max OX=3847 GN=100812165 PE=4 SV=1;tr|K7MYR4|K7MYR4_SOYBN Uncharacterized protein OS=Glycine max OX=3847 GN=100812165 PE=4 SV=1;tr|A0A0R0EXQ0|A0A0R0EXQ0_SOYBN Uncharacterized protein OS=Glyc	2	11.2	49.449	0	5.1271	1081.6	2558.6	923.75	1744.5	2705.5	1236.7	1757.4	2239.3	134.81	1332.4	2655.4	423.13	6077.5	12954	1353.7	6975.4	12793	1811.5	6
tr|A0A0R0ENV4|A0A0R0ENV4_SOYBN	tr|A0A0R0ENV4|A0A0R0ENV4_SOYBN	tr|A0A0R0ENV4|A0A0R0ENV4_SOYBN Uncharacterized protein (Fragment) OS=Glycine max OX=3847 GN=GLYMA_19G177200 PE=4 SV=1	12	59.4	23.488	0	123.42	150740	438980	69499	331640	789320	146030	94883	271660	37820	205870	481600	79211	151130	509840	49835	369920	927350	108880	99
tr|A0A0R0ENW6|A0A0R0ENW6_SOYBN	tr|A0A0R0ENW6|A0A0R0ENW6_SOYBN	tr|A0A0R0ENW6|A0A0R0ENW6_SOYBN Peptidase A1 domain-containing protein OS=Glycine max OX=3847 GN=100809706 PE=3 SV=1	5	22.1	46.353	0	30.824	50260	56875	28407	16179	19012	15881	95260	143910	16074	17402	30965	7795.4	111680	161770	20559	22137	28236	15308	25
tr|A0A0R0EPA1|A0A0R0EPA1_SOYBN;tr|A0A0R0EP44|A0A0R0EP44_SOYBN	tr|A0A0R0EPA1|A0A0R0EPA1_SOYBN;tr|A0A0R0EP44|A0A0R0EP44_SOYBN	tr|A0A0R0EPA1|A0A0R0EPA1_SOYBN Uncharacterized protein OS=Glycine max OX=3847 GN=100807883 PE=3 SV=1;tr|A0A0R0EP44|A0A0R0EP44_SOYBN Uncharacterized protein OS=Glycine max OX=3847 GN=100807883 PE=3 SV=1	4	19.3	30.561	0	31.941	77268	111340	40241	79590	134730	43771	75194	120010	39024	83921	140490	51635	64070	81610	36545	77684	113580	55914	48
tr|A0A0R0EPH6|A0A0R0EPH6_SOYBN;tr|I1NAD0|I1NAD0_SOYBN	tr|A0A0R0EPH6|A0A0R0EPH6_SOYBN;tr|I1NAD0|I1NAD0_SOYBN	tr|A0A0R0EPH6|A0A0R0EPH6_SOYBN Uncharacterized protein OS=Glycine max OX=3847 GN=100819824 PE=3 SV=1;tr|I1NAD0|I1NAD0_SOYBN Uncharacterized protein OS=Glycine max OX=3847 GN=100819824 PE=3 SV=1	4	52.8	33.16	0	13.28	48249	81121	25568	62158	95537	43647	41020	68910	20259	54578	78741	39362	40761	82963	17041	53271	93414	32019	20
tr|A0A0R0EPX0|A0A0R0EPX0_SOYBN	tr|A0A0R0EPX0|A0A0R0EPX0_SOYBN	tr|A0A0R0EPX0|A0A0R0EPX0_SOYBN Nudix hydrolase domain-containing protein OS=Glycine max OX=3847 GN=GLYMA_20G194200 PE=4 SV=2	1	10.5	23.056	0.0021988	3.1958	0	0	0	0	0	0	0	0	0	0	0	0	0	0	0	0	0	0	2
tr|A0A0R0EQE5|A0A0R0EQE5_SOYBN;tr|I1NI91|I1NI91_SOYBN	tr|A0A0R0EQE5|A0A0R0EQE5_SOYBN;tr|I1NI91|I1NI91_SOYBN	tr|A0A0R0EQE5|A0A0R0EQE5_SOYBN Uncharacterized protein OS=Glycine max OX=3847 GN=102668537 PE=4 SV=1;tr|I1NI91|I1NI91_SOYBN Uncharacterized protein OS=Glycine max OX=3847 GN=102668537 PE=4 SV=1	4	17.9	70.38	0	23.685	20194	20518	14929	23516	26076	21774	9937.7	11405	6948.7	10297	12927	8336.4	8284.2	7605.7	7886.4	8704.9	8925.5	9316.5	18
tr|A0A0R0EQL0|A0A0R0EQL0_SOYBN;tr|I1NIA8|I1NIA8_SOYBN;tr|A0A0R0I5F6|A0A0R0I5F6_SOYBN;tr|I1LC41|I1LC41_SOYBN;tr|A0A0R0HV92|A0A0R0HV92_SOYBN;tr|K7LK39|K7LK39_SOYBN;tr|A0A0R0HV32|A0A0R0HV32_SOYBN	tr|A0A0R0EQL0|A0A0R0EQL0_SOYBN;tr|I1NIA8|I1NIA8_SOYBN;tr|A0A0R0I5F6|A0A0R0I5F6_SOYBN;tr|I1LC41|I1LC41_SOYBN;tr|A0A0R0HV92|A0A0R0HV92_SOYBN;tr|K7LK39|K7LK39_SOYBN;tr|A0A0R0HV32|A0A0R0HV32_SOYBN	tr|A0A0R0EQL0|A0A0R0EQL0_SOYBN Uncharacterized protein OS=Glycine max OX=3847 GN=100785453 PE=4 SV=1;tr|I1NIA8|I1NIA8_SOYBN Uncharacterized protein OS=Glycine max OX=3847 GN=100785453 PE=4 SV=2;tr|A0A0R0I5F6|A0A0R0I5F6_SOYBN Uncharacterized protein OS=Glyc	5	7.5	93.607	0	13.019	9250.9	8983.2	7160	10556	11973	10622	6118.5	10876	3464.1	8616.4	13603	6994.3	13122	13146	9698.6	16596	18770	15110	9
tr|I1NBJ8|I1NBJ8_SOYBN;tr|A0A0R0ERD8|A0A0R0ERD8_SOYBN;tr|I1NBJ7|I1NBJ7_SOYBN;tr|I1JQY5|I1JQY5_SOYBN;tr|K7LZ56|K7LZ56_SOYBN;tr|K7LZ54|K7LZ54_SOYBN;tr|A0A0R0GWV8|A0A0R0GWV8_SOYBN;tr|I1JQY4|I1JQY4_SOYBN	tr|I1NBJ8|I1NBJ8_SOYBN;tr|A0A0R0ERD8|A0A0R0ERD8_SOYBN;tr|I1NBJ7|I1NBJ7_SOYBN;tr|I1JQY5|I1JQY5_SOYBN;tr|K7LZ56|K7LZ56_SOYBN;tr|K7LZ54|K7LZ54_SOYBN;tr|A0A0R0GWV8|A0A0R0GWV8_SOYBN;tr|I1JQY4|I1JQY4_SOYBN	tr|I1NBJ8|I1NBJ8_SOYBN Pectin acetylesterase OS=Glycine max OX=3847 GN=100785270 PE=3 SV=1;tr|A0A0R0ERD8|A0A0R0ERD8_SOYBN Pectin acetylesterase OS=Glycine max OX=3847 GN=100785270 PE=3 SV=1;tr|I1NBJ7|I1NBJ7_SOYBN Pectin acetylesterase OS=Glycine max OX=384	1	8	45.252	0	7.153	2035.4	2565.3	689.73	2438.9	3644.2	2238.5	0	0	0	0	0	0	1032.9	1753	987.95	1578.9	2694.4	1920	3
tr|A0A0R0ERR0|A0A0R0ERR0_SOYBN;tr|I1NJ15|I1NJ15_SOYBN;tr|I1JRA0|I1JRA0_SOYBN;tr|A0A0R0KT63|A0A0R0KT63_SOYBN;tr|I1KAX4|I1KAX4_SOYBN;tr|I1KAX3|I1KAX3_SOYBN;tr|I1MAC5|I1MAC5_SOYBN;tr|I1KAX2|I1KAX2_SOYBN;tr|I1JYM1|I1JYM1_SOYBN	tr|A0A0R0ERR0|A0A0R0ERR0_SOYBN;tr|I1NJ15|I1NJ15_SOYBN;tr|I1JRA0|I1JRA0_SOYBN	tr|A0A0R0ERR0|A0A0R0ERR0_SOYBN AAA domain-containing protein OS=Glycine max OX=3847 GN=100788486 PE=3 SV=1;tr|I1NJ15|I1NJ15_SOYBN AAA domain-containing protein OS=Glycine max OX=3847 GN=100788486 PE=3 SV=1;tr|I1JRA0|I1JRA0_SOYBN AAA domain-containing prote	0	72.1	47.455	0	323.31	481140	753530	245270	552050	892200	378070	389750	598280	197220	439250	697760	308240	426400	741390	187980	497780	860370	305660	263
tr|I1JQX5|I1JQX5_SOYBN;tr|A0A0R0EZX1|A0A0R0EZX1_SOYBN;tr|C6TAH6|C6TAH6_SOYBN;tr|A0A0R0ERZ1|A0A0R0ERZ1_SOYBN;tr|I1NBI6|I1NBI6_SOYBN;tr|I1JQX4|I1JQX4_SOYBN;tr|I1JBA6|I1JBA6_SOYBN;tr|K7LJA2|K7LJA2_SOYBN	tr|I1JQX5|I1JQX5_SOYBN;tr|A0A0R0EZX1|A0A0R0EZX1_SOYBN;tr|C6TAH6|C6TAH6_SOYBN;tr|A0A0R0ERZ1|A0A0R0ERZ1_SOYBN;tr|I1NBI6|I1NBI6_SOYBN;tr|I1JQX4|I1JQX4_SOYBN	tr|I1JQX5|I1JQX5_SOYBN Pectate_lyase_3 domain-containing protein OS=Glycine max OX=3847 GN=100817309 PE=3 SV=1;tr|A0A0R0EZX1|A0A0R0EZX1_SOYBN Pectate_lyase_3 domain-containing protein OS=Glycine max OX=3847 GN=100782602 PE=3 SV=1;tr|C6TAH6|C6TAH6_SOYBN Pec	5	10.1	51.293	0	15.674	40056	58893	20731	47205	60076	33609	43248	63245	21943	47363	65669	36077	43022	51251	26440	46881	56450	39664	17
tr|A0A0R0EV39|A0A0R0EV39_SOYBN;tr|A0A0R0ES23|A0A0R0ES23_SOYBN;tr|I1N6X6|I1N6X6_SOYBN	tr|A0A0R0EV39|A0A0R0EV39_SOYBN;tr|A0A0R0ES23|A0A0R0ES23_SOYBN;tr|I1N6X6|I1N6X6_SOYBN	tr|A0A0R0EV39|A0A0R0EV39_SOYBN NB-ARC domain-containing protein OS=Glycine max OX=3847 GN=100784366 PE=3 SV=1;tr|A0A0R0ES23|A0A0R0ES23_SOYBN NB-ARC domain-containing protein OS=Glycine max OX=3847 GN=100784366 PE=3 SV=1;tr|I1N6X6|I1N6X6_SOYBN TIR domain-co	1	2.7	94.995	0.0086086	2.347	0	0	0	0	0	0	11698	27664	2459.6	11456	31202	4340.4	12285	32409	3179.2	12317	30864	5061.1	2
tr|A0A0R0ES83|A0A0R0ES83_SOYBN	tr|A0A0R0ES83|A0A0R0ES83_SOYBN	tr|A0A0R0ES83|A0A0R0ES83_SOYBN AAA domain-containing protein OS=Glycine max OX=3847 GN=GLYMA_19G232900 PE=4 SV=1	1	23.2	37.483	0	4.1821	1883.6	2913.5	2342.1	2628.4	2532.7	2135.2	1505.1	1831.3	1711.1	2051.6	1820.7	1862.9	1853.9	2186.4	1751.5	3093.9	2921.7	2761.5	3
tr|A0A0R0ESN9|A0A0R0ESN9_SOYBN	tr|A0A0R0ESN9|A0A0R0ESN9_SOYBN	tr|A0A0R0ESN9|A0A0R0ESN9_SOYBN Uncharacterized protein OS=Glycine max OX=3847 GN=100803121 PE=4 SV=1	2	16.7	76.412	0	9.7692	852.74	758	702.21	1286.1	978.11	1084.5	1725.9	2129	2340.1	2804.5	3053	2614.7	2030.2	2769.2	1544.6	2921.1	3295.9	2770	5
tr|A0A0R0ESU5|A0A0R0ESU5_SOYBN;tr|I1NCA3|I1NCA3_SOYBN;tr|I1JRN5|I1JRN5_SOYBN;tr|I1JRN4|I1JRN4_SOYBN	tr|A0A0R0ESU5|A0A0R0ESU5_SOYBN;tr|I1NCA3|I1NCA3_SOYBN	tr|A0A0R0ESU5|A0A0R0ESU5_SOYBN Uncharacterized protein OS=Glycine max OX=3847 GN=GLYMA_19G245700 PE=4 SV=1;tr|I1NCA3|I1NCA3_SOYBN Uncharacterized protein OS=Glycine max OX=3847 GN=GLYMA_19G245700 PE=4 SV=2	4	15	48.978	0	13.392	12014	9209.1	10057	15141	14089	15080	12203	12670	12474	17751	15418	17168	6657.3	5718.3	6489.8	10673	8488.2	11003	16
tr|A0A0R0ESZ7|A0A0R0ESZ7_SOYBN	tr|A0A0R0ESZ7|A0A0R0ESZ7_SOYBN	tr|A0A0R0ESZ7|A0A0R0ESZ7_SOYBN Uncharacterized protein OS=Glycine max OX=3847 GN=GLYMA_19G012900 PE=4 SV=1	2	13.6	19.583	0	6.5028	2745.7	2254.3	2041.3	3405.4	3311.1	3197.4	2609.2	3817.9	2113.6	3920.1	4355.2	4448.5	2950.3	3203.5	2007.4	3238.8	2896.5	3678.2	6
tr|A0A0R0ESZ8|A0A0R0ESZ8_SOYBN	tr|A0A0R0ESZ8|A0A0R0ESZ8_SOYBN	tr|A0A0R0ESZ8|A0A0R0ESZ8_SOYBN Elongation factor 1-alpha OS=Glycine max OX=3847 GN=100785429 PE=3 SV=1	1	59.5	49.279	0	323.31	3507200	5193300	1515000	3960100	5843600	2585100	3596500	5181300	1638000	4115100	5930400	2726000	3792100	5520800	1511700	4252800	6418800	2580700	756
tr|A0A0R0ESZ9|A0A0R0ESZ9_SOYBN;tr|A0A0R0F3F2|A0A0R0F3F2_SOYBN;tr|I1NJ32|I1NJ32_SOYBN;tr|I1NJ31|I1NJ31_SOYBN	tr|A0A0R0ESZ9|A0A0R0ESZ9_SOYBN	tr|A0A0R0ESZ9|A0A0R0ESZ9_SOYBN AB hydrolase-1 domain-containing protein OS=Glycine max OX=3847 GN=GLYMA_19G231900 PE=4 SV=1	8	45.6	36.118	0	86.983	106780	252620	45251	120050	293200	72244	130850	239660	75210	155520	284360	125180	124270	275150	59315	148900	322160	103730	86
tr|I1JS41|I1JS41_SOYBN;tr|A0A0R0ETB2|A0A0R0ETB2_SOYBN;tr|I1NCR1|I1NCR1_SOYBN	tr|I1JS41|I1JS41_SOYBN;tr|A0A0R0ETB2|A0A0R0ETB2_SOYBN;tr|I1NCR1|I1NCR1_SOYBN	tr|I1JS41|I1JS41_SOYBN Cog4 domain-containing protein OS=Glycine max OX=3847 GN=GLYMA_03G261100 PE=4 SV=1;tr|A0A0R0ETB2|A0A0R0ETB2_SOYBN Cog4 domain-containing protein OS=Glycine max OX=3847 GN=100808943 PE=4 SV=1;tr|I1NCR1|I1NCR1_SOYBN Cog4 domain-contain	3	6.2	82.983	0	12.841	185.82	761.59	0	317.17	1195	303.99	460.85	632.69	309.8	273.95	954.13	296.66	0	499.64	365.38	1214.6	1352.1	914.47	7
tr|A0A0R0ETG1|A0A0R0ETG1_SOYBN	tr|A0A0R0ETG1|A0A0R0ETG1_SOYBN	tr|A0A0R0ETG1|A0A0R0ETG1_SOYBN Peptidyl-prolyl cis-trans isomerase OS=Glycine max OX=3847 GN=GLYMA_19G249000 PE=3 SV=1	4	44.6	18.955	0	51.084	34691	43135	20706	40626	50828	32687	28226	42815	14511	35113	47246	24829	23599	26171	15639	30259	32215	25622	24
tr|A0A0R0FWB0|A0A0R0FWB0_SOYBN;tr|K7MEM5|K7MEM5_SOYBN;tr|A0A0R0ETL3|A0A0R0ETL3_SOYBN;tr|I1MFK6|I1MFK6_SOYBN;tr|I1KZV9|I1KZV9_SOYBN;tr|I1KHK4|I1KHK4_SOYBN;tr|I1MK89|I1MK89_SOYBN;tr|A0A0R4J651|A0A0R4J651_SOYBN;tr|I1JS65|I1JS65_SOYBN	tr|A0A0R0FWB0|A0A0R0FWB0_SOYBN;tr|K7MEM5|K7MEM5_SOYBN;tr|A0A0R0ETL3|A0A0R0ETL3_SOYBN;tr|I1MFK6|I1MFK6_SOYBN;tr|I1KZV9|I1KZV9_SOYBN;tr|I1KHK4|I1KHK4_SOYBN;tr|I1MK89|I1MK89_SOYBN;tr|A0A0R4J651|A0A0R4J651_SOYBN;tr|I1JS65|I1JS65_SOYBN	tr|A0A0R0FWB0|A0A0R0FWB0_SOYBN Protein kinase domain-containing protein OS=Glycine max OX=3847 GN=GLYMA_16G015400 PE=4 SV=1;tr|K7MEM5|K7MEM5_SOYBN Protein kinase domain-containing protein OS=Glycine max OX=3847 GN=GLYMA_16G015400 PE=4 SV=1;tr|A0A0R0ETL3|A0	1	2.2	70.001	0	4.0741	4925.8	3070.4	3545.9	6371.9	5669.8	5751.7	4069.3	3909.6	3790.6	5136.6	4698.9	5446.7	2770	4105	3579.8	4195.7	4394.3	4683.7	3
tr|I1LN73|I1LN73_SOYBN;tr|I1LN72|I1LN72_SOYBN;tr|A0A0R0ETV2|A0A0R0ETV2_SOYBN;tr|A0A0R0HVL9|A0A0R0HVL9_SOYBN	tr|I1LN73|I1LN73_SOYBN;tr|I1LN72|I1LN72_SOYBN;tr|A0A0R0ETV2|A0A0R0ETV2_SOYBN;tr|A0A0R0HVL9|A0A0R0HVL9_SOYBN	tr|I1LN73|I1LN73_SOYBN Uncharacterized protein OS=Glycine max OX=3847 GN=100796535 PE=4 SV=1;tr|I1LN72|I1LN72_SOYBN Uncharacterized protein OS=Glycine max OX=3847 GN=100796535 PE=4 SV=1;tr|A0A0R0ETV2|A0A0R0ETV2_SOYBN Uncharacterized protein OS=Glycine max	2	11.1	25.199	0	4.6684	0	0	0	0	0	0	5227.3	4865.3	4079.9	7313.6	7305	6466.7	5805.3	6640.9	4979.4	8832	7968.8	8036.2	4
tr|A0A0R0EUH6|A0A0R0EUH6_SOYBN;tr|A0A0R0EUW3|A0A0R0EUW3_SOYBN	tr|A0A0R0EUH6|A0A0R0EUH6_SOYBN;tr|A0A0R0EUW3|A0A0R0EUW3_SOYBN	tr|A0A0R0EUH6|A0A0R0EUH6_SOYBN Uncharacterized protein OS=Glycine max OX=3847 GN=GLYMA_18G015500 PE=4 SV=1;tr|A0A0R0EUW3|A0A0R0EUW3_SOYBN Uncharacterized protein OS=Glycine max OX=3847 GN=GLYMA_18G015500 PE=4 SV=1	1	15.8	44.656	0.0013339	3.3229	726.64	669.61	976.71	1042.4	1138.6	984.73	895.58	749.34	765.15	1034.7	1356.5	1296.7	1053.3	1126.5	845.11	1612.7	1919.6	1329.2	3
tr|A0A0R0EV02|A0A0R0EV02_SOYBN;tr|A0A0R0HUJ3|A0A0R0HUJ3_SOYBN	tr|A0A0R0EV02|A0A0R0EV02_SOYBN;tr|A0A0R0HUJ3|A0A0R0HUJ3_SOYBN	tr|A0A0R0EV02|A0A0R0EV02_SOYBN C2 domain-containing protein OS=Glycine max OX=3847 GN=102666594 PE=4 SV=1;tr|A0A0R0HUJ3|A0A0R0HUJ3_SOYBN C2 domain-containing protein (Fragment) OS=Glycine max OX=3847 GN=GLYMA_11G227500 PE=4 SV=1	3	13.4	32.75	0	17.376	13811	16596	10768	22939	24885	16878	19343	18190	16964	27505	29065	28400	13455	17075	9043.3	26061	26455	17195	16
tr|A0A0R0EV63|A0A0R0EV63_SOYBN	tr|A0A0R0EV63|A0A0R0EV63_SOYBN	tr|A0A0R0EV63|A0A0R0EV63_SOYBN GTP_EFTU_D3 domain-containing protein (Fragment) OS=Glycine max OX=3847 GN=GLYMA_19G078900 PE=4 SV=1	2	51.3	16.929	0	6.4744	19809	33610	7076.8	23759	43088	11169	33765	62274	7560	36844	74961	14782	40355	70851	11710	40456	85336	15051	14
tr|A0A0R0EVI2|A0A0R0EVI2_SOYBN	tr|A0A0R0EVI2|A0A0R0EVI2_SOYBN	tr|A0A0R0EVI2|A0A0R0EVI2_SOYBN Uncharacterized protein OS=Glycine max OX=3847 GN=100789660 PE=3 SV=1	3	16.5	30.894	0	29.109	1984.1	2576.5	1557	1929	2034.2	2351.6	2037.5	1602.9	2052.3	2467.9	2303.7	2261.1	2141.9	2077	2124.7	3011.2	2390	2313.6	6
tr|A0A0R0EVL3|A0A0R0EVL3_SOYBN;tr|K7K2Y0|K7K2Y0_SOYBN;tr|A0A0R0LE59|A0A0R0LE59_SOYBN;tr|K7K2X9|K7K2X9_SOYBN;tr|K7K2X8|K7K2X8_SOYBN;tr|I1J6X7|I1J6X7_SOYBN;tr|I1KK37|I1KK37_SOYBN;tr|K7L1J5|K7L1J5_SOYBN;tr|I1JLN5|I1JLN5_SOYBN	tr|A0A0R0EVL3|A0A0R0EVL3_SOYBN	tr|A0A0R0EVL3|A0A0R0EVL3_SOYBN Delta-1-pyrroline-5-carboxylate synthase OS=Glycine max OX=3847 GN=GLYMA_18G034300 PE=3 SV=1	9	23.5	78.011	0	40.841	66162	72054	52662	86228	92106	78011	64469	71802	47955	81867	92360	72967	62191	63843	50564	76700	86610	75804	24
tr|A0A0R0EVX5|A0A0R0EVX5_SOYBN;tr|I1LMA4|I1LMA4_SOYBN	tr|A0A0R0EVX5|A0A0R0EVX5_SOYBN;tr|I1LMA4|I1LMA4_SOYBN	tr|A0A0R0EVX5|A0A0R0EVX5_SOYBN Ncstrn_small domain-containing protein OS=Glycine max OX=3847 GN=GLYMA_18G041900 PE=4 SV=1;tr|I1LMA4|I1LMA4_SOYBN Ncstrn_small domain-containing protein OS=Glycine max OX=3847 GN=100801506 PE=4 SV=2	6	13.7	72.283	0	16.653	12652	13391	8977.5	16606	18186	15985	10444	11817	9788.4	15719	14861	15945	14588	15052	11716	19343	19347	20111	15
tr|A0A0R0EW30|A0A0R0EW30_SOYBN	tr|A0A0R0EW30|A0A0R0EW30_SOYBN	tr|A0A0R0EW30|A0A0R0EW30_SOYBN AAA domain-containing protein OS=Glycine max OX=3847 GN=100783650 PE=3 SV=1	2	49.5	47.315	0	187.48	188520	444280	44244	224360	492140	90524	157970	402220	17625	188750	419280	52387	209290	444370	66053	239950	486930	119090	93
tr|A0A0R0EW39|A0A0R0EW39_SOYBN;tr|I1N9F5|I1N9F5_SOYBN;tr|I1N9F3|I1N9F3_SOYBN;tr|I1L819|I1L819_SOYBN;tr|C6T3V3|C6T3V3_SOYBN	tr|A0A0R0EW39|A0A0R0EW39_SOYBN;tr|I1N9F5|I1N9F5_SOYBN;tr|I1N9F3|I1N9F3_SOYBN;tr|I1L819|I1L819_SOYBN;tr|C6T3V3|C6T3V3_SOYBN	tr|A0A0R0EW39|A0A0R0EW39_SOYBN Glutathione peroxidase OS=Glycine max OX=3847 GN=GLYMA_19G154100 PE=3 SV=1;tr|I1N9F5|I1N9F5_SOYBN Glutathione peroxidase OS=Glycine max OX=3847 GN=GLYMA_19G154100 PE=3 SV=1;tr|I1N9F3|I1N9F3_SOYBN Glutathione peroxidase OS=Gly	1	25	13.686	0	8.2251	2624.7	6288.8	747.82	3379.8	7490.8	1290.5	2816.2	4292.3	1625.3	3393.4	5794.2	1981.9	2338.2	5147.5	687.46	2960.4	6363	1076.8	11
tr|A0A0R0EW45|A0A0R0EW45_SOYBN;tr|A0A0R0F4K8|A0A0R0F4K8_SOYBN;tr|A0A0R0HU28|A0A0R0HU28_SOYBN;tr|I1LM79|I1LM79_SOYBN	tr|A0A0R0EW45|A0A0R0EW45_SOYBN;tr|A0A0R0F4K8|A0A0R0F4K8_SOYBN;tr|A0A0R0HU28|A0A0R0HU28_SOYBN;tr|I1LM79|I1LM79_SOYBN	tr|A0A0R0EW45|A0A0R0EW45_SOYBN Uncharacterized protein OS=Glycine max OX=3847 GN=GLYMA_18G043800 PE=4 SV=1;tr|A0A0R0F4K8|A0A0R0F4K8_SOYBN Uncharacterized protein OS=Glycine max OX=3847 GN=GLYMA_18G043800 PE=4 SV=1;tr|A0A0R0HU28|A0A0R0HU28_SOYBN Uncharacter	2	7.6	44.538	0	4.0267	0	0	0	0	0	0	22916	21036	19131	28124	27064	26917	13146	12478	12341	17561	18676	20280	6
tr|A0A0R0EWD8|A0A0R0EWD8_SOYBN;tr|Q9SLW5|Q9SLW5_SOYBN;tr|K7MXD0|K7MXD0_SOYBN;tr|A0A0R0EJM5|A0A0R0EJM5_SOYBN	tr|A0A0R0EWD8|A0A0R0EWD8_SOYBN;tr|Q9SLW5|Q9SLW5_SOYBN;tr|K7MXD0|K7MXD0_SOYBN;tr|A0A0R0EJM5|A0A0R0EJM5_SOYBN	tr|A0A0R0EWD8|A0A0R0EWD8_SOYBN Protoporphyrinogen oxidase OS=Glycine max OX=3847 GN=547941 PE=3 SV=1;tr|Q9SLW5|Q9SLW5_SOYBN Protoporphyrinogen oxidase OS=Glycine max OX=3847 GN=hemG PE=2 SV=1;tr|K7MXD0|K7MXD0_SOYBN Protoporphyrinogen oxidase OS=Glycine max	8	27.4	53.006	0	24.743	14253	12105	12841	16796	17898	17949	17159	18820	15663	22764	23661	22410	13527	14453	11545	18717	20651	16965	24
tr|A0A0R0EWQ1|A0A0R0EWQ1_SOYBN;tr|K7MQ57|K7MQ57_SOYBN;tr|K7LR08|K7LR08_SOYBN	tr|A0A0R0EWQ1|A0A0R0EWQ1_SOYBN;tr|K7MQ57|K7MQ57_SOYBN;tr|K7LR08|K7LR08_SOYBN	tr|A0A0R0EWQ1|A0A0R0EWQ1_SOYBN Uncharacterized protein OS=Glycine max OX=3847 GN=100800201 PE=4 SV=1;tr|K7MQ57|K7MQ57_SOYBN Uncharacterized protein OS=Glycine max OX=3847 GN=100800201 PE=4 SV=1;tr|K7LR08|K7LR08_SOYBN TPR_REGION domain-containing protein OS	5	8.2	92.999	0	16.501	4559.6	3932	4500.3	5868.2	6079.4	6764.4	3944.4	4616.2	3897.1	5705.3	5449.2	6318	9115	13393	5355.5	11569	16864	9344.3	11
tr|I1N9M6|I1N9M6_SOYBN;tr|I1N9M5|I1N9M5_SOYBN;tr|I1N9M4|I1N9M4_SOYBN;tr|A0A0R0EX78|A0A0R0EX78_SOYBN;tr|I1N9M3|I1N9M3_SOYBN	tr|I1N9M6|I1N9M6_SOYBN;tr|I1N9M5|I1N9M5_SOYBN;tr|I1N9M4|I1N9M4_SOYBN;tr|A0A0R0EX78|A0A0R0EX78_SOYBN;tr|I1N9M3|I1N9M3_SOYBN	tr|I1N9M6|I1N9M6_SOYBN Uncharacterized protein OS=Glycine max OX=3847 GN=100798850 PE=4 SV=1;tr|I1N9M5|I1N9M5_SOYBN PRK domain-containing protein OS=Glycine max OX=3847 GN=100798850 PE=4 SV=1;tr|I1N9M4|I1N9M4_SOYBN PRK domain-containing protein OS=Glycine	1	7.3	23.293	0	3.865	0	0	0	0	0	0	0	0	0	0	0	0	2085.5	1968.3	1775	3034	2911.6	2751.5	3
tr|I1N9N6|I1N9N6_SOYBN;tr|A0A0R0EX89|A0A0R0EX89_SOYBN	tr|I1N9N6|I1N9N6_SOYBN;tr|A0A0R0EX89|A0A0R0EX89_SOYBN	tr|I1N9N6|I1N9N6_SOYBN Uncharacterized protein OS=Glycine max OX=3847 GN=100799901 PE=4 SV=1;tr|A0A0R0EX89|A0A0R0EX89_SOYBN Uncharacterized protein OS=Glycine max OX=3847 GN=100799901 PE=4 SV=1	2	16.7	56.084	0	57.499	90399	105500	67096	108170	123240	102370	42749	57088	22820	45903	66088	31726	52204	65035	33723	65763	76348	61564	37
tr|K7LAA0|K7LAA0_SOYBN;tr|A0A0R0EXV8|A0A0R0EXV8_SOYBN;tr|I1N0D6|I1N0D6_SOYBN;tr|I1KYG4|I1KYG4_SOYBN;tr|I1JJG3|I1JJG3_SOYBN;tr|I1M6J9|I1M6J9_SOYBN;tr|A0A0R0G7R2|A0A0R0G7R2_SOYBN	tr|K7LAA0|K7LAA0_SOYBN;tr|A0A0R0EXV8|A0A0R0EXV8_SOYBN;tr|I1N0D6|I1N0D6_SOYBN;tr|I1KYG4|I1KYG4_SOYBN;tr|I1JJG3|I1JJG3_SOYBN;tr|I1M6J9|I1M6J9_SOYBN	tr|K7LAA0|K7LAA0_SOYBN Uncharacterized protein OS=Glycine max OX=3847 GN=100805131 PE=4 SV=1;tr|A0A0R0EXV8|A0A0R0EXV8_SOYBN Uncharacterized protein OS=Glycine max OX=3847 GN=100794390 PE=4 SV=1;tr|I1N0D6|I1N0D6_SOYBN Uncharacterized protein OS=Glycine max	3	9.4	50.325	0	5.873	3731.5	5102.8	2377.9	5742.3	6855.7	3369.9	2235.7	2505.2	1077.8	3791.4	2844.8	2487.1	2058.9	3348.6	755.89	2568.6	3928.8	848.12	7
tr|A0A0R0EXW4|A0A0R0EXW4_SOYBN	tr|A0A0R0EXW4|A0A0R0EXW4_SOYBN	tr|A0A0R0EXW4|A0A0R0EXW4_SOYBN Uncharacterized protein OS=Glycine max OX=3847 GN=GLYMA_18G080600 PE=3 SV=1	2	5.3	50.93	0.0049793	2.6615	5252.3	15506	0	5009.5	18910	422.72	0	0	0	0	0	0	815.33	851.53	121.86	941.49	845.13	499.2	2
tr|A0A0R0EY92|A0A0R0EY92_SOYBN;tr|K7MQS5|K7MQS5_SOYBN;tr|I1N0K1|I1N0K1_SOYBN;tr|A0A0R0J5S1|A0A0R0J5S1_SOYBN;tr|A0A0R0F7V6|A0A0R0F7V6_SOYBN;tr|I1LPA5|I1LPA5_SOYBN;tr|I1LPA3|I1LPA3_SOYBN;tr|A0A0R0KSR9|A0A0R0KSR9_SOYBN	tr|A0A0R0EY92|A0A0R0EY92_SOYBN;tr|K7MQS5|K7MQS5_SOYBN;tr|I1N0K1|I1N0K1_SOYBN	tr|A0A0R0EY92|A0A0R0EY92_SOYBN Epimerase domain-containing protein OS=Glycine max OX=3847 GN=GLYMA_18G091500 PE=4 SV=1;tr|K7MQS5|K7MQS5_SOYBN Epimerase domain-containing protein OS=Glycine max OX=3847 GN=GLYMA_18G091500 PE=4 SV=1;tr|I1N0K1|I1N0K1_SOYBN Epi	9	38.2	35.786	0	53.042	252510	324180	164360	294750	405450	255600	228680	298420	155080	279150	385670	242520	282890	383850	174410	330670	479280	274180	70
tr|A0A0R0EYT8|A0A0R0EYT8_SOYBN	tr|A0A0R0EYT8|A0A0R0EYT8_SOYBN	tr|A0A0R0EYT8|A0A0R0EYT8_SOYBN TPR_REGION domain-containing protein OS=Glycine max OX=3847 GN=GLYMA_19G168300 PE=4 SV=1	1	8	23.15	0	4.1202	1880.8	3775.5	602.38	2596	3663.2	1282.3	2286.6	3729.8	803.43	2524.8	4635.7	1008.2	0	0	0	0	0	0	2
tr|I1KY00|I1KY00_SOYBN;tr|A0A0R0EYW9|A0A0R0EYW9_SOYBN;tr|A0A0R0EYX7|A0A0R0EYX7_SOYBN	tr|I1KY00|I1KY00_SOYBN;tr|A0A0R0EYW9|A0A0R0EYW9_SOYBN;tr|A0A0R0EYX7|A0A0R0EYX7_SOYBN	tr|I1KY00|I1KY00_SOYBN Protein VACUOLELESS1 OS=Glycine max OX=3847 GN=100812079 PE=3 SV=2;tr|A0A0R0EYW9|A0A0R0EYW9_SOYBN Protein VACUOLELESS1 OS=Glycine max OX=3847 GN=100817661 PE=3 SV=1;tr|A0A0R0EYX7|A0A0R0EYX7_SOYBN Uncharacterized protein OS=Glycine ma	3	5.7	94.253	0	13.808	3043.5	3687.8	2501.3	5602.2	4913.1	5082.9	1334	1504.2	1201.4	1751.1	2025.8	2178.2	6272.6	6166.9	6736.6	10294	10077	10833	11
tr|A0A0R0F953|A0A0R0F953_SOYBN;tr|A0A0R0EZ64|A0A0R0EZ64_SOYBN;tr|K7L1H3|K7L1H3_SOYBN	tr|A0A0R0F953|A0A0R0F953_SOYBN;tr|A0A0R0EZ64|A0A0R0EZ64_SOYBN;tr|K7L1H3|K7L1H3_SOYBN	tr|A0A0R0F953|A0A0R0F953_SOYBN BED-type domain-containing protein OS=Glycine max OX=3847 GN=GLYMA_18G158000 PE=4 SV=1;tr|A0A0R0EZ64|A0A0R0EZ64_SOYBN BED-type domain-containing protein OS=Glycine max OX=3847 GN=GLYMA_18G116000 PE=4 SV=1;tr|K7L1H3|K7L1H3_SOY	1	3	60.593	0.0053652	2.6172	0	0	0	0	0	0	90484	138990	2343.8	75050	135510	6732.3	28177	42544	2517.1	23134	36937	6245.5	3
tr|A0A0R0EZ66|A0A0R0EZ66_SOYBN;tr|A0A0R0FAE8|A0A0R0FAE8_SOYBN;tr|I1N131|I1N131_SOYBN;tr|I1KXV7|I1KXV7_SOYBN	tr|A0A0R0EZ66|A0A0R0EZ66_SOYBN;tr|A0A0R0FAE8|A0A0R0FAE8_SOYBN;tr|I1N131|I1N131_SOYBN;tr|I1KXV7|I1KXV7_SOYBN	tr|A0A0R0EZ66|A0A0R0EZ66_SOYBN Uncharacterized protein OS=Glycine max OX=3847 GN=100785590 PE=3 SV=1;tr|A0A0R0FAE8|A0A0R0FAE8_SOYBN Uncharacterized protein OS=Glycine max OX=3847 GN=100785590 PE=3 SV=1;tr|I1N131|I1N131_SOYBN Uncharacterized protein OS=Glyc	1	3.9	33.287	0	3.9829	18372	17954	18192	21295	21037	21646	13623	13221	12697	16816	16053	17144	15441	12996	13089	17619	15495	15842	3
tr|A0A0R0EZM4|A0A0R0EZM4_SOYBN;tr|I1NBM1|I1NBM1_SOYBN;tr|I1JR09|I1JR09_SOYBN	tr|A0A0R0EZM4|A0A0R0EZM4_SOYBN;tr|I1NBM1|I1NBM1_SOYBN;tr|I1JR09|I1JR09_SOYBN	tr|A0A0R0EZM4|A0A0R0EZM4_SOYBN Pectin acetylesterase OS=Glycine max OX=3847 GN=100788448 PE=3 SV=1;tr|I1NBM1|I1NBM1_SOYBN Pectin acetylesterase OS=Glycine max OX=3847 GN=100788448 PE=3 SV=1;tr|I1JR09|I1JR09_SOYBN Pectin acetylesterase OS=Glycine max OX=384	3	19.5	33.417	0	16.272	8514.3	15381	3514.8	10966	17058	5322.7	5015.6	9764.9	1722	7832	11152	4243.2	2564.5	1881.2	1745.6	3707	3285.5	2728	13
tr|A0A0R0F101|A0A0R0F101_SOYBN;tr|I1L364|I1L364_SOYBN	tr|A0A0R0F101|A0A0R0F101_SOYBN	tr|A0A0R0F101|A0A0R0F101_SOYBN Uncharacterized protein OS=Glycine max OX=3847 GN=GLYMA_19G247500 PE=4 SV=1	3	16.8	35.959	0	15.645	46180	46436	36995	51425	51832	50755	19028	32191	10807	20704	34409	16065	90583	100500	74338	109640	121360	113320	25
tr|A0A0R0F137|A0A0R0F137_SOYBN	tr|A0A0R0F137|A0A0R0F137_SOYBN	tr|A0A0R0F137|A0A0R0F137_SOYBN Ribosomal_L18e/L15P domain-containing protein OS=Glycine max OX=3847 GN=GLYMA_19G232100 PE=4 SV=1	1	23.5	25.498	0	7.7893	1194	1220.9	1842.2	2707.4	1974.3	1907.2	916.34	655.92	1292.2	2887.3	632.29	923.82	118.46	149.11	365.67	193.98	0	209.78	12
tr|A0A0R0F1L5|A0A0R0F1L5_SOYBN;tr|K7L1I3|K7L1I3_SOYBN;tr|A0A0R0F1H8|A0A0R0F1H8_SOYBN;tr|I1KK25|I1KK25_SOYBN;tr|C6SY07|C6SY07_SOYBN	tr|A0A0R0F1L5|A0A0R0F1L5_SOYBN;tr|K7L1I3|K7L1I3_SOYBN	tr|A0A0R0F1L5|A0A0R0F1L5_SOYBN Uncharacterized protein OS=Glycine max OX=3847 GN=100786456 PE=4 SV=1;tr|K7L1I3|K7L1I3_SOYBN Uncharacterized protein OS=Glycine max OX=3847 GN=100817405 PE=3 SV=1	5	22.3	28.358	0	87.861	67073	100780	30852	64075	104900	43896	60815	98851	28372	60935	97857	43540	64686	104170	26719	65095	107960	43351	52
tr|A0A0R0F1N7|A0A0R0F1N7_SOYBN	tr|A0A0R0F1N7|A0A0R0F1N7_SOYBN	tr|A0A0R0F1N7|A0A0R0F1N7_SOYBN CoA carboxyltransferase C-terminal domain-containing protein OS=Glycine max OX=3847 GN=547859 PE=3 SV=1	2	28.3	78.666	0	10.75	9832.4	7036.8	5786.2	9590.6	9758.9	10618	9336.7	9300.6	7978.2	11997	10979	11803	6338.2	4642.6	5233	7277.3	8269.6	7676.6	8
tr|I1NAY8|I1NAY8_SOYBN;tr|I1JQE1|I1JQE1_SOYBN;tr|A0A0R0F241|A0A0R0F241_SOYBN	tr|I1NAY8|I1NAY8_SOYBN;tr|I1JQE1|I1JQE1_SOYBN;tr|A0A0R0F241|A0A0R0F241_SOYBN	tr|I1NAY8|I1NAY8_SOYBN CPSF_A domain-containing protein OS=Glycine max OX=3847 GN=100799711 PE=4 SV=2;tr|I1JQE1|I1JQE1_SOYBN CPSF_A domain-containing protein OS=Glycine max OX=3847 GN=100806799 PE=4 SV=1;tr|A0A0R0F241|A0A0R0F241_SOYBN CPSF_A domain-contain	2	1.5	150.86	0.0067581	2.525	0	0	0	0	0	0	2865.4	3681.3	387.22	2459.1	4559.3	1007.5	1198.2	1443.6	928.05	1725.1	1723.7	2314.3	2
tr|A0A0R0F259|A0A0R0F259_SOYBN	tr|A0A0R0F259|A0A0R0F259_SOYBN	tr|A0A0R0F259|A0A0R0F259_SOYBN Uncharacterized protein OS=Glycine max OX=3847 GN=100782747 PE=3 SV=1	3	30.4	65.272	0	148.02	250040	261740	189940	243710	273900	232940	258710	267080	191480	253560	289310	244190	327350	371110	236160	330250	391390	302170	210
tr|A0A0R0F290|A0A0R0F290_SOYBN	tr|A0A0R0F290|A0A0R0F290_SOYBN	tr|A0A0R0F290|A0A0R0F290_SOYBN OTU domain-containing protein OS=Glycine max OX=3847 GN=GLYMA_19G207500 PE=4 SV=1	6	21.3	36.606	0	14.769	15867	22732	10301	19559	24261	15801	21619	37445	12945	31617	39855	18458	14250	31592	5170.3	19706	29548	8549.7	10
tr|A0A0R0F2C6|A0A0R0F2C6_SOYBN;tr|K7MTR3|K7MTR3_SOYBN	tr|A0A0R0F2C6|A0A0R0F2C6_SOYBN;tr|K7MTR3|K7MTR3_SOYBN	tr|A0A0R0F2C6|A0A0R0F2C6_SOYBN Uncharacterized protein OS=Glycine max OX=3847 GN=100778622 PE=4 SV=1;tr|K7MTR3|K7MTR3_SOYBN Uncharacterized protein OS=Glycine max OX=3847 GN=100778622 PE=4 SV=1	4	12.9	77.122	0	8.7962	2134.6	1570.4	2321.6	2485.2	2814.7	3496.1	762.96	1662.8	101.79	1310.3	2050.6	876.41	815.87	1072.4	1243.3	1061.1	1131.9	1418.4	7
tr|A0A0R0F2E8|A0A0R0F2E8_SOYBN	tr|A0A0R0F2E8|A0A0R0F2E8_SOYBN	tr|A0A0R0F2E8|A0A0R0F2E8_SOYBN Uncharacterized protein OS=Glycine max OX=3847 GN=GLYMA_19G228800 PE=3 SV=1	3	78.2	22.085	0	198.45	147400	326150	76874	156910	336360	127010	157060	349750	89937	172540	375680	135040	179530	377840	96070	200180	412170	142540	116
tr|A0A0R0F2K3|A0A0R0F2K3_SOYBN;tr|K7MTU2|K7MTU2_SOYBN;tr|K7MTU1|K7MTU1_SOYBN;tr|I1L702|I1L702_SOYBN;tr|A0A0R0IKV3|A0A0R0IKV3_SOYBN	tr|A0A0R0F2K3|A0A0R0F2K3_SOYBN;tr|K7MTU2|K7MTU2_SOYBN;tr|K7MTU1|K7MTU1_SOYBN;tr|I1L702|I1L702_SOYBN;tr|A0A0R0IKV3|A0A0R0IKV3_SOYBN	tr|A0A0R0F2K3|A0A0R0F2K3_SOYBN Uncharacterized protein OS=Glycine max OX=3847 GN=100808049 PE=4 SV=1;tr|K7MTU2|K7MTU2_SOYBN Uncharacterized protein OS=Glycine max OX=3847 GN=100808049 PE=4 SV=1;tr|K7MTU1|K7MTU1_SOYBN Uncharacterized protein OS=Glycine max	3	19.8	23.644	0	13.712	5442	12713	0	5357.9	11237	1240.3	4138.1	10889	241.6	4316.5	10981	736.53	3896.4	9877.6	323.01	4387.9	11077	1399.9	7
tr|A0A0R0FBV3|A0A0R0FBV3_SOYBN;tr|A0A0R0F2N7|A0A0R0F2N7_SOYBN;tr|A0A0R0F359|A0A0R0F359_SOYBN;tr|A0A0R0FE40|A0A0R0FE40_SOYBN;tr|A0A0R0FEC3|A0A0R0FEC3_SOYBN;tr|I1N356|I1N356_SOYBN;tr|I1L744|I1L744_SOYBN	tr|A0A0R0FBV3|A0A0R0FBV3_SOYBN;tr|A0A0R0F2N7|A0A0R0F2N7_SOYBN;tr|A0A0R0F359|A0A0R0F359_SOYBN;tr|A0A0R0FE40|A0A0R0FE40_SOYBN;tr|A0A0R0FEC3|A0A0R0FEC3_SOYBN;tr|I1N356|I1N356_SOYBN;tr|I1L744|I1L744_SOYBN	tr|A0A0R0FBV3|A0A0R0FBV3_SOYBN WD_REPEATS_REGION domain-containing protein OS=Glycine max OX=3847 GN=100779159 PE=4 SV=1;tr|A0A0R0F2N7|A0A0R0F2N7_SOYBN WD_REPEATS_REGION domain-containing protein OS=Glycine max OX=3847 GN=100779159 PE=4 SV=1;tr|A0A0R0F359|	1	2	123.48	0.0019876	3.2425	0	0	0	0	0	0	0	0	0	0	0	0	0	0	0	0	0	0	1
tr|A0A0R0F2P4|A0A0R0F2P4_SOYBN	tr|A0A0R0F2P4|A0A0R0F2P4_SOYBN	tr|A0A0R0F2P4|A0A0R0F2P4_SOYBN Uncharacterized protein OS=Glycine max OX=3847 GN=GLYMA_18G218500 PE=4 SV=1	3	13.9	42.687	0	9.4313	3024.4	3375.3	3851.1	4826.6	5458.4	5763.1	0	421.96	0	658.66	761.92	0	1077.8	2399.7	543.19	2420.8	3563.8	1142.2	8
tr|A0A0R0FE87|A0A0R0FE87_SOYBN;tr|A0A0R0F2V7|A0A0R0F2V7_SOYBN;tr|A0A0R0KED0|A0A0R0KED0_SOYBN;tr|A0A0R0FBD8|A0A0R0FBD8_SOYBN;tr|A0A0R0F2W3|A0A0R0F2W3_SOYBN	tr|A0A0R0FE87|A0A0R0FE87_SOYBN;tr|A0A0R0F2V7|A0A0R0F2V7_SOYBN	tr|A0A0R0FE87|A0A0R0FE87_SOYBN Uncharacterized protein OS=Glycine max OX=3847 GN=100782030 PE=4 SV=1;tr|A0A0R0F2V7|A0A0R0F2V7_SOYBN Uncharacterized protein OS=Glycine max OX=3847 GN=100782030 PE=4 SV=1	1	4.5	318.3	0	25.627	17611	23886	11959	25118	32290	16767	12318	16772	7110.2	14595	16749	11316	16513	23716	6604	18711	30076	12209	22
tr|A0A0R0F2Z4|A0A0R0F2Z4_SOYBN	tr|A0A0R0F2Z4|A0A0R0F2Z4_SOYBN	tr|A0A0R0F2Z4|A0A0R0F2Z4_SOYBN Uncharacterized protein OS=Glycine max OX=3847 GN=100820155 PE=4 SV=1	3	53.3	60.836	0	233.63	520640	742200	233190	687610	1057500	430040	596010	844670	289690	797370	1178800	517650	470220	675970	227330	627780	975760	398640	199
tr|A0A0R0F314|A0A0R0F314_SOYBN;tr|I1JR41|I1JR41_SOYBN	tr|A0A0R0F314|A0A0R0F314_SOYBN;tr|I1JR41|I1JR41_SOYBN	tr|A0A0R0F314|A0A0R0F314_SOYBN PsbP domain-containing protein OS=Glycine max OX=3847 GN=GLYMA_19G227400 PE=4 SV=1;tr|I1JR41|I1JR41_SOYBN PsbP domain-containing protein OS=Glycine max OX=3847 GN=100792664 PE=4 SV=1	1	5.2	22.493	0.0067457	2.5085	0	0	0	0	0	0	0	0	0	0	0	0	0	0	0	0	0	0	2
tr|A0A0R0F381|A0A0R0F381_SOYBN;tr|K7LRS0|K7LRS0_SOYBN	tr|A0A0R0F381|A0A0R0F381_SOYBN;tr|K7LRS0|K7LRS0_SOYBN	tr|A0A0R0F381|A0A0R0F381_SOYBN Uncharacterized protein OS=Glycine max OX=3847 GN=100785408 PE=4 SV=1;tr|K7LRS0|K7LRS0_SOYBN Bac_surface_Ag domain-containing protein OS=Glycine max OX=3847 GN=100804873 PE=4 SV=1	3	9.2	59.576	0	9.2736	4626.8	8290.9	337.78	4256.2	9405.9	745.16	10215	12697	8794.4	10610	12567	10660	10251	9319.9	9432.4	11582	12779	15077	10
tr|A0A0R0F394|A0A0R0F394_SOYBN	tr|A0A0R0F394|A0A0R0F394_SOYBN	tr|A0A0R0F394|A0A0R0F394_SOYBN AB hydrolase-1 domain-containing protein OS=Glycine max OX=3847 GN=100811640 PE=4 SV=1	2	14.1	38.821	0	5.372	7322.6	7040	7314.3	12771	11770	13883	3516.8	2956.7	3416.4	5836.5	6101.4	5497.4	7448.9	7877.6	5767.1	11598	12201	11646	6
tr|A0A0R0F3D8|A0A0R0F3D8_SOYBN;tr|I1L6F3|I1L6F3_SOYBN;tr|I1N3V4|I1N3V4_SOYBN	tr|A0A0R0F3D8|A0A0R0F3D8_SOYBN;tr|I1L6F3|I1L6F3_SOYBN;tr|I1N3V4|I1N3V4_SOYBN	tr|A0A0R0F3D8|A0A0R0F3D8_SOYBN DAGKc domain-containing protein OS=Glycine max OX=3847 GN=100792824 PE=4 SV=1;tr|I1L6F3|I1L6F3_SOYBN DAGKc domain-containing protein OS=Glycine max OX=3847 GN=100797012 PE=4 SV=1;tr|I1N3V4|I1N3V4_SOYBN DAGKc domain-containing	2	6.8	33.928	0	4.0593	1051.2	1465.1	1326	1291	1595.9	1438.2	1040.6	1293	1332.2	1721.5	2339.5	1952.3	6926.7	12230	2049.1	5915.1	11320	4107.2	7
tr|K7MZY2|K7MZY2_SOYBN;tr|A0A0R0F3E9|A0A0R0F3E9_SOYBN	tr|K7MZY2|K7MZY2_SOYBN;tr|A0A0R0F3E9|A0A0R0F3E9_SOYBN	tr|K7MZY2|K7MZY2_SOYBN Uncharacterized protein OS=Glycine max OX=3847 GN=100779551 PE=3 SV=1;tr|A0A0R0F3E9|A0A0R0F3E9_SOYBN Uncharacterized protein OS=Glycine max OX=3847 GN=100779551 PE=3 SV=1	1	3.7	70.866	0	4.4189	733	806.47	139.59	1120.1	747.17	906.42	0	0	0	0	0	0	1504.3	1319.7	1730.7	1582.9	1419.7	1974.7	2
tr|A0A0R0FDY4|A0A0R0FDY4_SOYBN;tr|A0A0R0F3H3|A0A0R0F3H3_SOYBN;tr|C6TNL4|C6TNL4_SOYBN	tr|A0A0R0FDY4|A0A0R0FDY4_SOYBN;tr|A0A0R0F3H3|A0A0R0F3H3_SOYBN;tr|C6TNL4|C6TNL4_SOYBN	tr|A0A0R0FDY4|A0A0R0FDY4_SOYBN Uncharacterized protein OS=Glycine max OX=3847 GN=GLYMA_18G229900 PE=3 SV=1;tr|A0A0R0F3H3|A0A0R0F3H3_SOYBN Uncharacterized protein OS=Glycine max OX=3847 GN=GLYMA_18G229900 PE=3 SV=1;tr|C6TNL4|C6TNL4_SOYBN Uncharacterized pro	5	18.5	32.304	0	15.406	24211	24990	23197	33032	30201	34037	30392	31977	24444	37790	43027	36191	28825	28592	23115	36650	38761	37851	19
tr|A0A0R0F3K2|A0A0R0F3K2_SOYBN;tr|I1LNC8|I1LNC8_SOYBN	tr|A0A0R0F3K2|A0A0R0F3K2_SOYBN;tr|I1LNC8|I1LNC8_SOYBN	tr|A0A0R0F3K2|A0A0R0F3K2_SOYBN SHSP domain-containing protein OS=Glycine max OX=3847 GN=100798298 PE=3 SV=1;tr|I1LNC8|I1LNC8_SOYBN SHSP domain-containing protein OS=Glycine max OX=3847 GN=GLYMA_11G246600 PE=3 SV=1	1	8.7	17.493	0.0076551	2.3954	621.22	315.19	511.49	1485.8	1376.8	1131.4	0	0	0	0	0	0	544.41	536.09	897.12	2259.2	1514.6	1433.6	2
tr|K7MUF4|K7MUF4_SOYBN;tr|A0A0R0F492|A0A0R0F492_SOYBN	tr|K7MUF4|K7MUF4_SOYBN;tr|A0A0R0F492|A0A0R0F492_SOYBN	tr|K7MUF4|K7MUF4_SOYBN Uncharacterized protein OS=Glycine max OX=3847 GN=100797033 PE=4 SV=1;tr|A0A0R0F492|A0A0R0F492_SOYBN Uncharacterized protein OS=Glycine max OX=3847 GN=100797033 PE=4 SV=1	2	25.4	38.726	0	7.0476	3737.1	5506.4	860.02	4333.5	7150.9	2080.8	2388.8	4590.7	2.2089	2050	5882.3	23.655	0	0	0	0	0	0	3
tr|A0A0R0ISH4|A0A0R0ISH4_SOYBN;tr|I1KWP1|I1KWP1_SOYBN;tr|A0A0R0F4W4|A0A0R0F4W4_SOYBN	tr|A0A0R0ISH4|A0A0R0ISH4_SOYBN;tr|I1KWP1|I1KWP1_SOYBN;tr|A0A0R0F4W4|A0A0R0F4W4_SOYBN	tr|A0A0R0ISH4|A0A0R0ISH4_SOYBN Uncharacterized protein OS=Glycine max OX=3847 GN=100799996 PE=4 SV=1;tr|I1KWP1|I1KWP1_SOYBN Uncharacterized protein OS=Glycine max OX=3847 GN=100799996 PE=4 SV=1;tr|A0A0R0F4W4|A0A0R0F4W4_SOYBN Uncharacterized protein OS=Glyc	2	21.1	21.295	0	6.293	1189.2	717.26	978.91	1677	1559.7	1577.6	19363	18590	19773	26580	24602	31356	1107.3	864.69	1492.1	2120.9	2069.3	2128.8	5
tr|A0A0R0F5D4|A0A0R0F5D4_SOYBN;tr|A0A0R0F536|A0A0R0F536_SOYBN;tr|A0A0R0KUU2|A0A0R0KUU2_SOYBN	tr|A0A0R0F5D4|A0A0R0F5D4_SOYBN;tr|A0A0R0F536|A0A0R0F536_SOYBN	tr|A0A0R0F5D4|A0A0R0F5D4_SOYBN Amidohydro-rel domain-containing protein OS=Glycine max OX=3847 GN=GLYMA_18G284800 PE=4 SV=1;tr|A0A0R0F536|A0A0R0F536_SOYBN Amidohydro-rel domain-containing protein OS=Glycine max OX=3847 GN=GLYMA_18G284800 PE=4 SV=1	2	11.3	30.679	0	5.309	953.17	905.38	893.95	1329	944.11	1153.5	2976.2	2948.1	2506.7	4174.7	3572.3	4591.1	3537.2	2547.2	2567.7	3650	4896.6	3501.8	3
tr|A0A0R0F5Q2|A0A0R0F5Q2_SOYBN;tr|I1KRZ2|I1KRZ2_SOYBN;tr|A0A0R0IEI4|A0A0R0IEI4_SOYBN	tr|A0A0R0F5Q2|A0A0R0F5Q2_SOYBN	tr|A0A0R0F5Q2|A0A0R0F5Q2_SOYBN Uncharacterized protein OS=Glycine max OX=3847 GN=100809809 PE=4 SV=1	3	44.1	33.535	0	126.42	202210	300510	120210	233380	369610	205580	242380	409890	140140	285430	483990	232370	213130	323700	133160	260690	387460	220600	102
tr|I1N065|I1N065_SOYBN;tr|A0A0R0F5Y7|A0A0R0F5Y7_SOYBN;tr|A0A0R0EXC2|A0A0R0EXC2_SOYBN	tr|I1N065|I1N065_SOYBN;tr|A0A0R0F5Y7|A0A0R0F5Y7_SOYBN;tr|A0A0R0EXC2|A0A0R0EXC2_SOYBN	tr|I1N065|I1N065_SOYBN WD_REPEATS_REGION domain-containing protein OS=Glycine max OX=3847 GN=GLYMA_18G072400 PE=4 SV=2;tr|A0A0R0F5Y7|A0A0R0F5Y7_SOYBN WD_REPEATS_REGION domain-containing protein OS=Glycine max OX=3847 GN=GLYMA_18G072400 PE=4 SV=1;tr|A0A0R0E	3	20.8	114.92	0	13.51	12192	11816	11219	13251	13510	15133	9162.3	9254.2	8315.1	10915	11285	11657	10594	9797.6	9695.8	13102	12336	14048	8
tr|K7LRL1|K7LRL1_SOYBN;tr|A0A0R0F647|A0A0R0F647_SOYBN;tr|I1MZA3|I1MZA3_SOYBN;tr|I1MZA2|I1MZA2_SOYBN	tr|K7LRL1|K7LRL1_SOYBN;tr|A0A0R0F647|A0A0R0F647_SOYBN;tr|I1MZA3|I1MZA3_SOYBN;tr|I1MZA2|I1MZA2_SOYBN	tr|K7LRL1|K7LRL1_SOYBN SEC7 domain-containing protein OS=Glycine max OX=3847 GN=100789153 PE=4 SV=1;tr|A0A0R0F647|A0A0R0F647_SOYBN SEC7 domain-containing protein OS=Glycine max OX=3847 GN=100802024 PE=4 SV=1;tr|I1MZA3|I1MZA3_SOYBN SEC7 domain-containing pr	1	1.1	141.77	0.0047957	2.6993	0	0	0	0	0	0	0	0	0	0	0	0	1110.4	1380.9	987.51	1971.2	1133.5	1769.6	1
tr|I1KNR8|I1KNR8_SOYBN;tr|A0A0R0FF25|A0A0R0FF25_SOYBN;tr|I1KNS0|I1KNS0_SOYBN;tr|A0A0R0F651|A0A0R0F651_SOYBN;tr|A0A0R0F6B2|A0A0R0F6B2_SOYBN;tr|I1KNR7|I1KNR7_SOYBN	tr|I1KNR8|I1KNR8_SOYBN;tr|A0A0R0FF25|A0A0R0FF25_SOYBN;tr|I1KNS0|I1KNS0_SOYBN;tr|A0A0R0F651|A0A0R0F651_SOYBN;tr|A0A0R0F6B2|A0A0R0F6B2_SOYBN;tr|I1KNR7|I1KNR7_SOYBN	tr|I1KNR8|I1KNR8_SOYBN Uncharacterized protein OS=Glycine max OX=3847 GN=100808312 PE=4 SV=1;tr|A0A0R0FF25|A0A0R0FF25_SOYBN Uncharacterized protein OS=Glycine max OX=3847 GN=100817261 PE=4 SV=1;tr|I1KNS0|I1KNS0_SOYBN Uncharacterized protein OS=Glycine max	1	3	67.996	0.00068151	3.5046	365.7	334.84	852.49	357.09	253.99	885.54	313.44	732.49	762.28	1119.2	1200.4	934.08	1228.3	932.97	880.12	1920.3	1341.7	873.59	4
tr|A0A0R0J8F6|A0A0R0J8F6_SOYBN;tr|A0A0R0F6T6|A0A0R0F6T6_SOYBN	tr|A0A0R0J8F6|A0A0R0J8F6_SOYBN;tr|A0A0R0F6T6|A0A0R0F6T6_SOYBN	tr|A0A0R0J8F6|A0A0R0J8F6_SOYBN Uncharacterized protein OS=Glycine max OX=3847 GN=100810985 PE=3 SV=1;tr|A0A0R0F6T6|A0A0R0F6T6_SOYBN TPT domain-containing protein OS=Glycine max OX=3847 GN=GLYMA_17G015500 PE=4 SV=1	1	2.9	59.708	0.0076567	2.3955	226.99	668.14	255.62	712.39	112.65	580.52	768.64	537.36	0	194.46	601.38	355.9	609.95	266.87	0	156.12	534.42	791.89	3
tr|A0A0R0F7W2|A0A0R0F7W2_SOYBN;tr|A0A0R0GWS4|A0A0R0GWS4_SOYBN;tr|K7LZ48|K7LZ48_SOYBN;tr|A0A0R0GLW8|A0A0R0GLW8_SOYBN	tr|A0A0R0F7W2|A0A0R0F7W2_SOYBN;tr|A0A0R0GWS4|A0A0R0GWS4_SOYBN;tr|K7LZ48|K7LZ48_SOYBN;tr|A0A0R0GLW8|A0A0R0GLW8_SOYBN	tr|A0A0R0F7W2|A0A0R0F7W2_SOYBN Uncharacterized protein OS=Glycine max OX=3847 GN=GLYMA_17G045100 PE=4 SV=1;tr|A0A0R0GWS4|A0A0R0GWS4_SOYBN Uncharacterized protein OS=Glycine max OX=3847 GN=100811682 PE=4 SV=1;tr|K7LZ48|K7LZ48_SOYBN Uncharacterized protein O	10	18	79.021	0	27.048	15831	14062	13420	20433	19534	20536	22578	22404	21836	30574	26818	31862	18729	16272	18164	25835	25405	25305	23
tr|A0A0R0F896|A0A0R0F896_SOYBN;tr|I1MSG4|I1MSG4_SOYBN;tr|K7LYV4|K7LYV4_SOYBN;tr|A0A0R0GYE0|A0A0R0GYE0_SOYBN	tr|A0A0R0F896|A0A0R0F896_SOYBN;tr|I1MSG4|I1MSG4_SOYBN	tr|A0A0R0F896|A0A0R0F896_SOYBN Hydrolase_4 domain-containing protein OS=Glycine max OX=3847 GN=100786089 PE=4 SV=1;tr|I1MSG4|I1MSG4_SOYBN Hydrolase_4 domain-containing protein OS=Glycine max OX=3847 GN=100786089 PE=4 SV=1	6	44.6	30.193	0	39.59	11209	23041	3628	14364	27989	7404.6	13636	28236	4734.6	14934	31216	7528.1	11888	24336	3925.6	15162	25240	8303	32
tr|I1MSV4|I1MSV4_SOYBN;tr|A0A0R0F8V6|A0A0R0F8V6_SOYBN;tr|I1MSV5|I1MSV5_SOYBN;tr|I1MSV3|I1MSV3_SOYBN	tr|I1MSV4|I1MSV4_SOYBN;tr|A0A0R0F8V6|A0A0R0F8V6_SOYBN;tr|I1MSV5|I1MSV5_SOYBN;tr|I1MSV3|I1MSV3_SOYBN	tr|I1MSV4|I1MSV4_SOYBN Sialidase domain-containing protein OS=Glycine max OX=3847 GN=100809430 PE=4 SV=1;tr|A0A0R0F8V6|A0A0R0F8V6_SOYBN Sialidase domain-containing protein OS=Glycine max OX=3847 GN=100809430 PE=4 SV=1;tr|I1MSV5|I1MSV5_SOYBN Sialidase domai	2	15.4	32.662	0	8.8924	2938.5	3561.1	1521.5	3694.7	4107.7	2281.6	763.58	1030.2	537.38	1637.5	1372.5	890.39	3496.4	4916.2	1592.8	2761.8	4829.7	3046.9	10
tr|A0A0R0F8Y2|A0A0R0F8Y2_SOYBN;tr|I1JGS5|I1JGS5_SOYBN	tr|A0A0R0F8Y2|A0A0R0F8Y2_SOYBN;tr|I1JGS5|I1JGS5_SOYBN	tr|A0A0R0F8Y2|A0A0R0F8Y2_SOYBN ATG11 domain-containing protein OS=Glycine max OX=3847 GN=100792447 PE=4 SV=1;tr|I1JGS5|I1JGS5_SOYBN ATG11 domain-containing protein OS=Glycine max OX=3847 GN=100794018 PE=4 SV=1	2	1.9	130.48	0.0044285	2.8125	4567.8	11031	0	5747.5	12919	876.87	3010.5	3500.5	2274.7	3747.9	3656.6	4307.1	2381.6	2484.2	3078.1	2584.6	2893.3	3718.6	3
tr|I1KY75|I1KY75_SOYBN;tr|C6TE15|C6TE15_SOYBN;tr|A0A0R0FAC8|A0A0R0FAC8_SOYBN;tr|A0A0R0FA73|A0A0R0FA73_SOYBN;tr|C6T389|C6T389_SOYBN	tr|I1KY75|I1KY75_SOYBN;tr|C6TE15|C6TE15_SOYBN;tr|A0A0R0FAC8|A0A0R0FAC8_SOYBN;tr|A0A0R0FA73|A0A0R0FA73_SOYBN;tr|C6T389|C6T389_SOYBN	tr|I1KY75|I1KY75_SOYBN PMSR domain-containing protein OS=Glycine max OX=3847 GN=100796273 PE=3 SV=1;tr|C6TE15|C6TE15_SOYBN PMSR domain-containing protein OS=Glycine max OX=3847 GN=100792997 PE=2 SV=1;tr|A0A0R0FAC8|A0A0R0FAC8_SOYBN PMSR domain-containing pr	1	21.2	22.783	0	9.7284	8703.8	8152.5	8418.4	12289	10506	14106	8974.5	9097.2	7612.5	12405	11930	13637	19116	18111	18833	28109	28379	28195	6
tr|I1MTR0|I1MTR0_SOYBN;tr|A0A0R0FAJ6|A0A0R0FAJ6_SOYBN;tr|A0A0R0FAY2|A0A0R0FAY2_SOYBN;tr|A0A0R0JQ82|A0A0R0JQ82_SOYBN;tr|I1JZR8|I1JZR8_SOYBN;tr|I1JZR7|I1JZR7_SOYBN;tr|I1JZR6|I1JZR6_SOYBN;tr|A0A0R0JXD2|A0A0R0JXD2_SOYBN	tr|I1MTR0|I1MTR0_SOYBN;tr|A0A0R0FAJ6|A0A0R0FAJ6_SOYBN;tr|A0A0R0FAY2|A0A0R0FAY2_SOYBN;tr|A0A0R0JQ82|A0A0R0JQ82_SOYBN	tr|I1MTR0|I1MTR0_SOYBN Aldedh domain-containing protein OS=Glycine max OX=3847 GN=100806579 PE=4 SV=1;tr|A0A0R0FAJ6|A0A0R0FAJ6_SOYBN Aldedh domain-containing protein OS=Glycine max OX=3847 GN=100806579 PE=4 SV=1;tr|A0A0R0FAY2|A0A0R0FAY2_SOYBN Aldedh domain	16	37.4	61.225	0	102.97	211230	305390	124550	237950	343850	181740	179180	245680	109800	198060	284550	165510	250620	382840	120870	273440	426720	188970	94
tr|A0A0R0FB49|A0A0R0FB49_SOYBN	tr|A0A0R0FB49|A0A0R0FB49_SOYBN	tr|A0A0R0FB49|A0A0R0FB49_SOYBN Uncharacterized protein OS=Glycine max OX=3847 GN=GLYMA_17G109500 PE=4 SV=1	9	22.7	66.522	0	44.059	33962	69530	5200.5	37624	77082	9979.1	28126	50948	5815	25816	52951	8421	29117	53033	3714.2	29254	53944	6415.9	38
tr|I1N1X0|I1N1X0_SOYBN;tr|A0A0R0FB78|A0A0R0FB78_SOYBN	tr|I1N1X0|I1N1X0_SOYBN;tr|A0A0R0FB78|A0A0R0FB78_SOYBN	tr|I1N1X0|I1N1X0_SOYBN Uncharacterized protein OS=Glycine max OX=3847 GN=100779679 PE=4 SV=2;tr|A0A0R0FB78|A0A0R0FB78_SOYBN Uncharacterized protein OS=Glycine max OX=3847 GN=100779679 PE=4 SV=1	2	33.2	41.723	0	74.896	153070	226730	98210	198180	288160	166570	185460	328920	87354	220710	398190	152880	267290	513680	102380	317340	632870	187410	130
tr|A0A0R0FBI2|A0A0R0FBI2_SOYBN;tr|I1N1D7|I1N1D7_SOYBN;tr|I1KXJ7|I1KXJ7_SOYBN	tr|A0A0R0FBI2|A0A0R0FBI2_SOYBN;tr|I1N1D7|I1N1D7_SOYBN;tr|I1KXJ7|I1KXJ7_SOYBN	tr|A0A0R0FBI2|A0A0R0FBI2_SOYBN AD domain-containing protein OS=Glycine max OX=3847 GN=GLYMA_18G133800 PE=4 SV=1;tr|I1N1D7|I1N1D7_SOYBN AD domain-containing protein OS=Glycine max OX=3847 GN=GLYMA_18G133800 PE=4 SV=2;tr|I1KXJ7|I1KXJ7_SOYBN AD domain-contain	1	14	14.135	0.0024017	3.1289	761.7	572.32	290.21	855.1	1065.3	990.37	232.61	265.72	335.31	760.91	812.13	742.12	868.71	733.11	702.24	838.92	318.77	1318.5	3
tr|A0A0R0FBT0|A0A0R0FBT0_SOYBN;tr|K7MHM8|K7MHM8_SOYBN;tr|K7K701|K7K701_SOYBN	tr|A0A0R0FBT0|A0A0R0FBT0_SOYBN	tr|A0A0R0FBT0|A0A0R0FBT0_SOYBN Uncharacterized protein OS=Glycine max OX=3847 GN=GLYMA_17G126700 PE=4 SV=2	4	42.9	75.384	0	163.25	172890	189890	140910	192000	213730	189260	150710	171990	112440	165700	191650	157600	226130	282290	171660	266180	310730	240920	126
tr|A0A0R0FBU8|A0A0R0FBU8_SOYBN;tr|A0A0R0FC05|A0A0R0FC05_SOYBN;tr|K7L9D8|K7L9D8_SOYBN	tr|A0A0R0FBU8|A0A0R0FBU8_SOYBN;tr|A0A0R0FC05|A0A0R0FC05_SOYBN;tr|K7L9D8|K7L9D8_SOYBN	tr|A0A0R0FBU8|A0A0R0FBU8_SOYBN Kinesin motor domain-containing protein OS=Glycine max OX=3847 GN=GLYMA_18G146600 PE=3 SV=1;tr|A0A0R0FC05|A0A0R0FC05_SOYBN Kinesin motor domain-containing protein (Fragment) OS=Glycine max OX=3847 GN=GLYMA_18G146600 PE=3 SV=1	1	1.8	116.57	0.0023981	3.121	2636.6	2366.5	2038.9	3328.2	2968.1	3596.2	0	0	0	0	0	0	0	0	0	0	0	0	1
tr|A0A0R0FC11|A0A0R0FC11_SOYBN	tr|A0A0R0FC11|A0A0R0FC11_SOYBN	tr|A0A0R0FC11|A0A0R0FC11_SOYBN Uncharacterized protein OS=Glycine max OX=3847 GN=100778962 PE=3 SV=1	3	15.8	51.997	0	31.176	98221	180310	5760.1	95046	202220	21236	105220	209020	4010.5	104430	226900	18839	51571	95219	6534	49266	105680	11842	26
tr|A0A0R0FCD2|A0A0R0FCD2_SOYBN;tr|A0A0R0FKF6|A0A0R0FKF6_SOYBN	tr|A0A0R0FCD2|A0A0R0FCD2_SOYBN;tr|A0A0R0FKF6|A0A0R0FKF6_SOYBN	tr|A0A0R0FCD2|A0A0R0FCD2_SOYBN Tr-type G domain-containing protein OS=Glycine max OX=3847 GN=GLYMA_17G124500 PE=4 SV=1;tr|A0A0R0FKF6|A0A0R0FKF6_SOYBN Tr-type G domain-containing protein OS=Glycine max OX=3847 GN=GLYMA_17G124500 PE=4 SV=1	1	39.6	48.74	0.00090355	3.4579	0	0	0	0	0	158.98	0	0	0	183.17	0	0	0	0	0	224.51	0	0	4
tr|A0A0R0FCM7|A0A0R0FCM7_SOYBN;tr|K7LAS0|K7LAS0_SOYBN	tr|A0A0R0FCM7|A0A0R0FCM7_SOYBN;tr|K7LAS0|K7LAS0_SOYBN	tr|A0A0R0FCM7|A0A0R0FCM7_SOYBN Cytochrome b5 heme-binding domain-containing protein OS=Glycine max OX=3847 GN=100798640 PE=3 SV=1;tr|K7LAS0|K7LAS0_SOYBN Cytochrome b5 heme-binding domain-containing protein OS=Glycine max OX=3847 GN=100785360 PE=3 SV=1	1	6.5	15.121	0	6.3334	0	0	0	0	0	0	0	0	0	0	0	0	0	0	0	0	0	0	1
tr|A0A0R0FCX5|A0A0R0FCX5_SOYBN;tr|K7MTK2|K7MTK2_SOYBN;tr|K7MTK1|K7MTK1_SOYBN;tr|K7L1V9|K7L1V9_SOYBN	tr|A0A0R0FCX5|A0A0R0FCX5_SOYBN;tr|K7MTK2|K7MTK2_SOYBN;tr|K7MTK1|K7MTK1_SOYBN;tr|K7L1V9|K7L1V9_SOYBN	tr|A0A0R0FCX5|A0A0R0FCX5_SOYBN Uncharacterized protein OS=Glycine max OX=3847 GN=100776508 PE=4 SV=1;tr|K7MTK2|K7MTK2_SOYBN Uncharacterized protein OS=Glycine max OX=3847 GN=100776508 PE=4 SV=1;tr|K7MTK1|K7MTK1_SOYBN V-SNARE coiled-coil homology domain-con	2	2.5	108.5	0	4.6743	0	0	0	0	0	0	1015.4	1030.4	1226.4	806.01	824.87	674.25	13402	25954	1925.3	15745	29932	3962.2	4
tr|I1M6G1|I1M6G1_SOYBN;tr|A0A0R0FDT9|A0A0R0FDT9_SOYBN;tr|I1M6G0|I1M6G0_SOYBN;tr|A0A0R0FD04|A0A0R0FD04_SOYBN;tr|A0A0R0GIX5|A0A0R0GIX5_SOYBN;tr|K7M4C2|K7M4C2_SOYBN;tr|A0A0R0G7K9|A0A0R0G7K9_SOYBN;tr|A0A0R0FMF7|A0A0R0FMF7_SOYBN;tr|A0A0R0FME9|A0A0R0FME9_SOYBN;tr|A0A0R0EKS6|A0A0R0EKS6_SOYBN	tr|I1M6G1|I1M6G1_SOYBN;tr|A0A0R0FDT9|A0A0R0FDT9_SOYBN;tr|I1M6G0|I1M6G0_SOYBN;tr|A0A0R0FD04|A0A0R0FD04_SOYBN;tr|A0A0R0GIX5|A0A0R0GIX5_SOYBN;tr|K7M4C2|K7M4C2_SOYBN;tr|A0A0R0G7K9|A0A0R0G7K9_SOYBN;tr|A0A0R0FMF7|A0A0R0FMF7_SOYBN;tr|A0A0R0FME9|A0A0R0FME9_SOYBN;tr|A0A0R0EKS6|A0A0R0EKS6_SOYBN	tr|I1M6G1|I1M6G1_SOYBN Nicotinamide-nucleotide adenylyltransferase OS=Glycine max OX=3847 GN=100793809 PE=3 SV=1;tr|A0A0R0FDT9|A0A0R0FDT9_SOYBN Nicotinamide-nucleotide adenylyltransferase OS=Glycine max OX=3847 GN=100788396 PE=3 SV=1;tr|I1M6G0|I1M6G0_SOYBN	2	14.3	27.443	0	3.9894	1485.1	1512	1063.1	1863.6	1793.5	1848.9	1430.9	4988.9	1139.2	2047.2	4368.8	1799	799.74	736.78	1064.1	1551.3	1547.3	1088.9	6
tr|A0A0R0FDT4|A0A0R0FDT4_SOYBN;tr|A0A0R0FNN3|A0A0R0FNN3_SOYBN	tr|A0A0R0FDT4|A0A0R0FDT4_SOYBN;tr|A0A0R0FNN3|A0A0R0FNN3_SOYBN	tr|A0A0R0FDT4|A0A0R0FDT4_SOYBN Lipase_GDSL domain-containing protein OS=Glycine max OX=3847 GN=100780915 PE=3 SV=1;tr|A0A0R0FNN3|A0A0R0FNN3_SOYBN Lipase_GDSL domain-containing protein OS=Glycine max OX=3847 GN=100780915 PE=3 SV=1	1	5.9	35.307	0	6.2216	1947.2	1842.5	1157	2637.2	3646.6	1840.3	2792.6	3387.7	798.43	3795.9	5669.8	2503.9	2331.1	2452.5	701.95	3765.4	5747.5	1818.6	6
tr|A0A0R0FDV1|A0A0R0FDV1_SOYBN	tr|A0A0R0FDV1|A0A0R0FDV1_SOYBN	tr|A0A0R0FDV1|A0A0R0FDV1_SOYBN 4-hydroxy-4-methyl-2-oxoglutarate aldolase OS=Glycine max OX=3847 GN=100500691 PE=3 SV=1	2	42.2	17.851	0	28.234	43230	59286	24620	49059	73223	39052	56022	94239	20957	57450	103470	36263	84580	130430	34340	88224	144490	56459	47
tr|A0A0R0FDV7|A0A0R0FDV7_SOYBN;tr|I1KKH5|I1KKH5_SOYBN;tr|I1KKH4|I1KKH4_SOYBN;tr|I1MMP3|I1MMP3_SOYBN	tr|A0A0R0FDV7|A0A0R0FDV7_SOYBN;tr|I1KKH5|I1KKH5_SOYBN;tr|I1KKH4|I1KKH4_SOYBN	tr|A0A0R0FDV7|A0A0R0FDV7_SOYBN J domain-containing protein OS=Glycine max OX=3847 GN=100796871 PE=4 SV=1;tr|I1KKH5|I1KKH5_SOYBN J domain-containing protein OS=Glycine max OX=3847 GN=100785691 PE=4 SV=1;tr|I1KKH4|I1KKH4_SOYBN J domain-containing protein OS=	6	12.5	63.552	0	28.507	14639	13107	13535	18296	17972	18652	10079	9268	9895.8	12481	12985	12539	13898	13933	13704	18593	17064	19022	20
tr|C6SXR4|C6SXR4_SOYBN;tr|A0A0R4J3A8|A0A0R4J3A8_SOYBN;tr|A0A0R0KHW0|A0A0R0KHW0_SOYBN;tr|A0A0R0FE22|A0A0R0FE22_SOYBN;tr|C6SXI6|C6SXI6_SOYBN;tr|C6SWA5|C6SWA5_SOYBN;tr|A0A0R0FYN8|A0A0R0FYN8_SOYBN	tr|C6SXR4|C6SXR4_SOYBN;tr|A0A0R4J3A8|A0A0R4J3A8_SOYBN;tr|A0A0R0KHW0|A0A0R0KHW0_SOYBN;tr|A0A0R0FE22|A0A0R0FE22_SOYBN;tr|C6SXI6|C6SXI6_SOYBN;tr|C6SWA5|C6SWA5_SOYBN;tr|A0A0R0FYN8|A0A0R0FYN8_SOYBN	tr|C6SXR4|C6SXR4_SOYBN 40S ribosomal protein S26 OS=Glycine max OX=3847 GN=100784958 PE=2 SV=1;tr|A0A0R4J3A8|A0A0R4J3A8_SOYBN 40S ribosomal protein S26 OS=Glycine max OX=3847 GN=100808790 PE=3 SV=1;tr|A0A0R0KHW0|A0A0R0KHW0_SOYBN 40S ribosomal protein S26 O	2	18.6	14.842	0	43.666	138250	164290	102630	207380	233000	170560	115390	136510	77601	172900	182250	141350	126060	143340	105560	193780	198840	172490	26
tr|I1K245|I1K245_SOYBN;tr|A0A0R0JZV6|A0A0R0JZV6_SOYBN;tr|A0A0R0FE88|A0A0R0FE88_SOYBN;tr|I1K243|I1K243_SOYBN;tr|I1MVV5|I1MVV5_SOYBN;tr|I1LHC8|I1LHC8_SOYBN	tr|I1K245|I1K245_SOYBN;tr|A0A0R0JZV6|A0A0R0JZV6_SOYBN;tr|A0A0R0FE88|A0A0R0FE88_SOYBN;tr|I1K243|I1K243_SOYBN;tr|I1MVV5|I1MVV5_SOYBN	tr|I1K245|I1K245_SOYBN Uncharacterized protein OS=Glycine max OX=3847 GN=100798171 PE=4 SV=1;tr|A0A0R0JZV6|A0A0R0JZV6_SOYBN Uncharacterized protein OS=Glycine max OX=3847 GN=100798171 PE=4 SV=1;tr|A0A0R0FE88|A0A0R0FE88_SOYBN Uncharacterized protein OS=Glyc	4	19.1	35.335	0	24.927	19515	30182	7438.1	33061	48597	17445	16088	26064	4285.8	25113	43716	9824.6	16590	23608	6959.7	24080	40375	13314	19
tr|K7MVE6|K7MVE6_SOYBN;tr|A0A0R0FEM3|A0A0R0FEM3_SOYBN;tr|K7MVE5|K7MVE5_SOYBN	tr|K7MVE6|K7MVE6_SOYBN;tr|A0A0R0FEM3|A0A0R0FEM3_SOYBN;tr|K7MVE5|K7MVE5_SOYBN	tr|K7MVE6|K7MVE6_SOYBN Uncharacterized protein OS=Glycine max OX=3847 GN=100793715 PE=3 SV=1;tr|A0A0R0FEM3|A0A0R0FEM3_SOYBN X8 domain-containing protein OS=Glycine max OX=3847 GN=100793715 PE=3 SV=1;tr|K7MVE5|K7MVE5_SOYBN X8 domain-containing protein OS=Gl	7	24.9	39.837	0	22.316	27283	47371	10595	34666	52952	17443	58002	75316	36089	67571	86042	51328	48504	83598	18725	56066	88797	33816	29
tr|K7LII7|K7LII7_SOYBN;tr|A0A0R0FES2|A0A0R0FES2_SOYBN;tr|K7MVG3|K7MVG3_SOYBN;tr|K7K781|K7K781_SOYBN;tr|A0A0R0KUN2|A0A0R0KUN2_SOYBN;tr|A0A0R0KZX3|A0A0R0KZX3_SOYBN;tr|A0A0R0L1F3|A0A0R0L1F3_SOYBN	tr|K7LII7|K7LII7_SOYBN;tr|A0A0R0FES2|A0A0R0FES2_SOYBN;tr|K7MVG3|K7MVG3_SOYBN;tr|K7K781|K7K781_SOYBN;tr|A0A0R0KUN2|A0A0R0KUN2_SOYBN;tr|A0A0R0KZX3|A0A0R0KZX3_SOYBN;tr|A0A0R0L1F3|A0A0R0L1F3_SOYBN	tr|K7LII7|K7LII7_SOYBN Uncharacterized protein OS=Glycine max OX=3847 GN=GLYMA_10G106700 PE=4 SV=1;tr|A0A0R0FES2|A0A0R0FES2_SOYBN Uncharacterized protein OS=Glycine max OX=3847 GN=100809271 PE=4 SV=1;tr|K7MVG3|K7MVG3_SOYBN Uncharacterized protein OS=Glycin	1	3.3	42.55	1	-2	0	0	0	0	0	0	20505	16919	18251	57041	51274	57043	0	0	0	0	0	0	1	+
tr|A0A0R0FF83|A0A0R0FF83_SOYBN;tr|A0A0R0FEV8|A0A0R0FEV8_SOYBN;tr|A0A0R0FQB9|A0A0R0FQB9_SOYBN	tr|A0A0R0FF83|A0A0R0FF83_SOYBN;tr|A0A0R0FEV8|A0A0R0FEV8_SOYBN;tr|A0A0R0FQB9|A0A0R0FQB9_SOYBN	tr|A0A0R0FF83|A0A0R0FF83_SOYBN Uncharacterized protein OS=Glycine max OX=3847 GN=GLYMA_17G186800 PE=4 SV=1;tr|A0A0R0FEV8|A0A0R0FEV8_SOYBN Uncharacterized protein OS=Glycine max OX=3847 GN=GLYMA_17G186800 PE=4 SV=1;tr|A0A0R0FQB9|A0A0R0FQB9_SOYBN Uncharacter	2	11.8	38.329	0	3.847	0	0	0	0	0	0	2794.8	2353.6	2429.3	3825.7	3662.4	5177.5	241.55	399.59	0	246.71	454.73	0	2
tr|A0A0R0FEX1|A0A0R0FEX1_SOYBN	tr|A0A0R0FEX1|A0A0R0FEX1_SOYBN	tr|A0A0R0FEX1|A0A0R0FEX1_SOYBN KOW domain-containing protein OS=Glycine max OX=3847 GN=GLYMA_17G181300 PE=4 SV=1	1	25.5	21.736	1	-2	0	0	0	0	0	0	0	0	0	0	0	0	10860	9121.6	9390.5	12020	12799	10975	1	+
tr|A0A0R0FFE5|A0A0R0FFE5_SOYBN;tr|K7MMJ7|K7MMJ7_SOYBN	tr|A0A0R0FFE5|A0A0R0FFE5_SOYBN;tr|K7MMJ7|K7MMJ7_SOYBN	tr|A0A0R0FFE5|A0A0R0FFE5_SOYBN Uncharacterized protein OS=Glycine max OX=3847 GN=GLYMA_17G190500 PE=4 SV=1;tr|K7MMJ7|K7MMJ7_SOYBN Uncharacterized protein OS=Glycine max OX=3847 GN=GLYMA_17G190500 PE=4 SV=1	2	7.3	46.509	0.0019819	3.2107	644.76	245.51	197.09	465.12	320.02	568.3	300.63	712.87	310.87	328.48	746.82	605.69	329.42	180.5	663.49	531.36	845.53	626.08	4
tr|A0A0R0FFH5|A0A0R0FFH5_SOYBN;tr|I1N508|I1N508_SOYBN;tr|I1JDT9|I1JDT9_SOYBN;tr|I1JDU0|I1JDU0_SOYBN	tr|A0A0R0FFH5|A0A0R0FFH5_SOYBN;tr|I1N508|I1N508_SOYBN;tr|I1JDT9|I1JDT9_SOYBN	tr|A0A0R0FFH5|A0A0R0FFH5_SOYBN Glucose-6-phosphate 1-dehydrogenase OS=Glycine max OX=3847 GN=100815891 PE=3 SV=1;tr|I1N508|I1N508_SOYBN Glucose-6-phosphate 1-dehydrogenase OS=Glycine max OX=3847 GN=100815891 PE=3 SV=1;tr|I1JDT9|I1JDT9_SOYBN Glucose-6-phosp	2	10.1	60.885	0	4.3925	2508.2	2180.9	2646.7	3554.3	4625.8	4215.1	3593.4	3763.7	3675.7	5283.1	6159.6	5191.4	3940.8	2820.9	3680.7	5578.3	6146.2	5220.5	5
tr|I1MR37|I1MR37_SOYBN;tr|A0A0R0FFL6|A0A0R0FFL6_SOYBN	tr|I1MR37|I1MR37_SOYBN;tr|A0A0R0FFL6|A0A0R0FFL6_SOYBN	tr|I1MR37|I1MR37_SOYBN Uncharacterized protein OS=Glycine max OX=3847 GN=547478 PE=3 SV=1;tr|A0A0R0FFL6|A0A0R0FFL6_SOYBN Uncharacterized protein OS=Glycine max OX=3847 GN=547478 PE=3 SV=1	4	35.2	55.435	0	28.466	123590	198500	23558	117500	216170	45971	111220	189040	14793	115990	208770	39526	79334	132370	17272	77499	143280	31788	19
tr|A0A0R0GD00|A0A0R0GD00_SOYBN;tr|A0A0R0JDA7|A0A0R0JDA7_SOYBN;tr|I1M9M2|I1M9M2_SOYBN;tr|A0A0R0K986|A0A0R0K986_SOYBN;tr|A0A0R0FFX5|A0A0R0FFX5_SOYBN;tr|I1JUH3|I1JUH3_SOYBN;tr|A0A0R0FQ00|A0A0R0FQ00_SOYBN;tr|A0A0R0FPP1|A0A0R0FPP1_SOYBN;tr|A0A0R0K565|A0A0R0K565_SOYBN	tr|A0A0R0GD00|A0A0R0GD00_SOYBN;tr|A0A0R0JDA7|A0A0R0JDA7_SOYBN;tr|I1M9M2|I1M9M2_SOYBN;tr|A0A0R0K986|A0A0R0K986_SOYBN;tr|A0A0R0FFX5|A0A0R0FFX5_SOYBN;tr|I1JUH3|I1JUH3_SOYBN;tr|A0A0R0FQ00|A0A0R0FQ00_SOYBN;tr|A0A0R0FPP1|A0A0R0FPP1_SOYBN;tr|A0A0R0K565|A0A0R0K565_SOYBN	tr|A0A0R0GD00|A0A0R0GD00_SOYBN Uncharacterized protein OS=Glycine max OX=3847 GN=100779972 PE=4 SV=1;tr|A0A0R0JDA7|A0A0R0JDA7_SOYBN Uncharacterized protein OS=Glycine max OX=3847 GN=100805628 PE=4 SV=1;tr|I1M9M2|I1M9M2_SOYBN Uncharacterized protein OS=Glyc	2	2.6	96.731	0	4.9829	1614.3	1376.4	1676.3	2189.8	1988.9	1875.6	866.3	1374.8	1337.9	1949.6	1806.4	1527	1407.6	1526.4	1468.8	1806.7	2214.8	2277.4	4
tr|A0A0R0FG80|A0A0R0FG80_SOYBN	tr|A0A0R0FG80|A0A0R0FG80_SOYBN	tr|A0A0R0FG80|A0A0R0FG80_SOYBN FAA_hydrolase domain-containing protein OS=Glycine max OX=3847 GN=100782718 PE=4 SV=1	1	19.2	23.944	0.002806	3.0483	3598	3201.5	3011.9	4632	4819.5	5101.6	979.14	1129.6	1011.8	1481.3	1219.2	1760.6	1616	1618.6	1219.2	2125.4	1805.7	2289.8	4
tr|A0A0R0FGT9|A0A0R0FGT9_SOYBN	tr|A0A0R0FGT9|A0A0R0FGT9_SOYBN	tr|A0A0R0FGT9|A0A0R0FGT9_SOYBN Uncharacterized protein OS=Glycine max OX=3847 GN=100806417 PE=4 SV=1	2	16.3	19.304	0	47.094	5113.6	5114.2	4223	6107.4	6360.6	5821.4	9490.5	12496	5143	11829	14342	8485	33020	29728	32336	45122	45231	47321	5
tr|I1MSG0|I1MSG0_SOYBN;tr|I1MSG1|I1MSG1_SOYBN;tr|I1MSF8|I1MSF8_SOYBN;tr|A0A0R0FHA5|A0A0R0FHA5_SOYBN;tr|I1MSG2|I1MSG2_SOYBN	tr|I1MSG0|I1MSG0_SOYBN;tr|I1MSG1|I1MSG1_SOYBN;tr|I1MSF8|I1MSF8_SOYBN;tr|A0A0R0FHA5|A0A0R0FHA5_SOYBN;tr|I1MSG2|I1MSG2_SOYBN	tr|I1MSG0|I1MSG0_SOYBN Uncharacterized protein OS=Glycine max OX=3847 GN=GLYMA_17G053800 PE=3 SV=1;tr|I1MSG1|I1MSG1_SOYBN Uncharacterized protein OS=Glycine max OX=3847 GN=GLYMA_17G053800 PE=3 SV=1;tr|I1MSF8|I1MSF8_SOYBN Uncharacterized protein OS=Glycine	1	41.3	39.611	0.0038298	2.8966	194.76	220.91	0	185.27	823.89	0	421.53	1972.3	0	1054.1	1288.6	0	223.12	685.71	0	315.09	713.03	0	4
tr|A0A0R0FHC7|A0A0R0FHC7_SOYBN;tr|I1M8Z1|I1M8Z1_SOYBN;tr|K7KQ57|K7KQ57_SOYBN;tr|E5RPJ6|E5RPJ6_SOYBN;tr|I1KRU1|I1KRU1_SOYBN	tr|A0A0R0FHC7|A0A0R0FHC7_SOYBN;tr|I1M8Z1|I1M8Z1_SOYBN;tr|K7KQ57|K7KQ57_SOYBN;tr|E5RPJ6|E5RPJ6_SOYBN;tr|I1KRU1|I1KRU1_SOYBN	tr|A0A0R0FHC7|A0A0R0FHC7_SOYBN Pyruvate dehydrogenase E1 component subunit beta OS=Glycine max OX=3847 GN=GLYMA_17G231400 PE=4 SV=1;tr|I1M8Z1|I1M8Z1_SOYBN Pyruvate dehydrogenase E1 component subunit beta OS=Glycine max OX=3847 GN=100811513 PE=4 SV=1;tr|K7K	4	18.6	43.817	0	10.761	9625.2	10688	5550.3	10881	15500	8809.9	1366.2	3146.2	0	1233.9	3008.3	224.97	0	0	0	0	0	0	5
tr|A0A0R0FHD6|A0A0R0FHD6_SOYBN;tr|I1MR71|I1MR71_SOYBN;tr|K7L3W0|K7L3W0_SOYBN;tr|A0A0R0F6U6|A0A0R0F6U6_SOYBN;tr|I1KNB6|I1KNB6_SOYBN	tr|A0A0R0FHD6|A0A0R0FHD6_SOYBN;tr|I1MR71|I1MR71_SOYBN;tr|K7L3W0|K7L3W0_SOYBN;tr|A0A0R0F6U6|A0A0R0F6U6_SOYBN;tr|I1KNB6|I1KNB6_SOYBN	tr|A0A0R0FHD6|A0A0R0FHD6_SOYBN Patatin OS=Glycine max OX=3847 GN=100818519 PE=3 SV=1;tr|I1MR71|I1MR71_SOYBN Patatin OS=Glycine max OX=3847 GN=100818519 PE=3 SV=2;tr|K7L3W0|K7L3W0_SOYBN Patatin OS=Glycine max OX=3847 GN=100788345 PE=3 SV=1;tr|A0A0R0F6U6|A0A	3	2.9	143.15	0	4.8066	0	0	0	0	0	0	0	0	0	0	0	0	4579	32432	14708	27434	11934	10206	4
tr|A0A0R0FHN7|A0A0R0FHN7_SOYBN;tr|C6SY10|C6SY10_SOYBN	tr|A0A0R0FHN7|A0A0R0FHN7_SOYBN;tr|C6SY10|C6SY10_SOYBN	tr|A0A0R0FHN7|A0A0R0FHN7_SOYBN Uncharacterized protein OS=Glycine max OX=3847 GN=100305602 PE=4 SV=1;tr|C6SY10|C6SY10_SOYBN Uncharacterized protein OS=Glycine max OX=3847 GN=100306110 PE=2 SV=1	1	22.7	9.4974	0.0085863	2.334	7424.6	9770	859.46	6812.7	10294	1993.6	4394.9	5472.7	920.78	3886.9	6483.2	439.4	11867	12109	5894	14479	15856	11911	8
tr|A0A0R0FHZ8|A0A0R0FHZ8_SOYBN	tr|A0A0R0FHZ8|A0A0R0FHZ8_SOYBN	tr|A0A0R0FHZ8|A0A0R0FHZ8_SOYBN Uncharacterized protein OS=Glycine max OX=3847 GN=GLYMA_17G243600 PE=4 SV=1	3	29.3	25.029	0	10.443	4776.7	7024.8	2472	4930.2	8415.7	3907.9	7633.6	17722	1998.4	9831.6	17447	4579.6	6320.5	13399	2831.7	9650.6	16359	5921.8	14
tr|A0A0R0FI51|A0A0R0FI51_SOYBN;tr|K7MJC9|K7MJC9_SOYBN;tr|I1KNG9|I1KNG9_SOYBN	tr|A0A0R0FI51|A0A0R0FI51_SOYBN;tr|K7MJC9|K7MJC9_SOYBN;tr|I1KNG9|I1KNG9_SOYBN	tr|A0A0R0FI51|A0A0R0FI51_SOYBN Uncharacterized protein OS=Glycine max OX=3847 GN=100500239 PE=4 SV=1;tr|K7MJC9|K7MJC9_SOYBN Uncharacterized protein OS=Glycine max OX=3847 GN=100500239 PE=4 SV=1;tr|I1KNG9|I1KNG9_SOYBN Uncharacterized protein OS=Glycine max	1	1.9	66.674	1	-2	905.42	1105.8	675.35	1477.3	1349.5	1493.5	0	0	0	0	0	0	0	0	0	0	0	0	1	+
tr|A0A0R0FIB5|A0A0R0FIB5_SOYBN;tr|I1MXW3|I1MXW3_SOYBN;tr|K7KSU5|K7KSU5_SOYBN;tr|K7KHV1|K7KHV1_SOYBN;tr|A0A0R0JB82|A0A0R0JB82_SOYBN;tr|K7KHU9|K7KHU9_SOYBN;tr|I1K7R7|I1K7R7_SOYBN;tr|A0A0R0JG80|A0A0R0JG80_SOYBN	tr|A0A0R0FIB5|A0A0R0FIB5_SOYBN;tr|I1MXW3|I1MXW3_SOYBN	tr|A0A0R0FIB5|A0A0R0FIB5_SOYBN Uncharacterized protein OS=Glycine max OX=3847 GN=100814787 PE=4 SV=1;tr|I1MXW3|I1MXW3_SOYBN Uncharacterized protein OS=Glycine max OX=3847 GN=100814787 PE=4 SV=2	3	5.7	64.466	0	6.6823	3790	4064.6	3539.1	5078.7	5156.5	5686.7	3784.6	3150.7	3171.4	4467.2	3803	5242.1	3753.4	3392	2856.9	4379.6	5051	5320.4	10
tr|A0A0R0GAM1|A0A0R0GAM1_SOYBN;tr|A0A0R0GAG6|A0A0R0GAG6_SOYBN;tr|A0A0R0FIC1|A0A0R0FIC1_SOYBN	tr|A0A0R0GAM1|A0A0R0GAM1_SOYBN;tr|A0A0R0GAG6|A0A0R0GAG6_SOYBN;tr|A0A0R0FIC1|A0A0R0FIC1_SOYBN	tr|A0A0R0GAM1|A0A0R0GAM1_SOYBN Flavodoxin-like domain-containing protein OS=Glycine max OX=3847 GN=100799430 PE=4 SV=1;tr|A0A0R0GAG6|A0A0R0GAG6_SOYBN Flavodoxin-like domain-containing protein OS=Glycine max OX=3847 GN=100799430 PE=4 SV=1;tr|A0A0R0FIC1|A0A0	2	4.4	57.593	0.0044099	2.7653	0	0	0	0	0	0	3344.6	3408.4	3334.5	4156.3	3407.9	4911.5	0	0	0	0	0	0	2
tr|A0A0R0FIF0|A0A0R0FIF0_SOYBN;tr|K7MJE5|K7MJE5_SOYBN;tr|A0A0R0JEC7|A0A0R0JEC7_SOYBN;tr|I1KNE6|I1KNE6_SOYBN;tr|K7MJE4|K7MJE4_SOYBN;tr|A0A368UHV6|A0A368UHV6_SOYBN	tr|A0A0R0FIF0|A0A0R0FIF0_SOYBN;tr|K7MJE5|K7MJE5_SOYBN;tr|A0A0R0JEC7|A0A0R0JEC7_SOYBN;tr|I1KNE6|I1KNE6_SOYBN;tr|K7MJE4|K7MJE4_SOYBN	tr|A0A0R0FIF0|A0A0R0FIF0_SOYBN X8 domain-containing protein OS=Glycine max OX=3847 GN=100781095 PE=3 SV=1;tr|K7MJE5|K7MJE5_SOYBN X8 domain-containing protein OS=Glycine max OX=3847 GN=100781095 PE=3 SV=1;tr|A0A0R0JEC7|A0A0R0JEC7_SOYBN X8 domain-containing	3	7.7	52.92	0	28.791	20572	19562	19182	35768	33007	37894	22467	21077	19839	36283	35114	36661	24602	21130	20310	35315	36454	38470	13
tr|A0A0R0FIL3|A0A0R0FIL3_SOYBN;tr|K7MNY6|K7MNY6_SOYBN;tr|A0A0R0FFQ8|A0A0R0FFQ8_SOYBN;tr|K7MNY7|K7MNY7_SOYBN;tr|A0A0R0FFH8|A0A0R0FFH8_SOYBN;tr|A0A0R0FIJ9|A0A0R0FIJ9_SOYBN;tr|C6TCS0|C6TCS0_SOYBN;tr|K7MNY5|K7MNY5_SOYBN;tr|K7MMR5|K7MMR5_SOYBN	tr|A0A0R0FIL3|A0A0R0FIL3_SOYBN;tr|K7MNY6|K7MNY6_SOYBN;tr|A0A0R0FFQ8|A0A0R0FFQ8_SOYBN;tr|K7MNY7|K7MNY7_SOYBN;tr|A0A0R0FFH8|A0A0R0FFH8_SOYBN;tr|A0A0R0FIJ9|A0A0R0FIJ9_SOYBN;tr|C6TCS0|C6TCS0_SOYBN;tr|K7MNY5|K7MNY5_SOYBN;tr|K7MMR5|K7MMR5_SOYBN	tr|A0A0R0FIL3|A0A0R0FIL3_SOYBN Uncharacterized protein OS=Glycine max OX=3847 GN=100805163 PE=4 SV=1;tr|K7MNY6|K7MNY6_SOYBN Uncharacterized protein OS=Glycine max OX=3847 GN=100805163 PE=4 SV=1;tr|A0A0R0FFQ8|A0A0R0FFQ8_SOYBN Uncharacterized protein OS=Glyc	2	10.7	28.287	0	4.1778	5538.6	6485	6805.3	8072.8	6994.1	6713.6	608.18	839.35	804.36	672.3	1168.1	1167.4	299.65	303.24	320.28	822.21	280.83	772.88	4
tr|I1MY31|I1MY31_SOYBN;tr|A0A0R0FIQ4|A0A0R0FIQ4_SOYBN;tr|A0A0R0FIQ0|A0A0R0FIQ0_SOYBN;tr|K7MP19|K7MP19_SOYBN;tr|A0A0R0FT96|A0A0R0FT96_SOYBN;tr|K7MP18|K7MP18_SOYBN;tr|K7MP17|K7MP17_SOYBN	tr|I1MY31|I1MY31_SOYBN;tr|A0A0R0FIQ4|A0A0R0FIQ4_SOYBN;tr|A0A0R0FIQ0|A0A0R0FIQ0_SOYBN;tr|K7MP19|K7MP19_SOYBN;tr|A0A0R0FT96|A0A0R0FT96_SOYBN;tr|K7MP18|K7MP18_SOYBN;tr|K7MP17|K7MP17_SOYBN	tr|I1MY31|I1MY31_SOYBN Uncharacterized protein OS=Glycine max OX=3847 GN=100817798 PE=4 SV=2;tr|A0A0R0FIQ4|A0A0R0FIQ4_SOYBN Uncharacterized protein OS=Glycine max OX=3847 GN=100817798 PE=4 SV=1;tr|A0A0R0FIQ0|A0A0R0FIQ0_SOYBN Uncharacterized protein OS=Glyc	1	3.2	65.241	0	3.939	66560	13527	94756	67328	11540	143230	0	0	0	0	0	0	0	0	0	0	0	0	1
tr|A0A0R0FJ21|A0A0R0FJ21_SOYBN;tr|I1MJT7|I1MJT7_SOYBN;tr|I1MJT8|I1MJT8_SOYBN;tr|I1MJT9|I1MJT9_SOYBN	tr|A0A0R0FJ21|A0A0R0FJ21_SOYBN;tr|I1MJT7|I1MJT7_SOYBN;tr|I1MJT8|I1MJT8_SOYBN;tr|I1MJT9|I1MJT9_SOYBN	tr|A0A0R0FJ21|A0A0R0FJ21_SOYBN Uncharacterized protein OS=Glycine max OX=3847 GN=GLYMA_16G001700 PE=4 SV=1;tr|I1MJT7|I1MJT7_SOYBN Uncharacterized protein OS=Glycine max OX=3847 GN=GLYMA_16G001700 PE=4 SV=1;tr|I1MJT8|I1MJT8_SOYBN Uncharacterized protein OS=	2	65.2	22.386	0	77.966	232880	333190	160690	282660	438110	263700	218300	308390	151820	274820	397600	256220	235060	303120	172670	290490	391850	273610	73
tr|A0A0R0FJ50|A0A0R0FJ50_SOYBN;tr|K7LVD1|K7LVD1_SOYBN;tr|K7LVD0|K7LVD0_SOYBN;tr|I1MJV5|I1MJV5_SOYBN	tr|A0A0R0FJ50|A0A0R0FJ50_SOYBN;tr|K7LVD1|K7LVD1_SOYBN;tr|K7LVD0|K7LVD0_SOYBN;tr|I1MJV5|I1MJV5_SOYBN	tr|A0A0R0FJ50|A0A0R0FJ50_SOYBN tRNA pseudouridine synthase OS=Glycine max OX=3847 GN=100799818 PE=3 SV=1;tr|K7LVD1|K7LVD1_SOYBN tRNA pseudouridine synthase OS=Glycine max OX=3847 GN=100802586 PE=3 SV=1;tr|K7LVD0|K7LVD0_SOYBN tRNA pseudouridine synthase OS=	1	3.7	39.036	0.00045924	3.6355	0	0	0	0	0	0	1068	1011.9	1323.5	1872.4	2260.2	1866.1	0	0	0	0	0	0	2
tr|A0A0R0FJ86|A0A0R0FJ86_SOYBN;tr|I1MRT2|I1MRT2_SOYBN	tr|A0A0R0FJ86|A0A0R0FJ86_SOYBN;tr|I1MRT2|I1MRT2_SOYBN	tr|A0A0R0FJ86|A0A0R0FJ86_SOYBN Uncharacterized protein OS=Glycine max OX=3847 GN=100805534 PE=3 SV=1;tr|I1MRT2|I1MRT2_SOYBN Uncharacterized protein OS=Glycine max OX=3847 GN=100805534 PE=3 SV=1	1	8.7	41.022	0.001775	3.2956	200.11	0	236.5	290.84	243.58	242.84	320.76	336.56	284.53	0	365.95	756.45	310.38	343.58	213.13	200.12	597.42	343.02	3
tr|A0A0R0FJ88|A0A0R0FJ88_SOYBN;tr|I1MRY9|I1MRY9_SOYBN;tr|I1LYF7|I1LYF7_SOYBN	tr|A0A0R0FJ88|A0A0R0FJ88_SOYBN;tr|I1MRY9|I1MRY9_SOYBN;tr|I1LYF7|I1LYF7_SOYBN	tr|A0A0R0FJ88|A0A0R0FJ88_SOYBN Uncharacterized protein OS=Glycine max OX=3847 GN=100815862 PE=4 SV=1;tr|I1MRY9|I1MRY9_SOYBN Uncharacterized protein OS=Glycine max OX=3847 GN=100815862 PE=4 SV=1;tr|I1LYF7|I1LYF7_SOYBN Uncharacterized protein OS=Glycine max	4	10.8	70.374	0	29.538	1038.7	1240.7	589.63	1668	1659.2	1199.7	5682.5	10428	3465.7	7710.3	8326.9	5116.1	3304.4	3685.4	3146.5	5157.7	5653.1	3944.7	9
tr|A0A0R0FK23|A0A0R0FK23_SOYBN;tr|A0A0R0FVS2|A0A0R0FVS2_SOYBN;tr|A0A0R0FUK0|A0A0R0FUK0_SOYBN;tr|A0A0R0FK25|A0A0R0FK25_SOYBN;tr|A0A0R0FK24|A0A0R0FK24_SOYBN;tr|A0A0R0FK36|A0A0R0FK36_SOYBN;tr|A0A0R0FTY9|A0A0R0FTY9_SOYBN;tr|A0A0R0FTP6|A0A0R0FTP6_SOYBN;tr|I1KHP6|I1KHP6_SOYBN	tr|A0A0R0FK23|A0A0R0FK23_SOYBN;tr|A0A0R0FVS2|A0A0R0FVS2_SOYBN;tr|A0A0R0FUK0|A0A0R0FUK0_SOYBN;tr|A0A0R0FK25|A0A0R0FK25_SOYBN;tr|A0A0R0FK24|A0A0R0FK24_SOYBN;tr|A0A0R0FK36|A0A0R0FK36_SOYBN;tr|A0A0R0FTY9|A0A0R0FTY9_SOYBN;tr|A0A0R0FTP6|A0A0R0FTP6_SOYBN;tr|I1KHP6|I1KHP6_SOYBN	tr|A0A0R0FK23|A0A0R0FK23_SOYBN RING-type domain-containing protein OS=Glycine max OX=3847 GN=GLYMA_16G018400 PE=4 SV=1;tr|A0A0R0FVS2|A0A0R0FVS2_SOYBN RING-type domain-containing protein OS=Glycine max OX=3847 GN=GLYMA_16G018400 PE=4 SV=1;tr|A0A0R0FUK0|A0A0	2	2	146.6	0.004034	2.8757	27089	20631	17621	12216	12940	12905	0	0	0	0	0	0	0	0	249.53	599.39	190.89	0	2
tr|I1MSR6|I1MSR6_SOYBN;tr|I1MSR5|I1MSR5_SOYBN;tr|A0A0R0FK88|A0A0R0FK88_SOYBN	tr|I1MSR6|I1MSR6_SOYBN;tr|I1MSR5|I1MSR5_SOYBN;tr|A0A0R0FK88|A0A0R0FK88_SOYBN	tr|I1MSR6|I1MSR6_SOYBN Protein YIPF OS=Glycine max OX=3847 GN=100796840 PE=3 SV=1;tr|I1MSR5|I1MSR5_SOYBN Protein YIPF OS=Glycine max OX=3847 GN=100796840 PE=3 SV=1;tr|A0A0R0FK88|A0A0R0FK88_SOYBN Protein YIPF OS=Glycine max OX=3847 GN=100796840 PE=3 SV=1	3	17.3	29.236	0	8.1908	0	0	0	0	0	0	996.67	282.29	820.75	1149.5	735.34	1413.1	1824.1	979.41	1618.5	2309.4	1299.4	2621.8	5
tr|A0A0R0FKB1|A0A0R0FKB1_SOYBN	tr|A0A0R0FKB1|A0A0R0FKB1_SOYBN	tr|A0A0R0FKB1|A0A0R0FKB1_SOYBN Pyridox_oxase_2 domain-containing protein OS=Glycine max OX=3847 GN=GLYMA_16G023100 PE=4 SV=1	1	8.6	20.926	0	22.672	2696.7	2738.6	2449.4	3636.2	3456.8	3727.4	3596.4	2649.8	3238.1	3799.3	3344.8	3722.7	3798.1	3478.4	3155.8	5249	4458.9	4648.2	3
tr|I1MTK8|I1MTK8_SOYBN;tr|A0A0R0FKI8|A0A0R0FKI8_SOYBN	tr|I1MTK8|I1MTK8_SOYBN;tr|A0A0R0FKI8|A0A0R0FKI8_SOYBN	tr|I1MTK8|I1MTK8_SOYBN Uncharacterized protein OS=Glycine max OX=3847 GN=100793143 PE=4 SV=1;tr|A0A0R0FKI8|A0A0R0FKI8_SOYBN Uncharacterized protein OS=Glycine max OX=3847 GN=100793143 PE=4 SV=1	1	8.2	12.232	0.0089109	2.2734	2714.6	2843.5	3047.8	4200.8	4856.2	4870.8	0	0	0	0	0	0	2813.3	3630.9	3535.5	5832.3	4847.1	6370	2
tr|I1JZQ1|I1JZQ1_SOYBN;tr|A0A0R0FKU0|A0A0R0FKU0_SOYBN	tr|I1JZQ1|I1JZQ1_SOYBN;tr|A0A0R0FKU0|A0A0R0FKU0_SOYBN	tr|I1JZQ1|I1JZQ1_SOYBN Uncharacterized protein OS=Glycine max OX=3847 GN=GLYMA_05G027300 PE=3 SV=1;tr|A0A0R0FKU0|A0A0R0FKU0_SOYBN Uncharacterized protein OS=Glycine max OX=3847 GN=100810307 PE=3 SV=1	1	7	29.488	0.0025935	3.0639	2994.5	5710.2	1106.8	2799	5684	1201.7	0	0	0	0	0	0	3522.5	6908.9	2439.9	4894.1	9076.1	1474.9	2
tr|A0A0R0FKW9|A0A0R0FKW9_SOYBN;tr|A0A0R0EWL1|A0A0R0EWL1_SOYBN;tr|A0A0R0EVK5|A0A0R0EVK5_SOYBN	tr|A0A0R0FKW9|A0A0R0FKW9_SOYBN;tr|A0A0R0EWL1|A0A0R0EWL1_SOYBN;tr|A0A0R0EVK5|A0A0R0EVK5_SOYBN	tr|A0A0R0FKW9|A0A0R0FKW9_SOYBN KH domain-containing protein OS=Glycine max OX=3847 GN=GLYMA_16G036100 PE=3 SV=1;tr|A0A0R0EWL1|A0A0R0EWL1_SOYBN S1 motif domain-containing protein (Fragment) OS=Glycine max OX=3847 GN=GLYMA_19G116700 PE=4 SV=1;tr|A0A0R0EVK5|A	2	2.8	118.5	0	8.9752	2622.4	1780.5	1671.1	2437	2286.9	1658	1765.6	2163.1	1773	1884.9	1976.9	1616.4	1465.5	1691.1	1787.3	1652.5	2090.2	2185.5	7
tr|C6TD66|C6TD66_SOYBN;tr|A0A0R0FL69|A0A0R0FL69_SOYBN	tr|C6TD66|C6TD66_SOYBN;tr|A0A0R0FL69|A0A0R0FL69_SOYBN	tr|C6TD66|C6TD66_SOYBN DUF2470 domain-containing protein OS=Glycine max OX=3847 GN=100793739 PE=2 SV=1;tr|A0A0R0FL69|A0A0R0FL69_SOYBN DUF2470 domain-containing protein OS=Glycine max OX=3847 GN=GLYMA_16G040700 PE=4 SV=1	1	6.4	35.918	0	4.1144	692.32	650.83	740.69	646.04	788.62	896.6	0	0	0	0	0	0	2079.7	1411.6	903.98	2311.7	2267.9	2260.8	3
tr|A0A0R0FLG8|A0A0R0FLG8_SOYBN;tr|A0A0R0FLH6|A0A0R0FLH6_SOYBN;tr|I1J8K1|I1J8K1_SOYBN	tr|A0A0R0FLG8|A0A0R0FLG8_SOYBN;tr|A0A0R0FLH6|A0A0R0FLH6_SOYBN	tr|A0A0R0FLG8|A0A0R0FLG8_SOYBN Alpha-mannosidase OS=Glycine max OX=3847 GN=GLYMA_16G048100 PE=3 SV=1;tr|A0A0R0FLH6|A0A0R0FLH6_SOYBN Alpha-mannosidase OS=Glycine max OX=3847 GN=GLYMA_16G048100 PE=3 SV=1	21	31.2	115.02	0	323.31	577170	752320	309460	864970	1195800	637480	722920	886890	433390	1135800	1453500	914270	735320	928400	425750	1091800	1446500	859560	218
tr|A0A0R0FLS7|A0A0R0FLS7_SOYBN;tr|A0A0R0FX86|A0A0R0FX86_SOYBN;tr|I1MLC3|I1MLC3_SOYBN;tr|I1N7Y3|I1N7Y3_SOYBN	tr|A0A0R0FLS7|A0A0R0FLS7_SOYBN;tr|A0A0R0FX86|A0A0R0FX86_SOYBN;tr|I1MLC3|I1MLC3_SOYBN;tr|I1N7Y3|I1N7Y3_SOYBN	tr|A0A0R0FLS7|A0A0R0FLS7_SOYBN Uncharacterized protein OS=Glycine max OX=3847 GN=GLYMA_16G050800 PE=4 SV=1;tr|A0A0R0FX86|A0A0R0FX86_SOYBN Uncharacterized protein OS=Glycine max OX=3847 GN=GLYMA_16G050800 PE=4 SV=1;tr|I1MLC3|I1MLC3_SOYBN Translocon-associat	1	17.4	16.709	0	180.61	354270	639860	95111	425860	763240	183840	324180	575570	96558	394700	680540	184410	290070	525750	85627	357590	618430	162000	55
tr|I1MTU9|I1MTU9_SOYBN;tr|A0A0R0FLW5|A0A0R0FLW5_SOYBN;tr|K7MKX0|K7MKX0_SOYBN	tr|I1MTU9|I1MTU9_SOYBN;tr|A0A0R0FLW5|A0A0R0FLW5_SOYBN;tr|K7MKX0|K7MKX0_SOYBN	tr|I1MTU9|I1MTU9_SOYBN Expansin OS=Glycine max OX=3847 GN=100816718 PE=3 SV=1;tr|A0A0R0FLW5|A0A0R0FLW5_SOYBN Expansin OS=Glycine max OX=3847 GN=100816718 PE=3 SV=1;tr|K7MKX0|K7MKX0_SOYBN Expansin OS=Glycine max OX=3847 GN=100816718 PE=3 SV=1	2	12.2	26.343	0	7.925	5149.9	4930.2	4067.5	7135	6365.8	7160.5	6529.9	5775.5	5161.1	6871	8262.3	8399.7	9254.4	12809	2121.8	7749.5	12868	3428	7
tr|A0A0R0FM59|A0A0R0FM59_SOYBN;tr|I1MLP0|I1MLP0_SOYBN	tr|A0A0R0FM59|A0A0R0FM59_SOYBN;tr|I1MLP0|I1MLP0_SOYBN	tr|A0A0R0FM59|A0A0R0FM59_SOYBN Glucose-6-phosphate 1-dehydrogenase OS=Glycine max OX=3847 GN=100793462 PE=3 SV=1;tr|I1MLP0|I1MLP0_SOYBN Glucose-6-phosphate 1-dehydrogenase OS=Glycine max OX=3847 GN=100793462 PE=3 SV=1	3	49	59.27	0	14.223	13427	15643	9533.6	15459	19796	14874	3970.5	3644.9	3132.9	4407.9	4268.1	4421.1	6608.4	5996.1	6574.5	7988.5	7824.8	9726.5	7
tr|A0A0R0FM69|A0A0R0FM69_SOYBN;tr|K7MFI0|K7MFI0_SOYBN	tr|A0A0R0FM69|A0A0R0FM69_SOYBN;tr|K7MFI0|K7MFI0_SOYBN	tr|A0A0R0FM69|A0A0R0FM69_SOYBN Uncharacterized protein OS=Glycine max OX=3847 GN=100783769 PE=4 SV=1;tr|K7MFI0|K7MFI0_SOYBN Uncharacterized protein OS=Glycine max OX=3847 GN=100783769 PE=4 SV=1	1	2	85.94	0.0076861	2.4246	0	0	0	0	0	0	0	0	0	0	0	0	0	0	0	0	0	0	1
tr|A0A0R0FM97|A0A0R0FM97_SOYBN	tr|A0A0R0FM97|A0A0R0FM97_SOYBN	tr|A0A0R0FM97|A0A0R0FM97_SOYBN Elongation factor 1-alpha OS=Glycine max OX=3847 GN=100801611 PE=3 SV=1	0	49.4	49.406	0	6.5837	24510	19819	19540	33948	35316	37793	40327	33735	33113	60080	57371	61874	24614	21533	20283	39735	36392	40248	10
tr|A0A0R0FMM6|A0A0R0FMM6_SOYBN	tr|A0A0R0FMM6|A0A0R0FMM6_SOYBN	tr|A0A0R0FMM6|A0A0R0FMM6_SOYBN UDPGT domain-containing protein OS=Glycine max OX=3847 GN=GLYMA_16G073800 PE=3 SV=1	5	11.4	30.858	0	8.9034	27245	25624	24107	69203	64781	73145	13873	10695	12222	46036	41869	47627	28793	26472	25917	70813	66331	76581	12
tr|K7ML28|K7ML28_SOYBN;tr|A0A0R0FMN0|A0A0R0FMN0_SOYBN;tr|K7M042|K7M042_SOYBN;tr|A0A0R0FMA9|A0A0R0FMA9_SOYBN	tr|K7ML28|K7ML28_SOYBN;tr|A0A0R0FMN0|A0A0R0FMN0_SOYBN;tr|K7M042|K7M042_SOYBN;tr|A0A0R0FMA9|A0A0R0FMA9_SOYBN	tr|K7ML28|K7ML28_SOYBN Uncharacterized protein OS=Glycine max OX=3847 GN=100802507 PE=4 SV=1;tr|A0A0R0FMN0|A0A0R0FMN0_SOYBN Uncharacterized protein OS=Glycine max OX=3847 GN=100802507 PE=4 SV=1;tr|K7M042|K7M042_SOYBN Uncharacterized protein OS=Glycine max	4	6.4	92.965	0	9.8013	4341.1	8490.8	425.42	4970.8	10726	734.4	861.81	2860.2	0	1283.3	3113.1	0	931.47	2548.1	0	922.48	3431.1	0	9
tr|A0A0R0KGH3|A0A0R0KGH3_SOYBN;tr|K7KDY0|K7KDY0_SOYBN;tr|A0A0R0FN05|A0A0R0FN05_SOYBN;tr|A0A368UG67|A0A368UG67_SOYBN	tr|A0A0R0KGH3|A0A0R0KGH3_SOYBN;tr|K7KDY0|K7KDY0_SOYBN;tr|A0A0R0FN05|A0A0R0FN05_SOYBN;tr|A0A368UG67|A0A368UG67_SOYBN	tr|A0A0R0KGH3|A0A0R0KGH3_SOYBN Gamma-tubulin complex component OS=Glycine max OX=3847 GN=100791588 PE=3 SV=1;tr|K7KDY0|K7KDY0_SOYBN Gamma-tubulin complex component OS=Glycine max OX=3847 GN=100791588 PE=3 SV=1;tr|A0A0R0FN05|A0A0R0FN05_SOYBN Gamma-tubulin c	3	5.7	71.538	0	7.6826	6989.6	5524.9	6493.1	8952	7330.2	9777.1	146.84	268.22	121.36	241.32	325	191.64	1619.9	1680.4	710.98	1746.3	1903.8	2030.6	6
tr|A0A0R0FPH3|A0A0R0FPH3_SOYBN	tr|A0A0R0FPH3|A0A0R0FPH3_SOYBN	tr|A0A0R0FPH3|A0A0R0FPH3_SOYBN Uncharacterized protein OS=Glycine max OX=3847 GN=GLYMA_17G217800 PE=4 SV=1	1	12.2	15.788	1	-2	31275	32052	28484	77635	71576	79555	0	0	0	0	0	0	0	0	0	0	0	0	1	+
tr|A0A0R0FPW0|A0A0R0FPW0_SOYBN;tr|I1MN17|I1MN17_SOYBN;tr|I1MN16|I1MN16_SOYBN	tr|A0A0R0FPW0|A0A0R0FPW0_SOYBN;tr|I1MN17|I1MN17_SOYBN;tr|I1MN16|I1MN16_SOYBN	tr|A0A0R0FPW0|A0A0R0FPW0_SOYBN Uncharacterized protein OS=Glycine max OX=3847 GN=100785706 PE=4 SV=1;tr|I1MN17|I1MN17_SOYBN Uncharacterized protein OS=Glycine max OX=3847 GN=100785706 PE=4 SV=1;tr|I1MN16|I1MN16_SOYBN Uncharacterized protein OS=Glycine max	1	14.4	14.704	0	9.8767	1452	5646.1	0	2138.3	6253.7	238.08	1572.1	6376.9	601.84	1891.3	7542.2	253.76	0	0	0	0	0	0	4
tr|A0A0R0FQN0|A0A0R0FQN0_SOYBN	tr|A0A0R0FQN0|A0A0R0FQN0_SOYBN	tr|A0A0R0FQN0|A0A0R0FQN0_SOYBN Aspartate aminotransferase OS=Glycine max OX=3847 GN=547792 PE=4 SV=1	4	59.6	50.582	0	78.474	27426	36297	14937	34963	50256	28002	28765	38346	15558	37493	55409	27239	26281	36612	13911	31847	52180	23414	33
tr|A0A0R0FQQ2|A0A0R0FQQ2_SOYBN;tr|A0A0R0FTQ4|A0A0R0FTQ4_SOYBN;tr|I1MXH8|I1MXH8_SOYBN;tr|K7MNK9|K7MNK9_SOYBN;tr|K7MNK8|K7MNK8_SOYBN	tr|A0A0R0FQQ2|A0A0R0FQQ2_SOYBN;tr|A0A0R0FTQ4|A0A0R0FTQ4_SOYBN;tr|I1MXH8|I1MXH8_SOYBN;tr|K7MNK9|K7MNK9_SOYBN;tr|K7MNK8|K7MNK8_SOYBN	tr|A0A0R0FQQ2|A0A0R0FQQ2_SOYBN IFRD domain-containing protein OS=Glycine max OX=3847 GN=100796478 PE=4 SV=1;tr|A0A0R0FTQ4|A0A0R0FTQ4_SOYBN IFRD domain-containing protein OS=Glycine max OX=3847 GN=100796478 PE=4 SV=1;tr|I1MXH8|I1MXH8_SOYBN Uncharacterized p	1	2.3	39.253	0.00068399	3.566	0	0	0	0	0	0	0	0	0	0	0	0	0	0	0	0	0	0	4
tr|A0A0R0FR69|A0A0R0FR69_SOYBN;tr|I1MNX6|I1MNX6_SOYBN;tr|I1MNX7|I1MNX7_SOYBN	tr|A0A0R0FR69|A0A0R0FR69_SOYBN;tr|I1MNX6|I1MNX6_SOYBN;tr|I1MNX7|I1MNX7_SOYBN	tr|A0A0R0FR69|A0A0R0FR69_SOYBN Aminotran_1_2 domain-containing protein OS=Glycine max OX=3847 GN=100784293 PE=3 SV=1;tr|I1MNX6|I1MNX6_SOYBN Aminotran_1_2 domain-containing protein OS=Glycine max OX=3847 GN=100784293 PE=3 SV=1;tr|I1MNX7|I1MNX7_SOYBN Aminotr	3	13.7	42.485	0	7.6377	6589.6	20412	937.6	7469.6	20590	2376.1	7695.9	25495	544.33	7868.4	26747	2041.6	6261.2	17786	1126.8	5412.1	23132	3010.7	6
tr|K7MI50|K7MI50_SOYBN;tr|A0A0R0FSH5|A0A0R0FSH5_SOYBN;tr|A0A0R0G0X1|A0A0R0G0X1_SOYBN;tr|K7MI46|K7MI46_SOYBN;tr|A0A0R0FS66|A0A0R0FS66_SOYBN;tr|A0A0R0G1Q6|A0A0R0G1Q6_SOYBN;tr|K7MI49|K7MI49_SOYBN	tr|K7MI50|K7MI50_SOYBN;tr|A0A0R0FSH5|A0A0R0FSH5_SOYBN;tr|A0A0R0G0X1|A0A0R0G0X1_SOYBN;tr|K7MI46|K7MI46_SOYBN;tr|A0A0R0FS66|A0A0R0FS66_SOYBN;tr|A0A0R0G1Q6|A0A0R0G1Q6_SOYBN;tr|K7MI49|K7MI49_SOYBN	tr|K7MI50|K7MI50_SOYBN Uncharacterized protein OS=Glycine max OX=3847 GN=100810148 PE=4 SV=1;tr|A0A0R0FSH5|A0A0R0FSH5_SOYBN Uncharacterized protein OS=Glycine max OX=3847 GN=100810148 PE=4 SV=1;tr|A0A0R0G0X1|A0A0R0G0X1_SOYBN Uncharacterized protein OS=Glyc	9	35.5	94.299	0	70.234	92586	93663	82270	113670	117010	112380	109840	109070	97695	132780	137280	133940	99233	106140	82550	122700	128040	123050	73
tr|A0A0R0GG90|A0A0R0GG90_SOYBN;tr|I1MY22|I1MY22_SOYBN;tr|A0A0R0FS92|A0A0R0FS92_SOYBN;tr|I1MC52|I1MC52_SOYBN	tr|A0A0R0GG90|A0A0R0GG90_SOYBN;tr|I1MY22|I1MY22_SOYBN;tr|A0A0R0FS92|A0A0R0FS92_SOYBN;tr|I1MC52|I1MC52_SOYBN	tr|A0A0R0GG90|A0A0R0GG90_SOYBN 5-3 exoribonuclease OS=Glycine max OX=3847 GN=100785683 PE=3 SV=1;tr|I1MY22|I1MY22_SOYBN 5-3 exoribonuclease OS=Glycine max OX=3847 GN=100783068 PE=3 SV=2;tr|A0A0R0FS92|A0A0R0FS92_SOYBN 5-3 exoribonuclease OS=Glycine ma	2	1.9	115.71	0	4.6804	5300.7	10441	549.55	4019	8881.5	940.53	10299	16079	4545.3	10661	14239	7602.9	5463	10648	568.39	4630.8	8470.1	679.81	4
tr|A0A0R0FSB9|A0A0R0FSB9_SOYBN	tr|A0A0R0FSB9|A0A0R0FSB9_SOYBN	tr|A0A0R0FSB9|A0A0R0FSB9_SOYBN Uncharacterized protein (Fragment) OS=Glycine max OX=3847 GN=GLYMA_17G223300 PE=4 SV=1	1	13.7	11.235	0	19.339	51963	84876	1001.1	52006	70300	5248	32845	58870	480.07	35445	50021	3787.2	32674	58136	628.21	32724	48580	3208.2	9
tr|A0A0R0FSJ3|A0A0R0FSJ3_SOYBN;tr|I1MXE7|I1MXE7_SOYBN;tr|I1MXE5|I1MXE5_SOYBN;tr|A0A0R0FHE6|A0A0R0FHE6_SOYBN;tr|I1M8Y8|I1M8Y8_SOYBN	tr|A0A0R0FSJ3|A0A0R0FSJ3_SOYBN;tr|I1MXE7|I1MXE7_SOYBN;tr|I1MXE5|I1MXE5_SOYBN;tr|A0A0R0FHE6|A0A0R0FHE6_SOYBN;tr|I1M8Y8|I1M8Y8_SOYBN	tr|A0A0R0FSJ3|A0A0R0FSJ3_SOYBN Uncharacterized protein OS=Glycine max OX=3847 GN=100788577 PE=4 SV=1;tr|I1MXE7|I1MXE7_SOYBN Uncharacterized protein OS=Glycine max OX=3847 GN=100788577 PE=4 SV=1;tr|I1MXE5|I1MXE5_SOYBN Uncharacterized protein OS=Glycine max	2	24.6	38.562	0	34.509	12759	13235	10451	15789	18519	15177	13657	20962	8447.9	13671	23692	10581	16679	26351	13142	20461	28771	19815	21
tr|A0A0R0FSS2|A0A0R0FSS2_SOYBN	tr|A0A0R0FSS2|A0A0R0FSS2_SOYBN	tr|A0A0R0FSS2|A0A0R0FSS2_SOYBN Uncharacterized protein OS=Glycine max OX=3847 GN=100788897 PE=4 SV=1	2	24.8	91.281	0	4.288	1310.5	486.83	608.08	764.15	1439.3	959.63	2969.1	2372.5	2134	2466	2998.9	3687.4	1389.5	1086.4	1074.2	1727.9	1172.1	1464.2	7
tr|A0A0R0G307|A0A0R0G307_SOYBN;tr|A0A0R0FSW8|A0A0R0FSW8_SOYBN;tr|I1MQ84|I1MQ84_SOYBN;tr|I1L3K1|I1L3K1_SOYBN	tr|A0A0R0G307|A0A0R0G307_SOYBN;tr|A0A0R0FSW8|A0A0R0FSW8_SOYBN;tr|I1MQ84|I1MQ84_SOYBN;tr|I1L3K1|I1L3K1_SOYBN	tr|A0A0R0G307|A0A0R0G307_SOYBN CPSF_A domain-containing protein OS=Glycine max OX=3847 GN=100785543 PE=4 SV=1;tr|A0A0R0FSW8|A0A0R0FSW8_SOYBN CPSF_A domain-containing protein OS=Glycine max OX=3847 GN=100785543 PE=4 SV=1;tr|I1MQ84|I1MQ84_SOYBN CPSF_A domain	2	3	137.39	0	5.9005	260.45	323.5	0	236.95	352.72	0	0	0	0	0	0	187.7	0	314.32	0	198.54	943.05	271.13	5
tr|A0A0R0FT50|A0A0R0FT50_SOYBN;tr|A0A0R0IIA2|A0A0R0IIA2_SOYBN;tr|A0A0R0IF69|A0A0R0IF69_SOYBN;tr|I1L3R4|I1L3R4_SOYBN	tr|A0A0R0FT50|A0A0R0FT50_SOYBN	tr|A0A0R0FT50|A0A0R0FT50_SOYBN Alpha-galactosidase OS=Glycine max OX=3847 GN=GLYMA_16G209800 PE=3 SV=1	6	22.8	46.158	0	15.2	8169.4	11146	3898.6	6053.6	10049	3291.3	9581.2	15890	2789	8627.3	13542	3676.5	16173	29009	4655.3	13521	21669	5126.6	16
tr|A0A0R0FTZ3|A0A0R0FTZ3_SOYBN	tr|A0A0R0FTZ3|A0A0R0FTZ3_SOYBN	tr|A0A0R0FTZ3|A0A0R0FTZ3_SOYBN Peptidase A1 domain-containing protein OS=Glycine max OX=3847 GN=100808163 PE=3 SV=1	1	13	51.052	0.0071443	2.4943	0	223.89	0	152.52	284.08	0	0	217.8	0	0	298.89	0	0	324.99	0	0	0	0	3
tr|I1MCD8|I1MCD8_SOYBN;tr|C6SW75|C6SW75_SOYBN;tr|A0A0R0FUC5|A0A0R0FUC5_SOYBN;tr|I1MCE0|I1MCE0_SOYBN;tr|I1MCD9|I1MCD9_SOYBN;tr|A0A0R0FUI8|A0A0R0FUI8_SOYBN	tr|I1MCD8|I1MCD8_SOYBN;tr|C6SW75|C6SW75_SOYBN;tr|A0A0R0FUC5|A0A0R0FUC5_SOYBN;tr|I1MCE0|I1MCE0_SOYBN;tr|I1MCD9|I1MCD9_SOYBN;tr|A0A0R0FUI8|A0A0R0FUI8_SOYBN	tr|I1MCD8|I1MCD8_SOYBN Uncharacterized protein OS=Glycine max OX=3847 GN=GLYMA_15G006300 PE=4 SV=1;tr|C6SW75|C6SW75_SOYBN Uncharacterized protein OS=Glycine max OX=3847 GN=100305685 PE=2 SV=1;tr|A0A0R0FUC5|A0A0R0FUC5_SOYBN Uncharacterized protein OS=Glycin	2	18.9	19.921	0	7.073	4334.7	4615.2	3742.8	5817.9	5578.2	5501.1	4195.7	4282.5	4409	5757.3	4270.4	5277.4	4536.3	3659.6	4080.7	4591.4	5218.2	5802.3	9
tr|A0A0R0G628|A0A0R0G628_SOYBN;tr|A0A0R0FUJ5|A0A0R0FUJ5_SOYBN;tr|K7M923|K7M923_SOYBN	tr|A0A0R0G628|A0A0R0G628_SOYBN;tr|A0A0R0FUJ5|A0A0R0FUJ5_SOYBN;tr|K7M923|K7M923_SOYBN	tr|A0A0R0G628|A0A0R0G628_SOYBN Uncharacterized protein OS=Glycine max OX=3847 GN=100788537 PE=4 SV=1;tr|A0A0R0FUJ5|A0A0R0FUJ5_SOYBN Uncharacterized protein OS=Glycine max OX=3847 GN=100788537 PE=4 SV=1;tr|K7M923|K7M923_SOYBN Uncharacterized protein OS=Glyc	1	1.6	121.74	0.0021901	3.1689	273.21	753.34	232.8	297.03	342.16	0	0	0	0	0	0	0	0	0	0	0	0	0	1
tr|A0A0R0FUV4|A0A0R0FUV4_SOYBN	tr|A0A0R0FUV4|A0A0R0FUV4_SOYBN	tr|A0A0R0FUV4|A0A0R0FUV4_SOYBN Uncharacterized protein OS=Glycine max OX=3847 GN=100809395 PE=3 SV=1	3	49.9	46.645	0	19.195	49782	41477	48046	59883	59933	67458	51260	45209	42880	59140	54669	65786	45451	39984	41747	58885	55603	60343	12
tr|I1M585|I1M585_SOYBN;tr|A0A0R0FV11|A0A0R0FV11_SOYBN;tr|I1MD36|I1MD36_SOYBN	tr|I1M585|I1M585_SOYBN;tr|A0A0R0FV11|A0A0R0FV11_SOYBN;tr|I1MD36|I1MD36_SOYBN	tr|I1M585|I1M585_SOYBN Rab-GAP TBC domain-containing protein OS=Glycine max OX=3847 GN=100776049 PE=4 SV=1;tr|A0A0R0FV11|A0A0R0FV11_SOYBN Rab-GAP TBC domain-containing protein OS=Glycine max OX=3847 GN=100785695 PE=4 SV=1;tr|I1MD36|I1MD36_SOYBN Rab-GAP TBC	1	3.3	52.209	0	7.6752	0	0	0	0	0	0	0	0	0	0	0	0	0	0	0	0	0	0	1
tr|A0A0R0FVH5|A0A0R0FVH5_SOYBN;tr|I1MM40|I1MM40_SOYBN;tr|I1MM39|I1MM39_SOYBN;tr|B0M1A0|B0M1A0_SOYBN;tr|K7MFV3|K7MFV3_SOYBN;tr|A0A0R0FVS8|A0A0R0FVS8_SOYBN	tr|A0A0R0FVH5|A0A0R0FVH5_SOYBN;tr|I1MM40|I1MM40_SOYBN;tr|I1MM39|I1MM39_SOYBN;tr|B0M1A0|B0M1A0_SOYBN;tr|K7MFV3|K7MFV3_SOYBN;tr|A0A0R0FVS8|A0A0R0FVS8_SOYBN	tr|A0A0R0FVH5|A0A0R0FVH5_SOYBN Uncharacterized protein OS=Glycine max OX=3847 GN=100170729 PE=3 SV=1;tr|I1MM40|I1MM40_SOYBN Uncharacterized protein OS=Glycine max OX=3847 GN=100170729 PE=3 SV=1;tr|I1MM39|I1MM39_SOYBN Uncharacterized protein OS=Glycine max	10	39.7	38.206	0	32.925	5365.8	4960.8	5544.8	6011.2	6184.1	6979	17838	29588	3731.7	15822	25177	5013	29013	48249	4705.2	25872	44483	7400.7	21
tr|A0A0R0FVM5|A0A0R0FVM5_SOYBN;tr|I1N803|I1N803_SOYBN;tr|I1JCZ5|I1JCZ5_SOYBN;tr|I1MNP0|I1MNP0_SOYBN	tr|A0A0R0FVM5|A0A0R0FVM5_SOYBN;tr|I1N803|I1N803_SOYBN;tr|I1JCZ5|I1JCZ5_SOYBN;tr|I1MNP0|I1MNP0_SOYBN	tr|A0A0R0FVM5|A0A0R0FVM5_SOYBN ACT domain-containing protein OS=Glycine max OX=3847 GN=100803204 PE=4 SV=1;tr|I1N803|I1N803_SOYBN ACT domain-containing protein OS=Glycine max OX=3847 GN=100792482 PE=4 SV=1;tr|I1JCZ5|I1JCZ5_SOYBN ACT domain-containing prote	4	8.6	61.451	0	9.8736	1299.9	3603.2	295.25	1973.5	3998.6	745.85	1862.5	2087.8	1492	2973.8	3217.3	3190.6	10329	8744.6	10196	13616	12702	14016	8
tr|A0A0R0FVR5|A0A0R0FVR5_SOYBN;tr|A0A0R0G2S0|A0A0R0G2S0_SOYBN;tr|A0A0R0G3R3|A0A0R0G3R3_SOYBN;tr|K7LJD3|K7LJD3_SOYBN	tr|A0A0R0FVR5|A0A0R0FVR5_SOYBN;tr|A0A0R0G2S0|A0A0R0G2S0_SOYBN;tr|A0A0R0G3R3|A0A0R0G3R3_SOYBN	tr|A0A0R0FVR5|A0A0R0FVR5_SOYBN PUM-HD domain-containing protein OS=Glycine max OX=3847 GN=100818836 PE=4 SV=1;tr|A0A0R0G2S0|A0A0R0G2S0_SOYBN PUM-HD domain-containing protein OS=Glycine max OX=3847 GN=100818836 PE=4 SV=1;tr|A0A0R0G3R3|A0A0R0G3R3_SOYBN PUM-H	4	12.9	113.31	0	9.147	1700.8	1334.4	2054.8	1724.6	1905.5	1896.1	1050	838.86	968.38	342.09	1124.1	1350.2	1988.1	2262.1	792.32	2026.6	1736.9	1789.3	7
tr|A0A0R0FVU4|A0A0R0FVU4_SOYBN;tr|I1ML37|I1ML37_SOYBN;tr|I1ML38|I1ML38_SOYBN;tr|K7MXS8|K7MXS8_SOYBN;tr|I1MNT5|I1MNT5_SOYBN;tr|I1JD46|I1JD46_SOYBN;tr|K7MXS5|K7MXS5_SOYBN	tr|A0A0R0FVU4|A0A0R0FVU4_SOYBN;tr|I1ML37|I1ML37_SOYBN;tr|I1ML38|I1ML38_SOYBN;tr|K7MXS8|K7MXS8_SOYBN;tr|I1MNT5|I1MNT5_SOYBN;tr|I1JD46|I1JD46_SOYBN;tr|K7MXS5|K7MXS5_SOYBN	tr|A0A0R0FVU4|A0A0R0FVU4_SOYBN Uncharacterized protein OS=Glycine max OX=3847 GN=100783415 PE=4 SV=1;tr|I1ML37|I1ML37_SOYBN Uncharacterized protein OS=Glycine max OX=3847 GN=100783415 PE=4 SV=2;tr|I1ML38|I1ML38_SOYBN Uncharacterized protein OS=Glycine max	2	3.9	96.059	0	8.1522	2324.1	1374.8	1936.1	2546.9	2362.1	1743.2	2388.2	1936.3	1893.3	2782.7	2189.5	2525.6	910.72	721.43	560.53	1217.9	993.69	1362.6	5
tr|A0A0R0FVX7|A0A0R0FVX7_SOYBN	tr|A0A0R0FVX7|A0A0R0FVX7_SOYBN	tr|A0A0R0FVX7|A0A0R0FVX7_SOYBN Uncharacterized protein OS=Glycine max OX=3847 GN=100807623 PE=4 SV=1	7	15.9	68.578	0	24.029	33506	38952	26693	35134	40123	35001	28995	27349	25236	29751	28713	31905	35851	32390	31277	36803	37050	39960	28
tr|A0A0R0FW30|A0A0R0FW30_SOYBN	tr|A0A0R0FW30|A0A0R0FW30_SOYBN	tr|A0A0R0FW30|A0A0R0FW30_SOYBN Peptidylprolyl isomerase OS=Glycine max OX=3847 GN=GLYMA_16G088200 PE=4 SV=1	1	55.2	16.698	1	-2	507.78	0	0	493.92	384.78	424.39	0	0	0	0	0	0	255.38	272.64	232.32	653.88	604.99	361.19	2	+
tr|A0A0R0FW44|A0A0R0FW44_SOYBN	tr|A0A0R0FW44|A0A0R0FW44_SOYBN	tr|A0A0R0FW44|A0A0R0FW44_SOYBN Lipase_GDSL domain-containing protein OS=Glycine max OX=3847 GN=100805853 PE=3 SV=1	3	10.7	42.795	0	8.6938	3079.5	3004.5	3130.6	4723.5	5688.1	4773.7	4164.3	3761.3	3121.3	5347.6	5594.1	4266	4391.1	5462.5	3638.9	7203.8	7506.1	6380.1	8
tr|A0A0R0IV39|A0A0R0IV39_SOYBN;tr|A0A0R0INT5|A0A0R0INT5_SOYBN;tr|A0A0R0FWQ0|A0A0R0FWQ0_SOYBN	tr|A0A0R0IV39|A0A0R0IV39_SOYBN;tr|A0A0R0INT5|A0A0R0INT5_SOYBN;tr|A0A0R0FWQ0|A0A0R0FWQ0_SOYBN	tr|A0A0R0IV39|A0A0R0IV39_SOYBN Uncharacterized protein OS=Glycine max OX=3847 GN=GLYMA_08G178900 PE=4 SV=1;tr|A0A0R0INT5|A0A0R0INT5_SOYBN Uncharacterized protein OS=Glycine max OX=3847 GN=GLYMA_08G178900 PE=4 SV=1;tr|A0A0R0FWQ0|A0A0R0FWQ0_SOYBN Uncharacter	1	1.4	117.1	0	4.0477	2491.3	4446	900.88	2696.4	3990	942.12	0	0	0	0	0	0	0	0	0	0	0	0	1
tr|K7KZV0|K7KZV0_SOYBN;tr|A0A0R0FWS9|A0A0R0FWS9_SOYBN;tr|K7MEU4|K7MEU4_SOYBN;tr|K7MEU2|K7MEU2_SOYBN;tr|A0A0R0JKK2|A0A0R0JKK2_SOYBN;tr|K7L7Y2|K7L7Y2_SOYBN;tr|A0A0R0IYJ9|A0A0R0IYJ9_SOYBN;tr|K7KZC4|K7KZC4_SOYBN	tr|K7KZV0|K7KZV0_SOYBN;tr|A0A0R0FWS9|A0A0R0FWS9_SOYBN;tr|K7MEU4|K7MEU4_SOYBN;tr|K7MEU2|K7MEU2_SOYBN;tr|A0A0R0JKK2|A0A0R0JKK2_SOYBN	tr|K7KZV0|K7KZV0_SOYBN Uncharacterized protein OS=Glycine max OX=3847 GN=100808136 PE=4 SV=1;tr|A0A0R0FWS9|A0A0R0FWS9_SOYBN Uncharacterized protein OS=Glycine max OX=3847 GN=100784117 PE=4 SV=1;tr|K7MEU4|K7MEU4_SOYBN Uncharacterized protein OS=Glycine max	2	2.8	202.76	0	12.019	5507.6	10909	1004.7	6101.5	9648.2	1790.7	958.35	924.8	670.09	1443.1	1144.4	1644	7908.5	12770	1467.7	7087.3	12235	2648.3	8
tr|A0A0R0FWT8|A0A0R0FWT8_SOYBN	tr|A0A0R0FWT8|A0A0R0FWT8_SOYBN	tr|A0A0R0FWT8|A0A0R0FWT8_SOYBN Peptidylprolyl isomerase OS=Glycine max OX=3847 GN=GLYMA_15G056800 PE=4 SV=1	1	24.3	15.266	0	6.1482	10532	21450	0	9964.9	22373	758.64	14925	28395	0	13689	28976	1651.9	27746	56453	0	27462	58695	1438.1	4
tr|I1MDV6|I1MDV6_SOYBN;tr|A0A0R0FWY4|A0A0R0FWY4_SOYBN	tr|I1MDV6|I1MDV6_SOYBN;tr|A0A0R0FWY4|A0A0R0FWY4_SOYBN	tr|I1MDV6|I1MDV6_SOYBN Protein phosphatase OS=Glycine max OX=3847 GN=100815469 PE=3 SV=2;tr|A0A0R0FWY4|A0A0R0FWY4_SOYBN Protein phosphatase OS=Glycine max OX=3847 GN=100815469 PE=3 SV=1	3	7.5	83.23	0	7.3306	1838.6	1339.5	1647.2	1921	1729.8	1332	3815.4	3422.4	3079.8	4113.5	4269.4	3985.5	969.15	636.74	790.27	1052.1	1187.2	801.34	6
tr|K7MAB7|K7MAB7_SOYBN;tr|A0A0R0FXL8|A0A0R0FXL8_SOYBN;tr|I1M1T5|I1M1T5_SOYBN	tr|K7MAB7|K7MAB7_SOYBN;tr|A0A0R0FXL8|A0A0R0FXL8_SOYBN;tr|I1M1T5|I1M1T5_SOYBN	tr|K7MAB7|K7MAB7_SOYBN WD_REPEATS_REGION domain-containing protein OS=Glycine max OX=3847 GN=GLYMA_15G083100 PE=4 SV=1;tr|A0A0R0FXL8|A0A0R0FXL8_SOYBN WD_REPEATS_REGION domain-containing protein OS=Glycine max OX=3847 GN=GLYMA_15G083100 PE=4 SV=1;tr|I1M1T5|	2	10.8	26.929	0	7.4005	6833.1	13920	653.54	6211.5	15351	923.42	1931.9	4255.6	390.51	1541.9	4473.7	636.7	5528.5	9613.6	1045.9	5533.2	10631	1703	6
tr|K7KY36|K7KY36_SOYBN;tr|K7KY34|K7KY34_SOYBN;tr|A0A0R0H5N5|A0A0R0H5N5_SOYBN;tr|K7M2P2|K7M2P2_SOYBN;tr|A0A0R0FXM8|A0A0R0FXM8_SOYBN;tr|I1MEJ0|I1MEJ0_SOYBN	tr|K7KY36|K7KY36_SOYBN;tr|K7KY34|K7KY34_SOYBN;tr|A0A0R0H5N5|A0A0R0H5N5_SOYBN;tr|K7M2P2|K7M2P2_SOYBN;tr|A0A0R0FXM8|A0A0R0FXM8_SOYBN;tr|I1MEJ0|I1MEJ0_SOYBN	tr|K7KY36|K7KY36_SOYBN Uncharacterized protein OS=Glycine max OX=3847 GN=GLYMA_06G292500 PE=4 SV=1;tr|K7KY34|K7KY34_SOYBN Uncharacterized protein OS=Glycine max OX=3847 GN=GLYMA_06G292500 PE=4 SV=1;tr|A0A0R0H5N5|A0A0R0H5N5_SOYBN FKS1_dom1 domain-containing	1	3.2	71.896	0	4.4601	0	0	0	0	0	0	0	0	0	0	0	0	1488.8	3555.2	616.52	1929.2	4656.8	543.94	1
tr|A0A0R0FXY0|A0A0R0FXY0_SOYBN	tr|A0A0R0FXY0|A0A0R0FXY0_SOYBN	tr|A0A0R0FXY0|A0A0R0FXY0_SOYBN Uncharacterized protein OS=Glycine max OX=3847 GN=100806381 PE=4 SV=1	14	36.9	55.184	0	72.79	136620	162150	75692	160120	200180	130460	83022	91390	56462	112000	115480	103160	189170	208730	140880	230150	258300	206200	65
tr|A0A0R0FYE3|A0A0R0FYE3_SOYBN;tr|K7MFW9|K7MFW9_SOYBN	tr|A0A0R0FYE3|A0A0R0FYE3_SOYBN;tr|K7MFW9|K7MFW9_SOYBN	tr|A0A0R0FYE3|A0A0R0FYE3_SOYBN Protein transport protein SEC23 OS=Glycine max OX=3847 GN=100791527 PE=3 SV=1;tr|K7MFW9|K7MFW9_SOYBN Protein transport protein SEC23 OS=Glycine max OX=3847 GN=100791527 PE=3 SV=1	2	19.5	80.255	0	8.114	5151.3	4223	3532.5	10331	10107	11629	4666	4645.7	3585.3	9703.8	8848.5	11028	4111.2	3742.4	3701.6	16646	14125	17563	5
tr|A0A0R0FYH8|A0A0R0FYH8_SOYBN;tr|A0A0R0FZB2|A0A0R0FZB2_SOYBN;tr|A0A0R0G7X6|A0A0R0G7X6_SOYBN;tr|I1MF67|I1MF67_SOYBN;tr|A0A0R0FYL6|A0A0R0FYL6_SOYBN;tr|A0A0R0FYM3|A0A0R0FYM3_SOYBN;tr|A0A0R0G9L3|A0A0R0G9L3_SOYBN;tr|I1MF70|I1MF70_SOYBN;tr|A0A0R0G7G5|A0A0R0G7G5_SOYBN;tr|A0A0R0FYF1|A0A0R0FYF1_SOYBN;tr|I1MF68|I1MF68_SOYBN	tr|A0A0R0FYH8|A0A0R0FYH8_SOYBN;tr|A0A0R0FZB2|A0A0R0FZB2_SOYBN;tr|A0A0R0G7X6|A0A0R0G7X6_SOYBN;tr|I1MF67|I1MF67_SOYBN;tr|A0A0R0FYL6|A0A0R0FYL6_SOYBN;tr|A0A0R0FYM3|A0A0R0FYM3_SOYBN;tr|A0A0R0G9L3|A0A0R0G9L3_SOYBN;tr|I1MF70|I1MF70_SOYBN;tr|A0A0R0G7G5|A0A0R0G7G5_SOYBN;tr|A0A0R0FYF1|A0A0R0FYF1_SOYBN;tr|I1MF68|I1MF68_SOYBN	tr|A0A0R0FYH8|A0A0R0FYH8_SOYBN Uncharacterized protein OS=Glycine max OX=3847 GN=100814401 PE=4 SV=1;tr|A0A0R0FZB2|A0A0R0FZB2_SOYBN Uncharacterized protein OS=Glycine max OX=3847 GN=100814401 PE=4 SV=1;tr|A0A0R0G7X6|A0A0R0G7X6_SOYBN Uncharacterized protein	2	8	28.118	0	4.7413	5915.2	5889.2	3960	21488	23176	19954	1135.4	1779.4	0	1987.6	4415	0	5634.2	4214.1	4753.5	22772	22089	24453	5
tr|I1MF93|I1MF93_SOYBN;tr|I1M199|I1M199_SOYBN;tr|A0A0R0FYP1|A0A0R0FYP1_SOYBN	tr|I1MF93|I1MF93_SOYBN;tr|I1M199|I1M199_SOYBN;tr|A0A0R0FYP1|A0A0R0FYP1_SOYBN	tr|I1MF93|I1MF93_SOYBN WD_REPEATS_REGION domain-containing protein OS=Glycine max OX=3847 GN=100819543 PE=4 SV=1;tr|I1M199|I1M199_SOYBN WD_REPEATS_REGION domain-containing protein OS=Glycine max OX=3847 GN=100820565 PE=4 SV=1;tr|A0A0R0FYP1|A0A0R0FYP1_SOYBN	1	4.2	53.033	0	5.1801	0	0	0	0	0	0	2326	5525.3	658.21	2980.3	7718	199.76	0	0	0	0	0	0	1
tr|A0A0R0FYZ9|A0A0R0FYZ9_SOYBN;tr|I1MPE8|I1MPE8_SOYBN;tr|I1MPF0|I1MPF0_SOYBN;tr|I1L2Y7|I1L2Y7_SOYBN	tr|A0A0R0FYZ9|A0A0R0FYZ9_SOYBN;tr|I1MPE8|I1MPE8_SOYBN;tr|I1MPF0|I1MPF0_SOYBN;tr|I1L2Y7|I1L2Y7_SOYBN	tr|A0A0R0FYZ9|A0A0R0FYZ9_SOYBN Glycosyltransferase OS=Glycine max OX=3847 GN=GLYMA_16G175300 PE=3 SV=1;tr|I1MPE8|I1MPE8_SOYBN Glycosyltransferase OS=Glycine max OX=3847 GN=GLYMA_16G175200 PE=3 SV=2;tr|I1MPF0|I1MPF0_SOYBN Glycosyltransferase OS=Glycine max	1	1.7	50.833	0.006169	2.5674	0	0	0	0	0	0	0	0	0	0	0	0	11822	35366	693.87	11631	28312	2670.4	1
tr|A0A0R0FZ23|A0A0R0FZ23_SOYBN;tr|A0A0R0KP31|A0A0R0KP31_SOYBN	tr|A0A0R0FZ23|A0A0R0FZ23_SOYBN;tr|A0A0R0KP31|A0A0R0KP31_SOYBN	tr|A0A0R0FZ23|A0A0R0FZ23_SOYBN Uncharacterized protein OS=Glycine max OX=3847 GN=GLYMA_15G095300 PE=3 SV=1;tr|A0A0R0KP31|A0A0R0KP31_SOYBN Uncharacterized protein OS=Glycine max OX=3847 GN=100786325 PE=3 SV=1	1	66	16.323	0	6.58	7801.1	12499	5565.8	10415	13143	7517.9	10404	15230	4963.3	12525	16796	10092	8973.8	15431	5955.3	12591	17039	9334.6	32
tr|A0A0R0FZI9|A0A0R0FZI9_SOYBN;tr|A0A0R0G3R6|A0A0R0G3R6_SOYBN;tr|A0A0R0G3Y5|A0A0R0G3Y5_SOYBN;tr|K7MIA6|K7MIA6_SOYBN;tr|K7MIF4|K7MIF4_SOYBN;tr|A0A0R0FSF5|A0A0R0FSF5_SOYBN;tr|A0A0R0G3W0|A0A0R0G3W0_SOYBN	tr|A0A0R0FZI9|A0A0R0FZI9_SOYBN	tr|A0A0R0FZI9|A0A0R0FZI9_SOYBN Uncharacterized protein OS=Glycine max OX=3847 GN=100801440 PE=4 SV=1	1	57.4	96.073	0	14.542	3598.7	4121.2	3051.7	4294.8	4719.3	4271.8	3971	3300.7	3437.6	5425.2	4575.3	4759	4179.3	4290.9	3314.6	4815.4	5051.6	6121.9	6
tr|A0A0R0FZN4|A0A0R0FZN4_SOYBN;tr|I1MFU1|I1MFU1_SOYBN;tr|I1L053|I1L053_SOYBN;tr|K7LR50|K7LR50_SOYBN;tr|A0A0R0K9H9|A0A0R0K9H9_SOYBN;tr|K7N1M8|K7N1M8_SOYBN	tr|A0A0R0FZN4|A0A0R0FZN4_SOYBN;tr|I1MFU1|I1MFU1_SOYBN;tr|I1L053|I1L053_SOYBN;tr|K7LR50|K7LR50_SOYBN	tr|A0A0R0FZN4|A0A0R0FZN4_SOYBN Uncharacterized protein OS=Glycine max OX=3847 GN=GLYMA_15G121400 PE=3 SV=1;tr|I1MFU1|I1MFU1_SOYBN Uncharacterized protein OS=Glycine max OX=3847 GN=GLYMA_15G121400 PE=3 SV=1;tr|I1L053|I1L053_SOYBN Uncharacterized protein OS=	4	13.4	34.889	0	17.721	29388	42988	22150	35853	48602	31719	35424	55171	22696	33235	63205	31145	41686	75542	23922	44126	84664	39273	19
tr|A0A0R0G016|A0A0R0G016_SOYBN;tr|I1MFM9|I1MFM9_SOYBN;tr|A0A0R0G7B5|A0A0R0G7B5_SOYBN;tr|I1KZY8|I1KZY8_SOYBN	tr|A0A0R0G016|A0A0R0G016_SOYBN;tr|I1MFM9|I1MFM9_SOYBN;tr|A0A0R0G7B5|A0A0R0G7B5_SOYBN;tr|I1KZY8|I1KZY8_SOYBN	tr|A0A0R0G016|A0A0R0G016_SOYBN Uncharacterized protein OS=Glycine max OX=3847 GN=100812247 PE=4 SV=1;tr|I1MFM9|I1MFM9_SOYBN Uncharacterized protein OS=Glycine max OX=3847 GN=100812247 PE=4 SV=1;tr|A0A0R0G7B5|A0A0R0G7B5_SOYBN Uncharacterized protein OS=Glyc	4	10	58.619	0	15.086	11150	11094	7452.7	12264	14798	11909	6377.1	5455.2	5997.2	7989.9	7965.8	8480.9	8083.7	6679.9	5143.2	9010.8	9409.5	7241.2	11
tr|A0A0R0G0I7|A0A0R0G0I7_SOYBN;tr|I1MGB0|I1MGB0_SOYBN	tr|A0A0R0G0I7|A0A0R0G0I7_SOYBN;tr|I1MGB0|I1MGB0_SOYBN	tr|A0A0R0G0I7|A0A0R0G0I7_SOYBN Uncharacterized protein OS=Glycine max OX=3847 GN=GLYMA_15G136800 PE=4 SV=1;tr|I1MGB0|I1MGB0_SOYBN Uncharacterized protein OS=Glycine max OX=3847 GN=GLYMA_15G136800 PE=4 SV=1	2	29.8	34.758	0	5.942	1265.6	1028.1	1643.3	1743.8	2610.4	1775.1	1486.7	2763.1	552.53	2443	4059.1	1310	1745.9	2873.3	172.42	1277.1	3059.2	316.67	8
tr|A0A0R0G0K3|A0A0R0G0K3_SOYBN	tr|A0A0R0G0K3|A0A0R0G0K3_SOYBN	tr|A0A0R0G0K3|A0A0R0G0K3_SOYBN V-type proton ATPase subunit H OS=Glycine max OX=3847 GN=GLYMA_16G142600 PE=3 SV=1	4	28.8	51.004	0	46.368	47902	76292	30997	57930	96133	45966	44016	75572	26249	52740	90306	36570	40739	76449	20487	49768	92380	34191	31
tr|I1MQ49|I1MQ49_SOYBN;tr|A0A0R0G0T0|A0A0R0G0T0_SOYBN;tr|A0A0R0IHP7|A0A0R0IHP7_SOYBN	tr|I1MQ49|I1MQ49_SOYBN;tr|A0A0R0G0T0|A0A0R0G0T0_SOYBN;tr|A0A0R0IHP7|A0A0R0IHP7_SOYBN	tr|I1MQ49|I1MQ49_SOYBN PfkB domain-containing protein OS=Glycine max OX=3847 GN=100778752 PE=3 SV=1;tr|A0A0R0G0T0|A0A0R0G0T0_SOYBN PfkB domain-containing protein OS=Glycine max OX=3847 GN=100778752 PE=3 SV=1;tr|A0A0R0IHP7|A0A0R0IHP7_SOYBN PfkB domain-conta	2	26.7	37.325	0	16.465	17964	29276	4617.3	15990	31876	7362.3	14061	26347	5389	16023	28839	8411.5	17310	25100	10173	18563	30131	13966	16
tr|K7MHQ7|K7MHQ7_SOYBN;tr|A0A0R0G0X8|A0A0R0G0X8_SOYBN;tr|I1JDD2|I1JDD2_SOYBN;tr|I1JDD3|I1JDD3_SOYBN;tr|A0A0R0KU29|A0A0R0KU29_SOYBN	tr|K7MHQ7|K7MHQ7_SOYBN;tr|A0A0R0G0X8|A0A0R0G0X8_SOYBN;tr|I1JDD2|I1JDD2_SOYBN;tr|I1JDD3|I1JDD3_SOYBN;tr|A0A0R0KU29|A0A0R0KU29_SOYBN	tr|K7MHQ7|K7MHQ7_SOYBN Uncharacterized protein OS=Glycine max OX=3847 GN=100798234 PE=4 SV=1;tr|A0A0R0G0X8|A0A0R0G0X8_SOYBN Uncharacterized protein OS=Glycine max OX=3847 GN=100798234 PE=4 SV=1;tr|I1JDD2|I1JDD2_SOYBN Uncharacterized protein OS=Glycine max	4	27.1	48.876	0	34.504	25587	49831	4149.2	28116	58032	8575.9	17339	30573	4460.5	20580	35221	10662	21709	39881	4712	26263	48909	9296.1	26
tr|A0A0R0G189|A0A0R0G189_SOYBN;tr|I1MGR4|I1MGR4_SOYBN	tr|A0A0R0G189|A0A0R0G189_SOYBN;tr|I1MGR4|I1MGR4_SOYBN	tr|A0A0R0G189|A0A0R0G189_SOYBN CULLIN_2 domain-containing protein OS=Glycine max OX=3847 GN=100784626 PE=3 SV=1;tr|I1MGR4|I1MGR4_SOYBN CULLIN_2 domain-containing protein OS=Glycine max OX=3847 GN=100784626 PE=3 SV=1	1	39.5	86.659	0	13.045	2275.4	1396	2688.8	2140.4	2723.7	2247.7	703.49	361.37	993.34	1169.4	934.61	1177.9	603.54	983.18	577.16	1300.7	1337.6	1364.6	6
tr|A0A0R0G1M8|A0A0R0G1M8_SOYBN;tr|A0A0R0G163|A0A0R0G163_SOYBN	tr|A0A0R0G1M8|A0A0R0G1M8_SOYBN;tr|A0A0R0G163|A0A0R0G163_SOYBN	tr|A0A0R0G1M8|A0A0R0G1M8_SOYBN Sucrose synthase OS=Glycine max OX=3847 GN=100788717 PE=3 SV=1;tr|A0A0R0G163|A0A0R0G163_SOYBN Sucrose synthase OS=Glycine max OX=3847 GN=100788717 PE=3 SV=1	0	50	89.187	1	-2	0	0	0	0	0	0	0	0	0	0	0	0	0	0	0	0	0	0	0	+
tr|A0A0R0G1Y0|A0A0R0G1Y0_SOYBN;tr|K7LWS4|K7LWS4_SOYBN;tr|I1MSK0|I1MSK0_SOYBN;tr|A0A0R0FIK0|A0A0R0FIK0_SOYBN;tr|A0A368UKV7|A0A368UKV7_SOYBN;tr|I1MC84|I1MC84_SOYBN;tr|A0A0R0GZV9|A0A0R0GZV9_SOYBN;tr|A0A0R0H8K5|A0A0R0H8K5_SOYBN;tr|K7LUX8|K7LUX8_SOYBN	tr|A0A0R0G1Y0|A0A0R0G1Y0_SOYBN	tr|A0A0R0G1Y0|A0A0R0G1Y0_SOYBN Calcium-transporting ATPase OS=Glycine max OX=3847 GN=100792945 PE=3 SV=1	2	18.4	117.92	0	5.2965	272.16	282.64	0	660.16	217.34	0	1551.3	1201.8	1102.9	645.35	1967.8	1297.7	1139.9	2060.3	557.77	1328	2767.7	541.09	5
tr|A0A0R0G342|A0A0R0G342_SOYBN	tr|A0A0R0G342|A0A0R0G342_SOYBN	tr|A0A0R0G342|A0A0R0G342_SOYBN KH type-2 domain-containing protein OS=Glycine max OX=3847 GN=100795045 PE=3 SV=1	1	75	26.282	0.0089074	2.2666	0	0	0	0	0	0	119.59	187.59	120.79	0	0	0	706.41	2433.7	243.67	199.27	1955.2	194.55	4
tr|I1KVL0|I1KVL0_SOYBN;tr|C6T064|C6T064_SOYBN;tr|C6SVV7|C6SVV7_SOYBN;tr|A0A0R0G3G4|A0A0R0G3G4_SOYBN;tr|K7L817|K7L817_SOYBN;tr|I1KVK9|I1KVK9_SOYBN;tr|K7M5T0|K7M5T0_SOYBN	tr|I1KVL0|I1KVL0_SOYBN;tr|C6T064|C6T064_SOYBN;tr|C6SVV7|C6SVV7_SOYBN;tr|A0A0R0G3G4|A0A0R0G3G4_SOYBN;tr|K7L817|K7L817_SOYBN	tr|I1KVL0|I1KVL0_SOYBN 40S ribosomal protein S12 OS=Glycine max OX=3847 GN=100305687 PE=3 SV=1;tr|C6T064|C6T064_SOYBN 40S ribosomal protein S12 OS=Glycine max OX=3847 GN=100500093 PE=2 SV=1;tr|C6SVV7|C6SVV7_SOYBN 40S ribosomal protein S12 OS=Glycine max OX	1	59.3	14.897	0	111.83	393080	524310	358940	429560	529910	617080	358360	466270	323930	387150	470890	535760	439320	556060	397590	490960	582840	664780	168
tr|A0A0R0G3L8|A0A0R0G3L8_SOYBN	tr|A0A0R0G3L8|A0A0R0G3L8_SOYBN	tr|A0A0R0G3L8|A0A0R0G3L8_SOYBN Phospho-2-dehydro-3-deoxyheptonate aldolase OS=Glycine max OX=3847 GN=100789764 PE=3 SV=1	7	34.3	54.907	0	38.312	45742	71942	19559	53109	83850	31335	79147	103990	49388	98955	127240	80422	84642	111890	49672	105130	144560	80644	45
tr|A0A0R0G3Y8|A0A0R0G3Y8_SOYBN;tr|I1ME62|I1ME62_SOYBN	tr|A0A0R0G3Y8|A0A0R0G3Y8_SOYBN;tr|I1ME62|I1ME62_SOYBN	tr|A0A0R0G3Y8|A0A0R0G3Y8_SOYBN 4-hydroxy-4-methyl-2-oxoglutarate aldolase OS=Glycine max OX=3847 GN=100500019 PE=3 SV=1;tr|I1ME62|I1ME62_SOYBN 4-hydroxy-4-methyl-2-oxoglutarate aldolase OS=Glycine max OX=3847 GN=100500019 PE=3 SV=1	3	59.6	17.701	0	104.69	94337	168010	23264	84401	152470	37074	223930	378740	63854	198890	354940	111180	177550	346120	20453	139410	301650	36083	35
tr|A0A0R0G3Z6|A0A0R0G3Z6_SOYBN;tr|A0A0R0G6Y4|A0A0R0G6Y4_SOYBN;tr|I1LQU7|I1LQU7_SOYBN;tr|I1LK79|I1LK79_SOYBN;tr|I1LK74|I1LK74_SOYBN;tr|K7M3B0|K7M3B0_SOYBN	tr|A0A0R0G3Z6|A0A0R0G3Z6_SOYBN;tr|A0A0R0G6Y4|A0A0R0G6Y4_SOYBN	tr|A0A0R0G3Z6|A0A0R0G3Z6_SOYBN Uncharacterized protein OS=Glycine max OX=3847 GN=GLYMA_15G042100 PE=4 SV=1;tr|A0A0R0G6Y4|A0A0R0G6Y4_SOYBN Uncharacterized protein OS=Glycine max OX=3847 GN=GLYMA_15G042100 PE=4 SV=1	15	56.5	38.291	0	122.99	225750	316630	106100	259560	384800	165330	295100	408240	129210	324130	480730	205010	338000	472650	147290	373010	558550	220430	126
tr|A0A0R0G494|A0A0R0G494_SOYBN;tr|A0A0R0G5G0|A0A0R0G5G0_SOYBN	tr|A0A0R0G494|A0A0R0G494_SOYBN;tr|A0A0R0G5G0|A0A0R0G5G0_SOYBN	tr|A0A0R0G494|A0A0R0G494_SOYBN 2-(3-amino-3-carboxypropyl)histidine synthase subunit 2 (Fragment) OS=Glycine max OX=3847 GN=GLYMA_15G008200 PE=3 SV=1;tr|A0A0R0G5G0|A0A0R0G5G0_SOYBN 2-(3-amino-3-carboxypropyl)histidine synthase subunit 2 (Fragment) OS=Glyci	1	1.9	63.469	0.0073067	2.459	0	0	0	0	0	0	215.29	442.29	279.91	703.98	611.97	667.42	0	0	0	0	0	0	1
tr|A0A0R0G4T6|A0A0R0G4T6_SOYBN;tr|I1M5I2|I1M5I2_SOYBN	tr|A0A0R0G4T6|A0A0R0G4T6_SOYBN;tr|I1M5I2|I1M5I2_SOYBN	tr|A0A0R0G4T6|A0A0R0G4T6_SOYBN Uncharacterized protein OS=Glycine max OX=3847 GN=GLYMA_15G017900 PE=3 SV=1;tr|I1M5I2|I1M5I2_SOYBN Uncharacterized protein OS=Glycine max OX=3847 GN=100786011 PE=3 SV=2	3	4.9	104.49	0	6.0642	0	0	0	0	0	0	589.88	830.18	217.85	108.62	1468.9	593.52	0	0	0	0	0	0	3
tr|K7MIZ6|K7MIZ6_SOYBN;tr|A0A0R0G4U4|A0A0R0G4U4_SOYBN;tr|I1MQK0|I1MQK0_SOYBN;tr|A0A0R0G1E8|A0A0R0G1E8_SOYBN	tr|K7MIZ6|K7MIZ6_SOYBN;tr|A0A0R0G4U4|A0A0R0G4U4_SOYBN;tr|I1MQK0|I1MQK0_SOYBN	tr|K7MIZ6|K7MIZ6_SOYBN Uncharacterized protein OS=Glycine max OX=3847 GN=100776273 PE=3 SV=1;tr|A0A0R0G4U4|A0A0R0G4U4_SOYBN Uncharacterized protein OS=Glycine max OX=3847 GN=100776273 PE=3 SV=1;tr|I1MQK0|I1MQK0_SOYBN Uncharacterized protein OS=Glycine max	1	23.6	33.631	0.003014	3.0313	856.06	378.35	811.35	1186.3	1096.3	1187.3	693.23	1059.4	939.3	1048.7	1266.7	727.45	1350.9	1063	1459.1	1939.1	1182.2	1384.1	4
tr|A0A0R0G554|A0A0R0G554_SOYBN;tr|I1MD20|I1MD20_SOYBN;tr|B3TDK7|B3TDK7_SOYBN;sp|P38417|LOX4_SOYBN;tr|B3TDK9|B3TDK9_SOYBN;tr|I1M599|I1M599_SOYBN	tr|A0A0R0G554|A0A0R0G554_SOYBN;tr|I1MD20|I1MD20_SOYBN;tr|B3TDK7|B3TDK7_SOYBN;sp|P38417|LOX4_SOYBN;tr|B3TDK9|B3TDK9_SOYBN;tr|I1M599|I1M599_SOYBN	tr|A0A0R0G554|A0A0R0G554_SOYBN Lipoxygenase OS=Glycine max OX=3847 GN=GLYMA_15G026500 PE=3 SV=1;tr|I1MD20|I1MD20_SOYBN Lipoxygenase OS=Glycine max OX=3847 GN=100803358 PE=3 SV=1;tr|B3TDK7|B3TDK7_SOYBN Lipoxygenase OS=Glycine max OX=3847 GN=547836 PE=3 SV=1	1	9.8	96.641	0.0036193	2.9045	12131	11830	11268	18539	18376	20095	9107	8916.4	9617.8	14109	14136	15445	8675.7	8456.5	9119.5	15132	12333	14635	4
tr|A0A0R0G5D9|A0A0R0G5D9_SOYBN;tr|I1MIX4|I1MIX4_SOYBN	tr|A0A0R0G5D9|A0A0R0G5D9_SOYBN;tr|I1MIX4|I1MIX4_SOYBN	tr|A0A0R0G5D9|A0A0R0G5D9_SOYBN Chalcone-flavonone isomerase family protein OS=Glycine max OX=3847 GN=GLYMA_15G242900 PE=3 SV=1;tr|I1MIX4|I1MIX4_SOYBN Chalcone-flavonone isomerase family protein OS=Glycine max OX=3847 GN=GLYMA_15G242900 PE=3 SV=1	2	18.6	29.286	0	4.84	0	0	0	0	0	0	428.84	1969.5	74.342	913.91	1515.5	0	830.62	2214.1	173.73	369.78	3071.1	87.849	2
tr|A0A0R0G5H5|A0A0R0G5H5_SOYBN	tr|A0A0R0G5H5|A0A0R0G5H5_SOYBN	tr|A0A0R0G5H5|A0A0R0G5H5_SOYBN Uncharacterized protein OS=Glycine max OX=3847 GN=GLYMA_15G034000 PE=4 SV=1	1	7.1	142.25	0.0046102	2.7496	907.43	729.97	829.34	1159	1117.3	1354.6	1117.7	842.56	898.48	1220.1	1282.3	1058	0	0	0	0	0	0	2
tr|A0A0R0G6D0|A0A0R0G6D0_SOYBN;tr|I1MJF7|I1MJF7_SOYBN;tr|A0A0R0GHM3|A0A0R0GHM3_SOYBN;tr|A0A0R0IX43|A0A0R0IX43_SOYBN;tr|A0A0R0IMY2|A0A0R0IMY2_SOYBN;tr|A0A0R0G6A2|A0A0R0G6A2_SOYBN;tr|A0A0R0IMY4|A0A0R0IMY4_SOYBN;tr|A0A0R0IRC4|A0A0R0IRC4_SOYBN	tr|A0A0R0G6D0|A0A0R0G6D0_SOYBN;tr|I1MJF7|I1MJF7_SOYBN;tr|A0A0R0GHM3|A0A0R0GHM3_SOYBN;tr|A0A0R0IX43|A0A0R0IX43_SOYBN;tr|A0A0R0IMY2|A0A0R0IMY2_SOYBN;tr|A0A0R0G6A2|A0A0R0G6A2_SOYBN;tr|A0A0R0IMY4|A0A0R0IMY4_SOYBN;tr|A0A0R0IRC4|A0A0R0IRC4_SOYBN	tr|A0A0R0G6D0|A0A0R0G6D0_SOYBN TPR_MLP1_2 domain-containing protein OS=Glycine max OX=3847 GN=100811882 PE=4 SV=1;tr|I1MJF7|I1MJF7_SOYBN TPR_MLP1_2 domain-containing protein OS=Glycine max OX=3847 GN=100811882 PE=4 SV=2;tr|A0A0R0GHM3|A0A0R0GHM3_SOYBN TPR_M	15	9	231.19	0	49.443	42569	44278	39905	61931	64168	55285	44334	44730	38562	55590	60101	53319	23189	23540	18219	28877	32826	26449	26
tr|A0A0R0G6T3|A0A0R0G6T3_SOYBN	tr|A0A0R0G6T3|A0A0R0G6T3_SOYBN	tr|A0A0R0G6T3|A0A0R0G6T3_SOYBN Uncharacterized protein OS=Glycine max OX=3847 GN=GLYMA_15G038100 PE=3 SV=1	2	61.7	27.198	0	323.31	1147200	1800900	440330	1323900	2210500	758450	1240700	1982900	443040	1420600	2426500	768110	1268800	2056300	430460	1424400	2492600	747120	378
tr|K7KGC2|K7KGC2_SOYBN;tr|A0A0R0G6V6|A0A0R0G6V6_SOYBN	tr|K7KGC2|K7KGC2_SOYBN;tr|A0A0R0G6V6|A0A0R0G6V6_SOYBN	tr|K7KGC2|K7KGC2_SOYBN Exocyst complex component OS=Glycine max OX=3847 GN=100784539 PE=3 SV=1;tr|A0A0R0G6V6|A0A0R0G6V6_SOYBN Exocyst complex component OS=Glycine max OX=3847 GN=GLYMA_14G001400 PE=3 SV=1	5	7.1	90.316	0	13.345	1383.5	1068.3	1433.3	1532.5	2021.6	2560.6	8693	8405.1	6484.5	10117	10533	12399	2467.9	1725.3	914.32	2578.3	2971.5	3288.1	7
tr|A0A0R0GDS6|A0A0R0GDS6_SOYBN;tr|A0A0R0G729|A0A0R0G729_SOYBN	tr|A0A0R0GDS6|A0A0R0GDS6_SOYBN;tr|A0A0R0G729|A0A0R0G729_SOYBN	tr|A0A0R0GDS6|A0A0R0GDS6_SOYBN SSD domain-containing protein OS=Glycine max OX=3847 GN=100795551 PE=4 SV=1;tr|A0A0R0G729|A0A0R0G729_SOYBN SSD domain-containing protein OS=Glycine max OX=3847 GN=100795551 PE=4 SV=1	1	11.6	140.77	0	4.7822	345.27	621.07	670.63	277.62	952.9	778.23	727.85	595.5	278.68	771.77	687.08	663.89	1822.5	1280.9	1087.7	1593.5	1490	1709.9	4
tr|A0A0R0G766|A0A0R0G766_SOYBN	tr|A0A0R0G766|A0A0R0G766_SOYBN	tr|A0A0R0G766|A0A0R0G766_SOYBN Uncharacterized protein OS=Glycine max OX=3847 GN=100526853 PE=4 SV=1	1	10.2	25.123	0.0061564	2.5534	0	0	0	0	0	0	0	0	0	0	0	0	0	0	0	0	0	0	1
tr|A0A0R0G7C3|A0A0R0G7C3_SOYBN;tr|A0A0R0G7G3|A0A0R0G7G3_SOYBN;tr|I1JJQ0|I1JJQ0_SOYBN	tr|A0A0R0G7C3|A0A0R0G7C3_SOYBN;tr|A0A0R0G7G3|A0A0R0G7G3_SOYBN;tr|I1JJQ0|I1JJQ0_SOYBN	tr|A0A0R0G7C3|A0A0R0G7C3_SOYBN Uncharacterized protein OS=Glycine max OX=3847 GN=100780148 PE=4 SV=1;tr|A0A0R0G7G3|A0A0R0G7G3_SOYBN Uncharacterized protein OS=Glycine max OX=3847 GN=100780148 PE=4 SV=1;tr|I1JJQ0|I1JJQ0_SOYBN Uncharacterized protein OS=Glyc	4	5.7	129.43	0	27.342	5227.3	5489.9	4295.5	7688.6	8179.6	8005.8	6929.9	7270.5	7272.8	11281	10176	11323	0	0	0	0	0	0	6
tr|A0A0R0G7L1|A0A0R0G7L1_SOYBN;tr|I1MDV5|I1MDV5_SOYBN	tr|A0A0R0G7L1|A0A0R0G7L1_SOYBN;tr|I1MDV5|I1MDV5_SOYBN	tr|A0A0R0G7L1|A0A0R0G7L1_SOYBN AAI domain-containing protein OS=Glycine max OX=3847 GN=100815286 PE=3 SV=1;tr|I1MDV5|I1MDV5_SOYBN AAI domain-containing protein OS=Glycine max OX=3847 GN=100815286 PE=3 SV=1	2	13.3	12.908	0	10.411	263730	341820	64041	217600	325170	99917	182990	227310	44115	147030	212270	72869	171830	207160	50435	143400	198530	79254	41
tr|A0A0R0G855|A0A0R0G855_SOYBN;tr|A0A0R0GEX5|A0A0R0GEX5_SOYBN;tr|A0A0R0GFA8|A0A0R0GFA8_SOYBN	tr|A0A0R0G855|A0A0R0G855_SOYBN;tr|A0A0R0GEX5|A0A0R0GEX5_SOYBN;tr|A0A0R0GFA8|A0A0R0GFA8_SOYBN	tr|A0A0R0G855|A0A0R0G855_SOYBN Uncharacterized protein OS=Glycine max OX=3847 GN=100791167 PE=4 SV=1;tr|A0A0R0GEX5|A0A0R0GEX5_SOYBN Uncharacterized protein OS=Glycine max OX=3847 GN=100791167 PE=4 SV=1;tr|A0A0R0GFA8|A0A0R0GFA8_SOYBN Uncharacterized protein	1	2.1	100.97	0.00068074	3.4993	810.7	703	685.53	1194.4	1308.8	918.15	639.43	610.91	858.55	795.88	847.72	930.24	754.57	655.99	578.1	1249.2	970.56	1374	3
tr|A0A0R0G869|A0A0R0G869_SOYBN;tr|I1M6N5|I1M6N5_SOYBN;tr|I1JJD2|I1JJD2_SOYBN	tr|A0A0R0G869|A0A0R0G869_SOYBN;tr|I1M6N5|I1M6N5_SOYBN;tr|I1JJD2|I1JJD2_SOYBN	tr|A0A0R0G869|A0A0R0G869_SOYBN Pyruvate dehydrogenase E1 component subunit beta OS=Glycine max OX=3847 GN=100777306 PE=4 SV=1;tr|I1M6N5|I1M6N5_SOYBN Pyruvate dehydrogenase E1 component subunit beta OS=Glycine max OX=3847 GN=100777306 PE=4 SV=1;tr|I1JJD2|I1	1	34.3	37.971	0	93.457	117460	118400	93947	143290	153330	140090	141030	140910	114330	177090	192840	178830	146610	153610	116920	179770	199940	187500	42
tr|A0A0R4J2T3|A0A0R4J2T3_SOYBN;tr|A0A0R0GGZ9|A0A0R0GGZ9_SOYBN;tr|A0A0R0G8J2|A0A0R0G8J2_SOYBN;tr|K7M4F5|K7M4F5_SOYBN	tr|A0A0R4J2T3|A0A0R4J2T3_SOYBN;tr|A0A0R0GGZ9|A0A0R0GGZ9_SOYBN;tr|A0A0R0G8J2|A0A0R0G8J2_SOYBN;tr|K7M4F5|K7M4F5_SOYBN	tr|A0A0R4J2T3|A0A0R4J2T3_SOYBN Uncharacterized protein OS=Glycine max OX=3847 GN=100806071 PE=4 SV=1;tr|A0A0R0GGZ9|A0A0R0GGZ9_SOYBN Uncharacterized protein OS=Glycine max OX=3847 GN=GLYMA_14G018300 PE=4 SV=1;tr|A0A0R0G8J2|A0A0R0G8J2_SOYBN Uncharacterized p	7	16.2	65.301	0	22.117	11330	19698	7528.3	22100	29868	14414	8619.9	9058.4	7278.8	15162	17780	14202	7525.9	7363.4	7077.3	12064	12738	12800	22
tr|A0A0R0G8R3|A0A0R0G8R3_SOYBN;tr|K7MVL5|K7MVL5_SOYBN;tr|K7MVL4|K7MVL4_SOYBN;REV__tr|A0A0R0H1P5|A0A0R0H1P5_SOYBN;REV__tr|I1LQB2|I1LQB2_SOYBN	tr|A0A0R0G8R3|A0A0R0G8R3_SOYBN	tr|A0A0R0G8R3|A0A0R0G8R3_SOYBN Uncharacterized protein OS=Glycine max OX=3847 GN=100795917 PE=4 SV=1	17	13.3	198.76	0	58.092	17581	24330	11674	19410	26680	19742	16930	22660	9341.5	20985	29092	14922	24154	32239	11000	25487	37746	16847	42
tr|A0A0R0G8Z9|A0A0R0G8Z9_SOYBN;tr|A0A0R0G8T3|A0A0R0G8T3_SOYBN	tr|A0A0R0G8Z9|A0A0R0G8Z9_SOYBN	tr|A0A0R0G8Z9|A0A0R0G8Z9_SOYBN Uncharacterized protein OS=Glycine max OX=3847 GN=GLYMA_15G131400 PE=4 SV=1	7	23.9	45.526	0	21.859	6037.7	7827.2	3792.9	7365.6	11922	5730.5	19134	22038	18641	31753	27916	28183	17006	18073	12823	22889	24062	19928	17
tr|A0A0R0G928|A0A0R0G928_SOYBN;tr|A0A0R0GKM7|A0A0R0GKM7_SOYBN;tr|A0A0R0G924|A0A0R0G924_SOYBN;tr|K7LJ01|K7LJ01_SOYBN	tr|A0A0R0G928|A0A0R0G928_SOYBN;tr|A0A0R0GKM7|A0A0R0GKM7_SOYBN;tr|A0A0R0G924|A0A0R0G924_SOYBN	tr|A0A0R0G928|A0A0R0G928_SOYBN Uncharacterized protein OS=Glycine max OX=3847 GN=100800328 PE=3 SV=1;tr|A0A0R0GKM7|A0A0R0GKM7_SOYBN Uncharacterized protein OS=Glycine max OX=3847 GN=100800328 PE=3 SV=1;tr|A0A0R0G924|A0A0R0G924_SOYBN Uncharacterized protein	2	49.5	130.92	0	252.75	449420	630570	272400	514380	702700	399040	498480	686440	303660	555970	766620	446640	484700	677680	296330	544450	730000	440740	233
tr|A0A0R0G9A4|A0A0R0G9A4_SOYBN;tr|I1JIN1|I1JIN1_SOYBN;tr|I1M7D7|I1M7D7_SOYBN	tr|A0A0R0G9A4|A0A0R0G9A4_SOYBN;tr|I1JIN1|I1JIN1_SOYBN;tr|I1M7D7|I1M7D7_SOYBN	tr|A0A0R0G9A4|A0A0R0G9A4_SOYBN Structural maintenance of chromosomes protein OS=Glycine max OX=3847 GN=100810448 PE=3 SV=1;tr|I1JIN1|I1JIN1_SOYBN Structural maintenance of chromosomes protein OS=Glycine max OX=3847 GN=GLYMA_02G271900 PE=3 SV=2;tr|I1M7D7|I1	3	3.4	137.55	0	6.4288	1916.6	1676.4	1882.9	1868	2130.6	2123.2	2517.6	2397.7	2062.2	3488.1	3939.8	3695	0	0	0	0	0	0	6
tr|A0A0R0G9R2|A0A0R0G9R2_SOYBN;tr|I1JID0|I1JID0_SOYBN	tr|A0A0R0G9R2|A0A0R0G9R2_SOYBN;tr|I1JID0|I1JID0_SOYBN	tr|A0A0R0G9R2|A0A0R0G9R2_SOYBN Protein kinase domain-containing protein OS=Glycine max OX=3847 GN=100811174 PE=4 SV=1;tr|I1JID0|I1JID0_SOYBN Protein kinase domain-containing protein OS=Glycine max OX=3847 GN=100783979 PE=4 SV=2	2	3.1	89.201	0	14.153	30276	91531	2609.6	25002	63164	9864	3067.9	3478.5	3118.8	4331.7	4766.3	5155.2	35953	84942	14232	34478	60503	27079	6
tr|A0A0R0GA14|A0A0R0GA14_SOYBN	tr|A0A0R0GA14|A0A0R0GA14_SOYBN	tr|A0A0R0GA14|A0A0R0GA14_SOYBN SHSP domain-containing protein OS=Glycine max OX=3847 GN=100779969 PE=3 SV=1	8	49.1	17.91	0	25.247	200220	366400	107740	380960	567390	236830	160740	313980	72828	295000	467230	168100	199650	389550	100040	388290	607850	233730	52
tr|I1MFJ1|I1MFJ1_SOYBN;tr|A0A0R0GA69|A0A0R0GA69_SOYBN	tr|I1MFJ1|I1MFJ1_SOYBN;tr|A0A0R0GA69|A0A0R0GA69_SOYBN	tr|I1MFJ1|I1MFJ1_SOYBN Uncharacterized protein OS=Glycine max OX=3847 GN=100801598 PE=3 SV=1;tr|A0A0R0GA69|A0A0R0GA69_SOYBN Uncharacterized protein OS=Glycine max OX=3847 GN=100801598 PE=3 SV=1	1	13.4	55.241	0	18.555	13460	13761	14575	22471	20980	22586	22634	20664	20626	31083	29889	32344	7655	7558.7	7430.9	11115	10472	11705	16
tr|K7M5B1|K7M5B1_SOYBN;tr|K7KAM6|K7KAM6_SOYBN;tr|A0A0R0GA73|A0A0R0GA73_SOYBN	tr|K7M5B1|K7M5B1_SOYBN;tr|K7KAM6|K7KAM6_SOYBN;tr|A0A0R0GA73|A0A0R0GA73_SOYBN	tr|K7M5B1|K7M5B1_SOYBN SEC7 domain-containing protein OS=Glycine max OX=3847 GN=100784083 PE=4 SV=1;tr|K7KAM6|K7KAM6_SOYBN SEC7 domain-containing protein OS=Glycine max OX=3847 GN=100811766 PE=4 SV=1;tr|A0A0R0GA73|A0A0R0GA73_SOYBN SEC7 domain-containing pr	1	1.4	165.09	0.0044053	2.7556	0	0	0	0	0	0	0	0	0	0	0	0	327.1	335.36	641.29	1097.2	894.81	1460.4	1
tr|A0A0R0L1G2|A0A0R0L1G2_SOYBN;tr|A0A0R0GIN2|A0A0R0GIN2_SOYBN;tr|A0A0R0L896|A0A0R0L896_SOYBN;tr|A0A0R0GAK0|A0A0R0GAK0_SOYBN;tr|A0A0R0LB64|A0A0R0LB64_SOYBN;tr|I1M7W9|I1M7W9_SOYBN;tr|I1JI64|I1JI64_SOYBN;tr|C6TEZ8|C6TEZ8_SOYBN;tr|K7MPL6|K7MPL6_SOYBN;tr|A0A0R0LIP5|A0A0R0LIP5_SOYBN;tr|A0A0R0KNM9|A0A0R0KNM9_SOYBN;tr|A0A0R0L9X7|A0A0R0L9X7_SOYBN	tr|A0A0R0L1G2|A0A0R0L1G2_SOYBN;tr|A0A0R0GIN2|A0A0R0GIN2_SOYBN;tr|A0A0R0L896|A0A0R0L896_SOYBN;tr|A0A0R0GAK0|A0A0R0GAK0_SOYBN;tr|A0A0R0LB64|A0A0R0LB64_SOYBN;tr|I1M7W9|I1M7W9_SOYBN;tr|I1JI64|I1JI64_SOYBN	tr|A0A0R0L1G2|A0A0R0L1G2_SOYBN Uncharacterized protein OS=Glycine max OX=3847 GN=100775766 PE=3 SV=1;tr|A0A0R0GIN2|A0A0R0GIN2_SOYBN Uncharacterized protein OS=Glycine max OX=3847 GN=GLYMA_14G061500 PE=3 SV=1;tr|A0A0R0L896|A0A0R0L896_SOYBN Uncharacterized p	5	23.3	27.551	0	94.434	252150	243660	204090	399890	434340	395130	241270	250570	193090	380150	427260	354280	181630	197650	132450	266120	320640	242830	85
tr|A0A0R0GAP4|A0A0R0GAP4_SOYBN;tr|A0A0R0IAT7|A0A0R0IAT7_SOYBN	tr|A0A0R0GAP4|A0A0R0GAP4_SOYBN	tr|A0A0R0GAP4|A0A0R0GAP4_SOYBN Uncharacterized protein OS=Glycine max OX=3847 GN=100806185 PE=4 SV=1	4	20.2	72.338	0	34.904	48472	58843	35730	56819	73193	52523	42687	54648	27098	47716	60076	39331	43816	52083	29571	51342	66082	43219	32
tr|A0A0R0GAQ3|A0A0R0GAQ3_SOYBN;tr|A0A0R0I3N7|A0A0R0I3N7_SOYBN	tr|A0A0R0GAQ3|A0A0R0GAQ3_SOYBN;tr|A0A0R0I3N7|A0A0R0I3N7_SOYBN	tr|A0A0R0GAQ3|A0A0R0GAQ3_SOYBN WD_REPEATS_REGION domain-containing protein OS=Glycine max OX=3847 GN=100775526 PE=4 SV=1;tr|A0A0R0I3N7|A0A0R0I3N7_SOYBN WD_REPEATS_REGION domain-containing protein OS=Glycine max OX=3847 GN=100782357 PE=4 SV=1	2	4.4	52.555	0	4.56	5619.4	9254.2	6021.3	6559.4	9221.4	6978.4	0	0	0	0	0	0	11876	14268	8967.5	11567	16751	9197.1	5
tr|A0A0R0GAU8|A0A0R0GAU8_SOYBN	tr|A0A0R0GAU8|A0A0R0GAU8_SOYBN	tr|A0A0R0GAU8|A0A0R0GAU8_SOYBN Uncharacterized protein OS=Glycine max OX=3847 GN=GLYMA_15G216300 PE=4 SV=1	1	6.7	42.413	0	5.849	22920	21589	21592	27893	26397	28142	21497	19967	20340	27632	24583	28019	77105	125380	39481	84557	140620	58849	8
tr|A0A0R0GAV8|A0A0R0GAV8_SOYBN	tr|A0A0R0GAV8|A0A0R0GAV8_SOYBN	tr|A0A0R0GAV8|A0A0R0GAV8_SOYBN Uncharacterized protein OS=Glycine max OX=3847 GN=100788184 PE=4 SV=1	6	19.2	92.052	0	13.625	278.74	980.47	269.21	165.19	992.29	206.12	0	520.9	0	197.37	154.55	0	11178	23263	1792.3	10627	20916	4109.5	10
tr|A0A0R0GBB6|A0A0R0GBB6_SOYBN	tr|A0A0R0GBB6|A0A0R0GBB6_SOYBN	tr|A0A0R0GBB6|A0A0R0GBB6_SOYBN Uncharacterized protein OS=Glycine max OX=3847 GN=100795032 PE=4 SV=1	1	38.9	45.971	0	108.02	117860	151470	81457	137460	187520	128000	118440	138510	90562	147440	179630	140400	101410	117920	81607	124080	157150	117210	51
tr|I1M9A8|I1M9A8_SOYBN;tr|I1MX28|I1MX28_SOYBN;tr|A0A0R0GC70|A0A0R0GC70_SOYBN;tr|A0A368UGB6|A0A368UGB6_SOYBN;tr|I1LFE4|I1LFE4_SOYBN	tr|I1M9A8|I1M9A8_SOYBN;tr|I1MX28|I1MX28_SOYBN;tr|A0A0R0GC70|A0A0R0GC70_SOYBN	tr|I1M9A8|I1M9A8_SOYBN PPM-type phosphatase domain-containing protein OS=Glycine max OX=3847 GN=100795017 PE=3 SV=1;tr|I1MX28|I1MX28_SOYBN PPM-type phosphatase domain-containing protein OS=Glycine max OX=3847 GN=547661 PE=3 SV=1;tr|A0A0R0GC70|A0A0R0GC70_SO	1	21.2	29.768	0	4.7132	2572.3	2529.7	2790.3	3452.2	3944.3	4211.2	3571.7	3553.1	2541.1	3833.9	3777.4	5159.8	4999.1	4430.7	5576.3	6378.1	6144.2	6570.5	3
tr|A0A0R0GCT9|A0A0R0GCT9_SOYBN;tr|K7M789|K7M789_SOYBN;tr|I1MAF1|I1MAF1_SOYBN;tr|A0A0R0JG36|A0A0R0JG36_SOYBN;tr|K7KM25|K7KM25_SOYBN;tr|A0A0R0JFV2|A0A0R0JFV2_SOYBN;tr|K7KUN8|K7KUN8_SOYBN;tr|K7KUN7|K7KUN7_SOYBN;tr|K7KM24|K7KM24_SOYBN	tr|A0A0R0GCT9|A0A0R0GCT9_SOYBN;tr|K7M789|K7M789_SOYBN;tr|I1MAF1|I1MAF1_SOYBN;tr|A0A0R0JG36|A0A0R0JG36_SOYBN;tr|K7KM25|K7KM25_SOYBN;tr|A0A0R0JFV2|A0A0R0JFV2_SOYBN;tr|K7KUN8|K7KUN8_SOYBN;tr|K7KUN7|K7KUN7_SOYBN;tr|K7KM24|K7KM24_SOYBN	tr|A0A0R0GCT9|A0A0R0GCT9_SOYBN Carboxypeptidase OS=Glycine max OX=3847 GN=100801752 PE=3 SV=1;tr|K7M789|K7M789_SOYBN Uncharacterized protein OS=Glycine max OX=3847 GN=100801752 PE=3 SV=1;tr|I1MAF1|I1MAF1_SOYBN Carboxypeptidase OS=Glycine max OX=3847 GN=100	2	8.1	36.734	0.00068462	3.5747	9231.1	15495	6156.5	9040.5	13543	6525	0	0	0	0	0	0	0	0	0	0	0	0	5
tr|A0A0R0GDE6|A0A0R0GDE6_SOYBN;tr|I1MA16|I1MA16_SOYBN	tr|A0A0R0GDE6|A0A0R0GDE6_SOYBN;tr|I1MA16|I1MA16_SOYBN	tr|A0A0R0GDE6|A0A0R0GDE6_SOYBN tRNA_edit domain-containing protein OS=Glycine max OX=3847 GN=100812776 PE=4 SV=1;tr|I1MA16|I1MA16_SOYBN tRNA_edit domain-containing protein OS=Glycine max OX=3847 GN=100812776 PE=4 SV=1	3	19.8	35.049	0	7.4627	255.1	476.06	222.71	576.41	392.98	1070.2	1794.1	4297.6	1388.4	2675.6	5029.8	1425.8	2663.3	4689.7	1569.9	2865.8	5745.5	2202.4	7
tr|I1M9Z5|I1M9Z5_SOYBN;tr|A0A0R0GDI7|A0A0R0GDI7_SOYBN	tr|I1M9Z5|I1M9Z5_SOYBN;tr|A0A0R0GDI7|A0A0R0GDI7_SOYBN	tr|I1M9Z5|I1M9Z5_SOYBN Uncharacterized protein OS=Glycine max OX=3847 GN=100810101 PE=3 SV=1;tr|A0A0R0GDI7|A0A0R0GDI7_SOYBN Uncharacterized protein OS=Glycine max OX=3847 GN=100810101 PE=3 SV=1	2	5.3	64.667	0	5.357	1677	1556	1455	1942.8	1702.8	1621.8	1964.2	2229.5	1660.4	2051.8	2644.2	2267.2	2170.5	1584.5	1927	2290.7	2255.3	2344	6
tr|A0A0R0GDY6|A0A0R0GDY6_SOYBN;tr|I1M669|I1M669_SOYBN	tr|A0A0R0GDY6|A0A0R0GDY6_SOYBN;tr|I1M669|I1M669_SOYBN	tr|A0A0R0GDY6|A0A0R0GDY6_SOYBN Uncharacterized protein OS=Glycine max OX=3847 GN=100776777 PE=3 SV=1;tr|I1M669|I1M669_SOYBN Uncharacterized protein OS=Glycine max OX=3847 GN=100776777 PE=3 SV=1	2	78.1	41.556	0	323.31	432280	603180	214660	465370	672910	323550	341640	510960	150300	374080	560060	231250	353570	552700	133250	372490	606060	211730	197
tr|A0A0R0GE22|A0A0R0GE22_SOYBN	tr|A0A0R0GE22|A0A0R0GE22_SOYBN	tr|A0A0R0GE22|A0A0R0GE22_SOYBN Bet_v_1 domain-containing protein OS=Glycine max OX=3847 GN=GLYMA_15G218900 PE=4 SV=1	3	27	17.624	0	27.947	11519	23580	3701.9	12997	26437	6715.5	10427	22576	2441.7	11490	24533	5304.2	12724	24713	4722.5	15721	27424	9056.7	11
tr|I1M0I8|I1M0I8_SOYBN;tr|A0A0R0GE97|A0A0R0GE97_SOYBN;tr|I1MIJ4|I1MIJ4_SOYBN;tr|I1M0I7|I1M0I7_SOYBN;tr|A0A0R0FCP4|A0A0R0FCP4_SOYBN;tr|C6TNF5|C6TNF5_SOYBN;tr|A0A0R0F443|A0A0R0F443_SOYBN;tr|K7MUM9|K7MUM9_SOYBN	tr|I1M0I8|I1M0I8_SOYBN;tr|A0A0R0GE97|A0A0R0GE97_SOYBN;tr|I1MIJ4|I1MIJ4_SOYBN;tr|I1M0I7|I1M0I7_SOYBN	tr|I1M0I8|I1M0I8_SOYBN PCI domain-containing protein OS=Glycine max OX=3847 GN=100801739 PE=4 SV=1;tr|A0A0R0GE97|A0A0R0GE97_SOYBN PCI domain-containing protein OS=Glycine max OX=3847 GN=100817593 PE=4 SV=1;tr|I1MIJ4|I1MIJ4_SOYBN PCI domain-containing prote	3	18.6	28.171	0	7.9706	940.86	1621.6	1921.1	2655.6	1757.6	2192	1538.8	2095.4	1971.5	3090.3	2448.5	2292.5	0	0	0	0	0	0	5
tr|A0A0R0GEJ0|A0A0R0GEJ0_SOYBN;tr|K7K9U4|K7K9U4_SOYBN;tr|I1JGV6|I1JGV6_SOYBN;tr|A0A0R0GNN3|A0A0R0GNN3_SOYBN;tr|A0A0R0GPP2|A0A0R0GPP2_SOYBN	tr|A0A0R0GEJ0|A0A0R0GEJ0_SOYBN;tr|K7K9U4|K7K9U4_SOYBN;tr|I1JGV6|I1JGV6_SOYBN;tr|A0A0R0GNN3|A0A0R0GNN3_SOYBN;tr|A0A0R0GPP2|A0A0R0GPP2_SOYBN	tr|A0A0R0GEJ0|A0A0R0GEJ0_SOYBN PEROXIDASE_4 domain-containing protein OS=Glycine max OX=3847 GN=100795192 PE=3 SV=1;tr|K7K9U4|K7K9U4_SOYBN PEROXIDASE_4 domain-containing protein OS=Glycine max OX=3847 GN=100799504 PE=3 SV=1;tr|I1JGV6|I1JGV6_SOYBN PEROXIDAS	4	24.4	29.738	0	11.785	1716.9	2313.4	1180.6	1974.6	3407.8	1745.1	1446.8	3552	1252.6	2764.1	4544.5	2059.3	1972.7	5083.8	941.4	2996.1	4708.5	1890	9
tr|A0A0R4J5A8|A0A0R4J5A8_SOYBN;tr|A0A0R0GET2|A0A0R0GET2_SOYBN;tr|I1JGX6|I1JGX6_SOYBN;tr|A0A0R0KZJ3|A0A0R0KZJ3_SOYBN;tr|A0A0R0KZW7|A0A0R0KZW7_SOYBN;tr|A0A0R0L6R1|A0A0R0L6R1_SOYBN	tr|A0A0R4J5A8|A0A0R4J5A8_SOYBN;tr|A0A0R0GET2|A0A0R0GET2_SOYBN;tr|I1JGX6|I1JGX6_SOYBN;tr|A0A0R0KZJ3|A0A0R0KZJ3_SOYBN;tr|A0A0R0KZW7|A0A0R0KZW7_SOYBN;tr|A0A0R0L6R1|A0A0R0L6R1_SOYBN	tr|A0A0R4J5A8|A0A0R4J5A8_SOYBN Uncharacterized protein OS=Glycine max OX=3847 GN=100819173 PE=3 SV=1;tr|A0A0R0GET2|A0A0R0GET2_SOYBN Uncharacterized protein OS=Glycine max OX=3847 GN=100819173 PE=3 SV=1;tr|I1JGX6|I1JGX6_SOYBN Uncharacterized protein OS=Glyc	1	7.5	32.233	0	4.2758	1096.6	362.79	910.53	1112.7	1293.5	1471.1	851.38	699.11	826.77	1711.7	1283.8	1093.3	829.73	1122.1	1113.6	1912.8	1617.2	1607.1	3
tr|K7M828|K7M828_SOYBN;tr|A0A0R0GFI8|A0A0R0GFI8_SOYBN	tr|K7M828|K7M828_SOYBN;tr|A0A0R0GFI8|A0A0R0GFI8_SOYBN	tr|K7M828|K7M828_SOYBN UBA_e1_C domain-containing protein OS=Glycine max OX=3847 GN=100799433 PE=3 SV=1;tr|A0A0R0GFI8|A0A0R0GFI8_SOYBN UBA_e1_C domain-containing protein OS=Glycine max OX=3847 GN=100799433 PE=3 SV=1	7	41.2	121.02	0	261.21	125080	190200	53418	119240	180110	68368	123050	182380	52615	110980	167900	69448	150650	221410	74010	148150	214710	96666	85
tr|A0A0R0L197|A0A0R0L197_SOYBN;tr|A0A0R0GFW0|A0A0R0GFW0_SOYBN;tr|A0A0R0GG39|A0A0R0GG39_SOYBN;tr|K7M8F1|K7M8F1_SOYBN;tr|A0A0R0L6P0|A0A0R0L6P0_SOYBN;tr|I1JHW2|I1JHW2_SOYBN;tr|A0A0R0GPT5|A0A0R0GPT5_SOYBN;tr|A0A0R0L892|A0A0R0L892_SOYBN;tr|K7MHH7|K7MHH7_SOYBN;tr|A0A0R0FR41|A0A0R0FR41_SOYBN;tr|K7MHH6|K7MHH6_SOYBN;tr|K7MHH5|K7MHH5_SOYBN;tr|A0A0R0IGV3|A0A0R0IGV3_SOYBN;tr|A0A0R0FR20|A0A0R0FR20_SOYBN;tr|A0…	tr|A0A0R0L197|A0A0R0L197_SOYBN;tr|A0A0R0GFW0|A0A0R0GFW0_SOYBN;tr|A0A0R0GG39|A0A0R0GG39_SOYBN;tr|K7M8F1|K7M8F1_SOYBN;tr|A0A0R0L6P0|A0A0R0L6P0_SOYBN;tr|I1JHW2|I1JHW2_SOYBN;tr|A0A0R0GPT5|A0A0R0GPT5_SOYBN;tr|A0A0R0L892|A0A0R0L892_SOYBN;tr|K7MHH7|K7MHH7_SOYBN;tr|A0A0R0FR41|A0A0R0FR41_SOYBN;tr|K7MHH6|K7MHH6_SOYBN;tr|K7MHH5|K7MHH5_SOYBN;tr|A0A0R0IGV3|A0A0R0IGV3_SOYBN;tr|A0A0R0FR20|A0A0R0FR20_SOYBN;tr|A0…	tr|A0A0R0L197|A0A0R0L197_SOYBN X8 domain-containing protein OS=Glycine max OX=3847 GN=100792634 PE=3 SV=1;tr|A0A0R0GFW0|A0A0R0GFW0_SOYBN X8 domain-containing protein OS=Glycine max OX=3847 GN=100799965 PE=3 SV=1;tr|A0A0R0GG39|A0A0R0GG39_SOYBN X8 domain-con	1	8.7	44.946	0	16.417	4879.6	3992.7	3101.2	7154.3	7097.1	6741.9	7116.5	6440.2	3823	8958.3	9665.3	7661.9	5907.1	6484.5	3653.4	8270.3	8929.9	6195.6	12
tr|A0A0R0GFW6|A0A0R0GFW6_SOYBN;tr|I1MJC6|I1MJC6_SOYBN	tr|A0A0R0GFW6|A0A0R0GFW6_SOYBN;tr|I1MJC6|I1MJC6_SOYBN	tr|A0A0R0GFW6|A0A0R0GFW6_SOYBN Phosphoglycerate kinase OS=Glycine max OX=3847 GN=GLYMA_15G261900 PE=3 SV=1;tr|I1MJC6|I1MJC6_SOYBN Phosphoglycerate kinase OS=Glycine max OX=3847 GN=GLYMA_15G261900 PE=3 SV=1	4	60	50.066	0	123.03	79826	99121	60107	101120	125840	90663	76561	97041	53202	94801	118060	78410	80721	102500	57914	109950	129940	90375	52
tr|A0A0R0GG96|A0A0R0GG96_SOYBN;tr|A0A0R0EPY9|A0A0R0EPY9_SOYBN	tr|A0A0R0GG96|A0A0R0GG96_SOYBN	tr|A0A0R0GG96|A0A0R0GG96_SOYBN Aconitase domain-containing protein OS=Glycine max OX=3847 GN=100787098 PE=4 SV=1	1	38.6	54.666	0.0004584	3.6166	862.55	1978.9	0	1629.5	2605.4	149.15	844.86	1840.4	145.53	958.32	2529.4	212.08	0	0	0	0	0	0	2
tr|A0A0R0GT38|A0A0R0GT38_SOYBN;tr|A0A0R0GGH1|A0A0R0GGH1_SOYBN;tr|I1MBZ3|I1MBZ3_SOYBN;tr|A0A0R0GGB7|A0A0R0GGB7_SOYBN;tr|A0A0R0GGA5|A0A0R0GGA5_SOYBN	tr|A0A0R0GT38|A0A0R0GT38_SOYBN;tr|A0A0R0GGH1|A0A0R0GGH1_SOYBN;tr|I1MBZ3|I1MBZ3_SOYBN;tr|A0A0R0GGB7|A0A0R0GGB7_SOYBN;tr|A0A0R0GGA5|A0A0R0GGA5_SOYBN	tr|A0A0R0GT38|A0A0R0GT38_SOYBN Ubiquitin-like domain-containing protein OS=Glycine max OX=3847 GN=100811870 PE=4 SV=1;tr|A0A0R0GGH1|A0A0R0GGH1_SOYBN Ubiquitin-like domain-containing protein OS=Glycine max OX=3847 GN=100811870 PE=4 SV=1;tr|I1MBZ3|I1MBZ3_SOY	2	6.7	97.489	0.00046296	3.7257	3573.2	2653.7	2110.3	4077.6	4062	4436	2912.2	3057.4	2740	3597.7	3885.9	3932.3	2838.9	2633.8	3615.9	4887.8	2926.8	4864.8	4
tr|A0A0R0GHB3|A0A0R0GHB3_SOYBN;tr|I1JJQ4|I1JJQ4_SOYBN	tr|A0A0R0GHB3|A0A0R0GHB3_SOYBN;tr|I1JJQ4|I1JJQ4_SOYBN	tr|A0A0R0GHB3|A0A0R0GHB3_SOYBN HATPase_c domain-containing protein OS=Glycine max OX=3847 GN=100806710 PE=3 SV=1;tr|I1JJQ4|I1JJQ4_SOYBN HATPase_c domain-containing protein OS=Glycine max OX=3847 GN=100794913 PE=3 SV=1	6	16.3	90.502	0	15.093	10211	13345	7153.6	15777	19088	12523	10534	13860	7164	13979	17319	12749	10509	13462	7334.6	16152	20171	12559	19
tr|A0A0R0GHR8|A0A0R0GHR8_SOYBN;tr|I1JIZ2|I1JIZ2_SOYBN;tr|I1M730|I1M730_SOYBN	tr|A0A0R0GHR8|A0A0R0GHR8_SOYBN;tr|I1JIZ2|I1JIZ2_SOYBN;tr|I1M730|I1M730_SOYBN	tr|A0A0R0GHR8|A0A0R0GHR8_SOYBN BcrAD_BadFG domain-containing protein OS=Glycine max OX=3847 GN=100788699 PE=4 SV=1;tr|I1JIZ2|I1JIZ2_SOYBN BcrAD_BadFG domain-containing protein OS=Glycine max OX=3847 GN=100808568 PE=4 SV=1;tr|I1M730|I1M730_SOYBN BcrAD_BadFG	2	10.8	28.371	0	3.9514	546.36	709.12	478.74	895.53	765.07	724.72	0	0	0	0	0	0	1022.9	1241.4	898.11	790.43	2200.5	962.28	4
tr|A0A0R0GI70|A0A0R0GI70_SOYBN;tr|I1M625|I1M625_SOYBN;tr|I1JJW7|I1JJW7_SOYBN	tr|A0A0R0GI70|A0A0R0GI70_SOYBN;tr|I1M625|I1M625_SOYBN;tr|I1JJW7|I1JJW7_SOYBN	tr|A0A0R0GI70|A0A0R0GI70_SOYBN SEC7 domain-containing protein OS=Glycine max OX=3847 GN=100801578 PE=4 SV=1;tr|I1M625|I1M625_SOYBN SEC7 domain-containing protein OS=Glycine max OX=3847 GN=100801578 PE=4 SV=2;tr|I1JJW7|I1JJW7_SOYBN SEC7 domain-containing pr	1	1	150.75	0.0036263	2.9229	0	0	0	0	0	0	782.32	791.49	823.22	869.5	855.96	991.4	863.02	757.53	710.78	1130.2	1509.5	1397.3	3
tr|K7L5C2|K7L5C2_SOYBN;tr|K7LXY3|K7LXY3_SOYBN;tr|A0A0R0GI97|A0A0R0GI97_SOYBN;tr|A0A0R0INL8|A0A0R0INL8_SOYBN;tr|A0A0R0IU07|A0A0R0IU07_SOYBN;tr|I1MDY7|I1MDY7_SOYBN;tr|A0A0R4J3U8|A0A0R4J3U8_SOYBN	tr|K7L5C2|K7L5C2_SOYBN;tr|K7LXY3|K7LXY3_SOYBN;tr|A0A0R0GI97|A0A0R0GI97_SOYBN;tr|A0A0R0INL8|A0A0R0INL8_SOYBN;tr|A0A0R0IU07|A0A0R0IU07_SOYBN;tr|I1MDY7|I1MDY7_SOYBN;tr|A0A0R4J3U8|A0A0R4J3U8_SOYBN	tr|K7L5C2|K7L5C2_SOYBN GTP_cyclohydro2 domain-containing protein OS=Glycine max OX=3847 GN=100791378 PE=3 SV=1;tr|K7LXY3|K7LXY3_SOYBN GTP_cyclohydro2 domain-containing protein OS=Glycine max OX=3847 GN=100791686 PE=3 SV=1;tr|A0A0R0GI97|A0A0R0GI97_SOYBN GTP	3	9.2	59.191	0	7.1341	0	0	0	0	0	0	1043.7	1202.8	1096.5	909.67	1258.9	1359.8	2606.9	1714.6	2717.7	2052.8	2483.3	2595.1	4
tr|I1LX01|I1LX01_SOYBN;tr|C6TBZ4|C6TBZ4_SOYBN;tr|A0A0R0GIJ9|A0A0R0GIJ9_SOYBN;tr|A0A0R0GIC4|A0A0R0GIC4_SOYBN	tr|I1LX01|I1LX01_SOYBN;tr|C6TBZ4|C6TBZ4_SOYBN;tr|A0A0R0GIJ9|A0A0R0GIJ9_SOYBN;tr|A0A0R0GIC4|A0A0R0GIC4_SOYBN	tr|I1LX01|I1LX01_SOYBN Fe2OG dioxygenase domain-containing protein OS=Glycine max OX=3847 GN=106795447 PE=3 SV=1;tr|C6TBZ4|C6TBZ4_SOYBN Fe2OG dioxygenase domain-containing protein OS=Glycine max OX=3847 GN=100790426 PE=2 SV=1;tr|A0A0R0GIJ9|A0A0R0GIJ9_SOYBN	2	6.4	34.073	0.0076613	2.4006	996.26	1791.2	0	976.33	2914.2	157.86	1697.8	1881.4	1416.1	2703.3	3119.3	2565	0	0	0	0	0	0	2
tr|A0A0R0GIU4|A0A0R0GIU4_SOYBN;tr|K7KAT8|K7KAT8_SOYBN	tr|A0A0R0GIU4|A0A0R0GIU4_SOYBN	tr|A0A0R0GIU4|A0A0R0GIU4_SOYBN Peroxidase OS=Glycine max OX=3847 GN=100793973 PE=3 SV=1	4	16.3	35.248	0	9.5809	7217.4	10268	4284.3	14445	17434	9251.1	2799.1	2915.5	2370.9	7205.6	5689.3	5473.9	4165.7	4804.9	3425.3	8339	8101.9	8052.3	13
tr|A0A0R0GIY4|A0A0R0GIY4_SOYBN	tr|A0A0R0GIY4|A0A0R0GIY4_SOYBN	tr|A0A0R0GIY4|A0A0R0GIY4_SOYBN Uncharacterized protein OS=Glycine max OX=3847 GN=100816840 PE=3 SV=1	2	18.9	110.16	0	22.505	8431.7	6954.1	7776.6	9143.7	9431.1	10897	11074	9957.8	9667.8	12019	12208	13640	9401.9	11535	7840.5	12218	12986	11197	13
tr|A0A0R0GSM8|A0A0R0GSM8_SOYBN;tr|I1LWS2|I1LWS2_SOYBN;tr|A0A0R0GJG2|A0A0R0GJG2_SOYBN;tr|A0A0R0LDG1|A0A0R0LDG1_SOYBN;tr|A0A0R0ETQ1|A0A0R0ETQ1_SOYBN;tr|K7KN17|K7KN17_SOYBN;tr|I1J6P1|I1J6P1_SOYBN;tr|I1N6B5|I1N6B5_SOYBN;tr|K7LXM1|K7LXM1_SOYBN;tr|I1J6P3|I1J6P3_SOYBN	tr|A0A0R0GSM8|A0A0R0GSM8_SOYBN;tr|I1LWS2|I1LWS2_SOYBN;tr|A0A0R0GJG2|A0A0R0GJG2_SOYBN;tr|A0A0R0LDG1|A0A0R0LDG1_SOYBN	tr|A0A0R0GSM8|A0A0R0GSM8_SOYBN Glycosyltransferase OS=Glycine max OX=3847 GN=100816666 PE=3 SV=1;tr|I1LWS2|I1LWS2_SOYBN Glycosyltransferase OS=Glycine max OX=3847 GN=100816666 PE=3 SV=1;tr|A0A0R0GJG2|A0A0R0GJG2_SOYBN Glycosyltransferase OS=Glycine max OX=3	10	29	50.355	0	60.995	32944	30714	26251	40003	43415	38298	35781	50879	17725	46198	66217	27451	60884	77199	36824	72477	92882	57914	35
tr|A0A0R0GJG3|A0A0R0GJG3_SOYBN;tr|I1N5Y6|I1N5Y6_SOYBN;tr|K7MVY5|K7MVY5_SOYBN	tr|A0A0R0GJG3|A0A0R0GJG3_SOYBN	tr|A0A0R0GJG3|A0A0R0GJG3_SOYBN Uncharacterized protein OS=Glycine max OX=3847 GN=GLYMA_13G068500 PE=3 SV=1	5	9.6	58.952	0	10.658	11754	14238	9029.7	16546	18077	15821	11788	13626	8237.8	15907	18999	12769	11317	9311.4	9658.6	15701	14320	15884	9
tr|I1M6Q4|I1M6Q4_SOYBN;tr|C6T4F0|C6T4F0_SOYBN;tr|A0A0R0GJP9|A0A0R0GJP9_SOYBN	tr|I1M6Q4|I1M6Q4_SOYBN;tr|C6T4F0|C6T4F0_SOYBN;tr|A0A0R0GJP9|A0A0R0GJP9_SOYBN	tr|I1M6Q4|I1M6Q4_SOYBN Uncharacterized protein OS=Glycine max OX=3847 GN=100780497 PE=4 SV=1;tr|C6T4F0|C6T4F0_SOYBN Uncharacterized protein OS=Glycine max OX=3847 GN=100527468 PE=2 SV=1;tr|A0A0R0GJP9|A0A0R0GJP9_SOYBN Uncharacterized protein OS=Glycine max	2	15.8	24.127	0	5.3423	0	0	0	0	0	0	247.36	0	0	300.73	404.23	361.41	326.72	229.39	195.18	259.79	429.38	203.16	3
tr|I1M7V5|I1M7V5_SOYBN;tr|A0A0R0GJU4|A0A0R0GJU4_SOYBN	tr|I1M7V5|I1M7V5_SOYBN;tr|A0A0R0GJU4|A0A0R0GJU4_SOYBN	tr|I1M7V5|I1M7V5_SOYBN Uncharacterized protein OS=Glycine max OX=3847 GN=100816506 PE=4 SV=2;tr|A0A0R0GJU4|A0A0R0GJU4_SOYBN Uncharacterized protein OS=Glycine max OX=3847 GN=100816506 PE=4 SV=1	1	3.7	56.499	0.0038241	2.8784	645.35	2787.4	471.99	279.68	2008.3	258.29	0	845.78	0	190.58	334.17	0	262.45	208.09	215.51	0	670.7	0	3
tr|A0A0R0GK66|A0A0R0GK66_SOYBN;tr|I1M859|I1M859_SOYBN;tr|A0A0R0GAU0|A0A0R0GAU0_SOYBN;tr|A0A0R0GAP0|A0A0R0GAP0_SOYBN;tr|A0A0R0GLZ6|A0A0R0GLZ6_SOYBN;tr|K7KAL2|K7KAL2_SOYBN	tr|A0A0R0GK66|A0A0R0GK66_SOYBN;tr|I1M859|I1M859_SOYBN;tr|A0A0R0GAU0|A0A0R0GAU0_SOYBN;tr|A0A0R0GAP0|A0A0R0GAP0_SOYBN;tr|A0A0R0GLZ6|A0A0R0GLZ6_SOYBN	tr|A0A0R0GK66|A0A0R0GK66_SOYBN Uncharacterized protein OS=Glycine max OX=3847 GN=100778021 PE=4 SV=1;tr|I1M859|I1M859_SOYBN Uncharacterized protein OS=Glycine max OX=3847 GN=100778021 PE=4 SV=1;tr|A0A0R0GAU0|A0A0R0GAU0_SOYBN Uncharacterized protein OS=Glyc	3	12.3	39.357	0	6.6583	0	0	686.5	298.8	200.6	1107.4	3315.9	3873.5	3241.7	5193.6	4764.2	5548.6	0	0	0	0	0	0	4
tr|A0A0R0GKM0|A0A0R0GKM0_SOYBN;tr|I1MST0|I1MST0_SOYBN;tr|I1MSS9|I1MSS9_SOYBN;tr|A0A0R0FJ96|A0A0R0FJ96_SOYBN;tr|Q8S902|Q8S902_SOYBN;tr|A0A0R0GKR5|A0A0R0GKR5_SOYBN	tr|A0A0R0GKM0|A0A0R0GKM0_SOYBN	tr|A0A0R0GKM0|A0A0R0GKM0_SOYBN Xyloglucan endotransglucosylase/hydrolase OS=Glycine max OX=3847 GN=100787440 PE=3 SV=1	8	44.2	31.948	0	246.33	65356	99156	26584	101760	157020	56311	64078	105690	14551	98536	170740	41977	72136	117750	18205	101020	177790	51552	68
tr|A0A0R0GKQ6|A0A0R0GKQ6_SOYBN;tr|K7LWW1|K7LWW1_SOYBN;tr|A0A0R0GSF5|A0A0R0GSF5_SOYBN	tr|A0A0R0GKQ6|A0A0R0GKQ6_SOYBN;tr|K7LWW1|K7LWW1_SOYBN;tr|A0A0R0GSF5|A0A0R0GSF5_SOYBN	tr|A0A0R0GKQ6|A0A0R0GKQ6_SOYBN Uncharacterized protein OS=Glycine max OX=3847 GN=100795532 PE=4 SV=1;tr|K7LWW1|K7LWW1_SOYBN Uncharacterized protein OS=Glycine max OX=3847 GN=100795532 PE=4 SV=1;tr|A0A0R0GSF5|A0A0R0GSF5_SOYBN Uncharacterized protein OS=Glyc	1	17.8	61.308	0	4.3202	0	0	0	0	0	0	0	0	0	0	0	0	0	0	0	191.4	160.98	207.16	1
tr|A0A0R0GKV9|A0A0R0GKV9_SOYBN	tr|A0A0R0GKV9|A0A0R0GKV9_SOYBN	tr|A0A0R0GKV9|A0A0R0GKV9_SOYBN Uncharacterized protein OS=Glycine max OX=3847 GN=GLYMA_14G087200 PE=4 SV=1	0	20.5	9.5755	0	8.6713	351840	359960	159060	382480	403720	248420	269620	281840	131780	296850	299130	200970	324630	327600	157720	362660	371620	252210	50
tr|A0A0R0GKW3|A0A0R0GKW3_SOYBN;tr|I1LVL8|I1LVL8_SOYBN;tr|I1MSL2|I1MSL2_SOYBN	tr|A0A0R0GKW3|A0A0R0GKW3_SOYBN;tr|I1LVL8|I1LVL8_SOYBN;tr|I1MSL2|I1MSL2_SOYBN	tr|A0A0R0GKW3|A0A0R0GKW3_SOYBN Uncharacterized protein OS=Glycine max OX=3847 GN=100802089 PE=4 SV=1;tr|I1LVL8|I1LVL8_SOYBN Uncharacterized protein OS=Glycine max OX=3847 GN=100802089 PE=4 SV=1;tr|I1MSL2|I1MSL2_SOYBN Uncharacterized protein OS=Glycine max	3	18.7	43.432	0	17.871	682.92	2144.7	0	695.53	2147	104.16	338.91	907.76	0	252.14	984.85	0	1719.2	2794.5	0	1797.9	3718.8	0	7
tr|A0A0R0GKX8|A0A0R0GKX8_SOYBN	tr|A0A0R0GKX8|A0A0R0GKX8_SOYBN	tr|A0A0R0GKX8|A0A0R0GKX8_SOYBN Glycosyltransferase OS=Glycine max OX=3847 GN=100783385 PE=3 SV=1	10	20.8	54.692	0	35.034	22877	32631	9720.2	28319	41701	17290	48859	92850	13327	58212	111990	24900	41298	89080	10891	50887	98977	19818	43
tr|A0A0R0GL47|A0A0R0GL47_SOYBN	tr|A0A0R0GL47|A0A0R0GL47_SOYBN	tr|A0A0R0GL47|A0A0R0GL47_SOYBN Xyloglucan endotransglucosylase/hydrolase OS=Glycine max OX=3847 GN=GLYMA_13G103100 PE=3 SV=1	1	9.2	31.75	0.0023887	3.1052	666.39	1050.2	876.09	980.74	1109.3	1469.3	0	0	0	0	0	0	344.95	719.49	902.75	1225.2	778.98	1425.4	2
tr|K7LXZ1|K7LXZ1_SOYBN;tr|K7M7B1|K7M7B1_SOYBN;tr|A0A0R0GL56|A0A0R0GL56_SOYBN	tr|K7LXZ1|K7LXZ1_SOYBN;tr|K7M7B1|K7M7B1_SOYBN;tr|A0A0R0GL56|A0A0R0GL56_SOYBN	tr|K7LXZ1|K7LXZ1_SOYBN AAA domain-containing protein OS=Glycine max OX=3847 GN=100794322 PE=3 SV=1;tr|K7M7B1|K7M7B1_SOYBN AAA domain-containing protein OS=Glycine max OX=3847 GN=100815980 PE=3 SV=1;tr|A0A0R0GL56|A0A0R0GL56_SOYBN AAA domain-containing prote	2	3.3	85.156	0	5.8125	0	0	0	0	0	0	0	0	0	0	0	0	0	0	0	0	0	0	3
tr|I1LY12|I1LY12_SOYBN;tr|I1MSF4|I1MSF4_SOYBN;tr|A0A0R0GL93|A0A0R0GL93_SOYBN;tr|K7M967|K7M967_SOYBN;tr|I1M5A1|I1M5A1_SOYBN;tr|A0A0R4J4Y0|A0A0R4J4Y0_SOYBN;tr|K7MYQ5|K7MYQ5_SOYBN;tr|I1L8F8|I1L8F8_SOYBN;tr|K7MYQ4|K7MYQ4_SOYBN;tr|I1JUU5|I1JUU5_SOYBN;tr|I1K9C5|I1K9C5_SOYBN;tr|I1L8F7|I1L8F7_SOYBN;tr|I1N9S4|I1N9S4_SOYBN;tr|I1JP51|I1JP51_SOYBN;tr|A0A0R0G271|A0A0R0G271_SOYBN;tr|I1LC61|I1LC61_SOYBN;tr|I1LY…	tr|I1LY12|I1LY12_SOYBN;tr|I1MSF4|I1MSF4_SOYBN;tr|A0A0R0GL93|A0A0R0GL93_SOYBN;tr|K7M967|K7M967_SOYBN;tr|I1M5A1|I1M5A1_SOYBN;tr|A0A0R4J4Y0|A0A0R4J4Y0_SOYBN	tr|I1LY12|I1LY12_SOYBN Protein kinase domain-containing protein OS=Glycine max OX=3847 GN=100785851 PE=4 SV=1;tr|I1MSF4|I1MSF4_SOYBN Protein kinase domain-containing protein OS=Glycine max OX=3847 GN=100811567 PE=3 SV=1;tr|A0A0R0GL93|A0A0R0GL93_SOYBN Prote	3	18.8	41.775	0	20.336	25370	26730	23092	30531	29225	30727	19215	18662	16438	19783	20648	23321	32261	34568	29399	42320	41346	43010	16
tr|A0A0R0GLR3|A0A0R0GLR3_SOYBN;tr|Q5ECI5|Q5ECI5_SOYBN;tr|Q5ECI4|Q5ECI4_SOYBN;tr|I1MS53|I1MS53_SOYBN;tr|K7MC67|K7MC67_SOYBN;tr|A0A0R0G972|A0A0R0G972_SOYBN;tr|A0A0R0GE20|A0A0R0GE20_SOYBN	tr|A0A0R0GLR3|A0A0R0GLR3_SOYBN;tr|Q5ECI5|Q5ECI5_SOYBN;tr|Q5ECI4|Q5ECI4_SOYBN;tr|I1MS53|I1MS53_SOYBN	tr|A0A0R0GLR3|A0A0R0GLR3_SOYBN 3-oxoacyl-[acyl-carrier-protein] synthase OS=Glycine max OX=3847 GN=100037453 PE=3 SV=1;tr|Q5ECI5|Q5ECI5_SOYBN Plastid 3-keto-acyl-ACP synthase II-B OS=Glycine max OX=3847 GN=KASII-B PE=2 SV=1;tr|Q5ECI4|Q5ECI4_SOYBN Plastid 3	9	28.9	46.286	0	41.088	27380	44957	6649.1	25584	51410	10069	27356	46346	9513.1	31346	50837	14576	35742	52677	10533	35444	57292	21190	27
tr|I1L8I7|I1L8I7_SOYBN;tr|A0A0R0GMN5|A0A0R0GMN5_SOYBN;tr|K7KFL5|K7KFL5_SOYBN;tr|K7LHD6|K7LHD6_SOYBN;tr|I1N9X9|I1N9X9_SOYBN;tr|I1LYR2|I1LYR2_SOYBN	tr|I1L8I7|I1L8I7_SOYBN;tr|A0A0R0GMN5|A0A0R0GMN5_SOYBN;tr|K7KFL5|K7KFL5_SOYBN;tr|K7LHD6|K7LHD6_SOYBN;tr|I1N9X9|I1N9X9_SOYBN;tr|I1LYR2|I1LYR2_SOYBN	tr|I1L8I7|I1L8I7_SOYBN Uncharacterized protein OS=Glycine max OX=3847 GN=100791070 PE=3 SV=1;tr|A0A0R0GMN5|A0A0R0GMN5_SOYBN Uncharacterized protein OS=Glycine max OX=3847 GN=100786893 PE=3 SV=1;tr|K7KFL5|K7KFL5_SOYBN Uncharacterized protein OS=Glycine max	1	1	165.04	0.0061627	2.5571	0	0	0	0	0	0	0	0	0	0	0	0	1218.9	942.31	649.88	1598.4	1832.1	1564.3	1
tr|A0A0R0GMV1|A0A0R0GMV1_SOYBN	tr|A0A0R0GMV1|A0A0R0GMV1_SOYBN	tr|A0A0R0GMV1|A0A0R0GMV1_SOYBN Uncharacterized protein (Fragment) OS=Glycine max OX=3847 GN=GLYMA_13G123500 PE=3 SV=1	5	60.1	55.143	0	323.31	2392000	372820	3384500	3425900	479240	6806200	2668600	400330	3853700	3761900	475340	7511400	2644200	439730	3770100	3862900	514600	7621900	894
tr|A0A0R0GN30|A0A0R0GN30_SOYBN;tr|I1LYU9|I1LYU9_SOYBN;tr|I1LYV0|I1LYV0_SOYBN;tr|I1L8L5|I1L8L5_SOYBN	tr|A0A0R0GN30|A0A0R0GN30_SOYBN;tr|I1LYU9|I1LYU9_SOYBN;tr|I1LYV0|I1LYV0_SOYBN;tr|I1L8L5|I1L8L5_SOYBN	tr|A0A0R0GN30|A0A0R0GN30_SOYBN Arginine biosynthesis bifunctional protein ArgJ, chloroplastic OS=Glycine max OX=3847 GN=100809547 PE=3 SV=1;tr|I1LYU9|I1LYU9_SOYBN Arginine biosynthesis bifunctional protein ArgJ, chloroplastic OS=Glycine max OX=3847 GN=1008	3	14	43.123	0	4.1386	374.34	386.49	0	281.38	800.44	0	0	0	0	0	0	0	0	0	0	0	0	0	3
tr|K7M7S7|K7M7S7_SOYBN;tr|I1MAZ9|I1MAZ9_SOYBN;tr|A0A0R0GNH6|A0A0R0GNH6_SOYBN	tr|K7M7S7|K7M7S7_SOYBN;tr|I1MAZ9|I1MAZ9_SOYBN;tr|A0A0R0GNH6|A0A0R0GNH6_SOYBN	tr|K7M7S7|K7M7S7_SOYBN MHD domain-containing protein OS=Glycine max OX=3847 GN=100807075 PE=3 SV=1;tr|I1MAZ9|I1MAZ9_SOYBN MHD domain-containing protein OS=Glycine max OX=3847 GN=100807075 PE=3 SV=1;tr|A0A0R0GNH6|A0A0R0GNH6_SOYBN MHD domain-containing prote	2	15.4	46.888	0	5.2846	0	247.17	489.92	562.26	1024.5	607.04	2428.6	4847.6	86.983	2881.3	4289	267.75	584.41	1402.4	1135.8	2284.7	1941.8	1732.2	6
tr|A0A0R0GNM9|A0A0R0GNM9_SOYBN	tr|A0A0R0GNM9|A0A0R0GNM9_SOYBN	tr|A0A0R0GNM9|A0A0R0GNM9_SOYBN Uncharacterized protein OS=Glycine max OX=3847 GN=100305609 PE=4 SV=1	1	11.2	131.02	0	46.596	7752.4	9811.6	2508.2	8040.9	10479	4734.3	23227	23206	16391	25310	27654	22572	11060	10051	9524.5	12979	13365	13126	30
tr|A0A0R0GNV7|A0A0R0GNV7_SOYBN;tr|K7LZZ8|K7LZZ8_SOYBN;tr|A0A0R0KSF9|A0A0R0KSF9_SOYBN	tr|A0A0R0GNV7|A0A0R0GNV7_SOYBN;tr|K7LZZ8|K7LZZ8_SOYBN;tr|A0A0R0KSF9|A0A0R0KSF9_SOYBN	tr|A0A0R0GNV7|A0A0R0GNV7_SOYBN Uncharacterized protein OS=Glycine max OX=3847 GN=100793426 PE=3 SV=1;tr|K7LZZ8|K7LZZ8_SOYBN 1-(5-phosphoribosyl)-5-[(5-phosphoribosylamino)methylideneamino] imidazole-4-carboxamide isomerase, chloroplastic OS=Glycine max OX=	1	5.1	29.417	0.0098174	2.2042	0	0	0	0	0	0	0	0	0	0	0	0	0	0	0	0	0	0	1
tr|I1MAE3|I1MAE3_SOYBN;tr|A0A0R0GNY2|A0A0R0GNY2_SOYBN	tr|I1MAE3|I1MAE3_SOYBN;tr|A0A0R0GNY2|A0A0R0GNY2_SOYBN	tr|I1MAE3|I1MAE3_SOYBN Bidirectional sugar transporter SWEET OS=Glycine max OX=3847 GN=100799083 PE=3 SV=1;tr|A0A0R0GNY2|A0A0R0GNY2_SOYBN Bidirectional sugar transporter SWEET OS=Glycine max OX=3847 GN=100799083 PE=3 SV=1	1	5.6	27.559	0.0053775	2.6312	0	0	0	0	0	0	1249.7	1040.7	1350.7	2004.5	1978.9	1970.3	1877.1	1670.4	1475.1	2598.9	2538.4	2414	2
tr|A0A0R0GP18|A0A0R0GP18_SOYBN	tr|A0A0R0GP18|A0A0R0GP18_SOYBN	tr|A0A0R0GP18|A0A0R0GP18_SOYBN Uncharacterized protein OS=Glycine max OX=3847 GN=100805802 PE=4 SV=1	1	6.2	34.036	0	5.4622	1244.1	2213.8	1340	2753.4	2492.7	2078.2	1198.8	1765.4	1473.9	1872.2	1585	1996	0	0	0	0	0	0	3
tr|A0A0R0GPX0|A0A0R0GPX0_SOYBN;tr|I1MBX0|I1MBX0_SOYBN	tr|A0A0R0GPX0|A0A0R0GPX0_SOYBN;tr|I1MBX0|I1MBX0_SOYBN	tr|A0A0R0GPX0|A0A0R0GPX0_SOYBN Uncharacterized protein OS=Glycine max OX=3847 GN=100805286 PE=4 SV=1;tr|I1MBX0|I1MBX0_SOYBN Uncharacterized protein OS=Glycine max OX=3847 GN=100805286 PE=4 SV=1	1	15.1	65.464	0	6.238	0	0	0	0	0	0	779.84	806.34	0	676.08	1250.2	156.01	361.67	1059.8	83.084	563.86	1076.1	94.291	3
tr|A0A0R0GQR4|A0A0R0GQR4_SOYBN;tr|A0A0R0GQP3|A0A0R0GQP3_SOYBN;tr|I1M0L4|I1M0L4_SOYBN;tr|A0A0R0GQS6|A0A0R0GQS6_SOYBN;tr|I1M0Q9|I1M0Q9_SOYBN	tr|A0A0R0GQR4|A0A0R0GQR4_SOYBN;tr|A0A0R0GQP3|A0A0R0GQP3_SOYBN;tr|I1M0L4|I1M0L4_SOYBN;tr|A0A0R0GQS6|A0A0R0GQS6_SOYBN;tr|I1M0Q9|I1M0Q9_SOYBN	tr|A0A0R0GQR4|A0A0R0GQR4_SOYBN Peptidase_S26 domain-containing protein OS=Glycine max OX=3847 GN=100526949 PE=4 SV=1;tr|A0A0R0GQP3|A0A0R0GQP3_SOYBN Peptidase_S26 domain-containing protein OS=Glycine max OX=3847 GN=100526949 PE=4 SV=1;tr|I1M0L4|I1M0L4_SOYBN	1	8.1	13.991	0	8.8684	0	0	0	0	0	0	0	0	0	0	0	0	0	0	0	0	0	0	1
tr|I1M0P9|I1M0P9_SOYBN;tr|A0A0R0GQV9|A0A0R0GQV9_SOYBN	tr|I1M0P9|I1M0P9_SOYBN;tr|A0A0R0GQV9|A0A0R0GQV9_SOYBN	tr|I1M0P9|I1M0P9_SOYBN TIR domain-containing protein OS=Glycine max OX=3847 GN=100816497 PE=4 SV=2;tr|A0A0R0GQV9|A0A0R0GQV9_SOYBN TIR domain-containing protein OS=Glycine max OX=3847 GN=100817027 PE=4 SV=1	3	3.8	125.01	0	5.677	1897.4	4815.8	51.878	1534	4028.4	103.41	639.71	596.47	650.58	642.65	613.59	506.85	1815.8	1461.9	2656.5	2012.5	2004.8	2048	5
tr|A0A0R0GRC9|A0A0R0GRC9_SOYBN	tr|A0A0R0GRC9|A0A0R0GRC9_SOYBN	tr|A0A0R0GRC9|A0A0R0GRC9_SOYBN Nudix hydrolase domain-containing protein OS=Glycine max OX=3847 GN=GLYMA_13G072500 PE=4 SV=1	14	29.3	72.596	0	67.028	75799	96127	55007	92222	127880	83074	59584	82941	37619	64658	93450	60797	53101	89168	26020	58235	104050	45625	64
tr|A0A0R0GRJ6|A0A0R0GRJ6_SOYBN	tr|A0A0R0GRJ6|A0A0R0GRJ6_SOYBN	tr|A0A0R0GRJ6|A0A0R0GRJ6_SOYBN Uncharacterized protein OS=Glycine max OX=3847 GN=GLYMA_13G027600 PE=3 SV=1	0	48.3	51.725	0	5.4562	4073.3	3934.4	4241.2	5662.3	5564.4	5546	5990.7	5294.3	4684.5	6732.2	5645.2	6979.4	15624	24945	5563.9	14258	27311	8108.3	9
tr|A0A0R0GRT9|A0A0R0GRT9_SOYBN	tr|A0A0R0GRT9|A0A0R0GRT9_SOYBN	tr|A0A0R0GRT9|A0A0R0GRT9_SOYBN Flavodoxin-like domain-containing protein OS=Glycine max OX=3847 GN=100788868 PE=4 SV=1	4	29.6	22.071	0	9.4954	24996	13563	0	6109.7	14463	1519.1	809.89	1736.9	354.71	896.72	1785	990.75	2722.4	2910.4	1977.6	3038.4	3107	3183	13
tr|A0A0R4J5A5|A0A0R4J5A5_SOYBN;tr|C6TGW2|C6TGW2_SOYBN;tr|A0A0R0GRY6|A0A0R0GRY6_SOYBN;tr|A0A0R0L4C1|A0A0R0L4C1_SOYBN	tr|A0A0R4J5A5|A0A0R4J5A5_SOYBN;tr|C6TGW2|C6TGW2_SOYBN;tr|A0A0R0GRY6|A0A0R0GRY6_SOYBN;tr|A0A0R0L4C1|A0A0R0L4C1_SOYBN	tr|A0A0R4J5A5|A0A0R4J5A5_SOYBN 14_3_3 domain-containing protein OS=Glycine max OX=3847 GN=GLYMA_14G176900 PE=3 SV=1;tr|C6TGW2|C6TGW2_SOYBN 14_3_3 domain-containing protein OS=Glycine max OX=3847 GN=100798989 PE=2 SV=1;tr|A0A0R0GRY6|A0A0R0GRY6_SOYBN 14_3_3	5	49	29.282	0	80.708	36443	36036	33062	40326	47413	42458	31452	31156	24178	35311	39535	38011	35235	39013	29254	39855	48853	42248	16
tr|A0A0R0GSM7|A0A0R0GSM7_SOYBN	tr|A0A0R0GSM7|A0A0R0GSM7_SOYBN	tr|A0A0R0GSM7|A0A0R0GSM7_SOYBN USP domain-containing protein OS=Glycine max OX=3847 GN=GLYMA_13G027800 PE=4 SV=1	3	43.9	79.991	0	8.3367	18863	44879	4256.1	24448	47894	6633.6	47027	114680	0	45970	103810	1370.7	5050.6	5028.8	4423.4	6603.4	6948.1	7988.6	11
tr|A0A0R0GSP7|A0A0R0GSP7_SOYBN;tr|K7LY30|K7LY30_SOYBN;tr|I1LXC2|I1LXC2_SOYBN	tr|A0A0R0GSP7|A0A0R0GSP7_SOYBN;tr|K7LY30|K7LY30_SOYBN;tr|I1LXC2|I1LXC2_SOYBN	tr|A0A0R0GSP7|A0A0R0GSP7_SOYBN Uncharacterized protein OS=Glycine max OX=3847 GN=100779405 PE=4 SV=1;tr|K7LY30|K7LY30_SOYBN Uncharacterized protein OS=Glycine max OX=3847 GN=100779405 PE=4 SV=1;tr|I1LXC2|I1LXC2_SOYBN Uncharacterized protein OS=Glycine max	2	12.1	45.742	0	6.579	1520.4	1460.2	751.49	1759.3	862.56	1394.7	893.38	838.48	1157.9	909.5	819.48	996.65	1443.6	1598.4	1084	2150.2	2189.5	1551.7	4
tr|A0A0R0H3N2|A0A0R0H3N2_SOYBN;tr|A0A0R0GTG2|A0A0R0GTG2_SOYBN;tr|I1M2C9|I1M2C9_SOYBN;tr|K7M1Q3|K7M1Q3_SOYBN;tr|I1MEA0|I1MEA0_SOYBN	tr|A0A0R0H3N2|A0A0R0H3N2_SOYBN;tr|A0A0R0GTG2|A0A0R0GTG2_SOYBN;tr|I1M2C9|I1M2C9_SOYBN;tr|K7M1Q3|K7M1Q3_SOYBN;tr|I1MEA0|I1MEA0_SOYBN	tr|A0A0R0H3N2|A0A0R0H3N2_SOYBN Uncharacterized protein OS=Glycine max OX=3847 GN=100797657 PE=4 SV=1;tr|A0A0R0GTG2|A0A0R0GTG2_SOYBN Uncharacterized protein OS=Glycine max OX=3847 GN=100797657 PE=4 SV=1;tr|I1M2C9|I1M2C9_SOYBN Uncharacterized protein OS=Glyc	1	11	56.535	0	4.253	8869	18976	0	8081.3	18995	872.04	5432	13326	60.755	4990.5	10402	625.4	16279	40348	148.17	15694	41133	1714.5	4
tr|A0A0R0GTN8|A0A0R0GTN8_SOYBN;tr|I1M2G9|I1M2G9_SOYBN	tr|A0A0R0GTN8|A0A0R0GTN8_SOYBN;tr|I1M2G9|I1M2G9_SOYBN	tr|A0A0R0GTN8|A0A0R0GTN8_SOYBN 4-hydroxy-4-methyl-2-oxoglutarate aldolase OS=Glycine max OX=3847 GN=100789908 PE=3 SV=1;tr|I1M2G9|I1M2G9_SOYBN 4-hydroxy-4-methyl-2-oxoglutarate aldolase OS=Glycine max OX=3847 GN=100789908 PE=3 SV=1	1	36.7	17.588	0	16.346	15124	12652	13323	18132	17097	17345	12915	12809	13529	17956	17091	19598	17412	14530	16902	20905	21588	24265	8
tr|A0A0R0GTU4|A0A0R0GTU4_SOYBN;tr|I1M2L3|I1M2L3_SOYBN;tr|A0A0R0GTY7|A0A0R0GTY7_SOYBN;tr|A0A0R0H448|A0A0R0H448_SOYBN	tr|A0A0R0GTU4|A0A0R0GTU4_SOYBN;tr|I1M2L3|I1M2L3_SOYBN;tr|A0A0R0GTY7|A0A0R0GTY7_SOYBN;tr|A0A0R0H448|A0A0R0H448_SOYBN	tr|A0A0R0GTU4|A0A0R0GTU4_SOYBN PKS_ER domain-containing protein OS=Glycine max OX=3847 GN=100806165 PE=3 SV=1;tr|I1M2L3|I1M2L3_SOYBN PKS_ER domain-containing protein OS=Glycine max OX=3847 GN=100806165 PE=3 SV=1;tr|A0A0R0GTY7|A0A0R0GTY7_SOYBN ADH_zinc_N do	2	24.1	38.641	0	13.299	0	0	0	0	0	0	23888	26250	17496	31499	31614	27166	300.67	935.84	553.74	878.54	796.1	741.71	5
tr|A0A368UJY1|A0A368UJY1_SOYBN;tr|A0A0R0GU21|A0A0R0GU21_SOYBN;tr|A0A368UHA2|A0A368UHA2_SOYBN;tr|I1ME49|I1ME49_SOYBN	tr|A0A368UJY1|A0A368UJY1_SOYBN;tr|A0A0R0GU21|A0A0R0GU21_SOYBN;tr|A0A368UHA2|A0A368UHA2_SOYBN	tr|A0A368UJY1|A0A368UJY1_SOYBN Uncharacterized protein OS=Glycine max OX=3847 GN=GLYMA_13G252800 PE=4 SV=1;tr|A0A0R0GU21|A0A0R0GU21_SOYBN Uncharacterized protein OS=Glycine max OX=3847 GN=GLYMA_13G252800 PE=4 SV=1;tr|A0A368UHA2|A0A368UHA2_SOYBN Uncharacter	2	15.1	36.648	0	8.4627	1436.5	887.03	1169.7	947.25	954.08	1618.2	4264	4194	3481.6	5125.5	4395.3	5356	7198.2	6734	4676	8529.5	8997.3	6211.2	6
tr|A0A0R0GUI6|A0A0R0GUI6_SOYBN	tr|A0A0R0GUI6|A0A0R0GUI6_SOYBN	tr|A0A0R0GUI6|A0A0R0GUI6_SOYBN Uncharacterized protein (Fragment) OS=Glycine max OX=3847 GN=GLYMA_13G267900 PE=4 SV=1	4	55.4	19.891	0	208.07	431930	546970	265660	536770	703240	435000	519060	708660	268100	626790	899790	442540	575780	773910	290220	692600	975850	484960	187
tr|A0A0R0GV71|A0A0R0GV71_SOYBN;tr|I1L981|I1L981_SOYBN;tr|I1JPV1|I1JPV1_SOYBN;tr|A0A0R0IYK3|A0A0R0IYK3_SOYBN	tr|A0A0R0GV71|A0A0R0GV71_SOYBN;tr|I1L981|I1L981_SOYBN;tr|I1JPV1|I1JPV1_SOYBN	tr|A0A0R0GV71|A0A0R0GV71_SOYBN TRASH domain-containing protein OS=Glycine max OX=3847 GN=GLYMA_13G151600 PE=4 SV=1;tr|I1L981|I1L981_SOYBN TRASH domain-containing protein OS=Glycine max OX=3847 GN=GLYMA_10G066500 PE=4 SV=1;tr|I1JPV1|I1JPV1_SOYBN TRASH domai	1	33.1	14.06	0.0053819	2.6334	149140	118510	126000	140390	126070	160600	156980	140730	132400	151600	148570	160060	226760	177460	195560	211590	192290	245320	9
tr|A0A0R0GW17|A0A0R0GW17_SOYBN;tr|A0A0R0GVF8|A0A0R0GVF8_SOYBN;tr|A0A368UK41|A0A368UK41_SOYBN;tr|K7LWD0|K7LWD0_SOYBN	tr|A0A0R0GW17|A0A0R0GW17_SOYBN	tr|A0A0R0GW17|A0A0R0GW17_SOYBN Uncharacterized protein OS=Glycine max OX=3847 GN=100814004 PE=3 SV=1	5	14.7	62.074	0	14.64	6163.2	7148	5162.1	9308.4	7647.6	8879.6	5533.2	5684	4459.3	6682.6	6299.7	7034.7	5890.8	8011.3	4638.7	8993.4	9426.7	8055.1	14
tr|A0A0R0H449|A0A0R0H449_SOYBN;tr|A0A0R0H6V3|A0A0R0H6V3_SOYBN;tr|A0A0R4J661|A0A0R4J661_SOYBN;tr|C6SWE9|C6SWE9_SOYBN;tr|C6T1C4|C6T1C4_SOYBN;tr|A0A0R0KKD0|A0A0R0KKD0_SOYBN;tr|A0A0R0GW87|A0A0R0GW87_SOYBN;tr|A0A0R0HPZ5|A0A0R0HPZ5_SOYBN;tr|C6SWY5|C6SWY5_SOYBN;tr|I1LQT0|I1LQT0_SOYBN;tr|A0A0R0HEQ3|A0A0R0HEQ3_SOYBN	tr|A0A0R0H449|A0A0R0H449_SOYBN;tr|A0A0R0H6V3|A0A0R0H6V3_SOYBN;tr|A0A0R4J661|A0A0R4J661_SOYBN;tr|C6SWE9|C6SWE9_SOYBN;tr|C6T1C4|C6T1C4_SOYBN;tr|A0A0R0KKD0|A0A0R0KKD0_SOYBN;tr|A0A0R0GW87|A0A0R0GW87_SOYBN;tr|A0A0R0HPZ5|A0A0R0HPZ5_SOYBN;tr|C6SWY5|C6SWY5_SOYBN;tr|I1LQT0|I1LQT0_SOYBN;tr|A0A0R0HEQ3|A0A0R0HEQ3_SOYBN	tr|A0A0R0H449|A0A0R0H449_SOYBN Histone H2B OS=Glycine max OX=3847 GN=100793796 PE=3 SV=1;tr|A0A0R0H6V3|A0A0R0H6V3_SOYBN Histone H2B OS=Glycine max OX=3847 GN=100789702 PE=3 SV=1;tr|A0A0R4J661|A0A0R4J661_SOYBN Histone H2B OS=Glycine max OX=3847 GN=GLYMA_20G	4	31.6	14.683	0	20.319	148720	58127	106180	153490	57239	141720	146360	56816	108950	154130	56992	147250	149380	62234	115360	147040	60226	139660	55
tr|A0A0R0GW88|A0A0R0GW88_SOYBN	tr|A0A0R0GW88|A0A0R0GW88_SOYBN	tr|A0A0R0GW88|A0A0R0GW88_SOYBN Uncharacterized protein OS=Glycine max OX=3847 GN=100785134 PE=4 SV=1	2	15.7	42.74	0	43.192	48265	47305	43880	122480	115480	132040	27183	26824	24915	56335	51651	57266	20382	17338	17086	39664	37777	41439	8
tr|A0A0R0GWE6|A0A0R0GWE6_SOYBN;tr|K7LX68|K7LX68_SOYBN;tr|I1MA56|I1MA56_SOYBN;tr|A0A0R0GKU7|A0A0R0GKU7_SOYBN;tr|K7M6X1|K7M6X1_SOYBN	tr|A0A0R0GWE6|A0A0R0GWE6_SOYBN;tr|K7LX68|K7LX68_SOYBN;tr|I1MA56|I1MA56_SOYBN	tr|A0A0R0GWE6|A0A0R0GWE6_SOYBN Thioredoxin domain-containing protein OS=Glycine max OX=3847 GN=100789569 PE=4 SV=1;tr|K7LX68|K7LX68_SOYBN Protein disulfide-isomerase OS=Glycine max OX=3847 GN=100789569 PE=3 SV=1;tr|I1MA56|I1MA56_SOYBN Protein disulfide-iso	2	11.1	48.569	0	5.4758	38682	37869	35138	50895	51973	52913	5461.7	5688.3	4516.2	6532.3	6987	7438.1	9926	9193.4	7471.1	12997	12247	11580	5
tr|A0A0R0H8B1|A0A0R0H8B1_SOYBN;tr|A0A0R0GWM0|A0A0R0GWM0_SOYBN	tr|A0A0R0H8B1|A0A0R0H8B1_SOYBN;tr|A0A0R0GWM0|A0A0R0GWM0_SOYBN	tr|A0A0R0H8B1|A0A0R0H8B1_SOYBN FAS1 domain-containing protein OS=Glycine max OX=3847 GN=100500293 PE=4 SV=1;tr|A0A0R0GWM0|A0A0R0GWM0_SOYBN FAS1 domain-containing protein OS=Glycine max OX=3847 GN=GLYMA_13G293500 PE=4 SV=1	1	5.2	26.345	0.0053875	2.6395	0	0	0	0	0	0	0	0	0	0	0	0	0	0	0	0	0	0	1
tr|A0A0R0GX77|A0A0R0GX77_SOYBN;tr|I1M3Z4|I1M3Z4_SOYBN	tr|A0A0R0GX77|A0A0R0GX77_SOYBN;tr|I1M3Z4|I1M3Z4_SOYBN	tr|A0A0R0GX77|A0A0R0GX77_SOYBN Usp domain-containing protein OS=Glycine max OX=3847 GN=100500545 PE=4 SV=1;tr|I1M3Z4|I1M3Z4_SOYBN Usp domain-containing protein OS=Glycine max OX=3847 GN=100500545 PE=4 SV=1	4	43.9	25.892	0	24.503	23647	44077	6218.3	25073	44133	9661	17723	29541	5442.7	19183	32558	8347.5	16096	27358	7011.8	18779	29831	11684	19
tr|I1LTG9|I1LTG9_SOYBN;tr|A0A0R0GXL3|A0A0R0GXL3_SOYBN;tr|I1L2Q0|I1L2Q0_SOYBN;tr|I1LKD9|I1LKD9_SOYBN	tr|I1LTG9|I1LTG9_SOYBN;tr|A0A0R0GXL3|A0A0R0GXL3_SOYBN;tr|I1L2Q0|I1L2Q0_SOYBN;tr|I1LKD9|I1LKD9_SOYBN	tr|I1LTG9|I1LTG9_SOYBN Protein transport protein Sec61 subunit beta OS=Glycine max OX=3847 GN=100814692 PE=3 SV=1;tr|A0A0R0GXL3|A0A0R0GXL3_SOYBN MLO-like protein OS=Glycine max OX=3847 GN=MLO PE=3 SV=1;tr|I1L2Q0|I1L2Q0_SOYBN Uncharacterized protein OS=Glyc	2	29.5	10.557	0	9.3655	36208	48507	1603.7	35028	68074	4747.5	29468	40974	0	32937	56056	2015.5	18577	25661	137.72	21227	35992	1334.9	6
tr|K7M108|K7M108_SOYBN;tr|A0A0R0GY62|A0A0R0GY62_SOYBN	tr|K7M108|K7M108_SOYBN;tr|A0A0R0GY62|A0A0R0GY62_SOYBN	tr|K7M108|K7M108_SOYBN RING-CH-type domain-containing protein OS=Glycine max OX=3847 GN=100777100 PE=4 SV=1;tr|A0A0R0GY62|A0A0R0GY62_SOYBN RING-CH-type domain-containing protein OS=Glycine max OX=3847 GN=100777100 PE=4 SV=1	2	9.5	33.332	0	6.444	4160.4	3282.8	3330	5997.6	5387.7	5424.1	3403.6	3416.5	3354.8	5118.8	4799.8	4711	4201.2	3373.2	3824.7	6036.1	5324.8	5162	5
tr|A0A0R0GYR7|A0A0R0GYR7_SOYBN;tr|I1M112|I1M112_SOYBN;tr|I1KLY0|I1KLY0_SOYBN;tr|I1JEW3|I1JEW3_SOYBN	tr|A0A0R0GYR7|A0A0R0GYR7_SOYBN;tr|I1M112|I1M112_SOYBN	tr|A0A0R0GYR7|A0A0R0GYR7_SOYBN Uncharacterized protein OS=Glycine max OX=3847 GN=100801562 PE=4 SV=1;tr|I1M112|I1M112_SOYBN Uncharacterized protein OS=Glycine max OX=3847 GN=100801562 PE=4 SV=1	1	21	45.167	0	6.4378	759.52	2133.3	0	1198.1	2812.2	0	1246.7	1772.4	0	936.32	1226.3	0	436.73	2076.9	95.975	738.96	3175.5	0	8
tr|A0A0R0GYV0|A0A0R0GYV0_SOYBN;tr|I1MCQ9|I1MCQ9_SOYBN	tr|A0A0R0GYV0|A0A0R0GYV0_SOYBN;tr|I1MCQ9|I1MCQ9_SOYBN	tr|A0A0R0GYV0|A0A0R0GYV0_SOYBN Uncharacterized protein OS=Glycine max OX=3847 GN=100789205 PE=3 SV=1;tr|I1MCQ9|I1MCQ9_SOYBN Uncharacterized protein OS=Glycine max OX=3847 GN=100782488 PE=3 SV=1	4	26.7	20.393	0	17.161	15141	11802	13089	15436	15681	16523	21077	23921	13442	20527	24650	17288	6907.2	6787.1	4597.8	5955.6	7118.7	6183	13
tr|A0A0R0GZ01|A0A0R0GZ01_SOYBN;tr|K7LZ50|K7LZ50_SOYBN;tr|I1MS26|I1MS26_SOYBN	tr|A0A0R0GZ01|A0A0R0GZ01_SOYBN;tr|K7LZ50|K7LZ50_SOYBN;tr|I1MS26|I1MS26_SOYBN	tr|A0A0R0GZ01|A0A0R0GZ01_SOYBN Uncharacterized protein OS=Glycine max OX=3847 GN=GLYMA_13G115500 PE=4 SV=1;tr|K7LZ50|K7LZ50_SOYBN Uncharacterized protein OS=Glycine max OX=3847 GN=GLYMA_13G115500 PE=4 SV=1;tr|I1MS26|I1MS26_SOYBN Uncharacterized protein OS=	1	1.8	94.073	0.00046243	3.717	255.26	0	205	0	188.47	154.44	0	0	0	0	0	0	220.02	0	177.64	0	314.03	170.23	3
tr|Q6SPR2|Q6SPR2_SOYBN;tr|A0A0R0GZ30|A0A0R0GZ30_SOYBN;tr|A0A0R4J3X6|A0A0R4J3X6_SOYBN	tr|Q6SPR2|Q6SPR2_SOYBN;tr|A0A0R0GZ30|A0A0R0GZ30_SOYBN;tr|A0A0R4J3X6|A0A0R4J3X6_SOYBN	tr|Q6SPR2|Q6SPR2_SOYBN Ribosomal protein L37 OS=Glycine max OX=3847 GN=RPL37 PE=2 SV=1;tr|A0A0R0GZ30|A0A0R0GZ30_SOYBN Ribosomal protein L37 OS=Glycine max OX=3847 GN=100809899 PE=3 SV=1;tr|A0A0R4J3X6|A0A0R4J3X6_SOYBN Ribosomal protein L37 OS=Glycine max OX	3	25.3	10.721	0	4.2273	71540	17349	154570	48618	13366	187170	45273	9592.8	101130	28954	6306.7	116760	39552	12775	68090	24398	11831	84838	6
tr|A0A0R0GZ36|A0A0R0GZ36_SOYBN	tr|A0A0R0GZ36|A0A0R0GZ36_SOYBN	tr|A0A0R0GZ36|A0A0R0GZ36_SOYBN Uncharacterized protein OS=Glycine max OX=3847 GN=GLYMA_13G365800 PE=4 SV=1	10	53.1	41.375	0	323.31	612930	877990	305550	619080	912280	431890	642150	983690	291350	646730	998930	422490	679720	1005900	318600	679270	1017900	462040	215
tr|A0A0R0GZE4|A0A0R0GZE4_SOYBN;tr|C6SZH8|C6SZH8_SOYBN;tr|I1L5U2|I1L5U2_SOYBN	tr|A0A0R0GZE4|A0A0R0GZE4_SOYBN;tr|C6SZH8|C6SZH8_SOYBN;tr|I1L5U2|I1L5U2_SOYBN	tr|A0A0R0GZE4|A0A0R0GZE4_SOYBN Uncharacterized protein OS=Glycine max OX=3847 GN=100306460 PE=4 SV=1;tr|C6SZH8|C6SZH8_SOYBN Uncharacterized protein OS=Glycine max OX=3847 GN=100306460 PE=2 SV=1;tr|I1L5U2|I1L5U2_SOYBN Uncharacterized protein OS=Glycine max	1	6.5	23.169	0.0049979	2.6837	2017	1422.4	1587.9	1983.2	2639.6	2217.3	1666.9	2286.2	1507.9	2829.7	2422	2983.2	0	0	0	0	0	0	2
tr|A0A0R0GZF0|A0A0R0GZF0_SOYBN;tr|A0A0R0GR76|A0A0R0GR76_SOYBN	tr|A0A0R0GZF0|A0A0R0GZF0_SOYBN;tr|A0A0R0GR76|A0A0R0GR76_SOYBN	tr|A0A0R0GZF0|A0A0R0GZF0_SOYBN Annexin OS=Glycine max OX=3847 GN=GLYMA_13G199800 PE=3 SV=1;tr|A0A0R0GR76|A0A0R0GR76_SOYBN Uncharacterized protein OS=Glycine max OX=3847 GN=GLYMA_13G199800 PE=4 SV=1	4	29.7	35.765	0	47.066	33453	36648	25498	59504	65783	57618	45658	49226	40136	78263	86131	77531	53566	64803	43784	88557	110330	93576	26
tr|A0A0R0GZY8|A0A0R0GZY8_SOYBN;tr|I1LP66|I1LP66_SOYBN;tr|I1LJ28|I1LJ28_SOYBN	tr|A0A0R0GZY8|A0A0R0GZY8_SOYBN;tr|I1LP66|I1LP66_SOYBN;tr|I1LJ28|I1LJ28_SOYBN	tr|A0A0R0GZY8|A0A0R0GZY8_SOYBN Uncharacterized protein OS=Glycine max OX=3847 GN=100777446 PE=4 SV=1;tr|I1LP66|I1LP66_SOYBN Uncharacterized protein OS=Glycine max OX=3847 GN=100777446 PE=4 SV=2;tr|I1LJ28|I1LJ28_SOYBN Uncharacterized protein OS=Glycine max	3	3.7	94.938	0	8.9629	5931.7	6040	4760.5	8781.3	7182.1	7139.6	4922.5	4669.5	4735.3	7210.4	6427.4	7316.1	2024.9	1586	1715.8	3531.5	3181.2	3078.3	7
tr|A0A0R0H0C0|A0A0R0H0C0_SOYBN;tr|K7M127|K7M127_SOYBN;tr|I1M1E0|I1M1E0_SOYBN	tr|A0A0R0H0C0|A0A0R0H0C0_SOYBN;tr|K7M127|K7M127_SOYBN;tr|I1M1E0|I1M1E0_SOYBN	tr|A0A0R0H0C0|A0A0R0H0C0_SOYBN Uncharacterized protein OS=Glycine max OX=3847 GN=100782445 PE=4 SV=1;tr|K7M127|K7M127_SOYBN Uncharacterized protein OS=Glycine max OX=3847 GN=100782445 PE=4 SV=1;tr|I1M1E0|I1M1E0_SOYBN Uncharacterized protein OS=Glycine max	1	3	39.295	0.006943	2.4977	0	0	0	0	0	0	0	0	0	0	0	0	0	0	0	0	0	0	1
tr|A0A0R0H0C1|A0A0R0H0C1_SOYBN;tr|C6SVG5|C6SVG5_SOYBN;tr|A0A0R0GBI4|A0A0R0GBI4_SOYBN	tr|A0A0R0H0C1|A0A0R0H0C1_SOYBN;tr|C6SVG5|C6SVG5_SOYBN;tr|A0A0R0GBI4|A0A0R0GBI4_SOYBN	tr|A0A0R0H0C1|A0A0R0H0C1_SOYBN Peptidyl-prolyl cis-trans isomerase OS=Glycine max OX=3847 GN=GLYMA_13G193500 PE=3 SV=1;tr|C6SVG5|C6SVG5_SOYBN Peptidyl-prolyl cis-trans isomerase OS=Glycine max OX=3847 GN=100305521 PE=2 SV=1;tr|A0A0R0GBI4|A0A0R0GBI4_SOYBN P	6	33.3	19.748	0	18.409	51302	51778	38825	86773	97124	83272	45262	44128	36602	76688	89760	75754	59625	64448	43683	104560	111110	100350	26
tr|A0A0R0H0I8|A0A0R0H0I8_SOYBN;tr|I1LPE4|I1LPE4_SOYBN;tr|A0A0R0HCZ0|A0A0R0HCZ0_SOYBN	tr|A0A0R0H0I8|A0A0R0H0I8_SOYBN;tr|I1LPE4|I1LPE4_SOYBN;tr|A0A0R0HCZ0|A0A0R0HCZ0_SOYBN	tr|A0A0R0H0I8|A0A0R0H0I8_SOYBN Uncharacterized protein OS=Glycine max OX=3847 GN=100792355 PE=3 SV=1;tr|I1LPE4|I1LPE4_SOYBN Uncharacterized protein OS=Glycine max OX=3847 GN=100792355 PE=3 SV=1;tr|A0A0R0HCZ0|A0A0R0HCZ0_SOYBN Uncharacterized protein OS=Glyc	2	24.5	54.15	0	36.066	43880	59597	25431	58070	80826	41316	49563	71520	26218	62202	90068	46420	54073	68026	33320	71169	93007	56247	38
tr|A0A0R0H1B4|A0A0R0H1B4_SOYBN;tr|I1LPN9|I1LPN9_SOYBN;tr|A0A0R0H9C1|A0A0R0H9C1_SOYBN;tr|A0A0R0H0X7|A0A0R0H0X7_SOYBN;tr|A0A0R0HA70|A0A0R0HA70_SOYBN;tr|I1LPQ4|I1LPQ4_SOYBN;tr|A0A0R0H0K3|A0A0R0H0K3_SOYBN;tr|A0A0R0H0T1|A0A0R0H0T1_SOYBN;tr|I1LPQ1|I1LPQ1_SOYBN;tr|I1LPQ3|I1LPQ3_SOYBN;tr|A0A0R0H0S7|A0A0R0H0S7_SOYBN;tr|I1LPP7|I1LPP7_SOYBN;tr|I1LPQ5|I1LPQ5_SOYBN;tr|I1LPN8|I1LPN8_SOYBN;tr|A0A0R0HAU0|A0A0R0H…	tr|A0A0R0H1B4|A0A0R0H1B4_SOYBN;tr|I1LPN9|I1LPN9_SOYBN;tr|A0A0R0H9C1|A0A0R0H9C1_SOYBN;tr|A0A0R0H0X7|A0A0R0H0X7_SOYBN;tr|A0A0R0HA70|A0A0R0HA70_SOYBN;tr|I1LPQ4|I1LPQ4_SOYBN;tr|A0A0R0H0K3|A0A0R0H0K3_SOYBN;tr|A0A0R0H0T1|A0A0R0H0T1_SOYBN;tr|I1LPQ1|I1LPQ1_SOYBN;tr|I1LPQ3|I1LPQ3_SOYBN;tr|A0A0R0H0S7|A0A0R0H0S7_SOYBN;tr|I1LPP7|I1LPP7_SOYBN;tr|I1LPQ5|I1LPQ5_SOYBN;tr|I1LPN8|I1LPN8_SOYBN;tr|A0A0R0HAU0|A0A0R0H…	tr|A0A0R0H1B4|A0A0R0H1B4_SOYBN CCHC-type domain-containing protein OS=Glycine max OX=3847 GN=100795875 PE=4 SV=1;tr|I1LPN9|I1LPN9_SOYBN CCHC-type domain-containing protein OS=Glycine max OX=3847 GN=100795875 PE=4 SV=1;tr|A0A0R0H9C1|A0A0R0H9C1_SOYBN CCHC-ty	1	46	12.489	0	158.54	41690	41407	37155	54588	52937	54313	38746	33254	35435	47911	46073	46882	40019	37186	36802	51721	54253	50387	47
tr|A0A0R0H0T7|A0A0R0H0T7_SOYBN	tr|A0A0R0H0T7|A0A0R0H0T7_SOYBN	tr|A0A0R0H0T7|A0A0R0H0T7_SOYBN Chalcone-flavonone isomerase family protein OS=Glycine max OX=3847 GN=GLYMA_13G262500 PE=3 SV=1	3	19.3	32.483	0	14.487	17826	18513	14474	25386	25519	25891	16452	16987	15925	25122	22560	25900	19823	23438	15755	27532	34325	30969	12
tr|A0A0R0H141|A0A0R0H141_SOYBN;tr|C6T2G5|C6T2G5_SOYBN	tr|A0A0R0H141|A0A0R0H141_SOYBN;tr|C6T2G5|C6T2G5_SOYBN	tr|A0A0R0H141|A0A0R0H141_SOYBN Nascent polypeptide-associated complex subunit beta OS=Glycine max OX=3847 GN=GLYMA_12G039900 PE=3 SV=1;tr|C6T2G5|C6T2G5_SOYBN Nascent polypeptide-associated complex subunit beta OS=Glycine max OX=3847 GN=100500678 PE=2 SV=1	1	44.1	17.548	0	31.915	156450	85194	7873.7	209710	119010	22411	135390	72268	4824.8	167430	90569	9078.2	138920	74429	6603.7	176460	97988	13886	37
tr|A0A0R0H1W3|A0A0R0H1W3_SOYBN;tr|I1LJU3|I1LJU3_SOYBN;tr|A0A0R0HGV8|A0A0R0HGV8_SOYBN;tr|K7LPJ3|K7LPJ3_SOYBN;tr|A0A0R0G5F9|A0A0R0G5F9_SOYBN;tr|I1MD97|I1MD97_SOYBN	tr|A0A0R0H1W3|A0A0R0H1W3_SOYBN;tr|I1LJU3|I1LJU3_SOYBN;tr|A0A0R0HGV8|A0A0R0HGV8_SOYBN;tr|K7LPJ3|K7LPJ3_SOYBN	tr|A0A0R0H1W3|A0A0R0H1W3_SOYBN Uncharacterized protein OS=Glycine max OX=3847 GN=100783150 PE=4 SV=1;tr|I1LJU3|I1LJU3_SOYBN Uncharacterized protein OS=Glycine max OX=3847 GN=100781521 PE=4 SV=2;tr|A0A0R0HGV8|A0A0R0HGV8_SOYBN Uncharacterized protein OS=Glyc	11	24.1	96.951	0	42.561	44643	51704	24684	51878	65369	37063	94789	111610	63465	120920	149600	109930	104010	128160	66381	132130	161610	106250	54
tr|A0A0R0H267|A0A0R0H267_SOYBN;tr|A0A0R0H987|A0A0R0H987_SOYBN;tr|K7LTH7|K7LTH7_SOYBN	tr|A0A0R0H267|A0A0R0H267_SOYBN;tr|A0A0R0H987|A0A0R0H987_SOYBN;tr|K7LTH7|K7LTH7_SOYBN	tr|A0A0R0H267|A0A0R0H267_SOYBN Prephenate dehydratase domain-containing protein OS=Glycine max OX=3847 GN=GLYMA_12G072500 PE=4 SV=1;tr|A0A0R0H987|A0A0R0H987_SOYBN Prephenate dehydratase domain-containing protein OS=Glycine max OX=3847 GN=GLYMA_12G072500 PE	2	10	30.547	0.0061526	2.545	0	0	0	0	0	0	305.67	242.67	603.41	692.19	865.31	355.42	0	0	0	0	0	0	2
tr|C6SWA8|C6SWA8_SOYBN;tr|A0A0R0H271|A0A0R0H271_SOYBN	tr|C6SWA8|C6SWA8_SOYBN;tr|A0A0R0H271|A0A0R0H271_SOYBN	tr|C6SWA8|C6SWA8_SOYBN Uncharacterized protein OS=Glycine max OX=3847 GN=100795924 PE=2 SV=1;tr|A0A0R0H271|A0A0R0H271_SOYBN Uncharacterized protein OS=Glycine max OX=3847 GN=GLYMA_13G221500 PE=3 SV=1	2	53.6	8.0765	0	11.857	17110	17465	5175.3	23781	21265	7831.7	123480	68582	32294	131520	81246	45561	105230	46965	31050	111330	51936	40835	27
tr|A0A0R0H289|A0A0R0H289_SOYBN;tr|C6ZJY9|C6ZJY9_SOYBN;tr|I1M1L2|I1M1L2_SOYBN;tr|A0A0R0FY73|A0A0R0FY73_SOYBN;tr|A0A0R0FP82|A0A0R0FP82_SOYBN;tr|A0A0R0FY89|A0A0R0FY89_SOYBN	tr|A0A0R0H289|A0A0R0H289_SOYBN;tr|C6ZJY9|C6ZJY9_SOYBN;tr|I1M1L2|I1M1L2_SOYBN	tr|A0A0R0H289|A0A0R0H289_SOYBN Serine hydroxymethyltransferase OS=Glycine max OX=3847 GN=100305381 PE=3 SV=1;tr|C6ZJY9|C6ZJY9_SOYBN Serine hydroxymethyltransferase OS=Glycine max OX=3847 GN=100305381 PE=2 SV=1;tr|I1M1L2|I1M1L2_SOYBN Serine hydroxymethyltra	20	45.4	57.378	0	116.79	257860	356490	135100	294330	417150	210540	204260	276460	107570	232740	329730	176020	260780	343030	155950	311200	402170	240130	141
tr|A0A0R0H2H7|A0A0R0H2H7_SOYBN	tr|A0A0R0H2H7|A0A0R0H2H7_SOYBN	tr|A0A0R0H2H7|A0A0R0H2H7_SOYBN Cupin_1 domain-containing protein OS=Glycine max OX=3847 GN=GLYMA_12G071600 PE=4 SV=1	1	11.2	13.776	0	323.31	168510	160650	156310	229460	215670	249570	159620	148630	141100	207250	195150	219380	181750	169150	155290	233080	231510	244180	52
tr|A0A0R0H2Q4|A0A0R0H2Q4_SOYBN;tr|I1LTQ2|I1LTQ2_SOYBN;tr|I1LRF1|I1LRF1_SOYBN;tr|I1LKS9|I1LKS9_SOYBN	tr|A0A0R0H2Q4|A0A0R0H2Q4_SOYBN	tr|A0A0R0H2Q4|A0A0R0H2Q4_SOYBN Epimerase domain-containing protein OS=Glycine max OX=3847 GN=GLYMA_12G084100 PE=4 SV=1	3	49.1	37.94	0	10.967	31436	30511	25916	41579	41958	41639	26435	26300	23463	36158	34196	36285	28271	27850	22034	34491	35858	38989	12
tr|I1LQY1|I1LQY1_SOYBN;tr|A0A0R0H2W3|A0A0R0H2W3_SOYBN;tr|I1LQY0|I1LQY0_SOYBN;tr|I1LE27|I1LE27_SOYBN	tr|I1LQY1|I1LQY1_SOYBN;tr|A0A0R0H2W3|A0A0R0H2W3_SOYBN;tr|I1LQY0|I1LQY0_SOYBN;tr|I1LE27|I1LE27_SOYBN	tr|I1LQY1|I1LQY1_SOYBN Uncharacterized protein OS=Glycine max OX=3847 GN=100794797 PE=4 SV=1;tr|A0A0R0H2W3|A0A0R0H2W3_SOYBN Uncharacterized protein OS=Glycine max OX=3847 GN=100794797 PE=3 SV=1;tr|I1LQY0|I1LQY0_SOYBN Uncharacterized protein OS=Glycine max	1	2.4	74.705	0.00068431	3.5674	0	0	0	0	0	0	1262.5	1363.4	1756.9	2168.3	2073.6	2064.3	0	0	0	0	0	0	1
tr|A0A0R0H2Z4|A0A0R0H2Z4_SOYBN;tr|I1M2T0|I1M2T0_SOYBN;tr|I1M2S9|I1M2S9_SOYBN;tr|K7M215|K7M215_SOYBN;tr|I1MUC6|I1MUC6_SOYBN;tr|I1K1D7|I1K1D7_SOYBN;tr|I1KDA4|I1KDA4_SOYBN	tr|A0A0R0H2Z4|A0A0R0H2Z4_SOYBN;tr|I1M2T0|I1M2T0_SOYBN;tr|I1M2S9|I1M2S9_SOYBN	tr|A0A0R0H2Z4|A0A0R0H2Z4_SOYBN Uncharacterized protein OS=Glycine max OX=3847 GN=100781923 PE=3 SV=1;tr|I1M2T0|I1M2T0_SOYBN Uncharacterized protein OS=Glycine max OX=3847 GN=100781923 PE=4 SV=1;tr|I1M2S9|I1M2S9_SOYBN Uncharacterized protein OS=Glycine max	15	35.5	59.877	0	215.85	453980	734100	226780	554060	863360	392660	397240	627730	214690	491750	747600	368120	455620	703900	257460	568870	833850	440310	164
tr|A0A0R0H3E6|A0A0R0H3E6_SOYBN;tr|A0A0R0H303|A0A0R0H303_SOYBN;tr|A0A0R0H4I3|A0A0R0H4I3_SOYBN;tr|I1LR08|I1LR08_SOYBN;tr|I1M4P0|I1M4P0_SOYBN;tr|K7M9K9|K7M9K9_SOYBN	tr|A0A0R0H3E6|A0A0R0H3E6_SOYBN;tr|A0A0R0H303|A0A0R0H303_SOYBN;tr|A0A0R0H4I3|A0A0R0H4I3_SOYBN;tr|I1LR08|I1LR08_SOYBN;tr|I1M4P0|I1M4P0_SOYBN;tr|K7M9K9|K7M9K9_SOYBN	tr|A0A0R0H3E6|A0A0R0H3E6_SOYBN V-type proton ATPase subunit a OS=Glycine max OX=3847 GN=100800799 PE=3 SV=1;tr|A0A0R0H303|A0A0R0H303_SOYBN V-type proton ATPase subunit a OS=Glycine max OX=3847 GN=100800799 PE=3 SV=1;tr|A0A0R0H4I3|A0A0R0H4I3_SOYBN V-type pr	1	2	85.986	0	3.865	2688.2	2639	2190.2	3043.9	2968.5	4020.2	0	0	0	0	0	0	2740	2133.7	2048.2	2947.8	3185.9	3318.5	3
tr|K7LTX5|K7LTX5_SOYBN;tr|A0A0R0HFW9|A0A0R0HFW9_SOYBN;tr|I1LRL8|I1LRL8_SOYBN;tr|A0A0R0H385|A0A0R0H385_SOYBN;tr|A0A0R0HAA4|A0A0R0HAA4_SOYBN	tr|K7LTX5|K7LTX5_SOYBN;tr|A0A0R0HFW9|A0A0R0HFW9_SOYBN;tr|I1LRL8|I1LRL8_SOYBN;tr|A0A0R0H385|A0A0R0H385_SOYBN;tr|A0A0R0HAA4|A0A0R0HAA4_SOYBN	tr|K7LTX5|K7LTX5_SOYBN Serine/threonine-protein phosphatase OS=Glycine max OX=3847 GN=100788485 PE=3 SV=1;tr|A0A0R0HFW9|A0A0R0HFW9_SOYBN Serine/threonine-protein phosphatase OS=Glycine max OX=3847 GN=100788485 PE=3 SV=1;tr|I1LRL8|I1LRL8_SOYBN Serine/threon	2	12.3	106.17	0	27.669	9688	10941	8301.2	11613	11740	12525	4173.4	3360.6	4351.5	6223.7	5072.5	6016.6	6519.1	5884.7	6590.4	8903.2	7447.2	10342	16
tr|A0A0R0H390|A0A0R0H390_SOYBN;tr|I1LU78|I1LU78_SOYBN;tr|I1M423|I1M423_SOYBN	tr|A0A0R0H390|A0A0R0H390_SOYBN;tr|I1LU78|I1LU78_SOYBN;tr|I1M423|I1M423_SOYBN	tr|A0A0R0H390|A0A0R0H390_SOYBN Uncharacterized protein OS=Glycine max OX=3847 GN=100805809 PE=4 SV=1;tr|I1LU78|I1LU78_SOYBN Uncharacterized protein OS=Glycine max OX=3847 GN=100804178 PE=4 SV=1;tr|I1M423|I1M423_SOYBN Uncharacterized protein OS=Glycine max	3	18.2	27.305	0	10.053	1356.2	1282.7	717.26	1495.3	1538	2095.2	2712	6666.7	1351.4	3659.1	6478.6	2516.1	10947	14417	9631.6	11825	13789	9460.3	8
tr|A0A0R0H3C2|A0A0R0H3C2_SOYBN;tr|I1LRQ2|I1LRQ2_SOYBN	tr|A0A0R0H3C2|A0A0R0H3C2_SOYBN;tr|I1LRQ2|I1LRQ2_SOYBN	tr|A0A0R0H3C2|A0A0R0H3C2_SOYBN NEDD8-activating enzyme E1 regulatory subunit OS=Glycine max OX=3847 GN=100777973 PE=3 SV=1;tr|I1LRQ2|I1LRQ2_SOYBN NEDD8-activating enzyme E1 regulatory subunit OS=Glycine max OX=3847 GN=100777973 PE=3 SV=1	2	27.4	55.047	0	5.0263	1321	3049.3	14.685	1656.4	3343.1	166.78	805.03	1351.6	0	956.99	1753.1	184.19	1356.3	2469.5	101.44	1261.3	2341	246.12	5
tr|C6TFA8|C6TFA8_SOYBN;tr|A0A0R0H3H7|A0A0R0H3H7_SOYBN	tr|C6TFA8|C6TFA8_SOYBN;tr|A0A0R0H3H7|A0A0R0H3H7_SOYBN	tr|C6TFA8|C6TFA8_SOYBN ML domain-containing protein OS=Glycine max OX=3847 GN=100818265 PE=2 SV=1;tr|A0A0R0H3H7|A0A0R0H3H7_SOYBN ML domain-containing protein OS=Glycine max OX=3847 GN=100818265 PE=4 SV=1	3	25.8	17.175	0	7.3485	5925.5	8598.8	1104.7	4713.2	8998.9	1229.4	16026	28708	1840	14861	29272	4649.3	5867.8	8643.8	1176.9	6020.8	9438.2	1091.7	5
tr|A0A0R0H3J2|A0A0R0H3J2_SOYBN;tr|A0A0R0H4W2|A0A0R0H4W2_SOYBN	tr|A0A0R0H3J2|A0A0R0H3J2_SOYBN;tr|A0A0R0H4W2|A0A0R0H4W2_SOYBN	tr|A0A0R0H3J2|A0A0R0H3J2_SOYBN Serine/threonine-protein phosphatase OS=Glycine max OX=3847 GN=100776048 PE=3 SV=1;tr|A0A0R0H4W2|A0A0R0H4W2_SOYBN Serine/threonine-protein phosphatase OS=Glycine max OX=3847 GN=100776048 PE=3 SV=1	1	14	105.23	0	4.7423	773.42	922.17	926.69	930.79	1251.5	372.9	771.14	951.41	1150.5	1540.1	1895.4	1081.6	808.77	557.21	770.1	1761.6	1103.7	736.14	4
tr|A0A0R0H3M6|A0A0R0H3M6_SOYBN;tr|K7KY75|K7KY75_SOYBN	tr|A0A0R0H3M6|A0A0R0H3M6_SOYBN;tr|K7KY75|K7KY75_SOYBN	tr|A0A0R0H3M6|A0A0R0H3M6_SOYBN Uncharacterized protein OS=Glycine max OX=3847 GN=100785994 PE=4 SV=1;tr|K7KY75|K7KY75_SOYBN Uncharacterized protein OS=Glycine max OX=3847 GN=100818802 PE=4 SV=1	1	3.8	34.472	0.0085845	2.334	216.28	298.7	267.73	597.4	495.92	775.54	207.19	225.46	259.57	554.07	269.16	985.97	300.69	203.91	486.26	785.07	550.77	646.49	3
tr|A0A0R0H4A8|A0A0R0H4A8_SOYBN;tr|K7M2S2|K7M2S2_SOYBN;tr|I1M3W8|I1M3W8_SOYBN;tr|A0A0R0H958|A0A0R0H958_SOYBN;tr|I1LUD4|I1LUD4_SOYBN;tr|A0A0R0HKA4|A0A0R0HKA4_SOYBN;tr|K7LW07|K7LW07_SOYBN;tr|A0A0R0H811|A0A0R0H811_SOYBN	tr|A0A0R0H4A8|A0A0R0H4A8_SOYBN;tr|K7M2S2|K7M2S2_SOYBN;tr|I1M3W8|I1M3W8_SOYBN;tr|A0A0R0H958|A0A0R0H958_SOYBN;tr|I1LUD4|I1LUD4_SOYBN;tr|A0A0R0HKA4|A0A0R0HKA4_SOYBN;tr|K7LW07|K7LW07_SOYBN;tr|A0A0R0H811|A0A0R0H811_SOYBN	tr|A0A0R0H4A8|A0A0R0H4A8_SOYBN Pep3_Vps18 domain-containing protein OS=Glycine max OX=3847 GN=100793073 PE=4 SV=1;tr|K7M2S2|K7M2S2_SOYBN Pep3_Vps18 domain-containing protein OS=Glycine max OX=3847 GN=100793073 PE=4 SV=1;tr|I1M3W8|I1M3W8_SOYBN Pep3_Vps18 do	7	9.9	100.73	0	15.824	13173	13242	10446	18606	20336	18204	2189	5102.1	213.13	3200.6	6464.8	425.15	16370	14623	13774	24518	23238	24132	13
tr|A0A0R0H4C5|A0A0R0H4C5_SOYBN;tr|A0A0R0JUR0|A0A0R0JUR0_SOYBN;tr|I1LS27|I1LS27_SOYBN;tr|I1KF18|I1KF18_SOYBN;tr|I1M3S5|I1M3S5_SOYBN	tr|A0A0R0H4C5|A0A0R0H4C5_SOYBN;tr|A0A0R0JUR0|A0A0R0JUR0_SOYBN;tr|I1LS27|I1LS27_SOYBN;tr|I1KF18|I1KF18_SOYBN	tr|A0A0R0H4C5|A0A0R0H4C5_SOYBN Cellulase domain-containing protein OS=Glycine max OX=3847 GN=100811461 PE=3 SV=1;tr|A0A0R0JUR0|A0A0R0JUR0_SOYBN Cellulase domain-containing protein OS=Glycine max OX=3847 GN=100806003 PE=3 SV=1;tr|I1LS27|I1LS27_SOYBN Cellula	5	21.5	35.538	0	22.214	10899	15117	7205.6	12992	15336	10970	21928	30250	14846	27558	34306	19854	22409	30523	11663	26433	36117	18574	23
tr|A0A0R0H4D9|A0A0R0H4D9_SOYBN;tr|I1M4J9|I1M4J9_SOYBN	tr|A0A0R0H4D9|A0A0R0H4D9_SOYBN;tr|I1M4J9|I1M4J9_SOYBN	tr|A0A0R0H4D9|A0A0R0H4D9_SOYBN Uncharacterized protein OS=Glycine max OX=3847 GN=100802276 PE=4 SV=1;tr|I1M4J9|I1M4J9_SOYBN Uncharacterized protein OS=Glycine max OX=3847 GN=100802276 PE=4 SV=1	2	15.3	94.447	0	13.774	11004	9206.5	9843	12277	11856	13600	8786.4	9890.8	9116.9	12783	11272	11676	11461	10233	9481.5	14507	13062	15117	12
tr|A0A0R0H4Y1|A0A0R0H4Y1_SOYBN;tr|I1KEH2|I1KEH2_SOYBN;tr|A0A0R0HHA4|A0A0R0HHA4_SOYBN;tr|K7LW82|K7LW82_SOYBN;tr|A0A0R0H5U3|A0A0R0H5U3_SOYBN;tr|I1M3J6|I1M3J6_SOYBN;tr|I1LUQ2|I1LUQ2_SOYBN	tr|A0A0R0H4Y1|A0A0R0H4Y1_SOYBN;tr|I1KEH2|I1KEH2_SOYBN;tr|A0A0R0HHA4|A0A0R0HHA4_SOYBN	tr|A0A0R0H4Y1|A0A0R0H4Y1_SOYBN Thioredoxin domain-containing protein OS=Glycine max OX=3847 GN=100787595 PE=4 SV=1;tr|I1KEH2|I1KEH2_SOYBN Thioredoxin domain-containing protein OS=Glycine max OX=3847 GN=100793435 PE=4 SV=1;tr|A0A0R0HHA4|A0A0R0HHA4_SOYBN Thi	3	8.8	43.313	0	17.917	4556.8	4907.3	4753.5	8262.4	7964.2	8706.5	14993	12347	11817	20419	21101	17550	3441.4	3723.9	3532.9	5413	5572.8	5491.4	14
tr|I1M535|I1M535_SOYBN;tr|I1MD85|I1MD85_SOYBN;tr|A0A0R0H501|A0A0R0H501_SOYBN;tr|I1MD84|I1MD84_SOYBN	tr|I1M535|I1M535_SOYBN;tr|I1MD85|I1MD85_SOYBN;tr|A0A0R0H501|A0A0R0H501_SOYBN;tr|I1MD84|I1MD84_SOYBN	tr|I1M535|I1M535_SOYBN Uncharacterized protein OS=Glycine max OX=3847 GN=100804199 PE=4 SV=2;tr|I1MD85|I1MD85_SOYBN Uncharacterized protein OS=Glycine max OX=3847 GN=100817761 PE=4 SV=1;tr|A0A0R0H501|A0A0R0H501_SOYBN Uncharacterized protein OS=Glycine max	1	1.2	143.51	0.001768	3.2477	0	0	0	0	0	0	0	0	0	0	0	0	0	0	0	0	0	0	1
tr|A0A0R0H569|A0A0R0H569_SOYBN;tr|I1M597|I1M597_SOYBN	tr|A0A0R0H569|A0A0R0H569_SOYBN;tr|I1M597|I1M597_SOYBN	tr|A0A0R0H569|A0A0R0H569_SOYBN Lipoxygenase OS=Glycine max OX=3847 GN=GLYMA_13G347600 PE=3 SV=1;tr|I1M597|I1M597_SOYBN Lipoxygenase OS=Glycine max OX=3847 GN=GLYMA_13G347600 PE=3 SV=2	2	67.6	92.811	0	323.31	13243000	20531000	6299500	15387000	23442000	10330000	13322000	20626000	6308200	15630000	23779000	10537000	14853000	22817000	6942400	17542000	26628000	11652000	2680
tr|A0A0R0H5H3|A0A0R0H5H3_SOYBN;tr|I1ME71|I1ME71_SOYBN;tr|C6TLP0|C6TLP0_SOYBN	tr|A0A0R0H5H3|A0A0R0H5H3_SOYBN;tr|I1ME71|I1ME71_SOYBN;tr|C6TLP0|C6TLP0_SOYBN	tr|A0A0R0H5H3|A0A0R0H5H3_SOYBN Uncharacterized protein OS=Glycine max OX=3847 GN=100788853 PE=4 SV=1;tr|I1ME71|I1ME71_SOYBN Uncharacterized protein OS=Glycine max OX=3847 GN=GLYMA_15G064300 PE=4 SV=1;tr|C6TLP0|C6TLP0_SOYBN Uncharacterized protein OS=Glycin	1	9.1	20.96	0	7.1418	1917.8	3218.9	122	1627.8	1950.2	289.15	3256	4184.6	1090.7	2288.4	3197.5	1866.3	1276	1366.7	0	450.66	1951.9	383.76	5
tr|K7M368|K7M368_SOYBN;tr|A0A0R0H6Y4|A0A0R0H6Y4_SOYBN;tr|A0A0R0HJ38|A0A0R0HJ38_SOYBN;tr|A0A0R0HGD4|A0A0R0HGD4_SOYBN;tr|A0A0R0H6P7|A0A0R0H6P7_SOYBN;tr|K7M367|K7M367_SOYBN	tr|K7M368|K7M368_SOYBN;tr|A0A0R0H6Y4|A0A0R0H6Y4_SOYBN;tr|A0A0R0HJ38|A0A0R0HJ38_SOYBN;tr|A0A0R0HGD4|A0A0R0HGD4_SOYBN;tr|A0A0R0H6P7|A0A0R0H6P7_SOYBN;tr|K7M367|K7M367_SOYBN	tr|K7M368|K7M368_SOYBN Uncharacterized protein OS=Glycine max OX=3847 GN=100814534 PE=4 SV=1;tr|A0A0R0H6Y4|A0A0R0H6Y4_SOYBN Uncharacterized protein OS=Glycine max OX=3847 GN=GLYMA_12G172200 PE=4 SV=1;tr|A0A0R0HJ38|A0A0R0HJ38_SOYBN Uncharacterized protein O	1	3.9	57.133	0.0046006	2.7336	1472.6	1114.6	1264.6	1834.5	1650.6	1780	0	0	0	0	0	0	906.74	864.5	602.84	1051.4	679.27	1160.4	2
tr|K7LVG8|K7LVG8_SOYBN;tr|I1LTI0|I1LTI0_SOYBN;tr|C6TLJ6|C6TLJ6_SOYBN;tr|A0A0R0H6W8|A0A0R0H6W8_SOYBN;tr|I1M4K4|I1M4K4_SOYBN	tr|K7LVG8|K7LVG8_SOYBN;tr|I1LTI0|I1LTI0_SOYBN;tr|C6TLJ6|C6TLJ6_SOYBN;tr|A0A0R0H6W8|A0A0R0H6W8_SOYBN;tr|I1M4K4|I1M4K4_SOYBN	tr|K7LVG8|K7LVG8_SOYBN Uncharacterized protein OS=Glycine max OX=3847 GN=GLYMA_12G172500 PE=3 SV=1;tr|I1LTI0|I1LTI0_SOYBN Uncharacterized protein OS=Glycine max OX=3847 GN=GLYMA_12G172500 PE=3 SV=1;tr|C6TLJ6|C6TLJ6_SOYBN Uncharacterized protein OS=Glycine	5	23.6	27.162	0	82.664	95782	112640	61877	135320	188460	105010	70197	79643	46360	106220	129020	87382	77576	85276	53841	124790	141120	113880	37
tr|I1LU23|I1LU23_SOYBN;tr|A0A0R0HE75|A0A0R0HE75_SOYBN;tr|I1M467|I1M467_SOYBN;tr|A0A0R0H7B6|A0A0R0H7B6_SOYBN	tr|I1LU23|I1LU23_SOYBN;tr|A0A0R0HE75|A0A0R0HE75_SOYBN;tr|I1M467|I1M467_SOYBN;tr|A0A0R0H7B6|A0A0R0H7B6_SOYBN	tr|I1LU23|I1LU23_SOYBN Uncharacterized protein OS=Glycine max OX=3847 GN=100780275 PE=4 SV=1;tr|A0A0R0HE75|A0A0R0HE75_SOYBN RING-type domain-containing protein OS=Glycine max OX=3847 GN=100780275 PE=4 SV=1;tr|I1M467|I1M467_SOYBN RING-type domain-containing	1	4.1	34.546	0.0078471	2.3793	972.43	645.45	599.77	1215.2	1025.6	752.06	0	0	0	0	0	0	2929	2815.3	2736.2	4672.2	4309.4	4878.4	3
tr|A0A0R0H902|A0A0R0H902_SOYBN;tr|A0A0R0HH94|A0A0R0HH94_SOYBN	tr|A0A0R0H902|A0A0R0H902_SOYBN;tr|A0A0R0HH94|A0A0R0HH94_SOYBN	tr|A0A0R0H902|A0A0R0H902_SOYBN GRAS domain-containing protein OS=Glycine max OX=3847 GN=GLYMA_12G216100 PE=3 SV=1;tr|A0A0R0HH94|A0A0R0HH94_SOYBN GRAS domain-containing protein OS=Glycine max OX=3847 GN=GLYMA_12G216100 PE=3 SV=1	1	4.6	45.159	0.0049834	2.6684	0	0	0	0	0	0	854.34	1696.3	1417.2	1913.6	2349.3	1309.6	982.22	1199.1	773.72	952.76	1588.4	924.2	2
tr|A0A0R0H9D3|A0A0R0H9D3_SOYBN;tr|I1LJ18|I1LJ18_SOYBN;tr|I1LJ19|I1LJ19_SOYBN	tr|A0A0R0H9D3|A0A0R0H9D3_SOYBN;tr|I1LJ18|I1LJ18_SOYBN;tr|I1LJ19|I1LJ19_SOYBN	tr|A0A0R0H9D3|A0A0R0H9D3_SOYBN HECT domain-containing protein OS=Glycine max OX=3847 GN=GLYMA_12G032500 PE=4 SV=1;tr|I1LJ18|I1LJ18_SOYBN HECT domain-containing protein OS=Glycine max OX=3847 GN=100804501 PE=4 SV=1;tr|I1LJ19|I1LJ19_SOYBN HECT domain-contain	10	14.4	190.2	0	45.045	35606	49928	21286	39534	51630	27802	52619	73694	30862	58577	82973	44767	36685	54070	23129	39260	54635	27237	41
tr|A0A0R0H9F2|A0A0R0H9F2_SOYBN;tr|I1M359|I1M359_SOYBN	tr|A0A0R0H9F2|A0A0R0H9F2_SOYBN;tr|I1M359|I1M359_SOYBN	tr|A0A0R0H9F2|A0A0R0H9F2_SOYBN PPM-type phosphatase domain-containing protein OS=Glycine max OX=3847 GN=GLYMA_12G226100 PE=3 SV=1;tr|I1M359|I1M359_SOYBN PPM-type phosphatase domain-containing protein OS=Glycine max OX=3847 GN=100815245 PE=3 SV=1	4	24.5	29.35	0	12.965	7929.1	6562.3	6923.2	11733	11519	11701	9965.9	8508.4	7587	12084	14069	14635	10321	11692	9383.8	19146	16298	17451	11
tr|A0A0R0H9T5|A0A0R0H9T5_SOYBN;tr|I1N9L2|I1N9L2_SOYBN;tr|I1N9L1|I1N9L1_SOYBN;tr|A0A0R0JJE4|A0A0R0JJE4_SOYBN;tr|I1K8X4|I1K8X4_SOYBN;tr|K7KIK5|K7KIK5_SOYBN;tr|A0A0R0GCC6|A0A0R0GCC6_SOYBN;tr|I1K8X2|I1K8X2_SOYBN	tr|A0A0R0H9T5|A0A0R0H9T5_SOYBN	tr|A0A0R0H9T5|A0A0R0H9T5_SOYBN Peptidyl-prolyl cis-trans isomerase OS=Glycine max OX=3847 GN=GLYMA_12G024700 PE=3 SV=1	7	80.2	18.126	0	73.977	560530	950100	169960	590650	946070	332680	783270	1176800	187590	776740	1324500	340510	555990	818270	193720	582600	885720	330950	174
tr|A0A0R0HA20|A0A0R0HA20_SOYBN;tr|I1LP44|I1LP44_SOYBN;tr|I1LP45|I1LP45_SOYBN;tr|I1LP46|I1LP46_SOYBN;tr|A0A0R0H054|A0A0R0H054_SOYBN;tr|A0A0R0HDE0|A0A0R0HDE0_SOYBN;tr|I1LP48|I1LP48_SOYBN	tr|A0A0R0HA20|A0A0R0HA20_SOYBN;tr|I1LP44|I1LP44_SOYBN;tr|I1LP45|I1LP45_SOYBN;tr|I1LP46|I1LP46_SOYBN	tr|A0A0R0HA20|A0A0R0HA20_SOYBN Uncharacterized protein OS=Glycine max OX=3847 GN=100500200 PE=3 SV=1;tr|I1LP44|I1LP44_SOYBN Uncharacterized protein OS=Glycine max OX=3847 GN=100500200 PE=3 SV=1;tr|I1LP45|I1LP45_SOYBN Uncharacterized protein OS=Glycine max	19	61.3	40.019	0	323.31	1285000	1691100	665940	1059300	1476600	763430	1364500	1925100	533900	1083200	1649600	634050	1253500	1836300	470080	966510	1514200	566120	242
tr|A0A0R0HAM0|A0A0R0HAM0_SOYBN	tr|A0A0R0HAM0|A0A0R0HAM0_SOYBN	tr|A0A0R0HAM0|A0A0R0HAM0_SOYBN Uncharacterized protein OS=Glycine max OX=3847 GN=GLYMA_11G015100 PE=3 SV=1	2	43.2	41.867	0	71.012	241350	242220	225480	225870	275560	243540	266680	264370	251330	269850	312920	289630	294130	302410	278040	274530	344290	311630	50
tr|A0A0R0HDV9|A0A0R0HDV9_SOYBN;tr|A0A0R0HAN0|A0A0R0HAN0_SOYBN;tr|A0A0R0HS89|A0A0R0HS89_SOYBN;tr|K7LSR0|K7LSR0_SOYBN;tr|I1LPK1|I1LPK1_SOYBN;tr|K7LNY1|K7LNY1_SOYBN;tr|K7LNX9|K7LNX9_SOYBN	tr|A0A0R0HDV9|A0A0R0HDV9_SOYBN;tr|A0A0R0HAN0|A0A0R0HAN0_SOYBN;tr|A0A0R0HS89|A0A0R0HS89_SOYBN;tr|K7LSR0|K7LSR0_SOYBN;tr|I1LPK1|I1LPK1_SOYBN;tr|K7LNY1|K7LNY1_SOYBN;tr|K7LNX9|K7LNX9_SOYBN	tr|A0A0R0HDV9|A0A0R0HDV9_SOYBN Protein kinase domain-containing protein OS=Glycine max OX=3847 GN=100803471 PE=4 SV=1;tr|A0A0R0HAN0|A0A0R0HAN0_SOYBN Protein kinase domain-containing protein OS=Glycine max OX=3847 GN=100803471 PE=4 SV=1;tr|A0A0R0HS89|A0A0R0	1	1.2	149.14	0.002382	3.0875	0	177.55	353.17	232.12	0	267.89	0	0	222.74	0	0	263.74	213.85	278.19	0	341	283.66	311.66	3
tr|A0A0R0HAW4|A0A0R0HAW4_SOYBN;tr|K7LMF5|K7LMF5_SOYBN	tr|A0A0R0HAW4|A0A0R0HAW4_SOYBN;tr|K7LMF5|K7LMF5_SOYBN	tr|A0A0R0HAW4|A0A0R0HAW4_SOYBN Uncharacterized protein OS=Glycine max OX=3847 GN=100793905 PE=4 SV=1;tr|K7LMF5|K7LMF5_SOYBN Uncharacterized protein OS=Glycine max OX=3847 GN=100793905 PE=4 SV=1	1	3	55.616	0.0067526	2.5184	0	0	0	0	173.67	0	0	0	0	0	0	0	0	0	0	0	0	0	1
tr|A0A0R0HC39|A0A0R0HC39_SOYBN;tr|I1LR30|I1LR30_SOYBN;tr|A0A0R0H360|A0A0R0H360_SOYBN	tr|A0A0R0HC39|A0A0R0HC39_SOYBN;tr|I1LR30|I1LR30_SOYBN;tr|A0A0R0H360|A0A0R0H360_SOYBN	tr|A0A0R0HC39|A0A0R0HC39_SOYBN Uncharacterized protein OS=Glycine max OX=3847 GN=100808087 PE=4 SV=1;tr|I1LR30|I1LR30_SOYBN Uncharacterized protein OS=Glycine max OX=3847 GN=100808087 PE=4 SV=2;tr|A0A0R0H360|A0A0R0H360_SOYBN Uncharacterized protein OS=Glyc	2	21.7	89.874	0	6.84	237.57	234.55	187.5	711.13	591.83	412.84	340.39	216.03	319.38	397.83	243.57	645.14	2904.9	1882.5	2358.4	3481.2	3592.1	3855.6	4
tr|I1MCI6|I1MCI6_SOYBN;tr|C6T4K6|C6T4K6_SOYBN;tr|I1M5R0|I1M5R0_SOYBN;tr|A0A0R0HCA5|A0A0R0HCA5_SOYBN	tr|I1MCI6|I1MCI6_SOYBN;tr|C6T4K6|C6T4K6_SOYBN;tr|I1M5R0|I1M5R0_SOYBN;tr|A0A0R0HCA5|A0A0R0HCA5_SOYBN	tr|I1MCI6|I1MCI6_SOYBN Uncharacterized protein OS=Glycine max OX=3847 GN=GLYMA_15G010900 PE=4 SV=1;tr|C6T4K6|C6T4K6_SOYBN Uncharacterized protein OS=Glycine max OX=3847 GN=100527520 PE=2 SV=1;tr|I1M5R0|I1M5R0_SOYBN Uncharacterized protein OS=Glycine max OX	2	21.1	16.937	0	6.469	6944.5	6085.1	8709	13604	12194	9865.7	9126.3	9899	9940	15316	14920	11271	12885	14020	15315	22053	19392	19226	8
tr|A0A0R0HCG7|A0A0R0HCG7_SOYBN	tr|A0A0R0HCG7|A0A0R0HCG7_SOYBN	tr|A0A0R0HCG7|A0A0R0HCG7_SOYBN PH domain-containing protein OS=Glycine max OX=3847 GN=GLYMA_11G039900 PE=4 SV=1	72	22	484.72	0	323.31	402910	467060	272990	405460	504120	353310	395940	484870	261920	419370	520480	352830	408520	525530	256390	416550	536210	350890	288
tr|A0A0R0HCK9|A0A0R0HCK9_SOYBN;tr|I1LH06|I1LH06_SOYBN	tr|A0A0R0HCK9|A0A0R0HCK9_SOYBN;tr|I1LH06|I1LH06_SOYBN	tr|A0A0R0HCK9|A0A0R0HCK9_SOYBN Uncharacterized protein OS=Glycine max OX=3847 GN=100791104 PE=4 SV=1;tr|I1LH06|I1LH06_SOYBN Uncharacterized protein OS=Glycine max OX=3847 GN=100791104 PE=4 SV=1	2	7.1	38.998	0	9.7074	11876	9277.7	11230	14361	14187	15539	9219	10171	8671.3	12573	12880	14780	10533	8934	9184.3	13354	12985	12595	6
tr|K7LN96|K7LN96_SOYBN;tr|A0A0R0HCL9|A0A0R0HCL9_SOYBN;tr|I1LHG7|I1LHG7_SOYBN	tr|K7LN96|K7LN96_SOYBN;tr|A0A0R0HCL9|A0A0R0HCL9_SOYBN;tr|I1LHG7|I1LHG7_SOYBN	tr|K7LN96|K7LN96_SOYBN Uncharacterized protein OS=Glycine max OX=3847 GN=100782046 PE=4 SV=1;tr|A0A0R0HCL9|A0A0R0HCL9_SOYBN Uncharacterized protein OS=Glycine max OX=3847 GN=100782046 PE=4 SV=1;tr|I1LHG7|I1LHG7_SOYBN Uncharacterized protein OS=Glycine max	2	7.7	59.688	0	3.8799	206.19	602.15	980.21	927.04	495.68	892.96	0	0	0	0	0	0	530.89	255.43	239.27	572.48	255.37	711.5	5
tr|A0A0R0HCP4|A0A0R0HCP4_SOYBN;tr|I1LHI0|I1LHI0_SOYBN	tr|A0A0R0HCP4|A0A0R0HCP4_SOYBN;tr|I1LHI0|I1LHI0_SOYBN	tr|A0A0R0HCP4|A0A0R0HCP4_SOYBN AB hydrolase-1 domain-containing protein OS=Glycine max OX=3847 GN=100818925 PE=4 SV=1;tr|I1LHI0|I1LHI0_SOYBN AB hydrolase-1 domain-containing protein OS=Glycine max OX=3847 GN=100818925 PE=4 SV=1	1	4.6	29.86	0.00045788	3.6073	0	0	0	0	0	0	0	0	0	0	0	0	0	0	0	0	0	0	1
tr|A0A0R0HDA3|A0A0R0HDA3_SOYBN	tr|A0A0R0HDA3|A0A0R0HDA3_SOYBN	tr|A0A0R0HDA3|A0A0R0HDA3_SOYBN Protein disulfide-isomerase OS=Glycine max OX=3847 GN=GLYMA_12G172800 PE=3 SV=1	9	42.4	67.311	0	30.65	49932	71870	16977	56792	80408	26266	59526	86586	19906	67287	99063	30629	56019	83155	15821	59912	92878	25977	57
tr|A0A0R0HDU9|A0A0R0HDU9_SOYBN	tr|A0A0R0HDU9|A0A0R0HDU9_SOYBN	tr|A0A0R0HDU9|A0A0R0HDU9_SOYBN Uncharacterized protein OS=Glycine max OX=3847 GN=GLYMA_12G026600 PE=4 SV=1	1	1.4	157.69	0.0092556	2.227	0	0	0	0	0	0	824.86	1328.2	0	123.3	1665.7	0	847.28	4101.6	0	656.95	3074.4	0	2
tr|A0A0R0HDX9|A0A0R0HDX9_SOYBN;tr|I1M5X1|I1M5X1_SOYBN;tr|I1LI32|I1LI32_SOYBN;tr|A0A0R0HE89|A0A0R0HE89_SOYBN	tr|A0A0R0HDX9|A0A0R0HDX9_SOYBN;tr|I1M5X1|I1M5X1_SOYBN;tr|I1LI32|I1LI32_SOYBN;tr|A0A0R0HE89|A0A0R0HE89_SOYBN	tr|A0A0R0HDX9|A0A0R0HDX9_SOYBN Iso_dh domain-containing protein OS=Glycine max OX=3847 GN=100807689 PE=4 SV=1;tr|I1M5X1|I1M5X1_SOYBN 3-isopropylmalate dehydrogenase OS=Glycine max OX=3847 GN=100793433 PE=3 SV=1;tr|I1LI32|I1LI32_SOYBN 3-isopropylmalate dehy	5	54.5	39.954	0	91.204	139330	180230	105110	176740	228140	160670	106010	142830	80963	137130	184200	124810	176700	196940	142410	234970	255570	235170	60
tr|I1LIN0|I1LIN0_SOYBN;tr|A0A0R0HEI5|A0A0R0HEI5_SOYBN	tr|I1LIN0|I1LIN0_SOYBN;tr|A0A0R0HEI5|A0A0R0HEI5_SOYBN	tr|I1LIN0|I1LIN0_SOYBN Uncharacterized protein OS=Glycine max OX=3847 GN=100815181 PE=3 SV=1;tr|A0A0R0HEI5|A0A0R0HEI5_SOYBN Uncharacterized protein OS=Glycine max OX=3847 GN=100815181 PE=3 SV=1	2	26.1	56.308	0.0023856	3.0977	1194.1	207.05	742.86	1941.3	1062.5	969.6	0	0	0	0	0	0	771.08	1054.6	995.9	1189.5	600.24	1325.4	3
tr|A0A0R0HEJ6|A0A0R0HEJ6_SOYBN;tr|K7LSL4|K7LSL4_SOYBN;tr|I1LIM1|I1LIM1_SOYBN	tr|A0A0R0HEJ6|A0A0R0HEJ6_SOYBN;tr|K7LSL4|K7LSL4_SOYBN;tr|I1LIM1|I1LIM1_SOYBN	tr|A0A0R0HEJ6|A0A0R0HEJ6_SOYBN Phosphotransferase OS=Glycine max OX=3847 GN=100813589 PE=3 SV=1;tr|K7LSL4|K7LSL4_SOYBN Phosphotransferase OS=Glycine max OX=3847 GN=100790064 PE=3 SV=1;tr|I1LIM1|I1LIM1_SOYBN Phosphotransferase OS=Glycine max OX=3847 GN=1008	1	5.7	40.362	0.0089303	2.2847	747.14	706.5	809.21	1408.9	1075.3	945.6	0	0	0	0	0	0	0	0	0	0	0	0	1
tr|A0A0R0HEL8|A0A0R0HEL8_SOYBN;sp|Q8W171|CYP1_SOYBN;sp|P86548|SBTXB_SOYBN	tr|A0A0R0HEL8|A0A0R0HEL8_SOYBN;sp|Q8W171|CYP1_SOYBN	tr|A0A0R0HEL8|A0A0R0HEL8_SOYBN Peptidyl-prolyl cis-trans isomerase OS=Glycine max OX=3847 GN=GLYMA_11G098700 PE=3 SV=1;sp|Q8W171|CYP1_SOYBN Peptidyl-prolyl cis-trans isomerase 1 OS=Glycine max OX=3847 GN=Cyp1 PE=2 SV=1	6	61	18.225	0	303.65	158210	207550	90140	202810	268010	169530	181500	225600	99500	244730	308500	187420	140880	175600	81158	172480	216800	139790	108
tr|A0A0R0HER9|A0A0R0HER9_SOYBN;tr|A0A0R0LBB8|A0A0R0LBB8_SOYBN	tr|A0A0R0HER9|A0A0R0HER9_SOYBN	tr|A0A0R0HER9|A0A0R0HER9_SOYBN Conserved oligomeric Golgi complex subunit 6 OS=Glycine max OX=3847 GN=GLYMA_11G090100 PE=3 SV=1	5	13.4	76.791	0	11.996	6321	5390.8	5203.1	8187.8	8028.2	8091	5232.6	5139.3	4310	6751.7	6530.3	8035.5	6748.1	6421.7	5051.1	7346.1	7834.9	7993.1	17
tr|A0A0R0HF31|A0A0R0HF31_SOYBN;tr|I1LUM3|I1LUM3_SOYBN	tr|A0A0R0HF31|A0A0R0HF31_SOYBN;tr|I1LUM3|I1LUM3_SOYBN	tr|A0A0R0HF31|A0A0R0HF31_SOYBN 14_3_3 domain-containing protein OS=Glycine max OX=3847 GN=100801348 PE=3 SV=1;tr|I1LUM3|I1LUM3_SOYBN 14_3_3 domain-containing protein OS=Glycine max OX=3847 GN=100801348 PE=3 SV=1	2	52.1	29.461	0	81.471	74494	225930	31869	82607	231700	52036	88564	352860	19525	92767	363230	37834	101950	304800	53641	103850	319760	73996	51
tr|I1LP73|I1LP73_SOYBN;tr|A0A0R0HF63|A0A0R0HF63_SOYBN;tr|K7LSH6|K7LSH6_SOYBN;tr|A0A0R0HNC7|A0A0R0HNC7_SOYBN;tr|I1LJ25|I1LJ25_SOYBN;tr|A0A0R0HFK7|A0A0R0HFK7_SOYBN	tr|I1LP73|I1LP73_SOYBN;tr|A0A0R0HF63|A0A0R0HF63_SOYBN;tr|K7LSH6|K7LSH6_SOYBN;tr|A0A0R0HNC7|A0A0R0HNC7_SOYBN;tr|I1LJ25|I1LJ25_SOYBN;tr|A0A0R0HFK7|A0A0R0HFK7_SOYBN	tr|I1LP73|I1LP73_SOYBN Exostosin domain-containing protein OS=Glycine max OX=3847 GN=100784931 PE=3 SV=1;tr|A0A0R0HF63|A0A0R0HF63_SOYBN Exostosin domain-containing protein OS=Glycine max OX=3847 GN=100806631 PE=3 SV=1;tr|K7LSH6|K7LSH6_SOYBN Exostosin domai	3	8.8	53.006	0	8.9291	1509.4	843.33	1381.9	2156.9	1613.2	1816.6	4097.3	6333.1	2497.5	6273.4	5002.4	5366.2	1992.9	1780.3	1622.3	2951.2	2900.2	2741.5	9
tr|A0A0R0HF66|A0A0R0HF66_SOYBN	tr|A0A0R0HF66|A0A0R0HF66_SOYBN	tr|A0A0R0HF66|A0A0R0HF66_SOYBN CSD_1 domain-containing protein OS=Glycine max OX=3847 GN=GLYMA_11G105900 PE=4 SV=1	1	26.9	20.992	0	5.447	1054.3	880.11	1169.9	1544.8	1632.3	1920.9	2741.1	2696.3	2015.8	3105.4	3067.7	2796.5	6173.1	5124.8	4825.8	6731	7073.6	6609.4	5
tr|A0A0R0HF88|A0A0R0HF88_SOYBN	tr|A0A0R0HF88|A0A0R0HF88_SOYBN	tr|A0A0R0HF88|A0A0R0HF88_SOYBN CPSF_A domain-containing protein (Fragment) OS=Glycine max OX=3847 GN=GLYMA_12G078400 PE=4 SV=1	2	19.1	66.744	0	8.0671	11606	12001	9385.9	13590	15048	12918	10087	9041	8943.3	13402	12918	14566	11894	11648	9943.4	15241	15826	16078	8
tr|I1JVL6|I1JVL6_SOYBN;tr|I1KFQ7|I1KFQ7_SOYBN;tr|C6SXI7|C6SXI7_SOYBN;tr|A0A0R0HFE2|A0A0R0HFE2_SOYBN;tr|I1MIK9|I1MIK9_SOYBN;tr|A0A0R0JNM6|A0A0R0JNM6_SOYBN;tr|A0A0R0H4Q2|A0A0R0H4Q2_SOYBN;tr|A0A0R0JNS2|A0A0R0JNS2_SOYBN;tr|I1MIL0|I1MIL0_SOYBN;tr|A0A0R0K7Y8|A0A0R0K7Y8_SOYBN	tr|I1JVL6|I1JVL6_SOYBN;tr|I1KFQ7|I1KFQ7_SOYBN;tr|C6SXI7|C6SXI7_SOYBN;tr|A0A0R0HFE2|A0A0R0HFE2_SOYBN;tr|I1MIK9|I1MIK9_SOYBN;tr|A0A0R0JNM6|A0A0R0JNM6_SOYBN;tr|A0A0R0H4Q2|A0A0R0H4Q2_SOYBN;tr|A0A0R0JNS2|A0A0R0JNS2_SOYBN;tr|I1MIL0|I1MIL0_SOYBN	tr|I1JVL6|I1JVL6_SOYBN Uncharacterized protein OS=Glycine max OX=3847 GN=100810082 PE=3 SV=1;tr|I1KFQ7|I1KFQ7_SOYBN Uncharacterized protein OS=Glycine max OX=3847 GN=GLYMA_06G317400 PE=3 SV=2;tr|C6SXI7|C6SXI7_SOYBN Uncharacterized protein OS=Glycine max OX	1	46.2	19.627	0	131.46	695010	256280	1086000	640330	245630	1260300	437440	190970	669890	412000	162630	780700	599740	192650	966470	549300	183690	1086800	88
tr|A0A0R0HFK0|A0A0R0HFK0_SOYBN;tr|I1LIX1|I1LIX1_SOYBN;tr|K7LP14|K7LP14_SOYBN;tr|I1LPM2|I1LPM2_SOYBN;tr|A0A0R0HNX3|A0A0R0HNX3_SOYBN	tr|A0A0R0HFK0|A0A0R0HFK0_SOYBN;tr|I1LIX1|I1LIX1_SOYBN;tr|K7LP14|K7LP14_SOYBN;tr|I1LPM2|I1LPM2_SOYBN;tr|A0A0R0HNX3|A0A0R0HNX3_SOYBN	tr|A0A0R0HFK0|A0A0R0HFK0_SOYBN Uncharacterized protein OS=Glycine max OX=3847 GN=100796006 PE=4 SV=1;tr|I1LIX1|I1LIX1_SOYBN Uncharacterized protein OS=Glycine max OX=3847 GN=100796006 PE=4 SV=2;tr|K7LP14|K7LP14_SOYBN Uncharacterized protein OS=Glycine max	1	3.4	82.831	0	4.15	1065	1309.4	978.37	1542.1	1421.2	1715.4	1283.8	1034.5	1187.6	1650.6	1667.6	1699.3	1189.8	798.87	1484.9	1947	1311.2	2072.7	3
tr|A0A0R0HH51|A0A0R0HH51_SOYBN	tr|A0A0R0HH51|A0A0R0HH51_SOYBN	tr|A0A0R0HH51|A0A0R0HH51_SOYBN Uncharacterized protein OS=Glycine max OX=3847 GN=100809163 PE=4 SV=1	6	23.3	29.386	0	38.267	34476	62380	7102	35035	67172	14151	34180	55436	7874.7	33941	58287	12690	45957	79494	11446	40661	70822	18364	28
tr|A0A0R0HHB6|A0A0R0HHB6_SOYBN;tr|I1LZ47|I1LZ47_SOYBN	tr|A0A0R0HHB6|A0A0R0HHB6_SOYBN;tr|I1LZ47|I1LZ47_SOYBN	tr|A0A0R0HHB6|A0A0R0HHB6_SOYBN Uncharacterized protein OS=Glycine max OX=3847 GN=GLYMA_11G146300 PE=3 SV=1;tr|I1LZ47|I1LZ47_SOYBN Uncharacterized protein OS=Glycine max OX=3847 GN=100789561 PE=3 SV=1	1	61.4	17.819	0	169.62	304680	139730	531500	371270	206120	603980	397770	210380	651500	448680	208870	734120	357440	187720	586960	438240	276860	688800	101
tr|A0A0R0HHC1|A0A0R0HHC1_SOYBN	tr|A0A0R0HHC1|A0A0R0HHC1_SOYBN	tr|A0A0R0HHC1|A0A0R0HHC1_SOYBN Uncharacterized protein OS=Glycine max OX=3847 GN=GLYMA_12G224800 PE=4 SV=2	8	45.3	70.158	0	55.366	222810	271640	147610	281030	326760	227080	149360	168560	112820	194390	213370	170470	152610	194620	90528	194350	234390	151220	52
tr|A0A0R0HHJ1|A0A0R0HHJ1_SOYBN	tr|A0A0R0HHJ1|A0A0R0HHJ1_SOYBN	tr|A0A0R0HHJ1|A0A0R0HHJ1_SOYBN Uncharacterized protein OS=Glycine max OX=3847 GN=GLYMA_12G141600 PE=4 SV=1	1	53	9.0624	0	6.2216	1031.6	2880.3	230.99	891.41	2694.8	305.78	836.23	4347.4	0	2011.9	4670.4	792.18	1813.1	3505.1	262.14	1776.6	4992.9	272.4	11
tr|A0A0R0HIA2|A0A0R0HIA2_SOYBN;tr|I1LUI1|I1LUI1_SOYBN;tr|I1LUI0|I1LUI0_SOYBN	tr|A0A0R0HIA2|A0A0R0HIA2_SOYBN;tr|I1LUI1|I1LUI1_SOYBN;tr|I1LUI0|I1LUI0_SOYBN	tr|A0A0R0HIA2|A0A0R0HIA2_SOYBN Aminotran_1_2 domain-containing protein OS=Glycine max OX=3847 GN=GLYMA_12G205900 PE=4 SV=1;tr|I1LUI1|I1LUI1_SOYBN Aminotran_1_2 domain-containing protein OS=Glycine max OX=3847 GN=GLYMA_12G205900 PE=4 SV=2;tr|I1LUI0|I1LUI0_S	1	5.5	36.142	0	14.946	0	0	0	0	0	0	0	0	0	0	0	0	0	0	0	0	0	0	1
tr|A0A0R0HIH4|A0A0R0HIH4_SOYBN;tr|I1LFV4|I1LFV4_SOYBN	tr|A0A0R0HIH4|A0A0R0HIH4_SOYBN;tr|I1LFV4|I1LFV4_SOYBN	tr|A0A0R0HIH4|A0A0R0HIH4_SOYBN Uncharacterized protein OS=Glycine max OX=3847 GN=100789328 PE=4 SV=1;tr|I1LFV4|I1LFV4_SOYBN Uncharacterized protein OS=Glycine max OX=3847 GN=100789328 PE=4 SV=2	1	1.5	61.153	0.0089215	2.2819	92201	178310	59875	111940	135190	104930	69008	191450	33754	85670	125150	64154	43743	58378	29926	53668	65138	48178	42
tr|A0A0R0HJA5|A0A0R0HJA5_SOYBN;tr|I1LKZ3|I1LKZ3_SOYBN;tr|I1LKZ4|I1LKZ4_SOYBN;tr|I1LR93|I1LR93_SOYBN;tr|I1LKZ2|I1LKZ2_SOYBN;tr|A0A0R0H3D3|A0A0R0H3D3_SOYBN;tr|I1LTN6|I1LTN6_SOYBN	tr|A0A0R0HJA5|A0A0R0HJA5_SOYBN;tr|I1LKZ3|I1LKZ3_SOYBN;tr|I1LKZ4|I1LKZ4_SOYBN;tr|I1LR93|I1LR93_SOYBN;tr|I1LKZ2|I1LKZ2_SOYBN;tr|A0A0R0H3D3|A0A0R0H3D3_SOYBN	tr|A0A0R0HJA5|A0A0R0HJA5_SOYBN Superoxide dismutase [Cu-Zn] OS=Glycine max OX=3847 GN=100815376 PE=3 SV=1;tr|I1LKZ3|I1LKZ3_SOYBN Superoxide dismutase [Cu-Zn] OS=Glycine max OX=3847 GN=100815376 PE=3 SV=1;tr|I1LKZ4|I1LKZ4_SOYBN Sod_Cu domain-containing prot	4	41.4	20.83	0	103.93	10908	24758	4461.8	15019	25214	6958.5	12891	30670	4809.6	18655	29526	8625	19917	53030	5260.9	27530	57834	6395	25
tr|A0A0R0HJA9|A0A0R0HJA9_SOYBN	tr|A0A0R0HJA9|A0A0R0HJA9_SOYBN	tr|A0A0R0HJA9|A0A0R0HJA9_SOYBN AB hydrolase-1 domain-containing protein OS=Glycine max OX=3847 GN=GLYMA_11G059600 PE=4 SV=1	7	9.7	110.48	0	37.555	41963	80447	23419	41319	75985	28524	39922	86360	18236	37736	72125	24867	40464	88761	12269	33847	78016	20033	34
tr|A0A0R0HJS2|A0A0R0HJS2_SOYBN;tr|I1LM14|I1LM14_SOYBN;tr|K7LR89|K7LR89_SOYBN;tr|K7LR88|K7LR88_SOYBN;tr|A0A0R0HJQ9|A0A0R0HJQ9_SOYBN	tr|A0A0R0HJS2|A0A0R0HJS2_SOYBN;tr|I1LM14|I1LM14_SOYBN;tr|K7LR89|K7LR89_SOYBN;tr|K7LR88|K7LR88_SOYBN;tr|A0A0R0HJQ9|A0A0R0HJQ9_SOYBN	tr|A0A0R0HJS2|A0A0R0HJS2_SOYBN Uncharacterized protein OS=Glycine max OX=3847 GN=100781154 PE=4 SV=1;tr|I1LM14|I1LM14_SOYBN Uncharacterized protein OS=Glycine max OX=3847 GN=100781154 PE=4 SV=1;tr|K7LR89|K7LR89_SOYBN Uncharacterized protein OS=Glycine max	2	22	33.507	0	12.679	4842.4	4995.6	3347.4	5958	6872.6	5253.2	8535.2	11008	3610.3	9121.3	13095	6354.1	8118.1	10203	2744.1	8817.5	12841	5184.8	13
tr|I1LM95|I1LM95_SOYBN;tr|A0A0R0HKE1|A0A0R0HKE1_SOYBN	tr|I1LM95|I1LM95_SOYBN;tr|A0A0R0HKE1|A0A0R0HKE1_SOYBN	tr|I1LM95|I1LM95_SOYBN Uncharacterized protein OS=Glycine max OX=3847 GN=100798498 PE=4 SV=1;tr|A0A0R0HKE1|A0A0R0HKE1_SOYBN Uncharacterized protein OS=Glycine max OX=3847 GN=100798498 PE=4 SV=1	1	8	24.644	0.00045966	3.6385	0	176.78	218.21	0	691.64	171.53	0	0	0	0	0	0	0	230.52	0	173.07	0	0	4
tr|A0A0R0HL74|A0A0R0HL74_SOYBN;tr|I1LV30|I1LV30_SOYBN;tr|I1LV31|I1LV31_SOYBN;tr|A0A0R0H563|A0A0R0H563_SOYBN	tr|A0A0R0HL74|A0A0R0HL74_SOYBN;tr|I1LV30|I1LV30_SOYBN;tr|I1LV31|I1LV31_SOYBN;tr|A0A0R0H563|A0A0R0H563_SOYBN	tr|A0A0R0HL74|A0A0R0HL74_SOYBN Uncharacterized protein OS=Glycine max OX=3847 GN=GLYMA_12G226400 PE=4 SV=1;tr|I1LV30|I1LV30_SOYBN Uncharacterized protein OS=Glycine max OX=3847 GN=GLYMA_12G226400 PE=4 SV=1;tr|I1LV31|I1LV31_SOYBN Uncharacterized protein OS=	6	30.3	34.423	0	18.607	43572	73063	17425	49262	85964	28021	58512	110130	15820	61958	121070	28496	60132	104930	22261	65525	113420	33699	18
tr|A0A0R0HL99|A0A0R0HL99_SOYBN	tr|A0A0R0HL99|A0A0R0HL99_SOYBN	tr|A0A0R0HL99|A0A0R0HL99_SOYBN C2 domain-containing protein OS=Glycine max OX=3847 GN=GLYMA_11G237800 PE=4 SV=1	0	5	237.49	0	9.7255	1666.4	1606.4	434.97	1475.7	1298.2	926.56	1087.4	1561.1	0	546.07	1816.9	419.44	2371.4	2410.7	679.85	2751.2	2903.7	1769.1	9
tr|I1LNJ3|I1LNJ3_SOYBN;tr|A0A0R0HLF5|A0A0R0HLF5_SOYBN	tr|I1LNJ3|I1LNJ3_SOYBN;tr|A0A0R0HLF5|A0A0R0HLF5_SOYBN	tr|I1LNJ3|I1LNJ3_SOYBN Uncharacterized protein OS=Glycine max OX=3847 GN=100782771 PE=4 SV=1;tr|A0A0R0HLF5|A0A0R0HLF5_SOYBN Uncharacterized protein OS=Glycine max OX=3847 GN=100782771 PE=4 SV=1	2	19.9	44.867	0	25.945	5862.4	13675	2000.3	7627.9	16888	3396.3	8034.5	18025	1483.1	10211	21592	3052.6	9986.3	23686	1747.6	11679	25115	3433.6	26
tr|A0A0R0HLZ4|A0A0R0HLZ4_SOYBN	tr|A0A0R0HLZ4|A0A0R0HLZ4_SOYBN	tr|A0A0R0HLZ4|A0A0R0HLZ4_SOYBN DHQ_synthase domain-containing protein OS=Glycine max OX=3847 GN=GLYMA_11G078700 PE=3 SV=1	2	34.3	47.754	0	6.3156	4225.9	3968.9	4027	5853.7	5131.2	4903.6	4545.3	4664	4426.5	6647	5634.2	5902.6	6290.3	4716.3	5832.2	8142	7916.3	7179.5	9
tr|A0A0R0HM17|A0A0R0HM17_SOYBN;tr|C6SZH2|C6SZH2_SOYBN	tr|A0A0R0HM17|A0A0R0HM17_SOYBN;tr|C6SZH2|C6SZH2_SOYBN	tr|A0A0R0HM17|A0A0R0HM17_SOYBN Uncharacterized protein OS=Glycine max OX=3847 GN=GLYMA_11G079600 PE=3 SV=1;tr|C6SZH2|C6SZH2_SOYBN Uncharacterized protein OS=Glycine max OX=3847 GN=100306458 PE=2 SV=1	1	55.5	17.495	0.00046104	3.6785	0	909.73	0	0	1092.4	0	0	0	0	0	0	0	401.35	2945.8	58.477	728.58	2825.6	0	2
tr|I1NBF7|I1NBF7_SOYBN;tr|C6SXM4|C6SXM4_SOYBN;tr|A0A0R0HMR0|A0A0R0HMR0_SOYBN;tr|I1J584|I1J584_SOYBN;tr|A0A0R0KXC5|A0A0R0KXC5_SOYBN;tr|A0A0R0F1J0|A0A0R0F1J0_SOYBN;tr|I1NBF8|I1NBF8_SOYBN;tr|I1J585|I1J585_SOYBN;tr|I1K1H8|I1K1H8_SOYBN;tr|A0A0R0I1I9|A0A0R0I1I9_SOYBN;tr|I1L0L6|I1L0L6_SOYBN;tr|I1K1H6|I1K1H6_SOYBN;tr|C6SX15|C6SX15_SOYBN;tr|A0A0R0HCK0|A0A0R0HCK0_SOYBN	tr|I1NBF7|I1NBF7_SOYBN;tr|C6SXM4|C6SXM4_SOYBN;tr|A0A0R0HMR0|A0A0R0HMR0_SOYBN;tr|I1J584|I1J584_SOYBN;tr|A0A0R0KXC5|A0A0R0KXC5_SOYBN;tr|A0A0R0F1J0|A0A0R0F1J0_SOYBN;tr|I1NBF8|I1NBF8_SOYBN;tr|I1J585|I1J585_SOYBN;tr|I1K1H8|I1K1H8_SOYBN;tr|A0A0R0I1I9|A0A0R0I1I9_SOYBN;tr|I1L0L6|I1L0L6_SOYBN	tr|I1NBF7|I1NBF7_SOYBN Uncharacterized protein OS=Glycine max OX=3847 GN=100778623 PE=3 SV=1;tr|C6SXM4|C6SXM4_SOYBN Uncharacterized protein OS=Glycine max OX=3847 GN=100807631 PE=2 SV=1;tr|A0A0R0HMR0|A0A0R0HMR0_SOYBN Uncharacterized protein OS=Glycine max	1	63	20.679	0.0069416	2.4962	3423.1	13229	99.645	4376	11959	978.09	982.46	4736.6	0	733.79	5170.5	0	1162.1	4015.9	130.68	561.25	4158.3	219.93	10
tr|A0A0R0HMT6|A0A0R0HMT6_SOYBN;tr|K7K5W8|K7K5W8_SOYBN	tr|A0A0R0HMT6|A0A0R0HMT6_SOYBN;tr|K7K5W8|K7K5W8_SOYBN	tr|A0A0R0HMT6|A0A0R0HMT6_SOYBN Uncharacterized protein OS=Glycine max OX=3847 GN=GLYMA_10G013400 PE=4 SV=1;tr|K7K5W8|K7K5W8_SOYBN Uncharacterized protein OS=Glycine max OX=3847 GN=100779149 PE=4 SV=1	8	13.6	86.831	0	26.505	14313	21157	9256.4	15916	23705	13474	12923	21524	6995.6	15049	26359	12335	17206	22548	12359	21773	30081	19006	16
tr|A0A0R0HN38|A0A0R0HN38_SOYBN;tr|C6TIC3|C6TIC3_SOYBN;tr|A0A0R0LK87|A0A0R0LK87_SOYBN;tr|A0A0R0IL25|A0A0R0IL25_SOYBN;tr|A0A0R0IM08|A0A0R0IM08_SOYBN	tr|A0A0R0HN38|A0A0R0HN38_SOYBN;tr|C6TIC3|C6TIC3_SOYBN;tr|A0A0R0LK87|A0A0R0LK87_SOYBN;tr|A0A0R0IL25|A0A0R0IL25_SOYBN;tr|A0A0R0IM08|A0A0R0IM08_SOYBN	tr|A0A0R0HN38|A0A0R0HN38_SOYBN Uncharacterized protein OS=Glycine max OX=3847 GN=100812711 PE=3 SV=1;tr|C6TIC3|C6TIC3_SOYBN Uncharacterized protein OS=Glycine max OX=3847 GN=100812711 PE=2 SV=1;tr|A0A0R0LK87|A0A0R0LK87_SOYBN Uncharacterized protein OS=Glyc	2	9.7	28.86	0	8.9024	7807.8	12399	2941.6	11386	20136	2999.5	3336.9	5612.8	1027.9	5319.2	9675	1544.8	7341	12379	3299	8927.2	20190	3510.5	9
tr|I1MUQ6|I1MUQ6_SOYBN;tr|I1K0C3|I1K0C3_SOYBN;tr|I1K0C2|I1K0C2_SOYBN;tr|I1JA47|I1JA47_SOYBN;tr|I1LGH7|I1LGH7_SOYBN;tr|A0A0R0HN88|A0A0R0HN88_SOYBN	tr|I1MUQ6|I1MUQ6_SOYBN;tr|I1K0C3|I1K0C3_SOYBN;tr|I1K0C2|I1K0C2_SOYBN;tr|I1JA47|I1JA47_SOYBN;tr|I1LGH7|I1LGH7_SOYBN;tr|A0A0R0HN88|A0A0R0HN88_SOYBN	tr|I1MUQ6|I1MUQ6_SOYBN RING-type domain-containing protein OS=Glycine max OX=3847 GN=100776124 PE=4 SV=2;tr|I1K0C3|I1K0C3_SOYBN RING-type domain-containing protein OS=Glycine max OX=3847 GN=100779757 PE=4 SV=1;tr|I1K0C2|I1K0C2_SOYBN RING-type domain-contai	1	2.6	41.819	0.0017707	3.2617	5551.8	9911	433.51	4422.3	10153	650.12	0	0	0	0	0	0	0	0	0	0	0	0	1
tr|A0A0R0HNC1|A0A0R0HNC1_SOYBN	tr|A0A0R0HNC1|A0A0R0HNC1_SOYBN	tr|A0A0R0HNC1|A0A0R0HNC1_SOYBN BSD domain-containing protein OS=Glycine max OX=3847 GN=100796508 PE=4 SV=1	1	12.9	51.173	0	10.854	1033.6	1663.6	281.31	1258.4	1682.4	1039.2	11303	12634	11772	19399	18062	17915	7876.1	8507.4	7850.8	12789	12421	12715	9
tr|A0A0R0HSM5|A0A0R0HSM5_SOYBN;tr|A0A0R0HPS3|A0A0R0HPS3_SOYBN;tr|A0A0R0HQN9|A0A0R0HQN9_SOYBN	tr|A0A0R0HSM5|A0A0R0HSM5_SOYBN;tr|A0A0R0HPS3|A0A0R0HPS3_SOYBN;tr|A0A0R0HQN9|A0A0R0HQN9_SOYBN	tr|A0A0R0HSM5|A0A0R0HSM5_SOYBN Uncharacterized protein OS=Glycine max OX=3847 GN=100791803 PE=4 SV=1;tr|A0A0R0HPS3|A0A0R0HPS3_SOYBN Uncharacterized protein OS=Glycine max OX=3847 GN=100791803 PE=4 SV=1;tr|A0A0R0HQN9|A0A0R0HQN9_SOYBN Uncharacterized protein	2	8.5	90.332	0	5.131	0	0	0	0	0	0	0	0	0	0	0	0	2256.4	1997.6	1924.5	2787.6	2632.2	2346.8	2
tr|A0A0R0HQ34|A0A0R0HQ34_SOYBN;tr|I1L974|I1L974_SOYBN;tr|A0A0R0GP07|A0A0R0GP07_SOYBN	tr|A0A0R0HQ34|A0A0R0HQ34_SOYBN;tr|I1L974|I1L974_SOYBN;tr|A0A0R0GP07|A0A0R0GP07_SOYBN	tr|A0A0R0HQ34|A0A0R0HQ34_SOYBN Mur_ligase_M domain-containing protein OS=Glycine max OX=3847 GN=100816933 PE=4 SV=1;tr|I1L974|I1L974_SOYBN Mur_ligase_M domain-containing protein OS=Glycine max OX=3847 GN=100816933 PE=4 SV=2;tr|A0A0R0GP07|A0A0R0GP07_SOYBN M	2	7.6	50.598	0	5.2104	12343	10724	11187	15356	12589	14356	5394.9	4249.4	5138.1	5717.1	5410.8	6490.8	433.15	316.92	222.84	429.09	356	849.06	6
tr|A0A0R0HQQ2|A0A0R0HQQ2_SOYBN;tr|A0A0R4J2P7|A0A0R4J2P7_SOYBN;tr|A0A0R4J495|A0A0R4J495_SOYBN;tr|A0A0R0KTK4|A0A0R0KTK4_SOYBN;tr|K7MM65|K7MM65_SOYBN;tr|K7MZB4|K7MZB4_SOYBN	tr|A0A0R0HQQ2|A0A0R0HQQ2_SOYBN;tr|A0A0R4J2P7|A0A0R4J2P7_SOYBN;tr|A0A0R4J495|A0A0R4J495_SOYBN	tr|A0A0R0HQQ2|A0A0R0HQQ2_SOYBN Thioredoxin domain-containing protein OS=Glycine max OX=3847 GN=GLYMA_10G078400 PE=4 SV=1;tr|A0A0R4J2P7|A0A0R4J2P7_SOYBN Thioredoxin domain-containing protein OS=Glycine max OX=3847 GN=100817464 PE=4 SV=1;tr|A0A0R4J495|A0A0R4	8	45	28.302	0	72.22	193340	257130	129770	239610	316110	231770	208260	265130	144910	259590	346180	244600	271620	369650	187320	360980	471110	330280	119
tr|A0A0R0L5D6|A0A0R0L5D6_SOYBN;tr|A0A0R0L3G5|A0A0R0L3G5_SOYBN;tr|A0A0R0HQY2|A0A0R0HQY2_SOYBN;tr|A0A0R0L602|A0A0R0L602_SOYBN;tr|A0A0R0L8A6|A0A0R0L8A6_SOYBN	tr|A0A0R0L5D6|A0A0R0L5D6_SOYBN;tr|A0A0R0L3G5|A0A0R0L3G5_SOYBN;tr|A0A0R0HQY2|A0A0R0HQY2_SOYBN;tr|A0A0R0L602|A0A0R0L602_SOYBN;tr|A0A0R0L8A6|A0A0R0L8A6_SOYBN	tr|A0A0R0L5D6|A0A0R0L5D6_SOYBN Amino_oxidase domain-containing protein OS=Glycine max OX=3847 GN=100798275 PE=4 SV=1;tr|A0A0R0L3G5|A0A0R0L3G5_SOYBN Amino_oxidase domain-containing protein OS=Glycine max OX=3847 GN=100798275 PE=4 SV=1;tr|A0A0R0HQY2|A0A0R0HQ	2	3.9	64.81	0	5.796	0	185.33	210.68	256.6	204.24	197.08	0	0	0	0	0	0	7346.1	7653.6	6289.5	9462.4	10897	9471.3	3
tr|A0A0R0HR30|A0A0R0HR30_SOYBN	tr|A0A0R0HR30|A0A0R0HR30_SOYBN	tr|A0A0R0HR30|A0A0R0HR30_SOYBN Pyr_redox_2 domain-containing protein OS=Glycine max OX=3847 GN=100500084 PE=4 SV=1	3	57.7	47.039	0	23.955	32780	63681	98.64	30091	67698	1540.6	33734	75197	195.49	30618	76828	2529.1	26724	52410	966.9	25066	55756	2496.3	19
tr|A0A0R0HRF3|A0A0R0HRF3_SOYBN	tr|A0A0R0HRF3|A0A0R0HRF3_SOYBN	tr|A0A0R0HRF3|A0A0R0HRF3_SOYBN Uncharacterized protein OS=Glycine max OX=3847 GN=100799924 PE=3 SV=1	3	17.7	128.22	0	5.4624	1487.3	1599.5	1519.7	2496.8	2209.8	2361.5	4777.8	4540.7	4224.8	5860.6	5803.3	6110.7	1172.8	1068.7	1339.4	903.21	1107	1125.4	6
tr|A0A0R0HRL5|A0A0R0HRL5_SOYBN	tr|A0A0R0HRL5|A0A0R0HRL5_SOYBN	tr|A0A0R0HRL5|A0A0R0HRL5_SOYBN Glycosyltransferase OS=Glycine max OX=3847 GN=UGT91H9 PE=2 SV=1	3	8.2	52.853	0	8.9925	11591	9319.6	11772	14934	14046	14484	3433.8	3469.9	3088.4	4951.9	5231.4	5603.1	3455.6	3537.5	3252.1	6443.8	5032	6557.2	10
tr|A0A0R0HRU9|A0A0R0HRU9_SOYBN	tr|A0A0R0HRU9|A0A0R0HRU9_SOYBN	tr|A0A0R0HRU9|A0A0R0HRU9_SOYBN Uncharacterized protein OS=Glycine max OX=3847 GN=GLYMA_10G104900 PE=4 SV=1	1	1.9	102.31	0	4.4698	2949	2930.6	2299.4	3724.8	3707.6	4189.2	2875	1725	1916.8	3225.4	3546.5	3312.9	2004.6	1736.6	1931.3	3246.7	2933.3	2891.7	3
tr|I1LAI0|I1LAI0_SOYBN;tr|A0A0R0HSC1|A0A0R0HSC1_SOYBN;tr|K7N254|K7N254_SOYBN;tr|C6T8S2|C6T8S2_SOYBN	tr|I1LAI0|I1LAI0_SOYBN;tr|A0A0R0HSC1|A0A0R0HSC1_SOYBN;tr|K7N254|K7N254_SOYBN;tr|C6T8S2|C6T8S2_SOYBN	tr|I1LAI0|I1LAI0_SOYBN LRRcap domain-containing protein OS=Glycine max OX=3847 GN=GLYMA_10G123200 PE=4 SV=1;tr|A0A0R0HSC1|A0A0R0HSC1_SOYBN LRRcap domain-containing protein OS=Glycine max OX=3847 GN=GLYMA_10G123200 PE=4 SV=1;tr|K7N254|K7N254_SOYBN Uncharact	4	25.7	31.448	0	12.615	0	0	0	213.1	223.23	0	0	0	283.81	0	178.42	378.15	4160	5163.2	4844.8	5706.2	5489.2	5935.8	11
tr|A0A0R0HSC7|A0A0R0HSC7_SOYBN;tr|A0A0R0HSE7|A0A0R0HSE7_SOYBN	tr|A0A0R0HSC7|A0A0R0HSC7_SOYBN;tr|A0A0R0HSE7|A0A0R0HSE7_SOYBN	tr|A0A0R0HSC7|A0A0R0HSC7_SOYBN Uncharacterized protein OS=Glycine max OX=3847 GN=100804833 PE=4 SV=1;tr|A0A0R0HSE7|A0A0R0HSE7_SOYBN Uncharacterized protein OS=Glycine max OX=3847 GN=100804833 PE=4 SV=1	2	5.4	133.63	0	9.3838	5357.6	4800.8	4981.9	7566.7	7241.2	8326.8	3004.9	2148.3	2806	3911.9	3053.9	5133.3	1985.1	2541.8	1530.3	3119	2961.7	3313.4	8
tr|A0A0R0HSG0|A0A0R0HSG0_SOYBN;tr|K7N288|K7N288_SOYBN	tr|A0A0R0HSG0|A0A0R0HSG0_SOYBN;tr|K7N288|K7N288_SOYBN	tr|A0A0R0HSG0|A0A0R0HSG0_SOYBN Uncharacterized protein OS=Glycine max OX=3847 GN=GLYMA_10G128300 PE=4 SV=1;tr|K7N288|K7N288_SOYBN Uncharacterized protein OS=Glycine max OX=3847 GN=100811137 PE=4 SV=1	1	2.2	81.972	0.002193	3.1778	0	0	0	0	0	0	0	0	0	0	0	0	0	0	0	0	0	0	1
tr|I1NEJ6|I1NEJ6_SOYBN;tr|A0A0R0HSJ1|A0A0R0HSJ1_SOYBN	tr|I1NEJ6|I1NEJ6_SOYBN;tr|A0A0R0HSJ1|A0A0R0HSJ1_SOYBN	tr|I1NEJ6|I1NEJ6_SOYBN Uncharacterized protein OS=Glycine max OX=3847 GN=GLYMA_20G079400 PE=4 SV=1;tr|A0A0R0HSJ1|A0A0R0HSJ1_SOYBN Uncharacterized protein OS=Glycine max OX=3847 GN=100789133 PE=4 SV=1	1	12.7	11.462	0.00089566	3.401	2400.2	9726	142.42	3471.8	11261	492.56	0	0	0	0	0	0	0	0	0	0	0	0	2
tr|A0A0R0HSJ5|A0A0R0HSJ5_SOYBN;tr|I1MZ24|I1MZ24_SOYBN;tr|A0A0R4J4I9|A0A0R4J4I9_SOYBN;tr|I1JNY3|I1JNY3_SOYBN;tr|A0A0R0KJM6|A0A0R0KJM6_SOYBN	tr|A0A0R0HSJ5|A0A0R0HSJ5_SOYBN	tr|A0A0R0HSJ5|A0A0R0HSJ5_SOYBN Peptidyl-prolyl cis-trans isomerase OS=Glycine max OX=3847 GN=GLYMA_11G175200 PE=3 SV=1	2	36.3	21.944	0	35.566	19115	26256	8451.4	23849	31731	17035	10698	10617	10416	13857	13568	14057	7926	7589.1	7518.1	12454	11050	13728	14
tr|A0A0R0HSV1|A0A0R0HSV1_SOYBN	tr|A0A0R0HSV1|A0A0R0HSV1_SOYBN	tr|A0A0R0HSV1|A0A0R0HSV1_SOYBN KH type-2 domain-containing protein OS=Glycine max OX=3847 GN=100800747 PE=3 SV=1	2	75.3	26.645	0	39.844	22731	27227	24351	28603	29292	34330	17175	19000	17282	22743	20404	25287	22148	26217	20854	27062	31522	30415	25
tr|A0A0R0KQ74|A0A0R0KQ74_SOYBN;tr|A0A0R0HSV6|A0A0R0HSV6_SOYBN	tr|A0A0R0KQ74|A0A0R0KQ74_SOYBN;tr|A0A0R0HSV6|A0A0R0HSV6_SOYBN	tr|A0A0R0KQ74|A0A0R0KQ74_SOYBN Protein translocase subunit SecA OS=Glycine max OX=3847 GN=GLYMA_02G007700 PE=3 SV=1;tr|A0A0R0HSV6|A0A0R0HSV6_SOYBN Protein translocase subunit SecA OS=Glycine max OX=3847 GN=GLYMA_10G137800 PE=3 SV=1	3	3	114.17	0	5.4658	8253.8	7307	6518.6	9828.7	8539.6	10301	10022	9844.3	8593.9	10800	10752	11283	9649.4	7059	7216.5	9585.9	9480.4	9724.1	7
tr|A0A0R0HT24|A0A0R0HT24_SOYBN;tr|I1LAR9|I1LAR9_SOYBN;tr|C6TKG0|C6TKG0_SOYBN;tr|I1LAR7|I1LAR7_SOYBN	tr|A0A0R0HT24|A0A0R0HT24_SOYBN;tr|I1LAR9|I1LAR9_SOYBN;tr|C6TKG0|C6TKG0_SOYBN;tr|I1LAR7|I1LAR7_SOYBN	tr|A0A0R0HT24|A0A0R0HT24_SOYBN Uncharacterized protein OS=Glycine max OX=3847 GN=100499799 PE=3 SV=1;tr|I1LAR9|I1LAR9_SOYBN Uncharacterized protein OS=Glycine max OX=3847 GN=100499799 PE=3 SV=1;tr|C6TKG0|C6TKG0_SOYBN Uncharacterized protein OS=Glycine max	3	21.1	22.506	0	47.044	24681	22885	21297	29779	29552	31572	22274	22051	20778	28480	29152	32065	0	0	0	0	0	0	6
tr|A0A0R0HTC2|A0A0R0HTC2_SOYBN	tr|A0A0R0HTC2|A0A0R0HTC2_SOYBN	tr|A0A0R0HTC2|A0A0R0HTC2_SOYBN TPR_REGION domain-containing protein OS=Glycine max OX=3847 GN=GLYMA_10G150300 PE=4 SV=1	1	3.9	28.651	1	-2	10319	26808	211.44	10784	24215	1179.8	19484	44266	0	18626	46044	1365.7	15972	27745	8790.1	19877	25434	13160	5	+
tr|A0A0R0HTJ4|A0A0R0HTJ4_SOYBN;tr|I1LBC5|I1LBC5_SOYBN	tr|A0A0R0HTJ4|A0A0R0HTJ4_SOYBN;tr|I1LBC5|I1LBC5_SOYBN	tr|A0A0R0HTJ4|A0A0R0HTJ4_SOYBN Uncharacterized protein OS=Glycine max OX=3847 GN=100804477 PE=4 SV=1;tr|I1LBC5|I1LBC5_SOYBN Uncharacterized protein OS=Glycine max OX=3847 GN=100804477 PE=4 SV=2	3	15.3	106	0	7.6149	2921.1	5795.4	700.35	2591.1	5311.9	1156.2	1825.7	3640.3	131.73	1517.1	3597.8	1151.9	5968.3	7393.7	3895.5	7420.6	9636.1	4419.5	12
tr|A0A0R0HTQ0|A0A0R0HTQ0_SOYBN	tr|A0A0R0HTQ0|A0A0R0HTQ0_SOYBN	tr|A0A0R0HTQ0|A0A0R0HTQ0_SOYBN Dirigent protein OS=Glycine max OX=3847 GN=GLYMA_11G150300 PE=3 SV=1	3	18.9	22.744	0	67.577	16031	15561	12964	32697	38680	34287	25510	35616	12649	52176	64955	39718	28445	41543	14497	56143	74556	38264	20
tr|A0A0R0HTW9|A0A0R0HTW9_SOYBN;tr|I1LBH2|I1LBH2_SOYBN;tr|A0A0R0HTX1|A0A0R0HTX1_SOYBN;tr|A0A0R0JKR9|A0A0R0JKR9_SOYBN;tr|A0A0R0GNW5|A0A0R0GNW5_SOYBN;tr|K7LEK1|K7LEK1_SOYBN;tr|A0A0R0I9V5|A0A0R0I9V5_SOYBN;tr|A0A0R0J1A9|A0A0R0J1A9_SOYBN;tr|A0A0R0IHD4|A0A0R0IHD4_SOYBN;tr|A0A0R0K106|A0A0R0K106_SOYBN;tr|A0A0R0K0Z7|A0A0R0K0Z7_SOYBN;tr|A0A0R0EQY1|A0A0R0EQY1_SOYBN;tr|I1JPX3|I1JPX3_SOYBN;tr|A0A0R0K675|A0A0R0…	tr|A0A0R0HTW9|A0A0R0HTW9_SOYBN;tr|I1LBH2|I1LBH2_SOYBN;tr|A0A0R0HTX1|A0A0R0HTX1_SOYBN	tr|A0A0R0HTW9|A0A0R0HTW9_SOYBN Protein kinase domain-containing protein OS=Glycine max OX=3847 GN=100817822 PE=4 SV=1;tr|I1LBH2|I1LBH2_SOYBN Protein kinase domain-containing protein OS=Glycine max OX=3847 GN=100817822 PE=4 SV=2;tr|A0A0R0HTX1|A0A0R0HTX1_SOY	3	17.2	97.417	0	33.854	8006.4	7455	4893.1	8055.6	9399.5	6515	6588.8	8351.8	3491	6145.6	8917.8	5328.1	24636	33030	12553	26874	33948	18813	16
tr|A0A0R0HUN6|A0A0R0HUN6_SOYBN;tr|K7N4X7|K7N4X7_SOYBN;tr|K7LJZ2|K7LJZ2_SOYBN	tr|A0A0R0HUN6|A0A0R0HUN6_SOYBN;tr|K7N4X7|K7N4X7_SOYBN;tr|K7LJZ2|K7LJZ2_SOYBN	tr|A0A0R0HUN6|A0A0R0HUN6_SOYBN BHLH domain-containing protein OS=Glycine max OX=3847 GN=100813558 PE=4 SV=1;tr|K7N4X7|K7N4X7_SOYBN BHLH domain-containing protein OS=Glycine max OX=3847 GN=100798158 PE=4 SV=1;tr|K7LJZ2|K7LJZ2_SOYBN BHLH domain-containing pr	1	1	90.816	0.0089056	2.2664	0	0	0	0	0	0	0	0	0	0	0	0	17681	22984	6897.2	12222	20817	8006	1
tr|A0A0R0HV89|A0A0R0HV89_SOYBN;tr|I1NI71|I1NI71_SOYBN;tr|I1LC79|I1LC79_SOYBN;tr|I1LC78|I1LC78_SOYBN	tr|A0A0R0HV89|A0A0R0HV89_SOYBN;tr|I1NI71|I1NI71_SOYBN;tr|I1LC79|I1LC79_SOYBN;tr|I1LC78|I1LC78_SOYBN	tr|A0A0R0HV89|A0A0R0HV89_SOYBN Phosphatidate cytidylyltransferase OS=Glycine max OX=3847 GN=100794043 PE=3 SV=1;tr|I1NI71|I1NI71_SOYBN Phosphatidate cytidylyltransferase OS=Glycine max OX=3847 GN=100802781 PE=3 SV=1;tr|I1LC79|I1LC79_SOYBN Phosphatidate cyt	1	2.7	42.947	0.0087527	2.3097	0	0	0	0	0	0	0	0	0	0	0	0	0	0	0	0	0	0	1
tr|A0A368UGB1|A0A368UGB1_SOYBN;tr|A0A0R0HVB7|A0A0R0HVB7_SOYBN;tr|I1LC62|I1LC62_SOYBN	tr|A0A368UGB1|A0A368UGB1_SOYBN;tr|A0A0R0HVB7|A0A0R0HVB7_SOYBN;tr|I1LC62|I1LC62_SOYBN	tr|A0A368UGB1|A0A368UGB1_SOYBN Uncharacterized protein (Fragment) OS=Glycine max OX=3847 GN=GLYMA_20G208500 PE=4 SV=1;tr|A0A0R0HVB7|A0A0R0HVB7_SOYBN Uncharacterized protein OS=Glycine max OX=3847 GN=100793000 PE=4 SV=1;tr|I1LC62|I1LC62_SOYBN Uncharacterize	1	3.4	58.29	0.00046275	3.7232	793.18	3325.7	193.84	663.51	3267.5	0	0	0	0	0	0	0	0	0	0	0	0	0	3
tr|A0A0R0HVK7|A0A0R0HVK7_SOYBN	tr|A0A0R0HVK7|A0A0R0HVK7_SOYBN	tr|A0A0R0HVK7|A0A0R0HVK7_SOYBN Uncharacterized protein (Fragment) OS=Glycine max OX=3847 GN=GLYMA_10G189900 PE=4 SV=1	7	37.1	22.178	0	139.86	238010	258620	207540	267620	311560	287010	362050	429390	298430	398620	490070	402580	441180	512270	397640	553050	623660	572940	161
tr|I1LCM5|I1LCM5_SOYBN;tr|A0A0R0HW29|A0A0R0HW29_SOYBN;tr|I1LCM6|I1LCM6_SOYBN	tr|I1LCM5|I1LCM5_SOYBN;tr|A0A0R0HW29|A0A0R0HW29_SOYBN;tr|I1LCM6|I1LCM6_SOYBN	tr|I1LCM5|I1LCM5_SOYBN Uncharacterized protein OS=Glycine max OX=3847 GN=100782567 PE=4 SV=1;tr|A0A0R0HW29|A0A0R0HW29_SOYBN Uncharacterized protein OS=Glycine max OX=3847 GN=100782567 PE=4 SV=1;tr|I1LCM6|I1LCM6_SOYBN Uncharacterized protein OS=Glycine max	2	28.1	46.353	0	161.14	86995	142310	40805	96845	149780	63706	116500	175320	62048	131870	193080	98412	145760	206250	79194	149640	211990	104340	68
tr|A0A0R0HW97|A0A0R0HW97_SOYBN;tr|A0A0R0I3R5|A0A0R0I3R5_SOYBN;tr|A0A0R0I683|A0A0R0I683_SOYBN	tr|A0A0R0HW97|A0A0R0HW97_SOYBN;tr|A0A0R0I3R5|A0A0R0I3R5_SOYBN;tr|A0A0R0I683|A0A0R0I683_SOYBN	tr|A0A0R0HW97|A0A0R0HW97_SOYBN Dihydrolipoamide acetyltransferase component of pyruvate dehydrogenase complex OS=Glycine max OX=3847 GN=100780758 PE=3 SV=1;tr|A0A0R0I3R5|A0A0R0I3R5_SOYBN Dihydrolipoamide acetyltransferase component of pyruvate dehydrogenas	3	19.2	58.633	0	5.3667	2971.1	5532.2	550.05	2904	6238.5	1609.1	6350.1	6211	6052.6	8109.5	7590.3	8610.4	892.22	1618.3	0	640.87	1757.8	0	3
tr|A0A0R0HWA9|A0A0R0HWA9_SOYBN;tr|I1NCJ6|I1NCJ6_SOYBN;tr|I1NCJ7|I1NCJ7_SOYBN;tr|I1JRZ1|I1JRZ1_SOYBN;tr|I1NCJ5|I1NCJ5_SOYBN;tr|A0A0R0KPX8|A0A0R0KPX8_SOYBN;tr|A0A0R0KPW5|A0A0R0KPW5_SOYBN	tr|A0A0R0HWA9|A0A0R0HWA9_SOYBN;tr|I1NCJ6|I1NCJ6_SOYBN;tr|I1NCJ7|I1NCJ7_SOYBN;tr|I1JRZ1|I1JRZ1_SOYBN;tr|I1NCJ5|I1NCJ5_SOYBN;tr|A0A0R0KPX8|A0A0R0KPX8_SOYBN;tr|A0A0R0KPW5|A0A0R0KPW5_SOYBN	tr|A0A0R0HWA9|A0A0R0HWA9_SOYBN NmrA domain-containing protein OS=Glycine max OX=3847 GN=GLYMA_11G205000 PE=4 SV=1;tr|I1NCJ6|I1NCJ6_SOYBN Epimerase domain-containing protein OS=Glycine max OX=3847 GN=100789519 PE=4 SV=1;tr|I1NCJ7|I1NCJ7_SOYBN Epimerase doma	1	6	14.391	0	4.6268	11437	11766	9581.2	14349	11924	14043	0	0	0	0	0	0	10435	9976	8680.7	11483	9929.7	11686	3
tr|K7M534|K7M534_SOYBN;tr|A0A0R0HWC7|A0A0R0HWC7_SOYBN;tr|I1LN46|I1LN46_SOYBN	tr|K7M534|K7M534_SOYBN;tr|A0A0R0HWC7|A0A0R0HWC7_SOYBN;tr|I1LN46|I1LN46_SOYBN	tr|K7M534|K7M534_SOYBN DNA topoisomerase OS=Glycine max OX=3847 GN=GLYMA_14G055000 PE=3 SV=1;tr|A0A0R0HWC7|A0A0R0HWC7_SOYBN DNA topoisomerase OS=Glycine max OX=3847 GN=100791807 PE=3 SV=1;tr|I1LN46|I1LN46_SOYBN DNA topoisomerase OS=Glycine max OX=3847 GN=1	1	11.4	12.248	0.0045958	2.7167	0	0	0	0	0	0	1065.4	1404.7	1308.9	1944.7	2121	2234.5	0	0	0	0	0	0	1
tr|K7LH91|K7LH91_SOYBN;tr|A0A0R0HX53|A0A0R0HX53_SOYBN;tr|K7LH90|K7LH90_SOYBN;tr|A0A0R0I0G6|A0A0R0I0G6_SOYBN;tr|A0A0R0HWK1|A0A0R0HWK1_SOYBN;tr|I1L8C4|I1L8C4_SOYBN;tr|A0A0R0GM95|A0A0R0GM95_SOYBN;tr|A0A0R0GMA5|A0A0R0GMA5_SOYBN;tr|A0A0R0GMA6|A0A0R0GMA6_SOYBN;tr|A0A0R0GX50|A0A0R0GX50_SOYBN	tr|K7LH91|K7LH91_SOYBN;tr|A0A0R0HX53|A0A0R0HX53_SOYBN;tr|K7LH90|K7LH90_SOYBN;tr|A0A0R0I0G6|A0A0R0I0G6_SOYBN;tr|A0A0R0HWK1|A0A0R0HWK1_SOYBN;tr|I1L8C4|I1L8C4_SOYBN;tr|A0A0R0GM95|A0A0R0GM95_SOYBN;tr|A0A0R0GMA5|A0A0R0GMA5_SOYBN;tr|A0A0R0GMA6|A0A0R0GMA6_SOYBN;tr|A0A0R0GX50|A0A0R0GX50_SOYBN	tr|K7LH91|K7LH91_SOYBN Lipase_3 domain-containing protein OS=Glycine max OX=3847 GN=100777216 PE=4 SV=1;tr|A0A0R0HX53|A0A0R0HX53_SOYBN Lipase_3 domain-containing protein (Fragment) OS=Glycine max OX=3847 GN=100777216 PE=4 SV=1;tr|K7LH90|K7LH90_SOYBN Lipase	3	10.5	45.261	0	5.109	795.26	968.72	1047.8	1191.5	1281.4	1664.2	15475	14241	14252	26302	25656	25345	0	0	0	0	0	0	4
tr|A0A0R0HWR1|A0A0R0HWR1_SOYBN;tr|K7LKM1|K7LKM1_SOYBN	tr|A0A0R0HWR1|A0A0R0HWR1_SOYBN;tr|K7LKM1|K7LKM1_SOYBN	tr|A0A0R0HWR1|A0A0R0HWR1_SOYBN Peptidase_M28 domain-containing protein OS=Glycine max OX=3847 GN=100803587 PE=4 SV=1;tr|K7LKM1|K7LKM1_SOYBN Peptidase_M28 domain-containing protein OS=Glycine max OX=3847 GN=100803587 PE=4 SV=1	1	2.8	88.627	0.008918	2.2804	0	0	0	0	0	0	0	0	0	0	0	0	936.4	1640.7	0	412.86	2186.5	0	1
tr|D3G9M7|D3G9M7_SOYBN;tr|A0A0R0HX26|A0A0R0HX26_SOYBN;tr|I1JGF2|I1JGF2_SOYBN;tr|K7LI39|K7LI39_SOYBN	tr|D3G9M7|D3G9M7_SOYBN;tr|A0A0R0HX26|A0A0R0HX26_SOYBN;tr|I1JGF2|I1JGF2_SOYBN;tr|K7LI39|K7LI39_SOYBN	tr|D3G9M7|D3G9M7_SOYBN Calcium dependent protein kinase OS=Glycine max OX=3847 GN=CDPK PE=4 SV=1;tr|A0A0R0HX26|A0A0R0HX26_SOYBN Uncharacterized protein OS=Glycine max OX=3847 GN=100819792 PE=4 SV=1;tr|I1JGF2|I1JGF2_SOYBN Uncharacterized protein OS=Glycine	1	2.6	64.968	0.0089374	2.2944	0	0	0	0	0	0	1006.2	1467.7	1342.8	1403	1189	2133.4	1302.4	1207.5	1068.2	1721	1312.3	1345.8	3
tr|A0A0R0HXB1|A0A0R0HXB1_SOYBN;tr|A0A0R0I022|A0A0R0I022_SOYBN	tr|A0A0R0HXB1|A0A0R0HXB1_SOYBN;tr|A0A0R0I022|A0A0R0I022_SOYBN	tr|A0A0R0HXB1|A0A0R0HXB1_SOYBN Uncharacterized protein OS=Glycine max OX=3847 GN=100803429 PE=4 SV=1;tr|A0A0R0I022|A0A0R0I022_SOYBN Uncharacterized protein OS=Glycine max OX=3847 GN=100803429 PE=4 SV=1	1	7.7	26.731	0	4.0632	3719.2	2900.9	3381.2	5083.6	5021.6	4568	3764.2	2998.6	3213.7	4767	4831.6	4975.3	0	0	0	0	0	0	2
tr|I1L865|I1L865_SOYBN;tr|A0A0R0HXH4|A0A0R0HXH4_SOYBN	tr|I1L865|I1L865_SOYBN;tr|A0A0R0HXH4|A0A0R0HXH4_SOYBN	tr|I1L865|I1L865_SOYBN Uncharacterized protein OS=Glycine max OX=3847 GN=100804850 PE=4 SV=1;tr|A0A0R0HXH4|A0A0R0HXH4_SOYBN Uncharacterized protein OS=Glycine max OX=3847 GN=100804850 PE=4 SV=1	2	14	80.282	0	4.5571	62739	1480.6	88425	56384	1825.1	116810	1341.5	1665.9	1653	1995.7	1633.9	2028.7	1237.3	1028.5	1052.3	2062.4	1507	2578.1	4
tr|A0A0R0HXK5|A0A0R0HXK5_SOYBN;tr|A0A0R0FRD0|A0A0R0FRD0_SOYBN;tr|K7N3Z1|K7N3Z1_SOYBN	tr|A0A0R0HXK5|A0A0R0HXK5_SOYBN;tr|A0A0R0FRD0|A0A0R0FRD0_SOYBN;tr|K7N3Z1|K7N3Z1_SOYBN	tr|A0A0R0HXK5|A0A0R0HXK5_SOYBN Uncharacterized protein OS=Glycine max OX=3847 GN=100800578 PE=4 SV=1;tr|A0A0R0FRD0|A0A0R0FRD0_SOYBN Uncharacterized protein OS=Glycine max OX=3847 GN=GLYMA_16G163200 PE=4 SV=1;tr|K7N3Z1|K7N3Z1_SOYBN Uncharacterized protein O	2	1.2	128.6	0.0085674	2.3268	49659	97925	445.21	58701	117910	4058.4	39235	76817	0	43055	92551	1811.7	0	0	0	0	0	0	3
tr|A0A0R0HXT4|A0A0R0HXT4_SOYBN;tr|I1LMH7|I1LMH7_SOYBN;tr|A0A0R0F6P0|A0A0R0F6P0_SOYBN	tr|A0A0R0HXT4|A0A0R0HXT4_SOYBN;tr|I1LMH7|I1LMH7_SOYBN	tr|A0A0R0HXT4|A0A0R0HXT4_SOYBN Uncharacterized protein OS=Glycine max OX=3847 GN=100819646 PE=4 SV=1;tr|I1LMH7|I1LMH7_SOYBN Uncharacterized protein OS=Glycine max OX=3847 GN=100819646 PE=3 SV=1	9	39.9	29.038	0	25.052	59102	76657	33613	67623	85918	57209	47266	66678	20383	51801	75252	35390	34354	50991	12691	38988	57194	25349	29
tr|I1L7C1|I1L7C1_SOYBN;tr|A0A0R0HYJ0|A0A0R0HYJ0_SOYBN;tr|I1L7C0|I1L7C0_SOYBN	tr|I1L7C1|I1L7C1_SOYBN;tr|A0A0R0HYJ0|A0A0R0HYJ0_SOYBN	tr|I1L7C1|I1L7C1_SOYBN Peptidase_S9 domain-containing protein OS=Glycine max OX=3847 GN=100803600 PE=4 SV=2;tr|A0A0R0HYJ0|A0A0R0HYJ0_SOYBN Peptidase_S9 domain-containing protein OS=Glycine max OX=3847 GN=100803600 PE=4 SV=1	11	19.6	89.581	0	38.097	17724	20897	11063	19162	27780	15476	21231	24053	15367	26413	27954	21805	23415	29412	11267	23635	34328	19614	36
tr|A0A0R0HYM3|A0A0R0HYM3_SOYBN	tr|A0A0R0HYM3|A0A0R0HYM3_SOYBN	tr|A0A0R0HYM3|A0A0R0HYM3_SOYBN Uncharacterized protein OS=Glycine max OX=3847 GN=GLYMA_10G246500 PE=4 SV=1	17	34.7	69.597	0	323.31	2098200	3177600	1234100	2516600	3017200	1797500	2142500	3204100	1267200	2507000	2980000	1857100	2307400	3393600	1379100	2702900	3240200	1972100	544
tr|A0A0R0HYT3|A0A0R0HYT3_SOYBN;tr|I1LZI1|I1LZI1_SOYBN;tr|I1M812|I1M812_SOYBN;tr|I1JI35|I1JI35_SOYBN;tr|K7M0A3|K7M0A3_SOYBN;tr|I1MZ84|I1MZ84_SOYBN;tr|I1M3P0|I1M3P0_SOYBN;tr|C6SVT8|C6SVT8_SOYBN	tr|A0A0R0HYT3|A0A0R0HYT3_SOYBN;tr|I1LZI1|I1LZI1_SOYBN	tr|A0A0R0HYT3|A0A0R0HYT3_SOYBN Uncharacterized protein OS=Glycine max OX=3847 GN=GLYMA_10G069600 PE=4 SV=1;tr|I1LZI1|I1LZI1_SOYBN Uncharacterized protein OS=Glycine max OX=3847 GN=100783534 PE=4 SV=1	2	45.6	24.188	0	7.3917	0	0	0	0	0	0	8831.3	20664	3772.2	7669.3	22901	6872.7	7723.2	15501	3837	7343.1	17874	5775.7	5
tr|A0A0R0KYI4|A0A0R0KYI4_SOYBN;tr|A0A0R0L5J9|A0A0R0L5J9_SOYBN;tr|A0A0R0L4S8|A0A0R0L4S8_SOYBN;tr|A0A0R0KZ46|A0A0R0KZ46_SOYBN;tr|A0A0R0HYU5|A0A0R0HYU5_SOYBN;tr|A0A0R0L6R0|A0A0R0L6R0_SOYBN;tr|A0A0R0KYJ4|A0A0R0KYJ4_SOYBN;tr|K7K9P5|K7K9P5_SOYBN;tr|K7LHY4|K7LHY4_SOYBN;tr|K7K9P4|K7K9P4_SOYBN;tr|A0A0R0I1G8|A0A0R0I1G8_SOYBN;tr|A0A0R0KYX8|A0A0R0KYX8_SOYBN	tr|A0A0R0KYI4|A0A0R0KYI4_SOYBN;tr|A0A0R0L5J9|A0A0R0L5J9_SOYBN;tr|A0A0R0L4S8|A0A0R0L4S8_SOYBN;tr|A0A0R0KZ46|A0A0R0KZ46_SOYBN;tr|A0A0R0HYU5|A0A0R0HYU5_SOYBN;tr|A0A0R0L6R0|A0A0R0L6R0_SOYBN;tr|A0A0R0KYJ4|A0A0R0KYJ4_SOYBN;tr|K7K9P5|K7K9P5_SOYBN;tr|K7LHY4|K7LHY4_SOYBN;tr|K7K9P4|K7K9P4_SOYBN;tr|A0A0R0I1G8|A0A0R0I1G8_SOYBN	tr|A0A0R0KYI4|A0A0R0KYI4_SOYBN LETM1 domain-containing protein OS=Glycine max OX=3847 GN=100775395 PE=4 SV=1;tr|A0A0R0L5J9|A0A0R0L5J9_SOYBN LETM1 domain-containing protein OS=Glycine max OX=3847 GN=100775395 PE=4 SV=1;tr|A0A0R0L4S8|A0A0R0L4S8_SOYBN LETM1 d	3	4	77.931	0	5.1578	5715.7	4537.1	4269.3	4876.9	3930.7	5681.2	5333.1	4630.3	4433.4	6125	6777.8	5213.3	0	0	0	0	0	0	3
tr|A0A0R0HYW7|A0A0R0HYW7_SOYBN;tr|A0A0R0HZ58|A0A0R0HZ58_SOYBN;tr|K7LLE9|K7LLE9_SOYBN;tr|K7LLE8|K7LLE8_SOYBN;tr|A0A0R0ELA7|A0A0R0ELA7_SOYBN;tr|K7N3B1|K7N3B1_SOYBN;tr|K7N3A9|K7N3A9_SOYBN;tr|A0A0R0EJP8|A0A0R0EJP8_SOYBN	tr|A0A0R0HYW7|A0A0R0HYW7_SOYBN;tr|A0A0R0HZ58|A0A0R0HZ58_SOYBN;tr|K7LLE9|K7LLE9_SOYBN;tr|K7LLE8|K7LLE8_SOYBN;tr|A0A0R0ELA7|A0A0R0ELA7_SOYBN;tr|K7N3B1|K7N3B1_SOYBN;tr|K7N3A9|K7N3A9_SOYBN	tr|A0A0R0HYW7|A0A0R0HYW7_SOYBN Uncharacterized protein OS=Glycine max OX=3847 GN=100796870 PE=4 SV=1;tr|A0A0R0HZ58|A0A0R0HZ58_SOYBN Uncharacterized protein OS=Glycine max OX=3847 GN=100796870 PE=4 SV=1;tr|K7LLE9|K7LLE9_SOYBN Uncharacterized protein OS=Glyc	5	8.6	88.279	0	12.653	7977.5	9125.3	7617.4	9817	9881	10084	18865	21042	14010	22277	22867	19141	19555	17914	17483	21913	22508	21661	12
tr|A0A0R0HZ13|A0A0R0HZ13_SOYBN;tr|I1LZR8|I1LZR8_SOYBN;tr|K7ML23|K7ML23_SOYBN;tr|I1MU42|I1MU42_SOYBN;tr|A0A0R0JCY0|A0A0R0JCY0_SOYBN;tr|K7M051|K7M051_SOYBN;tr|A0A0R0GPV6|A0A0R0GPV6_SOYBN;tr|K7M050|K7M050_SOYBN;tr|A0A0R0KLU6|A0A0R0KLU6_SOYBN;tr|K7LZU7|K7LZU7_SOYBN;tr|K7ML22|K7ML22_SOYBN;tr|I1LZD1|I1LZD1_SOYBN;tr|A0A0R0JHS0|A0A0R0JHS0_SOYBN;tr|I1L955|I1L955_SOYBN;tr|I1LZR9|I1LZR9_SOYBN;tr|I1JPU8|I1JP…	tr|A0A0R0HZ13|A0A0R0HZ13_SOYBN;tr|I1LZR8|I1LZR8_SOYBN;tr|K7ML23|K7ML23_SOYBN;tr|I1MU42|I1MU42_SOYBN;tr|A0A0R0JCY0|A0A0R0JCY0_SOYBN;tr|K7M051|K7M051_SOYBN;tr|A0A0R0GPV6|A0A0R0GPV6_SOYBN;tr|K7M050|K7M050_SOYBN;tr|A0A0R0KLU6|A0A0R0KLU6_SOYBN;tr|K7LZU7|K7LZU7_SOYBN;tr|K7ML22|K7ML22_SOYBN;tr|I1LZD1|I1LZD1_SOYBN;tr|A0A0R0JHS0|A0A0R0JHS0_SOYBN;tr|I1L955|I1L955_SOYBN;tr|I1LZR9|I1LZR9_SOYBN;tr|I1JPU8|I1JP…	tr|A0A0R0HZ13|A0A0R0HZ13_SOYBN Exostosin domain-containing protein OS=Glycine max OX=3847 GN=GLYMA_10G064300 PE=3 SV=1;tr|I1LZR8|I1LZR8_SOYBN Exostosin domain-containing protein OS=Glycine max OX=3847 GN=GLYMA_13G161000 PE=3 SV=2;tr|K7ML23|K7ML23_SOYBN Exo	2	4.9	54.212	0	5.8011	8507.5	8088.2	8292.1	10746	10177	11423	9677.9	10087	9132.3	12226	11479	13507	2043.9	1351.1	1696.9	2681	2772.4	1925.2	7
tr|A0A0R0I027|A0A0R0I027_SOYBN;tr|I1LEY6|I1LEY6_SOYBN;tr|I1NFG4|I1NFG4_SOYBN;tr|I1NFG2|I1NFG2_SOYBN	tr|A0A0R0I027|A0A0R0I027_SOYBN;tr|I1LEY6|I1LEY6_SOYBN;tr|I1NFG4|I1NFG4_SOYBN;tr|I1NFG2|I1NFG2_SOYBN	tr|A0A0R0I027|A0A0R0I027_SOYBN GDT1 family protein OS=Glycine max OX=3847 GN=100527455 PE=3 SV=1;tr|I1LEY6|I1LEY6_SOYBN GDT1 family protein OS=Glycine max OX=3847 GN=100527455 PE=3 SV=1;tr|I1NFG4|I1NFG4_SOYBN GDT1 family protein OS=Glycine max OX=3847 GN=1	2	10.7	21.828	0	6.2284	6813.1	10086	5275.5	8960.6	10761	5441.3	6137.9	10748	5125.2	9126.9	11653	6130.3	5496.8	8701.2	4214.2	6320.4	10058	4439.5	7
tr|A0A0R0I031|A0A0R0I031_SOYBN	tr|A0A0R0I031|A0A0R0I031_SOYBN	tr|A0A0R0I031|A0A0R0I031_SOYBN DUF155 domain-containing protein OS=Glycine max OX=3847 GN=100811261 PE=4 SV=1	1	3.4	46.657	1	-2	0	0	0	0	0	0	190510	189850	113710	162510	237770	114550	93853	93974	62078	89940	124600	65254	4	+
tr|A0A0R0I0B9|A0A0R0I0B9_SOYBN	tr|A0A0R0I0B9|A0A0R0I0B9_SOYBN	tr|A0A0R0I0B9|A0A0R0I0B9_SOYBN KH type-2 domain-containing protein OS=Glycine max OX=3847 GN=100799156 PE=3 SV=1	1	75	26.306	0.0042274	2.8346	806.06	935.82	797.86	1050.4	1073.7	1142.7	407.4	480.59	180.06	463.75	1094.3	0	350.71	713.33	226.1	280.15	658.81	686.22	7
tr|C6TC28|C6TC28_SOYBN;tr|A0A0R0I3A2|A0A0R0I3A2_SOYBN;tr|A0A0R0I0E5|A0A0R0I0E5_SOYBN	tr|C6TC28|C6TC28_SOYBN;tr|A0A0R0I3A2|A0A0R0I3A2_SOYBN;tr|A0A0R0I0E5|A0A0R0I0E5_SOYBN	tr|C6TC28|C6TC28_SOYBN Inosine triphosphate pyrophosphatase OS=Glycine max OX=3847 GN=100808776 PE=2 SV=1;tr|A0A0R0I3A2|A0A0R0I3A2_SOYBN Inosine triphosphate pyrophosphatase OS=Glycine max OX=3847 GN=100782385 PE=3 SV=1;tr|A0A0R0I0E5|A0A0R0I0E5_SOYBN Inosi	4	34.3	22.187	0	14.28	5786.8	12852	2164.6	5628.1	15425	2922.7	2102.2	9534.7	666.65	2050.8	8888.7	1434.3	12202	23289	7242.6	13385	24193	9310.9	14
tr|A0A0R0I0G8|A0A0R0I0G8_SOYBN;tr|I1JG84|I1JG84_SOYBN	tr|A0A0R0I0G8|A0A0R0I0G8_SOYBN;tr|I1JG84|I1JG84_SOYBN	tr|A0A0R0I0G8|A0A0R0I0G8_SOYBN Uncharacterized protein OS=Glycine max OX=3847 GN=GLYMA_10G103200 PE=3 SV=1;tr|I1JG84|I1JG84_SOYBN Uncharacterized protein OS=Glycine max OX=3847 GN=100816917 PE=3 SV=1	4	8.4	51.457	0	12.594	7719.3	10580	3553.5	9968	15881	7543.7	6614.4	10113	2609.2	10514	15423	4978.6	7159	9640.8	3683.3	12712	17644	9220.9	8
tr|A0A0R0I0P7|A0A0R0I0P7_SOYBN;tr|I1LFC1|I1LFC1_SOYBN;tr|A0A368UGD8|A0A368UGD8_SOYBN	tr|A0A0R0I0P7|A0A0R0I0P7_SOYBN;tr|I1LFC1|I1LFC1_SOYBN;tr|A0A368UGD8|A0A368UGD8_SOYBN	tr|A0A0R0I0P7|A0A0R0I0P7_SOYBN Uncharacterized protein OS=Glycine max OX=3847 GN=100814644 PE=3 SV=1;tr|I1LFC1|I1LFC1_SOYBN Uncharacterized protein OS=Glycine max OX=3847 GN=100814644 PE=3 SV=1;tr|A0A368UGD8|A0A368UGD8_SOYBN Uncharacterized protein OS=Glyc	3	5.2	62.729	0	8.2973	5284.7	5473.4	4908.1	6860.1	6118.3	7453.2	11169	11562	8319.8	12595	13435	13387	6624.6	11711	4150.8	8678.3	14298	6625.7	8
tr|A0A0R0I0S2|A0A0R0I0S2_SOYBN;tr|I1L9Y6|I1L9Y6_SOYBN;tr|A0A0R0KYK4|A0A0R0KYK4_SOYBN;tr|A0A0R0KYK6|A0A0R0KYK6_SOYBN;tr|I1JGA5|I1JGA5_SOYBN	tr|A0A0R0I0S2|A0A0R0I0S2_SOYBN;tr|I1L9Y6|I1L9Y6_SOYBN;tr|A0A0R0KYK4|A0A0R0KYK4_SOYBN;tr|A0A0R0KYK6|A0A0R0KYK6_SOYBN;tr|I1JGA5|I1JGA5_SOYBN	tr|A0A0R0I0S2|A0A0R0I0S2_SOYBN Thioredoxin domain-containing protein OS=Glycine max OX=3847 GN=100819254 PE=4 SV=1;tr|I1L9Y6|I1L9Y6_SOYBN Thioredoxin reductase OS=Glycine max OX=3847 GN=100819254 PE=3 SV=1;tr|A0A0R0KYK4|A0A0R0KYK4_SOYBN Thioredoxin domain-	2	8.2	45.132	0.00046361	3.743	690.83	319.04	570.87	647.3	1201.4	919.94	0	0	0	0	0	0	2865.7	4844.3	1367.3	4020.3	5931.9	1514.5	3
tr|A0A0R0IAR0|A0A0R0IAR0_SOYBN;tr|I1LF79|I1LF79_SOYBN;tr|A0A0R0I0U2|A0A0R0I0U2_SOYBN	tr|A0A0R0IAR0|A0A0R0IAR0_SOYBN;tr|I1LF79|I1LF79_SOYBN;tr|A0A0R0I0U2|A0A0R0I0U2_SOYBN	tr|A0A0R0IAR0|A0A0R0IAR0_SOYBN RING-type domain-containing protein OS=Glycine max OX=3847 GN=100306465 PE=4 SV=1;tr|I1LF79|I1LF79_SOYBN RING-type domain-containing protein OS=Glycine max OX=3847 GN=100306465 PE=4 SV=1;tr|A0A0R0I0U2|A0A0R0I0U2_SOYBN RING-ty	1	4.4	37.627	0.0085743	2.3309	1281.4	2053	849.01	1544.1	2052.1	1388	0	0	0	0	0	0	0	0	0	0	0	0	1
tr|A0A0R0I0Y7|A0A0R0I0Y7_SOYBN;tr|I1LAV9|I1LAV9_SOYBN;tr|A0A0R0I194|A0A0R0I194_SOYBN	tr|A0A0R0I0Y7|A0A0R0I0Y7_SOYBN;tr|I1LAV9|I1LAV9_SOYBN;tr|A0A0R0I194|A0A0R0I194_SOYBN	tr|A0A0R0I0Y7|A0A0R0I0Y7_SOYBN Peptidyl-prolyl cis-trans isomerase OS=Glycine max OX=3847 GN=GLYMA_10G139500 PE=3 SV=1;tr|I1LAV9|I1LAV9_SOYBN Peptidyl-prolyl cis-trans isomerase OS=Glycine max OX=3847 GN=GLYMA_10G139500 PE=3 SV=1;tr|A0A0R0I194|A0A0R0I194_S	3	15	28.677	0	9.4264	25224	22551	20518	38336	34795	39683	22775	21208	20140	33425	33674	36194	37484	44369	24753	47550	62804	46490	15
tr|I1LFH8|I1LFH8_SOYBN;tr|I1NJ98|I1NJ98_SOYBN;tr|A0A0R0I148|A0A0R0I148_SOYBN	tr|I1LFH8|I1LFH8_SOYBN;tr|I1NJ98|I1NJ98_SOYBN;tr|A0A0R0I148|A0A0R0I148_SOYBN	tr|I1LFH8|I1LFH8_SOYBN Uncharacterized protein OS=Glycine max OX=3847 GN=100786460 PE=4 SV=1;tr|I1NJ98|I1NJ98_SOYBN Uncharacterized protein OS=Glycine max OX=3847 GN=100810934 PE=4 SV=1;tr|A0A0R0I148|A0A0R0I148_SOYBN Uncharacterized protein OS=Glycine max	1	3.7	57.84	0	3.9302	0	0	0	0	0	0	1385.3	1915.2	1478	2097.9	1513.6	2057.9	0	0	0	0	0	0	1
tr|A0A0R0I158|A0A0R0I158_SOYBN;tr|K7K5U8|K7K5U8_SOYBN;tr|I1LAT2|I1LAT2_SOYBN;tr|I1JTZ1|I1JTZ1_SOYBN	tr|A0A0R0I158|A0A0R0I158_SOYBN;tr|K7K5U8|K7K5U8_SOYBN;tr|I1LAT2|I1LAT2_SOYBN	tr|A0A0R0I158|A0A0R0I158_SOYBN Uncharacterized protein OS=Glycine max OX=3847 GN=100803952 PE=4 SV=1;tr|K7K5U8|K7K5U8_SOYBN Uncharacterized protein OS=Glycine max OX=3847 GN=100803234 PE=4 SV=1;tr|I1LAT2|I1LAT2_SOYBN Uncharacterized protein OS=Glycine max	3	10.8	40.462	0	7.3606	6732.7	6821	6366.3	11001	10268	10474	5510.9	5788.3	6075.1	8459.5	8266.8	9520.6	6818.6	7312.6	6192.9	10187	11660	12085	6
tr|A0A0R0I177|A0A0R0I177_SOYBN	tr|A0A0R0I177|A0A0R0I177_SOYBN	tr|A0A0R0I177|A0A0R0I177_SOYBN Pyr_redox_2 domain-containing protein OS=Glycine max OX=3847 GN=GLYMA_10G067500 PE=4 SV=1	3	58.2	46.851	0	323.31	590450	972140	157970	617780	1096000	266130	574290	993910	150480	596010	1067800	257980	492950	758040	189860	537800	863040	299580	207
tr|A0A0R0I1H8|A0A0R0I1H8_SOYBN	tr|A0A0R0I1H8|A0A0R0I1H8_SOYBN	tr|A0A0R0I1H8|A0A0R0I1H8_SOYBN Uncharacterized protein OS=Glycine max OX=3847 GN=GLYMA_10G144500 PE=4 SV=1	1	3.7	94.661	0.0061652	2.5629	13465	14828	12650	18076	19058	17670	13513	14550	10999	17381	18649	15294	12572	12598	8709.7	13925	14988	14170	11
tr|I1KZR9|I1KZR9_SOYBN;tr|A0A0R0I1T7|A0A0R0I1T7_SOYBN	tr|I1KZR9|I1KZR9_SOYBN;tr|A0A0R0I1T7|A0A0R0I1T7_SOYBN	tr|I1KZR9|I1KZR9_SOYBN Uncharacterized protein OS=Glycine max OX=3847 GN=100795266 PE=3 SV=1;tr|A0A0R0I1T7|A0A0R0I1T7_SOYBN Uncharacterized protein OS=Glycine max OX=3847 GN=100795266 PE=3 SV=1	2	10.4	34.336	0	7.6389	595.89	300.43	788.65	1473.9	1107.2	1511.5	755.18	196.82	230.29	850.53	729.32	1614.6	634.77	780.03	451.68	1220.7	1242.7	1164.7	4
tr|A0A0R0I1V0|A0A0R0I1V0_SOYBN;tr|I1KZY9|I1KZY9_SOYBN;tr|A0A0R0I1W6|A0A0R0I1W6_SOYBN	tr|A0A0R0I1V0|A0A0R0I1V0_SOYBN;tr|I1KZY9|I1KZY9_SOYBN;tr|A0A0R0I1W6|A0A0R0I1W6_SOYBN	tr|A0A0R0I1V0|A0A0R0I1V0_SOYBN Fumarylacetoacetase OS=Glycine max OX=3847 GN=GLYMA_09G010000 PE=3 SV=1;tr|I1KZY9|I1KZY9_SOYBN Fumarylacetoacetase OS=Glycine max OX=3847 GN=GLYMA_09G010000 PE=3 SV=1;tr|A0A0R0I1W6|A0A0R0I1W6_SOYBN Fumarylacetoacetase OS=Glyc	5	41.7	45.523	0	323.31	475710	800470	97037	450930	863130	150900	456770	754090	111850	437870	820960	171860	468000	774190	116780	468930	833510	189830	180
tr|I1LBU8|I1LBU8_SOYBN;tr|A0A0R0I1Y1|A0A0R0I1Y1_SOYBN	tr|I1LBU8|I1LBU8_SOYBN;tr|A0A0R0I1Y1|A0A0R0I1Y1_SOYBN	tr|I1LBU8|I1LBU8_SOYBN Uncharacterized protein OS=Glycine max OX=3847 GN=GLYMA_10G169600 PE=4 SV=1;tr|A0A0R0I1Y1|A0A0R0I1Y1_SOYBN F-box domain-containing protein OS=Glycine max OX=3847 GN=GLYMA_10G169600 PE=4 SV=1	3	14.8	27.684	0	44.95	12978	15206	10767	17842	17924	16830	8827.6	9685.3	7125.2	12060	13242	10409	16766	15676	14743	22812	23379	19517	9
tr|A0A0R0I2D9|A0A0R0I2D9_SOYBN	tr|A0A0R0I2D9|A0A0R0I2D9_SOYBN	tr|A0A0R0I2D9|A0A0R0I2D9_SOYBN Uncharacterized protein OS=Glycine max OX=3847 GN=100782566 PE=4 SV=1	2	6.8	41.874	0	11.116	6338.5	6008.9	5450.9	11938	11134	11837	5781.7	5810.8	4560.8	9664.9	10495	11067	9088.1	9118.4	8769.4	16566	16846	16958	13
tr|A0A0R0I2I0|A0A0R0I2I0_SOYBN;tr|I1JFY4|I1JFY4_SOYBN;tr|A0A0R0HZX6|A0A0R0HZX6_SOYBN;tr|A0A0R0L4L5|A0A0R0L4L5_SOYBN	tr|A0A0R0I2I0|A0A0R0I2I0_SOYBN;tr|I1JFY4|I1JFY4_SOYBN;tr|A0A0R0HZX6|A0A0R0HZX6_SOYBN;tr|A0A0R0L4L5|A0A0R0L4L5_SOYBN	tr|A0A0R0I2I0|A0A0R0I2I0_SOYBN FAD-binding PCMH-type domain-containing protein OS=Glycine max OX=3847 GN=GLYMA_10G104100 PE=4 SV=1;tr|I1JFY4|I1JFY4_SOYBN FAD-binding PCMH-type domain-containing protein OS=Glycine max OX=3847 GN=GLYMA_02G166300 PE=4 SV=1;tr	2	22.5	65.906	0	6.8616	3158.3	2732	3196.9	5420.6	5846.6	5462.8	3147.3	2825.9	3504.4	5443.3	4025.4	5601.8	5797.8	5171.1	5926.6	8658.2	9113.8	8250.1	7
tr|A0A0R0I2M6|A0A0R0I2M6_SOYBN;tr|A0A0R4J5A2|A0A0R4J5A2_SOYBN	tr|A0A0R0I2M6|A0A0R0I2M6_SOYBN;tr|A0A0R4J5A2|A0A0R4J5A2_SOYBN	tr|A0A0R0I2M6|A0A0R0I2M6_SOYBN Peroxidase OS=Glycine max OX=3847 GN=GLYMA_09G022400 PE=3 SV=1;tr|A0A0R4J5A2|A0A0R4J5A2_SOYBN Peroxidase OS=Glycine max OX=3847 GN=GLYMA_15G128700 PE=3 SV=1	4	23.4	38.521	0	32.099	12693	13066	11808	19793	19705	17619	13192	11306	10863	17589	18533	16498	10810	13098	10590	14203	17051	16603	21
tr|A0A0R0I373|A0A0R0I373_SOYBN;tr|I1LXP0|I1LXP0_SOYBN	tr|A0A0R0I373|A0A0R0I373_SOYBN;tr|I1LXP0|I1LXP0_SOYBN	tr|A0A0R0I373|A0A0R0I373_SOYBN Uncharacterized protein OS=Glycine max OX=3847 GN=GLYMA_09G032900 PE=3 SV=1;tr|I1LXP0|I1LXP0_SOYBN Uncharacterized protein OS=Glycine max OX=3847 GN=GLYMA_13G008600 PE=4 SV=2	3	15.4	58.506	0	14.165	4465.2	4105.3	3144	8071.2	6647.9	6785.1	13838	18551	6372.1	30308	40663	11943	7490.6	8543.7	4476.6	11193	15470	10315	13
tr|A0A0R0I3G4|A0A0R0I3G4_SOYBN;tr|I1LCM3|I1LCM3_SOYBN;tr|C6T0S9|C6T0S9_SOYBN;tr|K7N4G3|K7N4G3_SOYBN	tr|A0A0R0I3G4|A0A0R0I3G4_SOYBN;tr|I1LCM3|I1LCM3_SOYBN;tr|C6T0S9|C6T0S9_SOYBN;tr|K7N4G3|K7N4G3_SOYBN	tr|A0A0R0I3G4|A0A0R0I3G4_SOYBN Uncharacterized protein OS=Glycine max OX=3847 GN=100500172 PE=4 SV=1;tr|I1LCM3|I1LCM3_SOYBN Uncharacterized protein OS=Glycine max OX=3847 GN=100500172 PE=4 SV=1;tr|C6T0S9|C6T0S9_SOYBN Uncharacterized protein (Fragment) OS=G	2	12.6	20.331	0	28.817	65246	131740	24960	62917	140380	38996	54017	90688	23196	53223	95839	38027	78440	172310	24170	75306	171400	42744	37
tr|C6SX45|C6SX45_SOYBN;tr|I1MGN0|I1MGN0_SOYBN;tr|A0A0R0I3M6|A0A0R0I3M6_SOYBN;tr|K7LBR9|K7LBR9_SOYBN;tr|A0A0R0G137|A0A0R0G137_SOYBN	tr|C6SX45|C6SX45_SOYBN;tr|I1MGN0|I1MGN0_SOYBN;tr|A0A0R0I3M6|A0A0R0I3M6_SOYBN;tr|K7LBR9|K7LBR9_SOYBN;tr|A0A0R0G137|A0A0R0G137_SOYBN	tr|C6SX45|C6SX45_SOYBN Dynein light chain OS=Glycine max OX=3847 GN=100305908 PE=2 SV=1;tr|I1MGN0|I1MGN0_SOYBN Dynein light chain OS=Glycine max OX=3847 GN=100777142 PE=3 SV=1;tr|A0A0R0I3M6|A0A0R0I3M6_SOYBN Dynein light chain OS=Glycine max OX=3847 GN=1008	2	18.6	13.263	0.00046414	3.7583	183.31	998.88	0	507.14	1285.1	0	533.65	857.76	0	1091.1	946.7	0	229.4	590.34	0	817.38	984	225.58	4
tr|I1LCX8|I1LCX8_SOYBN;tr|I1NHI2|I1NHI2_SOYBN;tr|A0A0R4J478|A0A0R4J478_SOYBN;tr|A0A0R0I3Y8|A0A0R0I3Y8_SOYBN;tr|I1LCX9|I1LCX9_SOYBN	tr|I1LCX8|I1LCX8_SOYBN;tr|I1NHI2|I1NHI2_SOYBN;tr|A0A0R4J478|A0A0R4J478_SOYBN;tr|A0A0R0I3Y8|A0A0R0I3Y8_SOYBN;tr|I1LCX9|I1LCX9_SOYBN	tr|I1LCX8|I1LCX8_SOYBN Uncharacterized protein OS=Glycine max OX=3847 GN=100305769 PE=4 SV=1;tr|I1NHI2|I1NHI2_SOYBN Uncharacterized protein OS=Glycine max OX=3847 GN=100500544 PE=4 SV=1;tr|A0A0R4J478|A0A0R4J478_SOYBN Uncharacterized protein OS=Glycine max	4	31.3	21.593	0	31.306	52793	73439	41942	72463	90756	64174	44275	53380	36927	57770	65387	60253	46187	61038	34729	57194	79547	54142	27
tr|A0A0R0I416|A0A0R0I416_SOYBN;tr|I1LCZ6|I1LCZ6_SOYBN	tr|A0A0R0I416|A0A0R0I416_SOYBN;tr|I1LCZ6|I1LCZ6_SOYBN	tr|A0A0R0I416|A0A0R0I416_SOYBN Uncharacterized protein OS=Glycine max OX=3847 GN=100799861 PE=4 SV=1;tr|I1LCZ6|I1LCZ6_SOYBN Uncharacterized protein OS=Glycine max OX=3847 GN=100799861 PE=4 SV=2	1	1.3	168.26	1	-2	0	0	0	0	0	0	5619.4	6001.8	6223.3	6699.8	6655.8	6335.7	0	0	0	0	0	0	1	+
tr|A0A0R0I422|A0A0R0I422_SOYBN	tr|A0A0R0I422|A0A0R0I422_SOYBN	tr|A0A0R0I422|A0A0R0I422_SOYBN Uncharacterized protein OS=Glycine max OX=3847 GN=100798969 PE=3 SV=1	1	1.3	105.3	0.0036232	2.9127	3668.2	3479.8	2630.1	4058.8	3415.5	3644.4	2452.2	2166.2	2001.6	2555.1	2662.7	3409.2	0	0	0	0	0	0	2
tr|A0A0R0I494|A0A0R0I494_SOYBN;tr|I1LD44|I1LD44_SOYBN;tr|I1LD47|I1LD47_SOYBN;tr|I1LD46|I1LD46_SOYBN;tr|C6T9P8|C6T9P8_SOYBN;tr|K7N451|K7N451_SOYBN;tr|I1NHD0|I1NHD0_SOYBN;tr|I1NHC9|I1NHC9_SOYBN	tr|A0A0R0I494|A0A0R0I494_SOYBN;tr|I1LD44|I1LD44_SOYBN;tr|I1LD47|I1LD47_SOYBN;tr|I1LD46|I1LD46_SOYBN;tr|C6T9P8|C6T9P8_SOYBN;tr|K7N451|K7N451_SOYBN;tr|I1NHD0|I1NHD0_SOYBN;tr|I1NHC9|I1NHC9_SOYBN	tr|A0A0R0I494|A0A0R0I494_SOYBN Uncharacterized protein OS=Glycine max OX=3847 GN=100780059 PE=4 SV=1;tr|I1LD44|I1LD44_SOYBN Uncharacterized protein OS=Glycine max OX=3847 GN=100780059 PE=4 SV=1;tr|I1LD47|I1LD47_SOYBN Uncharacterized protein OS=Glycine max	5	25.7	29.68	0	12.783	6305.6	6736.7	5722.9	8004.2	8162.9	9157.5	19496	28268	13285	22652	30109	20689	16597	12990	13499	19935	20243	19939	9
tr|A0A0R0I4F6|A0A0R0I4F6_SOYBN	tr|A0A0R0I4F6|A0A0R0I4F6_SOYBN	tr|A0A0R0I4F6|A0A0R0I4F6_SOYBN Uncharacterized protein OS=Glycine max OX=3847 GN=GLYMA_10G155300 PE=4 SV=1	12	81.2	31.828	0	323.31	1883600	2948000	751100	1662500	2485100	980980	1752800	2633000	749270	1572600	2367500	970790	2517800	3967100	862710	2153600	3380600	1147200	864
tr|A0A0R0I4H2|A0A0R0I4H2_SOYBN;tr|C6TFY0|C6TFY0_SOYBN;tr|C6T3Z2|C6T3Z2_SOYBN	tr|A0A0R0I4H2|A0A0R0I4H2_SOYBN;tr|C6TFY0|C6TFY0_SOYBN;tr|C6T3Z2|C6T3Z2_SOYBN	tr|A0A0R0I4H2|A0A0R0I4H2_SOYBN Uncharacterized protein OS=Glycine max OX=3847 GN=100527321 PE=3 SV=1;tr|C6TFY0|C6TFY0_SOYBN Uncharacterized protein OS=Glycine max OX=3847 GN=100795152 PE=2 SV=1;tr|C6T3Z2|C6T3Z2_SOYBN Uncharacterized protein OS=Glycine max	1	10.1	21.854	0.0061614	2.5562	0	0	0	0	0	0	0	0	0	0	0	0	1085.3	875.87	929.07	1013.1	780.7	647.32	2
tr|A0A0R0I519|A0A0R0I519_SOYBN;tr|K7LCA0|K7LCA0_SOYBN	tr|A0A0R0I519|A0A0R0I519_SOYBN;tr|K7LCA0|K7LCA0_SOYBN	tr|A0A0R0I519|A0A0R0I519_SOYBN Uncharacterized protein OS=Glycine max OX=3847 GN=GLYMA_09G071000 PE=4 SV=1;tr|K7LCA0|K7LCA0_SOYBN Uncharacterized protein OS=Glycine max OX=3847 GN=GLYMA_09G071000 PE=4 SV=1	2	6.9	47.284	0	5.0338	8119.9	9850.9	7293.1	12551	11161	13353	1853.9	1783.3	1926	2116.8	2005.7	2395.6	2667.6	2287.6	2118.3	2649.5	2501.5	2841.7	4
tr|I1LDV5|I1LDV5_SOYBN;tr|A0A0R0I5G1|A0A0R0I5G1_SOYBN;tr|K7N3M6|K7N3M6_SOYBN	tr|I1LDV5|I1LDV5_SOYBN;tr|A0A0R0I5G1|A0A0R0I5G1_SOYBN	tr|I1LDV5|I1LDV5_SOYBN Uncharacterized protein OS=Glycine max OX=3847 GN=100798111 PE=3 SV=1;tr|A0A0R0I5G1|A0A0R0I5G1_SOYBN Uncharacterized protein OS=Glycine max OX=3847 GN=100798111 PE=3 SV=1	30	32.6	120.3	0	225.19	254300	298660	196010	317030	362750	290620	274070	340970	206120	331780	406180	291470	300770	373620	226960	362210	430110	319280	142
tr|C6T4L4|C6T4L4_SOYBN;tr|A0A0R0I5X2|A0A0R0I5X2_SOYBN	tr|C6T4L4|C6T4L4_SOYBN;tr|A0A0R0I5X2|A0A0R0I5X2_SOYBN	tr|C6T4L4|C6T4L4_SOYBN Uncharacterized protein OS=Glycine max OX=3847 GN=100527527 PE=2 SV=1;tr|A0A0R0I5X2|A0A0R0I5X2_SOYBN Uncharacterized protein OS=Glycine max OX=3847 GN=100813571 PE=4 SV=1	1	22.2	9.9206	0	5.8213	0	0	0	0	0	0	7120.7	6756.2	6158.1	8668	9493.9	8548.8	10499	10250	9418.9	13941	12035	14851	2
tr|A0A0R0IC66|A0A0R0IC66_SOYBN;tr|A0A0R0I630|A0A0R0I630_SOYBN;tr|K7LCS1|K7LCS1_SOYBN;tr|I1L296|I1L296_SOYBN;tr|I1L297|I1L297_SOYBN;tr|A0A0R0IC68|A0A0R0IC68_SOYBN;tr|I1L295|I1L295_SOYBN	tr|A0A0R0IC66|A0A0R0IC66_SOYBN;tr|A0A0R0I630|A0A0R0I630_SOYBN;tr|K7LCS1|K7LCS1_SOYBN;tr|I1L296|I1L296_SOYBN;tr|I1L297|I1L297_SOYBN;tr|A0A0R0IC68|A0A0R0IC68_SOYBN;tr|I1L295|I1L295_SOYBN	tr|A0A0R0IC66|A0A0R0IC66_SOYBN Uncharacterized protein OS=Glycine max OX=3847 GN=100797376 PE=4 SV=1;tr|A0A0R0I630|A0A0R0I630_SOYBN Uncharacterized protein OS=Glycine max OX=3847 GN=100797376 PE=4 SV=1;tr|K7LCS1|K7LCS1_SOYBN Uncharacterized protein OS=Glyc	1	3.8	40.647	0	4.0445	1128.6	932.36	861.06	1529.6	1994.2	1678.5	0	0	0	0	0	0	1279	639.79	996.89	1872.5	2242.7	2000.9	2
tr|A0A0R0I6D2|A0A0R0I6D2_SOYBN	tr|A0A0R0I6D2|A0A0R0I6D2_SOYBN	tr|A0A0R0I6D2|A0A0R0I6D2_SOYBN Uncharacterized protein OS=Glycine max OX=3847 GN=GLYMA_10G258500 PE=3 SV=1	1	9.7	11.885	0.0034269	2.9787	2777.7	3514.5	2701	5524.9	2736.8	3907.5	2790.3	3011.5	2716	4409.3	2770.8	4000.5	2797.1	3781.4	1403.8	3402.3	3344.7	1749.8	8
tr|A0A0R0ICL5|A0A0R0ICL5_SOYBN;tr|A0A0R0I6J8|A0A0R0I6J8_SOYBN;tr|K7LD08|K7LD08_SOYBN;tr|K7LD07|K7LD07_SOYBN	tr|A0A0R0ICL5|A0A0R0ICL5_SOYBN;tr|A0A0R0I6J8|A0A0R0I6J8_SOYBN;tr|K7LD08|K7LD08_SOYBN;tr|K7LD07|K7LD07_SOYBN	tr|A0A0R0ICL5|A0A0R0ICL5_SOYBN Uncharacterized protein OS=Glycine max OX=3847 GN=100797745 PE=4 SV=1;tr|A0A0R0I6J8|A0A0R0I6J8_SOYBN Uncharacterized protein OS=Glycine max OX=3847 GN=100797745 PE=4 SV=1;tr|K7LD08|K7LD08_SOYBN Uncharacterized protein OS=Glyc	1	1.2	209.08	0.0082329	2.3618	809.04	1260.8	333.63	1377.8	1679.5	158.32	684.92	1382.5	94.115	911.79	1697.1	132.04	388.34	986.61	0	281.56	931.24	178.97	3
tr|A0A0R0I6U8|A0A0R0I6U8_SOYBN;tr|I1LEU9|I1LEU9_SOYBN;tr|K7KTG7|K7KTG7_SOYBN;tr|K7KIH4|K7KIH4_SOYBN;tr|I1K8S4|I1K8S4_SOYBN;tr|K7KIH3|K7KIH3_SOYBN	tr|A0A0R0I6U8|A0A0R0I6U8_SOYBN;tr|I1LEU9|I1LEU9_SOYBN	tr|A0A0R0I6U8|A0A0R0I6U8_SOYBN tRNA-synt_1e domain-containing protein OS=Glycine max OX=3847 GN=100812332 PE=3 SV=1;tr|I1LEU9|I1LEU9_SOYBN tRNA-synt_1e domain-containing protein OS=Glycine max OX=3847 GN=100812332 PE=4 SV=1	4	35.6	62.251	0	78.266	57039	66585	50833	79520	86613	72529	43706	44331	38527	58506	59019	58581	53988	55310	45053	71501	76283	73093	50
tr|A0A0R0I7A8|A0A0R0I7A8_SOYBN;tr|I1LD42|I1LD42_SOYBN	tr|A0A0R0I7A8|A0A0R0I7A8_SOYBN;tr|I1LD42|I1LD42_SOYBN	tr|A0A0R0I7A8|A0A0R0I7A8_SOYBN Uncharacterized protein OS=Glycine max OX=3847 GN=GLYMA_10G214000 PE=4 SV=1;tr|I1LD42|I1LD42_SOYBN Uncharacterized protein OS=Glycine max OX=3847 GN=GLYMA_10G214000 PE=4 SV=1	6	62.6	20.731	0	36.076	92249	121620	53328	118800	146730	95264	88874	118640	45633	105880	147130	79772	84613	109890	49372	102480	134500	81310	27
tr|A0A0R0I7G4|A0A0R0I7G4_SOYBN;tr|I1NJ60|I1NJ60_SOYBN	tr|A0A0R0I7G4|A0A0R0I7G4_SOYBN;tr|I1NJ60|I1NJ60_SOYBN	tr|A0A0R0I7G4|A0A0R0I7G4_SOYBN CobW C-terminal domain-containing protein OS=Glycine max OX=3847 GN=100820337 PE=4 SV=1;tr|I1NJ60|I1NJ60_SOYBN CobW C-terminal domain-containing protein OS=Glycine max OX=3847 GN=GLYMA_20G240400 PE=4 SV=2	5	18.6	49.62	0	16.487	2143.7	2196.6	531.13	2224	3665.8	1221.9	4729.5	9024.3	1794.8	5311.6	10101	2248.6	4561	4770.2	2547.1	5983.5	5892.5	3732.8	11
tr|A0A0R0I7L8|A0A0R0I7L8_SOYBN;tr|I1MGR7|I1MGR7_SOYBN;tr|I1L118|I1L118_SOYBN	tr|A0A0R0I7L8|A0A0R0I7L8_SOYBN;tr|I1MGR7|I1MGR7_SOYBN;tr|I1L118|I1L118_SOYBN	tr|A0A0R0I7L8|A0A0R0I7L8_SOYBN Uncharacterized protein OS=Glycine max OX=3847 GN=100781819 PE=4 SV=1;tr|I1MGR7|I1MGR7_SOYBN Uncharacterized protein OS=Glycine max OX=3847 GN=100785692 PE=4 SV=1;tr|I1L118|I1L118_SOYBN Uncharacterized protein OS=Glycine max	2	6.7	51.306	0.00045819	3.6128	0	0	0	0	0	0	717.52	1502.5	0	779.23	1494.1	0	0	0	0	0	0	0	2
tr|A0A0R0I7Q2|A0A0R0I7Q2_SOYBN;tr|A0A0R0ESA5|A0A0R0ESA5_SOYBN	tr|A0A0R0I7Q2|A0A0R0I7Q2_SOYBN	tr|A0A0R0I7Q2|A0A0R0I7Q2_SOYBN CBM20 domain-containing protein OS=Glycine max OX=3847 GN=GLYMA_10G298000 PE=4 SV=1	41	37.6	127.9	0	323.31	514320	759690	258980	573460	846460	384060	395610	545780	227770	449200	623950	330110	471520	676770	230260	513820	769920	341180	251
tr|A0A0R0I854|A0A0R0I854_SOYBN;tr|K7LDS5|K7LDS5_SOYBN;tr|A0A0R0I859|A0A0R0I859_SOYBN	tr|A0A0R0I854|A0A0R0I854_SOYBN	tr|A0A0R0I854|A0A0R0I854_SOYBN Uncharacterized protein OS=Glycine max OX=3847 GN=GLYMA_09G137200 PE=4 SV=1	14	52.8	140.59	0	144.08	224770	265900	141040	246750	321000	203040	210760	267970	133540	223840	306030	184790	256820	323000	162190	294230	372770	234700	107
tr|A0A0R0I8J4|A0A0R0I8J4_SOYBN;tr|I1MFX1|I1MFX1_SOYBN;tr|I1L088|I1L088_SOYBN	tr|A0A0R0I8J4|A0A0R0I8J4_SOYBN;tr|I1MFX1|I1MFX1_SOYBN;tr|I1L088|I1L088_SOYBN	tr|A0A0R0I8J4|A0A0R0I8J4_SOYBN Vps53_N domain-containing protein OS=Glycine max OX=3847 GN=100799852 PE=4 SV=1;tr|I1MFX1|I1MFX1_SOYBN Vps53_N domain-containing protein OS=Glycine max OX=3847 GN=100791359 PE=4 SV=1;tr|I1L088|I1L088_SOYBN Vps53_N domain-cont	11	17.1	88.349	0	53.354	14451	19167	12878	17559	23114	18935	14349	25590	9583.6	18646	30610	14242	9745	13040	7061.3	11358	14823	9995.8	21
tr|A0A0R0I8M7|A0A0R0I8M7_SOYBN;tr|I1MQ33|I1MQ33_SOYBN;tr|A0A0R0FST1|A0A0R0FST1_SOYBN	tr|A0A0R0I8M7|A0A0R0I8M7_SOYBN;tr|I1MQ33|I1MQ33_SOYBN;tr|A0A0R0FST1|A0A0R0FST1_SOYBN	tr|A0A0R0I8M7|A0A0R0I8M7_SOYBN Uncharacterized protein OS=Glycine max OX=3847 GN=GLYMA_09G148000 PE=4 SV=2;tr|I1MQ33|I1MQ33_SOYBN Uncharacterized protein OS=Glycine max OX=3847 GN=100775542 PE=4 SV=1;tr|A0A0R0FST1|A0A0R0FST1_SOYBN Uncharacterized protein O	2	6.1	46.205	0.0061589	2.5544	207.09	0	313.3	650.9	262.61	0	261.94	277.63	387.59	215.84	198.55	253.22	1991.5	3033.1	0	1435.7	2486.3	611.16	3
tr|A0A0R0IEM2|A0A0R0IEM2_SOYBN;tr|A0A0R0I8P3|A0A0R0I8P3_SOYBN;tr|A0A0R0IIM3|A0A0R0IIM3_SOYBN;tr|I1L3G2|I1L3G2_SOYBN;tr|A0A0R0I8N3|A0A0R0I8N3_SOYBN	tr|A0A0R0IEM2|A0A0R0IEM2_SOYBN;tr|A0A0R0I8P3|A0A0R0I8P3_SOYBN;tr|A0A0R0IIM3|A0A0R0IIM3_SOYBN;tr|I1L3G2|I1L3G2_SOYBN;tr|A0A0R0I8N3|A0A0R0I8N3_SOYBN	tr|A0A0R0IEM2|A0A0R0IEM2_SOYBN PfkB domain-containing protein OS=Glycine max OX=3847 GN=100792618 PE=3 SV=1;tr|A0A0R0I8P3|A0A0R0I8P3_SOYBN PfkB domain-containing protein OS=Glycine max OX=3847 GN=100792618 PE=3 SV=1;tr|A0A0R0IIM3|A0A0R0IIM3_SOYBN PfkB doma	0	25.7	34.071	0.0080434	2.3724	409.66	515.4	696.19	361.55	442.94	494.15	295.41	586.89	185.98	316.43	529.95	228.96	0	239.95	185.12	167.15	242.41	256.41	4
tr|A0A0R0I9A2|A0A0R0I9A2_SOYBN	tr|A0A0R0I9A2|A0A0R0I9A2_SOYBN	tr|A0A0R0I9A2|A0A0R0I9A2_SOYBN Glycosyltransferase OS=Glycine max OX=3847 GN=GLYMA_09G082900 PE=3 SV=1	3	10.7	52.347	0	5.8531	2832.5	6207.2	909.44	2727.5	5262.8	1820.5	3403.9	7913.6	588.69	3267.2	7435.8	1358.2	0	0	0	0	0	0	4
tr|A0A0R0I9A7|A0A0R0I9A7_SOYBN;tr|C6T3V8|C6T3V8_SOYBN	tr|A0A0R0I9A7|A0A0R0I9A7_SOYBN;tr|C6T3V8|C6T3V8_SOYBN	tr|A0A0R0I9A7|A0A0R0I9A7_SOYBN Uncharacterized protein OS=Glycine max OX=3847 GN=100789630 PE=4 SV=1;tr|C6T3V8|C6T3V8_SOYBN Uncharacterized protein OS=Glycine max OX=3847 GN=100527288 PE=2 SV=1	6	36.9	22.155	0	27.186	43795	56768	20179	48345	67884	31725	10646	17247	5467	11608	16644	9112.8	24939	26290	20582	30704	31632	28739	33
tr|A0A0R0I9D1|A0A0R0I9D1_SOYBN;tr|I1MQJ9|I1MQJ9_SOYBN;REV__tr|I1LFD4|I1LFD4_SOYBN;REV__tr|I1NJ56|I1NJ56_SOYBN	tr|A0A0R0I9D1|A0A0R0I9D1_SOYBN;tr|I1MQJ9|I1MQJ9_SOYBN	tr|A0A0R0I9D1|A0A0R0I9D1_SOYBN eRF1_1 domain-containing protein OS=Glycine max OX=3847 GN=GLYMA_09G166000 PE=4 SV=1;tr|I1MQJ9|I1MQJ9_SOYBN eRF1_1 domain-containing protein OS=Glycine max OX=3847 GN=100775731 PE=4 SV=1	11	42.6	50.718	0	102.7	191920	231350	133170	223240	272650	190510	186510	219410	119940	205280	249830	172800	185310	221940	124480	206700	261710	181840	95
tr|A0A0R0I9F0|A0A0R0I9F0_SOYBN;tr|I1L3W9|I1L3W9_SOYBN	tr|A0A0R0I9F0|A0A0R0I9F0_SOYBN;tr|I1L3W9|I1L3W9_SOYBN	tr|A0A0R0I9F0|A0A0R0I9F0_SOYBN Uncharacterized protein OS=Glycine max OX=3847 GN=100782533 PE=3 SV=1;tr|I1L3W9|I1L3W9_SOYBN Uncharacterized protein OS=Glycine max OX=3847 GN=100782533 PE=3 SV=1	1	24.8	32.12	0	18.44	32947	30596	29920	37864	38091	40226	27450	23910	23739	31961	29114	34477	32859	31380	26158	41837	42801	41068	20
tr|A0A0R0I9G1|A0A0R0I9G1_SOYBN;tr|A0A0R0F065|A0A0R0F065_SOYBN;tr|I1MUE1|I1MUE1_SOYBN;tr|K7KNI8|K7KNI8_SOYBN;tr|K7KWE6|K7KWE6_SOYBN;tr|K7KK31|K7KK31_SOYBN;tr|A0A0R0KX16|A0A0R0KX16_SOYBN;tr|K7LGP6|K7LGP6_SOYBN;tr|I1JB56|I1JB56_SOYBN;tr|A0A0R0EC28|A0A0R0EC28_SOYBN;tr|I1NGL2|I1NGL2_SOYBN	tr|A0A0R0I9G1|A0A0R0I9G1_SOYBN	tr|A0A0R0I9G1|A0A0R0I9G1_SOYBN Uncharacterized protein OS=Glycine max OX=3847 GN=100780375 PE=3 SV=1	2	22.2	116.89	0	87.626	164030	233880	66702	183890	283980	107250	118560	179510	49704	134970	214740	81453	128410	193470	58875	151010	236690	93023	96
tr|A0A0R0I9M4|A0A0R0I9M4_SOYBN;tr|I1L417|I1L417_SOYBN;tr|C6THM2|C6THM2_SOYBN;tr|I1L416|I1L416_SOYBN;tr|A0A0R0IHL7|A0A0R0IHL7_SOYBN	tr|A0A0R0I9M4|A0A0R0I9M4_SOYBN;tr|I1L417|I1L417_SOYBN;tr|C6THM2|C6THM2_SOYBN	tr|A0A0R0I9M4|A0A0R0I9M4_SOYBN Annexin OS=Glycine max OX=3847 GN=GLYMA_09G171600 PE=3 SV=1;tr|I1L417|I1L417_SOYBN Annexin OS=Glycine max OX=3847 GN=GLYMA_09G171600 PE=3 SV=1;tr|C6THM2|C6THM2_SOYBN Annexin OS=Glycine max OX=3847 GN=100820062 PE=2 SV=1	12	42.9	35.506	0	122.09	344630	363280	302260	406570	449060	442590	296550	342300	270490	365540	415600	396260	382590	429280	344630	460950	526400	498050	106
tr|A0A0R0IA81|A0A0R0IA81_SOYBN;tr|I1L4F2|I1L4F2_SOYBN	tr|A0A0R0IA81|A0A0R0IA81_SOYBN;tr|I1L4F2|I1L4F2_SOYBN	tr|A0A0R0IA81|A0A0R0IA81_SOYBN Nudix hydrolase domain-containing protein OS=Glycine max OX=3847 GN=GLYMA_09G187600 PE=4 SV=1;tr|I1L4F2|I1L4F2_SOYBN Nudix hydrolase domain-containing protein OS=Glycine max OX=3847 GN=GLYMA_09G187600 PE=4 SV=1	2	8.2	32.903	0.0023903	3.1093	3296.2	3298.4	3400.4	5008.4	5396.5	5337.9	2094.1	2784.4	1982.3	3610.8	3937.5	4452.6	828.69	809.48	491.24	1069.2	1082.8	1588.9	6
tr|A0A0R0IA82|A0A0R0IA82_SOYBN	tr|A0A0R0IA82|A0A0R0IA82_SOYBN	tr|A0A0R0IA82|A0A0R0IA82_SOYBN Peptidase A1 domain-containing protein OS=Glycine max OX=3847 GN=100784849 PE=3 SV=1	2	5.3	52.787	0	6.1066	7870	9869.6	5805	9028.4	10353	10145	8316.3	8275.3	6387.8	8989.6	8606.5	8364	7086.2	7175.8	7266.4	9642.4	9957	9811	6
tr|C6SWE0|C6SWE0_SOYBN;tr|A0A0R0IAF2|A0A0R0IAF2_SOYBN;tr|I1L4K5|I1L4K5_SOYBN;tr|K7L125|K7L125_SOYBN	tr|C6SWE0|C6SWE0_SOYBN;tr|A0A0R0IAF2|A0A0R0IAF2_SOYBN;tr|I1L4K5|I1L4K5_SOYBN	tr|C6SWE0|C6SWE0_SOYBN Peroxiredoxin OS=Glycine max OX=3847 GN=100499771 PE=2 SV=1;tr|A0A0R0IAF2|A0A0R0IAF2_SOYBN Peroxiredoxin OS=Glycine max OX=3847 GN=GLYMA_09G192800 PE=3 SV=1;tr|I1L4K5|I1L4K5_SOYBN Redoxin domain-containing protein OS=Glycine max OX=3	12	68.5	17.366	0	222.23	788430	1544500	292150	991760	1866300	584650	693090	1243400	315310	937100	1543400	638750	743280	1575500	239640	936990	1948200	467770	446
tr|A0A0R0IAZ0|A0A0R0IAZ0_SOYBN;tr|I1L1L2|I1L1L2_SOYBN;tr|I1MHA4|I1MHA4_SOYBN;tr|A0A0R0IBP0|A0A0R0IBP0_SOYBN	tr|A0A0R0IAZ0|A0A0R0IAZ0_SOYBN;tr|I1L1L2|I1L1L2_SOYBN;tr|I1MHA4|I1MHA4_SOYBN;tr|A0A0R0IBP0|A0A0R0IBP0_SOYBN	tr|A0A0R0IAZ0|A0A0R0IAZ0_SOYBN DNA-directed RNA polymerase subunit beta OS=Glycine max OX=3847 GN=100790162 PE=3 SV=1;tr|I1L1L2|I1L1L2_SOYBN DNA-directed RNA polymerase subunit beta OS=Glycine max OX=3847 GN=100790162 PE=3 SV=1;tr|I1MHA4|I1MHA4_SOYBN DNA-d	4	4.9	118.1	0	6.7344	0	0	0	0	0	0	6936.4	7264.7	5817.1	9579	9715	11027	4282.9	7476.2	2610.6	4325.7	8455.5	1410.2	4
tr|A0A0R0IB08|A0A0R0IB08_SOYBN;tr|I1L4V4|I1L4V4_SOYBN	tr|A0A0R0IB08|A0A0R0IB08_SOYBN;tr|I1L4V4|I1L4V4_SOYBN	tr|A0A0R0IB08|A0A0R0IB08_SOYBN Fn3_like domain-containing protein OS=Glycine max OX=3847 GN=100783609 PE=4 SV=1;tr|I1L4V4|I1L4V4_SOYBN Fn3_like domain-containing protein OS=Glycine max OX=3847 GN=100783609 PE=4 SV=1	2	5.6	81.551	0	34.135	0	0	0	0	0	0	2725.8	6054.5	688.62	2916.4	4824.5	970.71	0	0	0	0	0	0	4
tr|A0A0R0IL66|A0A0R0IL66_SOYBN;tr|I1J6B7|I1J6B7_SOYBN;tr|K7L975|K7L975_SOYBN;tr|I1J4V0|I1J4V0_SOYBN;tr|A0A0R0IB32|A0A0R0IB32_SOYBN	tr|A0A0R0IL66|A0A0R0IL66_SOYBN;tr|I1J6B7|I1J6B7_SOYBN;tr|K7L975|K7L975_SOYBN;tr|I1J4V0|I1J4V0_SOYBN;tr|A0A0R0IB32|A0A0R0IB32_SOYBN	tr|A0A0R0IL66|A0A0R0IL66_SOYBN Uncharacterized protein OS=Glycine max OX=3847 GN=100791221 PE=4 SV=1;tr|I1J6B7|I1J6B7_SOYBN Uncharacterized protein OS=Glycine max OX=3847 GN=100777527 PE=4 SV=1;tr|K7L975|K7L975_SOYBN Uncharacterized protein OS=Glycine max	1	8.6	21.191	0	8.6571	176.54	600.53	0	259.25	305.09	230.47	855.38	835.84	304.29	292.99	1261.3	951.92	276.35	136.66	247.94	738.68	522.85	257.14	4
tr|A0A0R0IB61|A0A0R0IB61_SOYBN	tr|A0A0R0IB61|A0A0R0IB61_SOYBN	tr|A0A0R0IB61|A0A0R0IB61_SOYBN Methylthioribose-1-phosphate isomerase OS=Glycine max OX=3847 GN=GLYMA_09G070700 PE=3 SV=1	2	29.1	40.043	0	50.835	34085	44078	17528	46669	61769	34701	42755	57791	22467	57951	80604	42838	26736	31179	19280	38133	44084	34559	47
tr|I1L599|I1L599_SOYBN;tr|I1L5A0|I1L5A0_SOYBN;tr|K7LFA6|K7LFA6_SOYBN;tr|I1L598|I1L598_SOYBN;tr|A0A0R0IBI3|A0A0R0IBI3_SOYBN;tr|A0A0R0LGI9|A0A0R0LGI9_SOYBN	tr|I1L599|I1L599_SOYBN;tr|I1L5A0|I1L5A0_SOYBN;tr|K7LFA6|K7LFA6_SOYBN;tr|I1L598|I1L598_SOYBN;tr|A0A0R0IBI3|A0A0R0IBI3_SOYBN	tr|I1L599|I1L599_SOYBN Endo/exonuclease/phosphatase domain-containing protein OS=Glycine max OX=3847 GN=100775932 PE=4 SV=1;tr|I1L5A0|I1L5A0_SOYBN Endo/exonuclease/phosphatase domain-containing protein OS=Glycine max OX=3847 GN=100775932 PE=4 SV=1;tr|K7LFA	3	11.9	28.248	0	4.2606	3362.1	3152.5	2997.4	4861.9	4647.7	4202.6	4501.7	2967.2	3482.1	5277.3	4985.9	6154.6	9898.8	14152	3751.1	11852	18563	5601.4	5
tr|A0A0R0IC55|A0A0R0IC55_SOYBN;tr|I1LNU8|I1LNU8_SOYBN;tr|K7LFJ3|K7LFJ3_SOYBN;tr|I1LNU6|I1LNU6_SOYBN;tr|A0A0R0IHZ3|A0A0R0IHZ3_SOYBN;tr|K7LSA8|K7LSA8_SOYBN	tr|A0A0R0IC55|A0A0R0IC55_SOYBN;tr|I1LNU8|I1LNU8_SOYBN;tr|K7LFJ3|K7LFJ3_SOYBN;tr|I1LNU6|I1LNU6_SOYBN;tr|A0A0R0IHZ3|A0A0R0IHZ3_SOYBN;tr|K7LSA8|K7LSA8_SOYBN	tr|A0A0R0IC55|A0A0R0IC55_SOYBN Uncharacterized protein OS=Glycine max OX=3847 GN=100812099 PE=4 SV=1;tr|I1LNU8|I1LNU8_SOYBN Uncharacterized protein OS=Glycine max OX=3847 GN=GLYMA_12G006700 PE=4 SV=1;tr|K7LFJ3|K7LFJ3_SOYBN Uncharacterized protein OS=Glycin	5	20.2	43.144	0	15.893	4496.5	6909.6	2468.9	5970.5	7767.4	4131.9	7527.5	12428	2189.7	8537.7	13383	4188.4	4993	5576.6	5064.5	7436.6	8573.4	7481.8	12
tr|A0A0R0IC71|A0A0R0IC71_SOYBN	tr|A0A0R0IC71|A0A0R0IC71_SOYBN	tr|A0A0R0IC71|A0A0R0IC71_SOYBN K-box domain-containing protein OS=Glycine max OX=3847 GN=100815314 PE=4 SV=1	1	9.8	15.255	0.0076505	2.3862	15774	14518	13702	24764	21206	24047	19026	16975	16891	27035	24326	29395	31146	43211	16437	41302	56742	30668	11
tr|A0A0R0ICD7|A0A0R0ICD7_SOYBN;tr|I1L5T1|I1L5T1_SOYBN;tr|I1L5T3|I1L5T3_SOYBN	tr|A0A0R0ICD7|A0A0R0ICD7_SOYBN;tr|I1L5T1|I1L5T1_SOYBN;tr|I1L5T3|I1L5T3_SOYBN	tr|A0A0R0ICD7|A0A0R0ICD7_SOYBN Eukaryotic translation initiation factor 3 subunit I OS=Glycine max OX=3847 GN=100781100 PE=3 SV=1;tr|I1L5T1|I1L5T1_SOYBN Eukaryotic translation initiation factor 3 subunit I OS=Glycine max OX=3847 GN=100781100 PE=3 SV=1;tr|I	3	49.3	32.414	0	48.382	6375.4	10192	1047.5	5717.4	11417	1597.1	7155.3	14966	694.39	7368.5	17146	2254.9	29439	35865	19630	39474	52439	38046	15
tr|A0A0R0ICE4|A0A0R0ICE4_SOYBN	tr|A0A0R0ICE4|A0A0R0ICE4_SOYBN	tr|A0A0R0ICE4|A0A0R0ICE4_SOYBN Lipase_GDSL domain-containing protein OS=Glycine max OX=3847 GN=GLYMA_09G233900 PE=3 SV=1	7	23.5	50.938	0	31.895	14013	13624	12996	23226	24853	24842	5127	5856.3	6431.9	10786	11061	9651	17254	15392	14355	27252	25862	28219	27
tr|A0A0R0ICF2|A0A0R0ICF2_SOYBN;tr|K7LFP0|K7LFP0_SOYBN	tr|A0A0R0ICF2|A0A0R0ICF2_SOYBN;tr|K7LFP0|K7LFP0_SOYBN	tr|A0A0R0ICF2|A0A0R0ICF2_SOYBN V-SNARE domain-containing protein OS=Glycine max OX=3847 GN=100786259 PE=4 SV=1;tr|K7LFP0|K7LFP0_SOYBN V-SNARE domain-containing protein OS=Glycine max OX=3847 GN=100786259 PE=4 SV=1	4	21.6	20.837	0	12.046	43436	38150	40216	54601	54367	58706	38923	39995	31516	46526	48916	49254	9905.6	8953.4	8848.7	10779	9105.4	11010	8
tr|A0A0R0ICF9|A0A0R0ICF9_SOYBN;tr|I1LWM4|I1LWM4_SOYBN	tr|A0A0R0ICF9|A0A0R0ICF9_SOYBN	tr|A0A0R0ICF9|A0A0R0ICF9_SOYBN Pectinesterase OS=Glycine max OX=3847 GN=100786786 PE=4 SV=1	2	32.3	35.466	0	51.381	26216	42891	7701.7	26373	37925	13461	16812	20117	12641	20945	22572	18768	31805	49259	10693	30849	46933	17790	30
tr|A0A0R0ICH7|A0A0R0ICH7_SOYBN;tr|I1L5V5|I1L5V5_SOYBN	tr|A0A0R0ICH7|A0A0R0ICH7_SOYBN;tr|I1L5V5|I1L5V5_SOYBN	tr|A0A0R0ICH7|A0A0R0ICH7_SOYBN Uncharacterized protein OS=Glycine max OX=3847 GN=100787863 PE=4 SV=1;tr|I1L5V5|I1L5V5_SOYBN Uncharacterized protein OS=Glycine max OX=3847 GN=100787863 PE=4 SV=1	1	21.6	54.794	0	5.6984	0	0	0	0	0	0	1565.4	2969.2	0	1691.5	3295.6	0	0	0	0	0	0	0	1
tr|A0A0R0ID39|A0A0R0ID39_SOYBN;tr|C6SZV5|C6SZV5_SOYBN	tr|A0A0R0ID39|A0A0R0ID39_SOYBN;tr|C6SZV5|C6SZV5_SOYBN	tr|A0A0R0ID39|A0A0R0ID39_SOYBN Thioredoxin domain-containing protein OS=Glycine max OX=3847 GN=GLYMA_09G249200 PE=4 SV=1;tr|C6SZV5|C6SZV5_SOYBN Thioredoxin domain-containing protein OS=Glycine max OX=3847 GN=100306555 PE=2 SV=1	2	11.6	19.653	0	4.9178	0	0	0	0	0	0	0	0	0	0	0	0	0	0	0	0	0	0	4
tr|A0A0R0ID57|A0A0R0ID57_SOYBN	tr|A0A0R0ID57|A0A0R0ID57_SOYBN	tr|A0A0R0ID57|A0A0R0ID57_SOYBN 4-hydroxy-4-methyl-2-oxoglutarate aldolase OS=Glycine max OX=3847 GN=100783612 PE=3 SV=1	1	36.1	17.818	0	5.9264	0	308.83	0	0	0	0	1982.4	4762.9	492.45	1659.9	4991.6	475.83	1908.1	4235.9	0	1002.3	4945.7	268.49	7
tr|I1L6D0|I1L6D0_SOYBN;tr|A0A0R0ID86|A0A0R0ID86_SOYBN	tr|I1L6D0|I1L6D0_SOYBN;tr|A0A0R0ID86|A0A0R0ID86_SOYBN	tr|I1L6D0|I1L6D0_SOYBN Uncharacterized protein OS=Glycine max OX=3847 GN=100815848 PE=4 SV=1;tr|A0A0R0ID86|A0A0R0ID86_SOYBN Uncharacterized protein OS=Glycine max OX=3847 GN=100815848 PE=4 SV=1	4	33.4	38.531	0	46.212	22835	29487	9410.8	23649	31168	13837	25228	50534	2649	22957	52054	5129	19454	41590	1299.3	19392	41770	4621.9	28
tr|A0A0R0IDV4|A0A0R0IDV4_SOYBN	tr|A0A0R0IDV4|A0A0R0IDV4_SOYBN	tr|A0A0R0IDV4|A0A0R0IDV4_SOYBN Uncharacterized protein OS=Glycine max OX=3847 GN=100800714 PE=4 SV=1	1	4.5	324.42	0.0023908	3.1098	924.62	976.5	680.17	980.03	1218.9	1396	1214.8	1098.2	1044.6	1340.2	962.55	1275.3	0	0	0	0	0	0	2
tr|A0A0R0IDW9|A0A0R0IDW9_SOYBN	tr|A0A0R0IDW9|A0A0R0IDW9_SOYBN	tr|A0A0R0IDW9|A0A0R0IDW9_SOYBN Uncharacterized protein OS=Glycine max OX=3847 GN=GLYMA_09G070700 PE=3 SV=1	1	39	31.25	0	4.309	6425	5467	6651.6	7589	8900.7	8975.7	0	0	0	0	0	0	0	0	0	0	0	0	2
tr|A0A0R0IED0|A0A0R0IED0_SOYBN;tr|K7MHY7|K7MHY7_SOYBN;tr|I1L2Z2|I1L2Z2_SOYBN	tr|A0A0R0IED0|A0A0R0IED0_SOYBN;tr|K7MHY7|K7MHY7_SOYBN;tr|I1L2Z2|I1L2Z2_SOYBN	tr|A0A0R0IED0|A0A0R0IED0_SOYBN SPX domain-containing protein OS=Glycine max OX=3847 GN=100808181 PE=4 SV=1;tr|K7MHY7|K7MHY7_SOYBN SPX domain-containing protein OS=Glycine max OX=3847 GN=100778938 PE=4 SV=1;tr|I1L2Z2|I1L2Z2_SOYBN SPX domain-containing prote	1	1.6	78.049	0.0040305	2.871	7240.8	7054	7241.6	9935.5	10578	9074.1	3101.2	3587.1	3133.1	3087.2	4138.6	4325.4	3069.9	3565.3	3311.2	4021.6	3161.1	3963.5	4
tr|C6TD70|C6TD70_SOYBN;tr|A0A0R0IEK0|A0A0R0IEK0_SOYBN	tr|C6TD70|C6TD70_SOYBN;tr|A0A0R0IEK0|A0A0R0IEK0_SOYBN	tr|C6TD70|C6TD70_SOYBN PKS_ER domain-containing protein OS=Glycine max OX=3847 GN=100791559 PE=2 SV=1;tr|A0A0R0IEK0|A0A0R0IEK0_SOYBN PKS_ER domain-containing protein OS=Glycine max OX=3847 GN=100791559 PE=3 SV=1	5	44	39.355	0	16.307	22146	24752	16286	25908	31122	24850	24437	27021	16921	26183	32465	24710	32402	39534	25510	39604	47171	34828	11
tr|K7LDR6|K7LDR6_SOYBN;tr|A0A0R0IEU9|A0A0R0IEU9_SOYBN;tr|A0A0R0IE75|A0A0R0IE75_SOYBN;tr|K7LDR7|K7LDR7_SOYBN;tr|A0A0R0I842|A0A0R0I842_SOYBN;tr|A0A0R0I851|A0A0R0I851_SOYBN;tr|A0A0R0HY39|A0A0R0HY39_SOYBN;tr|A0A0R0I5A1|A0A0R0I5A1_SOYBN;tr|K7LL18|K7LL18_SOYBN;tr|K7N3R9|K7N3R9_SOYBN	tr|K7LDR6|K7LDR6_SOYBN;tr|A0A0R0IEU9|A0A0R0IEU9_SOYBN;tr|A0A0R0IE75|A0A0R0IE75_SOYBN;tr|K7LDR7|K7LDR7_SOYBN;tr|A0A0R0I842|A0A0R0I842_SOYBN;tr|A0A0R0I851|A0A0R0I851_SOYBN	tr|K7LDR6|K7LDR6_SOYBN Uncharacterized protein OS=Glycine max OX=3847 GN=100780360 PE=4 SV=1;tr|A0A0R0IEU9|A0A0R0IEU9_SOYBN Uncharacterized protein OS=Glycine max OX=3847 GN=100780360 PE=4 SV=1;tr|A0A0R0IE75|A0A0R0IE75_SOYBN Uncharacterized protein OS=Glyc	6	31.5	84.378	0	18.804	6240.9	10188	1076.6	7034.7	12911	2222.4	6936.3	13661	1157.7	6531.9	14874	2403.9	9354.9	16148	2639.2	10809	21828	4991.3	14
tr|A0A0R0IF18|A0A0R0IF18_SOYBN	tr|A0A0R0IF18|A0A0R0IF18_SOYBN	tr|A0A0R0IF18|A0A0R0IF18_SOYBN Uncharacterized protein OS=Glycine max OX=3847 GN=GLYMA_09G213000 PE=4 SV=1	1	17.3	9.3739	0.0053864	2.6392	63532	70274	46869	86931	93163	78872	104860	195720	25402	121570	195830	48274	82287	131660	35964	105060	137660	71559	23
tr|A0A0R0IF33|A0A0R0IF33_SOYBN	tr|A0A0R0IF33|A0A0R0IF33_SOYBN	tr|A0A0R0IF33|A0A0R0IF33_SOYBN Uncharacterized protein OS=Glycine max OX=3847 GN=100785901 PE=3 SV=1	7	44.2	61.611	0	132.51	78477	118320	50372	111490	137960	78835	51558	87086	26628	68477	101260	45740	60701	83823	41247	81167	100110	61389	33
tr|A0A0R0IMX9|A0A0R0IMX9_SOYBN;tr|A0A0R0IFK3|A0A0R0IFK3_SOYBN;tr|I1K6C7|I1K6C7_SOYBN;tr|I1KPG5|I1KPG5_SOYBN	tr|A0A0R0IMX9|A0A0R0IMX9_SOYBN;tr|A0A0R0IFK3|A0A0R0IFK3_SOYBN;tr|I1K6C7|I1K6C7_SOYBN;tr|I1KPG5|I1KPG5_SOYBN	tr|A0A0R0IMX9|A0A0R0IMX9_SOYBN Uncharacterized protein OS=Glycine max OX=3847 GN=100819743 PE=4 SV=1;tr|A0A0R0IFK3|A0A0R0IFK3_SOYBN Potassium transporter OS=Glycine max OX=3847 GN=100819743 PE=3 SV=1;tr|I1K6C7|I1K6C7_SOYBN Potassium transporter OS=Glycine	1	2.1	78.954	0.0013402	3.3802	0	0	0	0	0	0	0	0	0	0	0	0	0	0	0	0	0	0	1
tr|A0A0R0IFL2|A0A0R0IFL2_SOYBN;tr|I1L3Z8|I1L3Z8_SOYBN;tr|K7MJ17|K7MJ17_SOYBN	tr|A0A0R0IFL2|A0A0R0IFL2_SOYBN;tr|I1L3Z8|I1L3Z8_SOYBN;tr|K7MJ17|K7MJ17_SOYBN	tr|A0A0R0IFL2|A0A0R0IFL2_SOYBN Protein kinase domain-containing protein OS=Glycine max OX=3847 GN=100798608 PE=4 SV=1;tr|I1L3Z8|I1L3Z8_SOYBN Protein kinase domain-containing protein OS=Glycine max OX=3847 GN=100798608 PE=4 SV=1;tr|K7MJ17|K7MJ17_SOYBN Prote	1	1.3	128.56	0	4.3898	0	0	0	0	0	0	0	0	0	0	0	0	0	0	0	0	0	0	1
tr|A0A0R0K4Q9|A0A0R0K4Q9_SOYBN;tr|A0A0R0JZH3|A0A0R0JZH3_SOYBN;tr|A0A0R0JZB9|A0A0R0JZB9_SOYBN;tr|A0A0R0IFT5|A0A0R0IFT5_SOYBN;tr|I1K6D9|I1K6D9_SOYBN	tr|A0A0R0K4Q9|A0A0R0K4Q9_SOYBN;tr|A0A0R0JZH3|A0A0R0JZH3_SOYBN;tr|A0A0R0JZB9|A0A0R0JZB9_SOYBN;tr|A0A0R0IFT5|A0A0R0IFT5_SOYBN;tr|I1K6D9|I1K6D9_SOYBN	tr|A0A0R0K4Q9|A0A0R0K4Q9_SOYBN WD_REPEATS_REGION domain-containing protein OS=Glycine max OX=3847 GN=100816646 PE=4 SV=1;tr|A0A0R0JZH3|A0A0R0JZH3_SOYBN WD_REPEATS_REGION domain-containing protein OS=Glycine max OX=3847 GN=100816646 PE=4 SV=1;tr|A0A0R0JZB9|	1	1.4	138.95	0.0023997	3.125	0	0	0	0	0	0	1117.8	1121.8	1081.9	1206.1	1608.8	1245.9	1627.2	907.59	976.22	1789	1470.9	1790	2
tr|A0A0R0IFW8|A0A0R0IFW8_SOYBN;tr|K7LE00|K7LE00_SOYBN	tr|A0A0R0IFW8|A0A0R0IFW8_SOYBN;tr|K7LE00|K7LE00_SOYBN	tr|A0A0R0IFW8|A0A0R0IFW8_SOYBN Uncharacterized protein OS=Glycine max OX=3847 GN=100791034 PE=4 SV=1;tr|K7LE00|K7LE00_SOYBN Uncharacterized protein OS=Glycine max OX=3847 GN=100791034 PE=4 SV=1	3	8.6	59.523	0	4.47	0	0	0	0	0	0	758.09	907.84	513.77	1103.2	1221.8	915.42	1185.7	1205.1	1100.4	2394.5	1635.5	1567.6	5
tr|A0A0R0IFZ8|A0A0R0IFZ8_SOYBN;tr|A0A0R0K5X3|A0A0R0K5X3_SOYBN;tr|I1KPQ5|I1KPQ5_SOYBN	tr|A0A0R0IFZ8|A0A0R0IFZ8_SOYBN;tr|A0A0R0K5X3|A0A0R0K5X3_SOYBN;tr|I1KPQ5|I1KPQ5_SOYBN	tr|A0A0R0IFZ8|A0A0R0IFZ8_SOYBN Uncharacterized protein OS=Glycine max OX=3847 GN=100785694 PE=4 SV=1;tr|A0A0R0K5X3|A0A0R0K5X3_SOYBN Uncharacterized protein OS=Glycine max OX=3847 GN=GLYMA_05G221200 PE=4 SV=1;tr|I1KPQ5|I1KPQ5_SOYBN Uncharacterized protein O	2	3.2	102.91	0	6.0107	1176.6	1667.2	484.69	1334.4	1889.1	284.66	417.82	554.29	380.14	443.9	816.35	540.9	838.14	229.3	504.05	808.59	421.34	412.01	7
tr|A0A0R0JZW4|A0A0R0JZW4_SOYBN;tr|A0A0R0IG58|A0A0R0IG58_SOYBN;tr|A0A0R0K9K5|A0A0R0K9K5_SOYBN;tr|A0A0R0ILQ8|A0A0R0ILQ8_SOYBN;tr|A0A0R0JZV2|A0A0R0JZV2_SOYBN	tr|A0A0R0JZW4|A0A0R0JZW4_SOYBN;tr|A0A0R0IG58|A0A0R0IG58_SOYBN;tr|A0A0R0K9K5|A0A0R0K9K5_SOYBN;tr|A0A0R0ILQ8|A0A0R0ILQ8_SOYBN;tr|A0A0R0JZV2|A0A0R0JZV2_SOYBN	tr|A0A0R0JZW4|A0A0R0JZW4_SOYBN Uncharacterized protein OS=Glycine max OX=3847 GN=100797999 PE=3 SV=1;tr|A0A0R0IG58|A0A0R0IG58_SOYBN Uncharacterized protein OS=Glycine max OX=3847 GN=GLYMA_08G030800 PE=4 SV=1;tr|A0A0R0K9K5|A0A0R0K9K5_SOYBN Uncharacterized p	2	4.5	87.119	0.00046062	3.6624	1392	1362.1	1012.6	1496.4	1320.8	1432.1	159.6	0	0	314.54	137.68	572.77	522.45	157.49	126.82	273.32	0	291.84	4
tr|K7L4Q3|K7L4Q3_SOYBN;tr|A0A0R0IG87|A0A0R0IG87_SOYBN;tr|A0A0R0IGH3|A0A0R0IGH3_SOYBN	tr|K7L4Q3|K7L4Q3_SOYBN;tr|A0A0R0IG87|A0A0R0IG87_SOYBN;tr|A0A0R0IGH3|A0A0R0IGH3_SOYBN	tr|K7L4Q3|K7L4Q3_SOYBN Uncharacterized protein OS=Glycine max OX=3847 GN=GLYMA_08G032900 PE=4 SV=1;tr|A0A0R0IG87|A0A0R0IG87_SOYBN Uncharacterized protein OS=Glycine max OX=3847 GN=GLYMA_08G032900 PE=4 SV=1;tr|A0A0R0IGH3|A0A0R0IGH3_SOYBN Uncharacterized pro	1	25.2	68.787	1	-2	0	0	0	0	0	0	0	0	0	0	0	0	0	0	0	0	0	0	3	+
tr|A0A0R0IMP1|A0A0R0IMP1_SOYBN;tr|A0A0R0IG88|A0A0R0IG88_SOYBN;tr|I1KPR5|I1KPR5_SOYBN;tr|I1KPR6|I1KPR6_SOYBN	tr|A0A0R0IMP1|A0A0R0IMP1_SOYBN;tr|A0A0R0IG88|A0A0R0IG88_SOYBN;tr|I1KPR5|I1KPR5_SOYBN;tr|I1KPR6|I1KPR6_SOYBN	tr|A0A0R0IMP1|A0A0R0IMP1_SOYBN Aamy domain-containing protein OS=Glycine max OX=3847 GN=100792587 PE=4 SV=1;tr|A0A0R0IG88|A0A0R0IG88_SOYBN Aamy domain-containing protein OS=Glycine max OX=3847 GN=100792587 PE=4 SV=1;tr|I1KPR5|I1KPR5_SOYBN Aamy domain-conta	2	6.1	67.53	0.0022002	3.2008	0	0	0	0	0	0	0	0	0	0	0	0	1120.8	1176.7	1012.3	1066.5	1626	1758.5	2
tr|A0A0R0IGM1|A0A0R0IGM1_SOYBN	tr|A0A0R0IGM1|A0A0R0IGM1_SOYBN	tr|A0A0R0IGM1|A0A0R0IGM1_SOYBN Uncharacterized protein OS=Glycine max OX=3847 GN=100813160 PE=3 SV=1	1	34.4	44.164	0.0030179	3.0396	9667	9058	9858.7	12579	12044	13038	9686.9	8513.3	9910.7	12905	11848	11402	0	0	0	0	0	0	2
tr|I1KJ50|I1KJ50_SOYBN;tr|A0A0R0IHC2|A0A0R0IHC2_SOYBN;tr|I1L462|I1L462_SOYBN	tr|I1KJ50|I1KJ50_SOYBN;tr|A0A0R0IHC2|A0A0R0IHC2_SOYBN;tr|I1L462|I1L462_SOYBN	tr|I1KJ50|I1KJ50_SOYBN Glutaredoxin domain-containing protein OS=Glycine max OX=3847 GN=100775694 PE=4 SV=1;tr|A0A0R0IHC2|A0A0R0IHC2_SOYBN Glutaredoxin domain-containing protein OS=Glycine max OX=3847 GN=100811576 PE=4 SV=1;tr|I1L462|I1L462_SOYBN Glutaredo	3	15.1	35.216	0	10.013	1209.9	488.94	1552.3	1611.7	1284	2005.7	1139.6	1221.5	1715.9	1757.4	1985.8	2247.8	573.68	1054.2	1474.2	1694.9	2120.9	1947.5	10
tr|A0A0R0IHG1|A0A0R0IHG1_SOYBN;tr|A0A0R0IHE0|A0A0R0IHE0_SOYBN;tr|A0A0R0ISD1|A0A0R0ISD1_SOYBN;tr|I1K5B5|I1K5B5_SOYBN;tr|I1K5B4|I1K5B4_SOYBN	tr|A0A0R0IHG1|A0A0R0IHG1_SOYBN;tr|A0A0R0IHE0|A0A0R0IHE0_SOYBN;tr|A0A0R0ISD1|A0A0R0ISD1_SOYBN;tr|I1K5B5|I1K5B5_SOYBN;tr|I1K5B4|I1K5B4_SOYBN	tr|A0A0R0IHG1|A0A0R0IHG1_SOYBN Uncharacterized protein OS=Glycine max OX=3847 GN=100787823 PE=4 SV=1;tr|A0A0R0IHE0|A0A0R0IHE0_SOYBN Uncharacterized protein OS=Glycine max OX=3847 GN=100787823 PE=4 SV=1;tr|A0A0R0ISD1|A0A0R0ISD1_SOYBN Uncharacterized protein	7	14.3	66.252	0	44.471	20518	23845	16401	24872	26778	21613	19095	19919	17979	22263	23984	22138	20800	23683	12958	21162	28588	18798	21
tr|A0A0R0II00|A0A0R0II00_SOYBN;tr|A0A0R4J4P0|A0A0R4J4P0_SOYBN	tr|A0A0R0II00|A0A0R0II00_SOYBN;tr|A0A0R4J4P0|A0A0R4J4P0_SOYBN	tr|A0A0R0II00|A0A0R0II00_SOYBN Peptidylprolyl isomerase OS=Glycine max OX=3847 GN=100813374 PE=4 SV=1;tr|A0A0R4J4P0|A0A0R4J4P0_SOYBN Peptidylprolyl isomerase OS=Glycine max OX=3847 GN=100790587 PE=4 SV=1	4	15.1	42.236	0	8.3763	1779.1	2166.8	1701.5	3530.9	3189.5	4438.7	13798	22787	5357.7	15699	26238	9401.5	1782.9	1693.1	1439.9	2375.7	2676.9	2740.2	7
tr|A0A0R0IIR5|A0A0R0IIR5_SOYBN;tr|A0A0R0ITJ5|A0A0R0ITJ5_SOYBN;tr|A0A0R0IIU6|A0A0R0IIU6_SOYBN;tr|A0A0R0IIR1|A0A0R0IIR1_SOYBN	tr|A0A0R0IIR5|A0A0R0IIR5_SOYBN;tr|A0A0R0ITJ5|A0A0R0ITJ5_SOYBN;tr|A0A0R0IIU6|A0A0R0IIU6_SOYBN	tr|A0A0R0IIR5|A0A0R0IIR5_SOYBN PPM-type phosphatase domain-containing protein OS=Glycine max OX=3847 GN=GLYMA_08G081400 PE=4 SV=1;tr|A0A0R0ITJ5|A0A0R0ITJ5_SOYBN PPM-type phosphatase domain-containing protein OS=Glycine max OX=3847 GN=GLYMA_08G081400 PE=4 S	7	36.8	39.455	0	86.203	37644	36668	36824	48171	48933	49471	39667	39583	37943	47219	49771	48651	43286	41852	38519	53268	52694	51780	31
tr|A0A0R0IIS7|A0A0R0IIS7_SOYBN	tr|A0A0R0IIS7|A0A0R0IIS7_SOYBN	tr|A0A0R0IIS7|A0A0R0IIS7_SOYBN PKS_ER domain-containing protein OS=Glycine max OX=3847 GN=100775182 PE=4 SV=1	3	46.4	45.433	0	179.32	486900	549600	320760	508760	602140	444830	445800	504710	301260	454240	557120	403870	491210	525120	346020	494410	589810	469390	105
tr|A0A0R0IIZ2|A0A0R0IIZ2_SOYBN;tr|I1L6G6|I1L6G6_SOYBN;tr|A0A0R0F3K8|A0A0R0F3K8_SOYBN;tr|I1N3U0|I1N3U0_SOYBN	tr|A0A0R0IIZ2|A0A0R0IIZ2_SOYBN;tr|I1L6G6|I1L6G6_SOYBN;tr|A0A0R0F3K8|A0A0R0F3K8_SOYBN;tr|I1N3U0|I1N3U0_SOYBN	tr|A0A0R0IIZ2|A0A0R0IIZ2_SOYBN Protein kinase domain-containing protein OS=Glycine max OX=3847 GN=100801808 PE=4 SV=1;tr|I1L6G6|I1L6G6_SOYBN Mitogen-activated protein kinase OS=Glycine max OX=3847 GN=100801808 PE=3 SV=1;tr|A0A0R0F3K8|A0A0R0F3K8_SOYBN Mitog	3	21.4	32.832	0	7.7573	1998.8	1632	1665.6	2571.9	1786.7	1869.2	3365.8	4517.1	1896.7	4335.4	5177.4	2788.8	1822.9	1522.3	1435.7	2567.8	2274.8	2674.1	7
tr|A0A0R0IIZ3|A0A0R0IIZ3_SOYBN;tr|A0A0R0IFV9|A0A0R0IFV9_SOYBN;tr|A0A0R0I9W6|A0A0R0I9W6_SOYBN;tr|A0A0R0HGM1|A0A0R0HGM1_SOYBN;tr|A0A0R0HPQ5|A0A0R0HPQ5_SOYBN;tr|I1MBS9|I1MBS9_SOYBN;tr|I1J5Z0|I1J5Z0_SOYBN;tr|I1JBM1|I1JBM1_SOYBN;tr|I1MJL5|I1MJL5_SOYBN;tr|A0A0R0HAA0|A0A0R0HAA0_SOYBN;tr|A0A0R0HB92|A0A0R0HB92_SOYBN;tr|K7K5Y8|K7K5Y8_SOYBN;tr|A0A0R0HAJ8|A0A0R0HAJ8_SOYBN;tr|K7L6T8|K7L6T8_SOYBN;tr|A0A368UJ31…	tr|A0A0R0IIZ3|A0A0R0IIZ3_SOYBN;tr|A0A0R0IFV9|A0A0R0IFV9_SOYBN;tr|A0A0R0I9W6|A0A0R0I9W6_SOYBN	tr|A0A0R0IIZ3|A0A0R0IIZ3_SOYBN Uncharacterized protein OS=Glycine max OX=3847 GN=100813194 PE=3 SV=1;tr|A0A0R0IFV9|A0A0R0IFV9_SOYBN Uncharacterized protein OS=Glycine max OX=3847 GN=100813194 PE=3 SV=1;tr|A0A0R0I9W6|A0A0R0I9W6_SOYBN Uncharacterized protein	6	47	57.853	0	272.81	759910	964380	397210	1045100	1350600	762890	885220	1103700	504410	1247800	1533000	991910	974890	1192700	532410	1328100	1689000	1006600	313
tr|A0A0R0IJD2|A0A0R0IJD2_SOYBN;tr|I1KRP8|I1KRP8_SOYBN;tr|K7KQ38|K7KQ38_SOYBN;tr|I1K3B7|I1K3B7_SOYBN	tr|A0A0R0IJD2|A0A0R0IJD2_SOYBN;tr|I1KRP8|I1KRP8_SOYBN;tr|K7KQ38|K7KQ38_SOYBN;tr|I1K3B7|I1K3B7_SOYBN	tr|A0A0R0IJD2|A0A0R0IJD2_SOYBN Uncharacterized protein OS=Glycine max OX=3847 GN=100786061 PE=4 SV=1;tr|I1KRP8|I1KRP8_SOYBN Uncharacterized protein OS=Glycine max OX=3847 GN=100786061 PE=4 SV=1;tr|K7KQ38|K7KQ38_SOYBN Uncharacterized protein OS=Glycine max	4	14.5	42.338	0	37.391	25844	23150	23225	31123	33515	35226	26779	22157	22707	31852	32853	33595	36089	34384	33516	45923	45649	48862	17
tr|A0A0R0IJT6|A0A0R0IJT6_SOYBN;tr|I1L4S8|I1L4S8_SOYBN	tr|A0A0R0IJT6|A0A0R0IJT6_SOYBN;tr|I1L4S8|I1L4S8_SOYBN	tr|A0A0R0IJT6|A0A0R0IJT6_SOYBN Uncharacterized protein OS=Glycine max OX=3847 GN=100798433 PE=4 SV=1;tr|I1L4S8|I1L4S8_SOYBN Uncharacterized protein OS=Glycine max OX=3847 GN=100798433 PE=4 SV=1	1	3.4	46.503	0.00068322	3.5496	0	0	0	0	0	0	0	0	0	0	0	0	0	0	0	0	0	0	3
tr|A0A0R0IJV1|A0A0R0IJV1_SOYBN	tr|A0A0R0IJV1|A0A0R0IJV1_SOYBN	tr|A0A0R0IJV1|A0A0R0IJV1_SOYBN Uncharacterized protein OS=Glycine max OX=3847 GN=100798978 PE=4 SV=1	1	21.2	36.936	0.00068478	3.5755	0	0	0	0	0	0	0	0	0	0	0	0	0	0	0	0	0	0	2
tr|C6ZJY7|C6ZJY7_SOYBN;tr|A0A0R0IK90|A0A0R0IK90_SOYBN;tr|A0A0R0IUS1|A0A0R0IUS1_SOYBN;tr|A0A0R4J4J6|A0A0R4J4J6_SOYBN;tr|A0A0R0IP64|A0A0R0IP64_SOYBN;tr|A0A0R0KCM6|A0A0R0KCM6_SOYBN	tr|C6ZJY7|C6ZJY7_SOYBN;tr|A0A0R0IK90|A0A0R0IK90_SOYBN;tr|A0A0R0IUS1|A0A0R0IUS1_SOYBN	tr|C6ZJY7|C6ZJY7_SOYBN Serine hydroxymethyltransferase OS=Glycine max OX=3847 GN=100305380 PE=2 SV=1;tr|A0A0R0IK90|A0A0R0IK90_SOYBN Serine hydroxymethyltransferase OS=Glycine max OX=3847 GN=100305380 PE=3 SV=1;tr|A0A0R0IUS1|A0A0R0IUS1_SOYBN Serine hydroxym	3	42.9	54.577	0	27.508	94182	109340	70443	116850	129060	112400	75097	88746	52706	90129	100950	83288	109150	115320	86733	135320	146350	129730	22
tr|A0A0R0IK92|A0A0R0IK92_SOYBN;tr|A0A0R0IHZ7|A0A0R0IHZ7_SOYBN;tr|A0A0R0LAX1|A0A0R0LAX1_SOYBN;tr|I1J802|I1J802_SOYBN;tr|I1L4L5|I1L4L5_SOYBN;tr|A0A0R0LFH0|A0A0R0LFH0_SOYBN	tr|A0A0R0IK92|A0A0R0IK92_SOYBN	tr|A0A0R0IK92|A0A0R0IK92_SOYBN Lactoylglutathione lyase OS=Glycine max OX=3847 GN=GLYMA_08G035400 PE=3 SV=2	0	38.5	39.596	0	80.018	87122	108780	64616	98924	131020	91595	93636	131220	60265	102760	138480	84813	100410	130220	72096	116210	150220	100960	61
tr|A0A0R0IKB7|A0A0R0IKB7_SOYBN;tr|I1L757|I1L757_SOYBN;tr|K7MTQ5|K7MTQ5_SOYBN	tr|A0A0R0IKB7|A0A0R0IKB7_SOYBN;tr|I1L757|I1L757_SOYBN	tr|A0A0R0IKB7|A0A0R0IKB7_SOYBN Uncharacterized protein OS=Glycine max OX=3847 GN=100775755 PE=4 SV=1;tr|I1L757|I1L757_SOYBN Uncharacterized protein OS=Glycine max OX=3847 GN=100775755 PE=4 SV=2	3	3.9	136.03	0	5.9761	263980	244530	241470	339360	334760	377590	388350	346070	358630	487510	464750	528090	405470	371290	365770	497450	492700	534290	23
tr|A0A0R0IKU5|A0A0R0IKU5_SOYBN;tr|K7MCB2|K7MCB2_SOYBN;tr|K7LHX6|K7LHX6_SOYBN;tr|A0A0R0KAF6|A0A0R0KAF6_SOYBN;tr|I1K5K6|I1K5K6_SOYBN;tr|I1JDH2|I1JDH2_SOYBN;tr|I1JDH1|I1JDH1_SOYBN;tr|K7K751|K7K751_SOYBN	tr|A0A0R0IKU5|A0A0R0IKU5_SOYBN;tr|K7MCB2|K7MCB2_SOYBN;tr|K7LHX6|K7LHX6_SOYBN;tr|A0A0R0KAF6|A0A0R0KAF6_SOYBN;tr|I1K5K6|I1K5K6_SOYBN;tr|I1JDH2|I1JDH2_SOYBN;tr|I1JDH1|I1JDH1_SOYBN;tr|K7K751|K7K751_SOYBN	tr|A0A0R0IKU5|A0A0R0IKU5_SOYBN Uncharacterized protein OS=Glycine max OX=3847 GN=GLYMA_08G045800 PE=4 SV=1;tr|K7MCB2|K7MCB2_SOYBN Uncharacterized protein OS=Glycine max OX=3847 GN=GLYMA_15G187100 PE=4 SV=1;tr|K7LHX6|K7LHX6_SOYBN Uncharacterized protein OS=	1	4.3	78.586	0	4.2964	379.82	0	149.07	403.16	0	0	0	0	0	137.85	244.2	0	0	209.16	0	396.5	208.11	378.95	6
tr|A0A0R0IL26|A0A0R0IL26_SOYBN	tr|A0A0R0IL26|A0A0R0IL26_SOYBN	tr|A0A0R0IL26|A0A0R0IL26_SOYBN ANK_REP_REGION domain-containing protein OS=Glycine max OX=3847 GN=GLYMA_08G008000 PE=4 SV=1	2	21.5	77.588	0	5.4876	2825.7	7482.8	881.68	2900.6	7223.1	906.33	2614.8	7673.3	383.01	2218.4	7438.6	728.44	0	203.86	0	0	0	0	4
tr|K7KQW8|K7KQW8_SOYBN;tr|I1KT02|I1KT02_SOYBN;tr|A0A0R0ILH6|A0A0R0ILH6_SOYBN;tr|A0A0R0F5M4|A0A0R0F5M4_SOYBN;tr|A0A0R0EUD8|A0A0R0EUD8_SOYBN;tr|I1MYR0|I1MYR0_SOYBN;tr|I1LNJ9|I1LNJ9_SOYBN	tr|K7KQW8|K7KQW8_SOYBN;tr|I1KT02|I1KT02_SOYBN;tr|A0A0R0ILH6|A0A0R0ILH6_SOYBN;tr|A0A0R0F5M4|A0A0R0F5M4_SOYBN;tr|A0A0R0EUD8|A0A0R0EUD8_SOYBN;tr|I1MYR0|I1MYR0_SOYBN;tr|I1LNJ9|I1LNJ9_SOYBN	tr|K7KQW8|K7KQW8_SOYBN Uncharacterized protein OS=Glycine max OX=3847 GN=100792363 PE=3 SV=1;tr|I1KT02|I1KT02_SOYBN Uncharacterized protein OS=Glycine max OX=3847 GN=100811006 PE=3 SV=1;tr|A0A0R0ILH6|A0A0R0ILH6_SOYBN Uncharacterized protein OS=Glycine max	3	9	46.864	0	8.7548	3815.6	4696.3	1379.2	3801.7	5767.6	1938.7	4103.8	4249.6	4485.5	4630.9	5501.3	5527	3991.6	4465.1	4362.6	4862.9	5142.6	5666.5	6
tr|A0A0R0ILS3|A0A0R0ILS3_SOYBN;tr|A0A0R0GCN6|A0A0R0GCN6_SOYBN	tr|A0A0R0ILS3|A0A0R0ILS3_SOYBN	tr|A0A0R0ILS3|A0A0R0ILS3_SOYBN Uncharacterized protein OS=Glycine max OX=3847 GN=GLYMA_08G031800 PE=3 SV=2	5	44.2	54.789	0	121.71	207950	234890	146500	246740	280790	223210	206780	256940	133520	248170	306410	209430	270440	375890	139020	301150	431670	206090	98
tr|A0A0R0IMB6|A0A0R0IMB6_SOYBN	tr|A0A0R0IMB6|A0A0R0IMB6_SOYBN	tr|A0A0R0IMB6|A0A0R0IMB6_SOYBN Fe2OG dioxygenase domain-containing protein OS=Glycine max OX=3847 GN=GLYMA_08G149800 PE=3 SV=2	4	13.2	40.758	0	7.0824	12775	18280	10305	15817	18224	15760	12537	18016	11350	16413	19993	14748	15176	20578	11209	18890	22473	15218	7
tr|I1MJM6|I1MJM6_SOYBN;tr|A0A0R0IMG0|A0A0R0IMG0_SOYBN;tr|I1KTL3|I1KTL3_SOYBN	tr|I1MJM6|I1MJM6_SOYBN;tr|A0A0R0IMG0|A0A0R0IMG0_SOYBN;tr|I1KTL3|I1KTL3_SOYBN	tr|I1MJM6|I1MJM6_SOYBN RRM domain-containing protein OS=Glycine max OX=3847 GN=GLYMA_15G272900 PE=4 SV=2;tr|A0A0R0IMG0|A0A0R0IMG0_SOYBN RRM domain-containing protein OS=Glycine max OX=3847 GN=100817963 PE=4 SV=1;tr|I1KTL3|I1KTL3_SOYBN RRM domain-containing	1	1.6	74.527	0	4.4538	3940.7	3803.2	4007.4	4754.1	5366.5	4967.3	2525.4	1711.3	2188.2	2113.4	2843.7	3053.4	2108.1	1181	2028.2	2018.7	2340.7	1974	5
tr|A0A0R0IMT3|A0A0R0IMT3_SOYBN	tr|A0A0R0IMT3|A0A0R0IMT3_SOYBN	tr|A0A0R0IMT3|A0A0R0IMT3_SOYBN Isocitrate dehydrogenase [NADP] OS=Glycine max OX=3847 GN=606295 PE=3 SV=1	1	26.9	43.663	0.0046073	2.7463	1010.5	993.65	1338	2531.3	1976.6	2041.3	1346.7	1421.9	1212.7	1722.6	2062.6	1822.6	2312	2423.8	1897.4	4166.2	3316.3	3371.3	4
tr|A0A0R0INP0|A0A0R0INP0_SOYBN;tr|I1KUF1|I1KUF1_SOYBN;tr|A0A368UGZ4|A0A368UGZ4_SOYBN	tr|A0A0R0INP0|A0A0R0INP0_SOYBN;tr|I1KUF1|I1KUF1_SOYBN;tr|A0A368UGZ4|A0A368UGZ4_SOYBN	tr|A0A0R0INP0|A0A0R0INP0_SOYBN Fn3_like domain-containing protein OS=Glycine max OX=3847 GN=100792948 PE=4 SV=1;tr|I1KUF1|I1KUF1_SOYBN Fn3_like domain-containing protein OS=Glycine max OX=3847 GN=100792948 PE=4 SV=1;tr|A0A368UGZ4|A0A368UGZ4_SOYBN Fn3_like	2	6.9	67.266	0	6.0567	6081.8	6720.6	5259.1	7762.7	8133.1	8156.3	0	0	0	0	0	0	286.99	817.95	776.45	956.84	847.78	1286.6	3
tr|A0A0R0INP3|A0A0R0INP3_SOYBN;tr|I1KUF6|I1KUF6_SOYBN;tr|I1KUF5|I1KUF5_SOYBN;tr|I1KUF4|I1KUF4_SOYBN;tr|I1MDU5|I1MDU5_SOYBN	tr|A0A0R0INP3|A0A0R0INP3_SOYBN;tr|I1KUF6|I1KUF6_SOYBN;tr|I1KUF5|I1KUF5_SOYBN;tr|I1KUF4|I1KUF4_SOYBN	tr|A0A0R0INP3|A0A0R0INP3_SOYBN Phosphatidylserine decarboxylase proenzyme 2 OS=Glycine max OX=3847 GN=100794517 PE=3 SV=1;tr|I1KUF6|I1KUF6_SOYBN Phosphatidylserine decarboxylase proenzyme 2 OS=Glycine max OX=3847 GN=100794517 PE=3 SV=1;tr|I1KUF5|I1KUF5_SOY	3	6.9	59.429	0	8.6504	15938	20886	7702.1	18151	24046	12214	17315	20649	7210.4	18708	25278	14550	12989	16177	7949.3	16791	22245	11112	10
tr|A0A0R0IPA5|A0A0R0IPA5_SOYBN	tr|A0A0R0IPA5|A0A0R0IPA5_SOYBN	tr|A0A0R0IPA5|A0A0R0IPA5_SOYBN Uncharacterized protein OS=Glycine max OX=3847 GN=GLYMA_08G015900 PE=4 SV=1	17	52.1	102.78	0	119.93	137200	175490	79609	132770	179130	103570	150480	217150	65967	134650	206680	84990	150930	241080	57792	132970	220020	75315	97
tr|A0A0R0IPI1|A0A0R0IPI1_SOYBN	tr|A0A0R0IPI1|A0A0R0IPI1_SOYBN	tr|A0A0R0IPI1|A0A0R0IPI1_SOYBN Ubiquitin carboxyl-terminal hydrolase OS=Glycine max OX=3847 GN=100787481 PE=3 SV=1	5	33.8	60.554	0	22.101	42650	53333	29966	47108	59074	45118	43005	53381	27307	49340	59922	40670	53338	59947	39886	74445	83378	69472	15
tr|A0A0R0IPI9|A0A0R0IPI9_SOYBN;tr|I1KUV8|I1KUV8_SOYBN;tr|A0A0R0IXS5|A0A0R0IXS5_SOYBN;tr|K7MDJ7|K7MDJ7_SOYBN;tr|A0A0R0ISX3|A0A0R0ISX3_SOYBN;tr|K7L7K5|K7L7K5_SOYBN;tr|I1KUW0|I1KUW0_SOYBN	tr|A0A0R0IPI9|A0A0R0IPI9_SOYBN;tr|I1KUV8|I1KUV8_SOYBN	tr|A0A0R0IPI9|A0A0R0IPI9_SOYBN Uncharacterized protein OS=Glycine max OX=3847 GN=100784827 PE=4 SV=1;tr|I1KUV8|I1KUV8_SOYBN Uncharacterized protein OS=Glycine max OX=3847 GN=100784827 PE=4 SV=2	8	9.8	135.48	0	42.094	14834	12151	13712	19148	17844	19536	9026.6	8165.9	8764.2	14130	13476	15756	8241.7	8561.3	7894.4	12840	10604	13546	18
tr|A0A0R0IW04|A0A0R0IW04_SOYBN;tr|A0A0R0IPU2|A0A0R0IPU2_SOYBN;tr|A0A0R4J3Y3|A0A0R4J3Y3_SOYBN;tr|K7L7Q1|K7L7Q1_SOYBN;tr|A0A0R0IPM1|A0A0R0IPM1_SOYBN;tr|A0A0R0IPM0|A0A0R0IPM0_SOYBN;tr|I1KGF9|I1KGF9_SOYBN	tr|A0A0R0IW04|A0A0R0IW04_SOYBN;tr|A0A0R0IPU2|A0A0R0IPU2_SOYBN	tr|A0A0R0IW04|A0A0R0IW04_SOYBN M20_dimer domain-containing protein OS=Glycine max OX=3847 GN=GLYMA_08G197100 PE=4 SV=1;tr|A0A0R0IPU2|A0A0R0IPU2_SOYBN M20_dimer domain-containing protein OS=Glycine max OX=3847 GN=GLYMA_08G197100 PE=4 SV=1	4	29.5	56.784	0	92.973	50525	69740	30663	58143	77627	47004	48107	76944	23244	55735	82737	42150	73034	114150	32960	79955	119990	51059	50
tr|I1KGH1|I1KGH1_SOYBN;tr|A0A0R0IPX8|A0A0R0IPX8_SOYBN;tr|I1KGG8|I1KGG8_SOYBN;tr|I1KV01|I1KV01_SOYBN;tr|I1KGG9|I1KGG9_SOYBN;tr|I1KGG7|I1KGG7_SOYBN	tr|I1KGH1|I1KGH1_SOYBN;tr|A0A0R0IPX8|A0A0R0IPX8_SOYBN;tr|I1KGG8|I1KGG8_SOYBN;tr|I1KV01|I1KV01_SOYBN;tr|I1KGG9|I1KGG9_SOYBN;tr|I1KGG7|I1KGG7_SOYBN	tr|I1KGH1|I1KGH1_SOYBN Uncharacterized protein OS=Glycine max OX=3847 GN=GLYMA_07G013900 PE=4 SV=1;tr|A0A0R0IPX8|A0A0R0IPX8_SOYBN Uncharacterized protein OS=Glycine max OX=3847 GN=100791726 PE=4 SV=1;tr|I1KGG8|I1KGG8_SOYBN Uncharacterized protein OS=Glycin	1	5.7	27.064	0	5.1624	1860.8	2072.9	1752.3	2622.9	2422.7	3304.4	7341.2	7524	6868.7	11008	11762	11585	2197.3	2262.9	1685.1	3118.4	2051.7	3046.1	4
tr|A0A0R0IQ81|A0A0R0IQ81_SOYBN;tr|I1KVB8|I1KVB8_SOYBN;tr|I1KVB7|I1KVB7_SOYBN;tr|I1M5R5|I1M5R5_SOYBN;tr|A0A0R0J5M7|A0A0R0J5M7_SOYBN;tr|I1KH41|I1KH41_SOYBN;tr|C6SXY3|C6SXY3_SOYBN	tr|A0A0R0IQ81|A0A0R0IQ81_SOYBN;tr|I1KVB8|I1KVB8_SOYBN;tr|I1KVB7|I1KVB7_SOYBN;tr|I1M5R5|I1M5R5_SOYBN;tr|A0A0R0J5M7|A0A0R0J5M7_SOYBN;tr|I1KH41|I1KH41_SOYBN;tr|C6SXY3|C6SXY3_SOYBN	tr|A0A0R0IQ81|A0A0R0IQ81_SOYBN Glutaredoxin OS=Glycine max OX=3847 GN=GLYMA_08G209900 PE=3 SV=1;tr|I1KVB8|I1KVB8_SOYBN Glutaredoxin domain-containing protein OS=Glycine max OX=3847 GN=GLYMA_08G209900 PE=4 SV=1;tr|I1KVB7|I1KVB7_SOYBN Uncharacterized protein	2	15.5	17.904	0	4.1914	5720.7	5427.9	6300.1	10863	11571	9533.1	5607.6	4777.5	5601.6	8786.4	9709.5	7221.4	5887.8	5596.6	6155.9	10739	8910.6	10061	4
tr|A0A0R0IQ92|A0A0R0IQ92_SOYBN;tr|K7M8T2|K7M8T2_SOYBN;tr|A0A0R0K4Y2|A0A0R0K4Y2_SOYBN;tr|K7KTI5|K7KTI5_SOYBN	tr|A0A0R0IQ92|A0A0R0IQ92_SOYBN	tr|A0A0R0IQ92|A0A0R0IQ92_SOYBN Phospholipase D OS=Glycine max OX=3847 GN=GLYMA_08G211700 PE=3 SV=1	8	55.7	89.299	0	323.31	566310	511810	587240	692920	849000	662540	557880	529800	560800	659390	827000	625660	623520	580760	627100	710490	917250	670070	272
tr|A0A0R0IQB1|A0A0R0IQB1_SOYBN	tr|A0A0R0IQB1|A0A0R0IQB1_SOYBN	tr|A0A0R0IQB1|A0A0R0IQB1_SOYBN Uncharacterized protein OS=Glycine max OX=3847 GN=100802667 PE=4 SV=1	1	46.6	15.645	0.0017734	3.289	0	0	0	0	0	0	6852.2	3179.6	4795.2	11206	2648.7	6462.8	3524.1	1573.5	2431.6	5137.9	1444.7	3228.5	3
tr|A0A0R0IQI3|A0A0R0IQI3_SOYBN;tr|I1K3G0|I1K3G0_SOYBN	tr|A0A0R0IQI3|A0A0R0IQI3_SOYBN;tr|I1K3G0|I1K3G0_SOYBN	tr|A0A0R0IQI3|A0A0R0IQI3_SOYBN Uncharacterized protein OS=Glycine max OX=3847 GN=100801062 PE=4 SV=1;tr|I1K3G0|I1K3G0_SOYBN Uncharacterized protein OS=Glycine max OX=3847 GN=GLYMA_05G141800 PE=4 SV=1	4	7.8	66.756	0	10.318	4934.3	4283	4381	6040.5	6119.4	7443.5	6761.5	5943.6	7133.6	10473	10516	10151	10914	8897	9412.6	13411	13098	13298	11
tr|A0A0R0IQR6|A0A0R0IQR6_SOYBN;tr|I1KSL3|I1KSL3_SOYBN;tr|I1K465|I1K465_SOYBN	tr|A0A0R0IQR6|A0A0R0IQR6_SOYBN;tr|I1KSL3|I1KSL3_SOYBN;tr|I1K465|I1K465_SOYBN	tr|A0A0R0IQR6|A0A0R0IQR6_SOYBN Uncharacterized protein OS=Glycine max OX=3847 GN=100803908 PE=4 SV=1;tr|I1KSL3|I1KSL3_SOYBN Uncharacterized protein OS=Glycine max OX=3847 GN=100803908 PE=4 SV=1;tr|I1K465|I1K465_SOYBN Uncharacterized protein OS=Glycine max	2	4.4	89.783	0	5.0222	1326.8	1255.6	1142.8	1632.7	1944.5	1283.8	2066.4	1939.7	1056.5	2223	3215.2	1559.6	0	0	0	0	0	0	3
tr|A0A0R0IQZ2|A0A0R0IQZ2_SOYBN;tr|A0A0R0IP02|A0A0R0IP02_SOYBN;tr|A0A0R0ITI5|A0A0R0ITI5_SOYBN	tr|A0A0R0IQZ2|A0A0R0IQZ2_SOYBN;tr|A0A0R0IP02|A0A0R0IP02_SOYBN;tr|A0A0R0ITI5|A0A0R0ITI5_SOYBN	tr|A0A0R0IQZ2|A0A0R0IQZ2_SOYBN Methyltransf_11 domain-containing protein OS=Glycine max OX=3847 GN=100793111 PE=4 SV=1;tr|A0A0R0IP02|A0A0R0IP02_SOYBN Methyltransf_11 domain-containing protein OS=Glycine max OX=3847 GN=100793111 PE=4 SV=1;tr|A0A0R0ITI5|A0A0	4	26.2	84.876	0	54.712	48775	73384	22255	54569	83755	38782	44561	49436	32896	52208	57893	45871	61363	82788	34978	68125	100420	50667	44
tr|A0A0R0IR39|A0A0R0IR39_SOYBN;tr|A0A0R0IPV2|A0A0R0IPV2_SOYBN	tr|A0A0R0IR39|A0A0R0IR39_SOYBN;tr|A0A0R0IPV2|A0A0R0IPV2_SOYBN	tr|A0A0R0IR39|A0A0R0IR39_SOYBN Uncharacterized protein OS=Glycine max OX=3847 GN=100813350 PE=4 SV=1;tr|A0A0R0IPV2|A0A0R0IPV2_SOYBN Uncharacterized protein OS=Glycine max OX=3847 GN=100813350 PE=4 SV=1	2	17.6	21.624	0	8.2025	264.58	420.01	378.92	945.03	471.24	421.48	0	2011	159.89	520.43	2162.6	876.47	654.12	984.68	226.82	1176.9	1899.6	858.2	11
tr|A0A0R4J5B7|A0A0R4J5B7_SOYBN;tr|I1KTS5|I1KTS5_SOYBN;tr|A0A0R0IR73|A0A0R0IR73_SOYBN;tr|K7L722|K7L722_SOYBN	tr|A0A0R4J5B7|A0A0R4J5B7_SOYBN;tr|I1KTS5|I1KTS5_SOYBN;tr|A0A0R0IR73|A0A0R0IR73_SOYBN;tr|K7L722|K7L722_SOYBN	tr|A0A0R4J5B7|A0A0R4J5B7_SOYBN 40S ribosomal protein SA OS=Glycine max OX=3847 GN=GLYMA_15G267100 PE=3 SV=1;tr|I1KTS5|I1KTS5_SOYBN 40S ribosomal protein SA OS=Glycine max OX=3847 GN=100786575 PE=3 SV=1;tr|A0A0R0IR73|A0A0R0IR73_SOYBN 40S ribosomal protein S	6	30.2	34.099	0	46.067	10987	10865	11575	14438	13913	13734	14374	16774	9698.7	17256	18964	16094	9457.8	11054	8597.3	13119	12362	11711	27
tr|A0A0R0IR93|A0A0R0IR93_SOYBN;tr|I1KSG4|I1KSG4_SOYBN;tr|A0A0R0JWI5|A0A0R0JWI5_SOYBN;tr|I1K420|I1K420_SOYBN;tr|A0A0R0K2Y6|A0A0R0K2Y6_SOYBN;tr|K7KQJ6|K7KQJ6_SOYBN;tr|A0A0R0JWB4|A0A0R0JWB4_SOYBN	tr|A0A0R0IR93|A0A0R0IR93_SOYBN;tr|I1KSG4|I1KSG4_SOYBN;tr|A0A0R0JWI5|A0A0R0JWI5_SOYBN;tr|I1K420|I1K420_SOYBN;tr|A0A0R0K2Y6|A0A0R0K2Y6_SOYBN;tr|K7KQJ6|K7KQJ6_SOYBN;tr|A0A0R0JWB4|A0A0R0JWB4_SOYBN	tr|A0A0R0IR93|A0A0R0IR93_SOYBN Uncharacterized protein OS=Glycine max OX=3847 GN=100815475 PE=4 SV=1;tr|I1KSG4|I1KSG4_SOYBN Uncharacterized protein OS=Glycine max OX=3847 GN=100815475 PE=4 SV=1;tr|A0A0R0JWI5|A0A0R0JWI5_SOYBN Uncharacterized protein OS=Glyc	4	12.6	52.36	0	11.033	4237.4	4707.8	1663.5	5535	6914.9	3493.4	3558.6	6228.8	1785.3	5233.2	8653.6	2541.4	10915	16213	1641	9826.8	20034	2792.7	14
tr|A0A0R0IRH4|A0A0R0IRH4_SOYBN	tr|A0A0R0IRH4|A0A0R0IRH4_SOYBN	tr|A0A0R0IRH4|A0A0R0IRH4_SOYBN Phosphoglycerate kinase OS=Glycine max OX=3847 GN=GLYMA_08G165400 PE=3 SV=1	3	76.8	42.391	0	323.31	2305000	3171200	1237400	2733700	3748000	2149400	2005300	2696100	1054100	2387100	3214600	1869100	2182500	3082200	1094500	2516100	3533500	1862900	563
tr|A0A0R0IRJ4|A0A0R0IRJ4_SOYBN;tr|K7L8F3|K7L8F3_SOYBN	tr|A0A0R0IRJ4|A0A0R0IRJ4_SOYBN;tr|K7L8F3|K7L8F3_SOYBN	tr|A0A0R0IRJ4|A0A0R0IRJ4_SOYBN Obg-like ATPase 1 OS=Glycine max OX=3847 GN=100500688 PE=3 SV=1;tr|K7L8F3|K7L8F3_SOYBN Obg-like ATPase 1 OS=Glycine max OX=3847 GN=100500688 PE=3 SV=1	3	14.8	43.421	0	7.4197	393.4	367.14	316.59	1020.2	1067.7	912.71	795.14	353.57	287.11	1029.1	945.1	769.37	1230.8	990.75	1189.5	2571.5	1610	1908.9	5
tr|A0A0R0IRL8|A0A0R0IRL8_SOYBN;tr|K7L8H2|K7L8H2_SOYBN	tr|A0A0R0IRL8|A0A0R0IRL8_SOYBN;tr|K7L8H2|K7L8H2_SOYBN	tr|A0A0R0IRL8|A0A0R0IRL8_SOYBN AAA domain-containing protein OS=Glycine max OX=3847 GN=100819005 PE=4 SV=1;tr|K7L8H2|K7L8H2_SOYBN AAA domain-containing protein OS=Glycine max OX=3847 GN=100819005 PE=4 SV=1	4	5.9	105.49	0	5.1241	660.11	0	336.63	761.01	344.52	312.62	4436.5	4814.4	3131.8	5211.4	5893.4	5330.2	268.43	556.58	127.28	571.43	230.94	237.14	4
tr|A0A0R0IRN6|A0A0R0IRN6_SOYBN;tr|I1KQU5|I1KQU5_SOYBN	tr|A0A0R0IRN6|A0A0R0IRN6_SOYBN;tr|I1KQU5|I1KQU5_SOYBN	tr|A0A0R0IRN6|A0A0R0IRN6_SOYBN Malate dehydrogenase OS=Glycine max OX=3847 GN=GLYMA_08G063800 PE=3 SV=1;tr|I1KQU5|I1KQU5_SOYBN Malate dehydrogenase OS=Glycine max OX=3847 GN=GLYMA_08G063800 PE=3 SV=1	2	33.1	30.993	0	5.6769	0	287.47	0	285.16	268	627.94	174.04	188.89	185.06	777.64	280.57	653.9	297.43	270.26	208.51	760.99	530.35	222.07	4
tr|A0A0R0IRU4|A0A0R0IRU4_SOYBN	tr|A0A0R0IRU4|A0A0R0IRU4_SOYBN	tr|A0A0R0IRU4|A0A0R0IRU4_SOYBN AIG1-type G domain-containing protein OS=Glycine max OX=3847 GN=100807107 PE=4 SV=1	4	14.3	127.89	0	19.714	1326.5	1180.3	1504.2	2370.8	1984	2295.1	1960.9	3519.7	1607.2	2844.8	3336.9	2754.8	2025.5	2129.3	2702.6	3195.1	3160	3358.2	9
tr|A0A0R0ISB0|A0A0R0ISB0_SOYBN	tr|A0A0R0ISB0|A0A0R0ISB0_SOYBN	tr|A0A0R0ISB0|A0A0R0ISB0_SOYBN Uncharacterized protein OS=Glycine max OX=3847 GN=GLYMA_08G151700 PE=4 SV=1	1	13	29.668	0	9.2881	21895	21923	23886	30945	30860	32134	28822	29110	26322	34667	34424	36808	31653	31759	29603	41588	42403	45168	14
tr|A0A0R0IT41|A0A0R0IT41_SOYBN;tr|K7L927|K7L927_SOYBN;tr|I1KWX3|I1KWX3_SOYBN;tr|A0A0R0G0B2|A0A0R0G0B2_SOYBN	tr|A0A0R0IT41|A0A0R0IT41_SOYBN;tr|K7L927|K7L927_SOYBN;tr|I1KWX3|I1KWX3_SOYBN;tr|A0A0R0G0B2|A0A0R0G0B2_SOYBN	tr|A0A0R0IT41|A0A0R0IT41_SOYBN Uncharacterized protein OS=Glycine max OX=3847 GN=GLYMA_08G265300 PE=4 SV=1;tr|K7L927|K7L927_SOYBN Uncharacterized protein OS=Glycine max OX=3847 GN=GLYMA_08G265300 PE=4 SV=1;tr|I1KWX3|I1KWX3_SOYBN Uncharacterized protein OS=	3	4.9	95.831	0	7.0767	6442.3	9110.3	1289.9	6184.1	10933	2236.8	6083.5	10059	1443.1	6891.3	12090	2204.9	11041	15785	4654	10525	18489	7241.7	6
tr|A0A0R0ITS7|A0A0R0ITS7_SOYBN	tr|A0A0R0ITS7|A0A0R0ITS7_SOYBN	tr|A0A0R0ITS7|A0A0R0ITS7_SOYBN Uncharacterized protein OS=Glycine max OX=3847 GN=100808684 PE=4 SV=1	1	3.6	32.152	1	-2	0	0	0	0	0	0	0	0	0	0	0	0	5426.5	10436	14.622	4397.7	10059	506.42	1	+
tr|A0A0R0ITT9|A0A0R0ITT9_SOYBN;tr|I1KRJ0|I1KRJ0_SOYBN;REV__tr|A0A0R0ITT9|A0A0R0ITT9_SOYBN;REV__tr|I1KRJ0|I1KRJ0_SOYBN	tr|A0A0R0ITT9|A0A0R0ITT9_SOYBN;tr|I1KRJ0|I1KRJ0_SOYBN;REV__tr|A0A0R0ITT9|A0A0R0ITT9_SOYBN;REV__tr|I1KRJ0|I1KRJ0_SOYBN	tr|A0A0R0ITT9|A0A0R0ITT9_SOYBN 6,7-dimethyl-8-ribityllumazine synthase OS=Glycine max OX=3847 GN=100818483 PE=3 SV=1;tr|I1KRJ0|I1KRJ0_SOYBN 6,7-dimethyl-8-ribityllumazine synthase OS=Glycine max OX=3847 GN=100818483 PE=3 SV=1;tr|A0A0R0ITT9|A0A0R0ITT9_SOYBN	2	11.8	24.007	0	16.816	8378.6	4499.5	10838	8294.1	3479.2	13172	14283	8705.9	16757	13621	7609.9	21797	13272	8759.2	15842	12363	7542.6	20417	13
tr|A0A0R0ITW3|A0A0R0ITW3_SOYBN;tr|A0A0R0JZV3|A0A0R0JZV3_SOYBN;tr|A0A0R0GFX1|A0A0R0GFX1_SOYBN	tr|A0A0R0ITW3|A0A0R0ITW3_SOYBN	tr|A0A0R0ITW3|A0A0R0ITW3_SOYBN AAA domain-containing protein OS=Glycine max OX=3847 GN=GLYMA_08G284700 PE=4 SV=1	1	14.6	36.004	0.00046468	3.7735	371.26	858.34	0	619.34	1207.6	174.84	357.4	663.71	0	0	820.44	0	343.72	908.52	0	599.93	837.63	0	3
tr|A0A0R0IU60|A0A0R0IU60_SOYBN;tr|I1KU96|I1KU96_SOYBN;tr|K7MV03|K7MV03_SOYBN;tr|I1JEN0|I1JEN0_SOYBN	tr|A0A0R0IU60|A0A0R0IU60_SOYBN;tr|I1KU96|I1KU96_SOYBN	tr|A0A0R0IU60|A0A0R0IU60_SOYBN Uncharacterized protein OS=Glycine max OX=3847 GN=100777674 PE=3 SV=1;tr|I1KU96|I1KU96_SOYBN Uncharacterized protein OS=Glycine max OX=3847 GN=100777674 PE=3 SV=1	1	59.8	62.84	0	23.828	0	0	0	0	0	0	0	0	0	0	0	0	23379	19099	20488	25753	23576	26341	1
tr|A0A0R0IUQ7|A0A0R0IUQ7_SOYBN	tr|A0A0R0IUQ7|A0A0R0IUQ7_SOYBN	tr|A0A0R0IUQ7|A0A0R0IUQ7_SOYBN Uncharacterized protein OS=Glycine max OX=3847 GN=GLYMA_08G296800 PE=4 SV=2	10	15.5	104.11	0	35.874	13203	14412	11756	16929	18827	15826	15622	18344	12583	19988	23323	18249	6509.6	8967.7	2605.1	8001.3	10272	5092.4	24
tr|A0A0R0IUV8|A0A0R0IUV8_SOYBN;tr|I1N157|I1N157_SOYBN;tr|I1KXS9|I1KXS9_SOYBN;tr|I1JE36|I1JE36_SOYBN;tr|I1N643|I1N643_SOYBN;tr|I1LWJ8|I1LWJ8_SOYBN	tr|A0A0R0IUV8|A0A0R0IUV8_SOYBN;tr|I1N157|I1N157_SOYBN;tr|I1KXS9|I1KXS9_SOYBN;tr|I1JE36|I1JE36_SOYBN;tr|I1N643|I1N643_SOYBN;tr|I1LWJ8|I1LWJ8_SOYBN	tr|A0A0R0IUV8|A0A0R0IUV8_SOYBN CULLIN_2 domain-containing protein OS=Glycine max OX=3847 GN=100794520 PE=3 SV=1;tr|I1N157|I1N157_SOYBN CULLIN_2 domain-containing protein OS=Glycine max OX=3847 GN=100795098 PE=3 SV=1;tr|I1KXS9|I1KXS9_SOYBN CULLIN_2 domain-c	3	5	78.217	0	10.335	1395.4	1562.3	1750.2	2232.8	2097.8	2642.4	12073	15940	6974.1	11737	17544	9637.3	5804.7	5101.2	4567	6021.9	5658.1	7365.7	6
tr|A0A0R0IV94|A0A0R0IV94_SOYBN;tr|K7L7R7|K7L7R7_SOYBN;tr|A0A0R0IXV4|A0A0R0IXV4_SOYBN	tr|A0A0R0IV94|A0A0R0IV94_SOYBN;tr|K7L7R7|K7L7R7_SOYBN;tr|A0A0R0IXV4|A0A0R0IXV4_SOYBN	tr|A0A0R0IV94|A0A0R0IV94_SOYBN Glucose-6-phosphate 1-dehydrogenase OS=Glycine max OX=3847 GN=100780018 PE=3 SV=1;tr|K7L7R7|K7L7R7_SOYBN Glucose-6-phosphate 1-dehydrogenase OS=Glycine max OX=3847 GN=100780018 PE=3 SV=1;tr|A0A0R0IXV4|A0A0R0IXV4_SOYBN Glucose	3	13.6	61.823	0	15.324	8031.7	20716	1898.2	11254	23717	3672.5	13385	26978	1765.2	15942	33642	4155.2	8539.8	19191	295.63	10202	26062	709.72	12
tr|I1KVB1|I1KVB1_SOYBN;tr|A0A0R0IVF1|A0A0R0IVF1_SOYBN;tr|I1MWQ0|I1MWQ0_SOYBN;tr|I1M9K9|I1M9K9_SOYBN;tr|I1K8Y0|I1K8Y0_SOYBN	tr|I1KVB1|I1KVB1_SOYBN;tr|A0A0R0IVF1|A0A0R0IVF1_SOYBN	tr|I1KVB1|I1KVB1_SOYBN Uncharacterized protein OS=Glycine max OX=3847 GN=100779277 PE=4 SV=1;tr|A0A0R0IVF1|A0A0R0IVF1_SOYBN Uncharacterized protein OS=Glycine max OX=3847 GN=100779277 PE=4 SV=1	2	19.1	40.748	0	5.1972	0	0	0	0	0	0	1748.6	2524.3	2059.3	3047.6	2352.6	2914.1	0	0	0	0	0	0	3
tr|A0A0R0IVG1|A0A0R0IVG1_SOYBN;tr|K7MQY8|K7MQY8_SOYBN;tr|A0A0R0F877|A0A0R0F877_SOYBN;tr|K7MQY6|K7MQY6_SOYBN	tr|A0A0R0IVG1|A0A0R0IVG1_SOYBN	tr|A0A0R0IVG1|A0A0R0IVG1_SOYBN Peptidase_S9 domain-containing protein OS=Glycine max OX=3847 GN=100784480 PE=4 SV=1	17	31.6	82.42	0	120.7	141610	180670	87226	142960	184280	110180	141040	176770	94587	139830	174340	116200	93077	133760	47386	90373	129770	63707	83
tr|I1KYT7|I1KYT7_SOYBN;tr|A0A0R0IW53|A0A0R0IW53_SOYBN;tr|A0A0R0EX84|A0A0R0EX84_SOYBN;tr|A0A0R0L456|A0A0R0L456_SOYBN;tr|A0A0R0GIQ1|A0A0R0GIQ1_SOYBN;tr|A0A0R0F8G6|A0A0R0F8G6_SOYBN;tr|I1M6B9|I1M6B9_SOYBN;tr|I1JJN8|I1JJN8_SOYBN;tr|K7MQD2|K7MQD2_SOYBN	tr|I1KYT7|I1KYT7_SOYBN;tr|A0A0R0IW53|A0A0R0IW53_SOYBN	tr|I1KYT7|I1KYT7_SOYBN Neutral ceramidase OS=Glycine max OX=3847 GN=100802481 PE=3 SV=2;tr|A0A0R0IW53|A0A0R0IW53_SOYBN Neutral ceramidase OS=Glycine max OX=3847 GN=100802481 PE=3 SV=1	3	6.2	86.538	0	4.6604	2439	1813.6	1700.9	2851.4	2461.5	3349.3	0	0	0	0	0	0	5744.2	4957.1	4303.4	7575.1	6826.6	8397.3	3
tr|I1KYR5|I1KYR5_SOYBN;tr|A0A0R0IW79|A0A0R0IW79_SOYBN;tr|A0A0R0J6N9|A0A0R0J6N9_SOYBN	tr|I1KYR5|I1KYR5_SOYBN;tr|A0A0R0IW79|A0A0R0IW79_SOYBN	tr|I1KYR5|I1KYR5_SOYBN Uncharacterized protein OS=Glycine max OX=3847 GN=100798228 PE=4 SV=2;tr|A0A0R0IW79|A0A0R0IW79_SOYBN Uncharacterized protein OS=Glycine max OX=3847 GN=100798228 PE=4 SV=1	11	25.5	146.15	0	117.34	97061	148190	37398	109400	161000	66422	125710	177710	64468	148420	204510	102580	132390	177940	72515	153840	215120	108940	87
[truncated: 4,388 more rows]

## Sheet: Raw Data
Protein Accession No	Unique peptides	Sequence coverage [%]	Mol. weight [kDa]	Q-value	Score	D_Total_TMT126 rep_1	D_PSS_TMT127 rep_1	D_PSP_TMT128 rep_1	S_Total_TMT129 rep_1	S_PSS_TMT130 rep_1	S_PSP_TMT131 rep_1	D_Total_TMT126 rep_2	D_PSS_TMT127 rep_2	D_PSP_TMT128 rep_2	S_Total_TMT129 rep_2	S_PSS_TMT130 rep_2	S_PSP_TMT131 rep_2	D_Total_TMT126 rep_3	D_PSS_TMT127 rep_3	D_PSP_TMT128 rep_3	S_Total_TMT129 rep_3	S_PSS_TMT130 rep_3	S_PSP_TMT131 rep_3	MS/MS count
[truncated: 4,074 more rows]

[truncated: 4 more sheets: SL Norm, IRS norm, IRS_TMM Norm, Significant proteins]
