# Supplementary material for: In-Depth Investigation of Low-Abundance Proteins in Matured and Filling Stages Seeds of Glycine max Employing a Combination of Protamine Sulfate Precipitation and TMT-Based Quantitative Proteomic Analysis
Source: Cells. 2020 Jun 22;9(6):1517. doi: 10.3390/cells9061517 (PMC7349688; doi:10.3390/cells9061517)
Supplement: Supplementary file 1 [file cells-09-01517-s001.zip › Table S2.xlsx]

## Sheet: ReadMe
Table S2. GO enrichment and MapMan analysis of differential proteins in the matured seeds
	Tab Title	Content description
1	Table information	Content of Workbook
2	GO Cluster_1	GO term enrichment analysis (Molecular function) of Cluster_1
3	GO Cluster_2	GO term enrichment analysis (Molecular function) of Cluster_2
4	MapMan Cluster_1	MapMan functional analysis of Cluseter_1
5	MapMan Cluster_2	MapMan functional analysis of Cluseter_2

## Sheet: GO Cluster_1
Term_type	GO_acc	Term	Entries	Queryitem	P-value	(-) log P-value	FDR
Molecular function	GO:0003824	catalytic activity	I1KSB7, I1NFS4, I1KJ35, F6KBT6, I1LSB5, I1L090, I1KFF8, I1MD26, I1MTU1, K7MR44, I1KNG1, I1KGN9, C6TC28, A0A0R0EPH6, A0A0R4J5G6, A0A0R0EW39, A0A0R0HJA5, A0A0R0JKX7, I1MRK1, I1LS05, K7MXT7, I1MB50, C6TBN2, A0A0R4J3N1, I1JUS6, I1L146, K7MX18, C6SVM8, I1KZL9, C9WSW4, Q9M	562	1.2e-33	32.9208	1.4e-30
Molecular function	GO:0043167	ion binding	I1MFH9, A5JVZ7, I1KVP0, A0A0R0H569, I1K8C1, I1JBW7, I1K6C6, K7MEB2, I1NG28, C6TMX6, I1MD26, I1JZT5, K7M9L4, I1N0P1, K7KRQ2, K7N0I2, A0A0R0K5I7, I1N505, C6TC28, I1MYB9, A0A0R4J4U4, O23960, I1ND95, Q9SWR5, I1JKT1, I1K7F4, A0A0R0KP83, I1MNX3, I1KZ13, I1M261, I1L6W0, I1K	178	1.2e-05	4.92082	0.00048
Molecular function	GO:0016787	hydrolase activity	I1NFS4, I1KSB7, I1KS65, I1KVP0, I1LSZ7, A0A0R0JNH1, A0A0R0FDT4, I1JZT5, I1JBW7, I1L090, I1KFF8, I1KVU0, I1MN39, I1KGF2, I1JN75, K7MR44, I1KNG1, I1LZP7, P13917, C6TC28, I1NFW0, A0A0R4J5G6, A0A0R0JKX7, A0A0R0KP83, K7K4Y1, I1JW44, I1KZ13, K7MXT7, I1J9N4, I1M261, I1LGR6,	172	7.6e-05	4.11919	0.0021
Molecular function	GO:0043169	cation binding	I1MFH9, A5JVZ7, I1KVP0, A0A0R0H569, I1K8C1, I1JBW7, I1K6C6, I1NG28, I1JZT5, K7M9L4, I1N0P1, K7KRQ2, K7N0I2, A0A0R0K5I7, C6TC28, I1MP04, O23960, I1ND95, Q9SWR5, I1JKT1, I1K7F4, A0A0R0KP83, I1KZ13, I1M261, I1L6W0, I1K3K3, I1JIE1, B3TDK6, I1MQ89, I1MNX3, I1JPW5, I1K635,	154	0.0026	2.58503	0.04
Molecular function	GO:0046872	metal ion binding	I1MFH9, A5JVZ7, I1KVP0, A0A0R0H569, I1K8C1, I1JBW7, I1K6C6, I1NG28, I1JZT5, K7M9L4, I1N0P1, K7KRQ2, K7N0I2, A0A0R0K5I7, C6TC28, I1MP04, O23960, I1ND95, Q9SWR5, I1JKT1, I1K7F4, A0A0R0KP83, I1KZ13, I1M261, I1L6W0, I1K3K3, I1JIE1, B3TDK6, I1MQ89, I1MNX3, I1JPW5, I1K635,	153	0.003	2.52288	0.045
Molecular function	GO:0016491	oxidoreductase activity	A5JVZ7, A0A0R0H569, I1LSB5, I1LVH0, I1KTW9, I1MTU1, B3TDK6, I1KGN9, I1MKC6, A0A0R0I177, I1MP04, C6T2B8, I1LP98, I1JKT1, I1K7F4, I1MRK1, K7L7D2, I1K7N6, A0A0R0KKK6, I1JIE1, C6TBN2, K7MZA6, I1NAI6, I1K6J6, I1MNX4, C6SVM8, I1K3R3, K7LS11, I1K8C1, K7LI85, C6TID4, I1N5R7,	144	9.7e-17	16.0132	3.9e-14
Molecular function	GO:0048037	cofactor binding	K7LI85, I1M9F7, A0A0R4J3C5, I1NBQ5, A0A0R4J3C9, I1MHZ1, I1KAV2, I1K8C1, A0A0R0FR69, A0A0R4J4L1, P45621, K7MEB2, I1ND31, Q8W1A0, I1KHJ4, A0A0R4J3K7, I1KYU6, C6T9Z5, A0A0R4J574, I1KVQ4, I1KGN9, I1N505, A0A0R0I177, C6TMX6, I1KQD8, I1MD26, I1MG54, A0A0R0JMI0, I1MK72, A0A	52	1.7e-10	9.76955	4.1e-08
Molecular function	GO:0008233	peptidase activity	I1JSY1, I1JQS1, I1K0K8, I1LSZ7, C6SXW4, I1LW56, I1KKK0, I1JBW7, K7MVR5, I1LAZ4, I1MN39, I1KGF2, K7M586, I1MXX5, I1JGY9, K7LQ97, I1KNG1, A0A0R0JNH1, B1ACD3, P13917, A0A0R0K6W2, A0A0R0JLU7, A0A0R4J2Q1, I1J4X9, I1MUX2, K7N0I2, I1MN82, I1MR37, K7K4Y1, Q43448, I1JW44, A0A	49	2.7e-06	5.56864	0.00015
Molecular function	GO:0016853	isomerase activity	A0A0R0JP45, I1KWI0, A0A0R0F2Z4, I1L456, I1LWV7, I1L5Z2, I1KLX5, I1NC74, I1JAE3, K7LC03, I1LFF1, I1MSU1, I1JIH4, P45621, A0A0R0G6T3, I1N7P3, K7M1X9, A0A0R0FWT8, I1K5M9, A0A0R0EPH6, I1KJ60, I1JEI0, I1N634, A0A0R4J387, I1N4B8, C6TAB7, I1N5B5, I1LDX0, A9CPA7, I1LG74, I1J	48	5.3e-17	16.2757	3.2e-14
Molecular function	GO:0070011	peptidase activity, acting on L-amino acid peptides	I1JSY1, I1JQS1, I1K0K8, I1LSZ7, C6SXW4, I1LW56, I1KKK0, I1JBW7, K7MVR5, I1LAZ4, I1MN39, I1KGF2, K7M586, I1MXX5, I1JGY9, K7LQ97, I1KNG1, P13917, A0A0R0K6W2, A0A0R0JLU7, A0A0R4J2Q1, I1J4X9, I1MUX2, K7N0I2, I1MN82, I1MR37, K7K4Y1, Q43448, I1JW44, A0A0R0IZU0, C6TKC0, A0A	46	6.2e-06	5.20761	0.00027
Molecular function	GO:0003723	RNA binding	A0A0R0ICD7, A0A0R0JI98, C6T3K0, C6T034, K7K732, A0A0R0KUQ0, I1JD21, C6ZHS3, I1MXM6, K7KNG2, I1J6F0, I1J7Z7, A0A0R0IT41, I1LAX4, K7LSZ2, I1MT11, I1KEL8, I1JC08, A0A0R0ESZ8, K7MZ38, I1LWB8, I1LJD2, K7MUT7, I1N1D5, I1JEZ2, A0A0R0JWN2, K7MHQ7, I1KXJ9, I1NH38, C6TAW9, Q2P	46	0.00036	3.4437	0.0068
Molecular function	GO:0016829	lyase activity	I1MFH9, K7KWB0, I1LEQ8, A0A0R0FDV1, I1JPX8, I1K5T3, I1LV18, I1M322, I1J8M6, I1KNE0, I1L7G1, I1L3K7, Q8W1A0, I1MD26, I1KZT2, K7KRQ2, I1LV54, I1N505, I1JN75, Q42800, C6TMX6, I1NAI7, I1MB71, I1JIA7, K7LNL2, I1NF54, I1LJ68, I1J8H1, I1NC67, I1MQ89, A0A0R4J2N2, I1JPW5, A0A	41	1.1e-09	8.95861	1.6e-07
Molecular function	GO:0004175	endopeptidase activity	I1K0K8, I1LSZ7, C6SXW4, I1KKK0, I1JBW7, I1LAZ4, I1MN39, K7M586, I1MXX5, I1JGY9, I1KNG1, P13917, A0A0R4J2Q1, I1M138, I1MUX2, I1MR37, Q43448, I1JW44, I1KHU8, C6TKC0, I1N783, A0A0R0IZU0, I1KZ13, A0A0R0LAF9, I1J4X9, I1J717, I1JSY1, I1L4U3, I1NCM4, I1MPM4, A0A0R0ENW6	31	5.6e-05	4.25181	0.0016
Molecular function	GO:0016874	ligase activity	Q9SWB4, I1L922, K7KA83, I1MUN6, I1K506, A0A0R0H3C2, Q42777, I1LAX4, I1MZA8, K7LSZ2, K7KNG2, I1J8X1, A0A0R0EM71, I1LNK7, I1JC08, O23960, K7LR00, I1J4G9, I1LJD2, K7M9L4, I1LGR6, K7M387, K7M828, I1L9B1, I1LYN0, I1K6H8, C6TIQ8, A0A0R0K6S7, Q14SM9, I1LIK8	30	2.5e-08	7.60206	2.8e-06
Molecular function	GO:0005515	protein binding	I1M9F7, I1MFL0, I1K6C6, C6TJX5, P45621, I1L524, I1N0P1, I1KFB5, P13917, K7ML42, I1LNK7, I1JJA3, I1LJ94, I1JSD2, I1MXT2, I1K5D3, I1NB01, I1JUS6, I1ND95, O48548, C6TE07, I1MR60, I1MTJ4, I1M2E2, Q14SM9, I1KT81, I1KZW3	27	6.2e-06	5.20761	0.00027
Molecular function	GO:0043168	anion binding	I1M9F7, A0A0R4J3C5, A0A0R4J3C9, P45621, K7MEB2, C6TMX6, I1KHJ4, I1KYU6, A0A0R4J574, I1N505, Q8W1A0, P26987, I1MD26, I1MK72, I1JSD2, I1NC67, A0A0R0FR69, I1M8P8, I1JUS6, I1N6A5, C6TJY4, O48548, I1L146, I1K3R3, I1MCK2, I1KT81	26	4.8e-07	6.31876	3.7e-05
Molecular function	GO:0050662	coenzyme binding	I1NBQ5, I1MHZ1, I1KAV2, A0A0R4J4L1, I1ND31, A0A0R4J3K7, I1MYI8, C6T9Z5, I1KGN9, A0A0R0I177, I1KQD8, I1MG54, A0A0R0JMI0, A0A0R0IV94, I1N843, I1JED0, I1M643, I1LZ93, I1MBN8, I1MNX4, I1L899, M1FQK8, A0A0R0HR30, I1M1V8, I1K3R3, K7LS11	26	0.00022	3.65758	0.0047
Molecular function	GO:0016614	oxidoreductase activity, acting on CH-OH group of donors	I1KIP9, K7N4G1, I1LSB5, I1KTW9, I1L4J2, I1MTU1, C6T9Z5, I1M3M4, I1KGN9, I1JZP0, H2D5S3, I1MG54, I1N6I4, I1MRK1, Q9SPB8, A0A0R0IV94, A0A0R4J2L9, I1JED0, I1M643, I1LZ93, I1JP95, I1LCM5, K7LS11, I1JFY8	24	2.5e-07	6.60206	2.4e-05
Molecular function	GO:0032561	guanyl ribonucleotide binding	I1KMT1, I1MSU2, A0A0R0F2E8, I1J6F0, I1NBF7, C6TKK5, I1MYG7, I1N8J5, A0A0R4J5Y4, A0A0R0JBP2, A0A0R0I3G4, I1MG10, I1NAM9, A0A0R0ESZ8, K7MXT7, I1J9N4, I1KGC2, I1LJX8, I1K2I1, I1LFC6, I1NIB7, I1K8X7, I1KU39, A0A0R4J4D0	24	0.00021	3.67778	0.0045
Molecular function	GO:0005525	GTP binding	I1KMT1, I1MSU2, A0A0R0F2E8, I1J6F0, I1NBF7, C6TKK5, I1MYG7, I1N8J5, A0A0R4J5Y4, A0A0R0JBP2, A0A0R0I3G4, I1MG10, I1NAM9, A0A0R0ESZ8, K7MXT7, I1J9N4, I1KGC2, I1LJX8, I1K2I1, I1LFC6, I1NIB7, I1K8X7, I1KU39, A0A0R4J4D0	24	0.00021	3.67778	0.0045
Molecular function	GO:0019001	guanyl nucleotide binding	I1KMT1, I1MSU2, A0A0R0F2E8, I1J6F0, I1NBF7, C6TKK5, I1MYG7, I1N8J5, A0A0R4J5Y4, A0A0R0JBP2, A0A0R0I3G4, I1MG10, I1NAM9, A0A0R0ESZ8, K7MXT7, I1J9N4, I1KGC2, I1LJX8, I1K2I1, I1LFC6, I1NIB7, I1K8X7, I1KU39, A0A0R4J4D0	24	0.00023	3.63827	0.0048
Molecular function	GO:0030170	pyridoxal phosphate binding	I1M9F7, A0A0R4J3C5, A0A0R4J3C9, P45621, K7MEB2, C6TMX6, I1KHJ4, I1KYU6, A0A0R4J574, I1N505, Q8W1A0, I1MD26, I1JSD2, I1NC67, A0A0R0FR69, I1M8P8, I1JUS6, I1N6A5, O48548, I1L146, I1MK72, I1MCK2, I1KT81	23	5.2e-10	9.284	1e-07
Molecular function	GO:0016616	oxidoreductase activity, acting on the CH-OH group of donors, NAD or NADP as acceptor	I1KIP9, K7N4G1, I1LSB5, I1KTW9, I1L4J2, I1MTU1, C6T9Z5, I1M3M4, I1KGN9, I1JZP0, H2D5S3, I1MG54, I1N6I4, I1MRK1, Q9SPB8, A0A0R0IV94, A0A0R4J2L9, I1JED0, I1M643, I1LZ93, I1JP95, I1LCM5, K7LS11	23	9.2e-10	9.03621	1.6e-07
Molecular function	GO:0008135	translation factor activity, RNA binding	A0A0R0ICD7, A0A0R0JI98, A0A0R0KUQ0, I1JD21, C6TL41, I1J6F0, I1J7Z7, I1KXJ9, I1JXJ3, C6ZHS3, I1LWB8, C6T034, I1N1D5, I1JEZ2, A0A0R0ESZ8, C6TAW9, I1K5D3, I1M228, I1LMP5, I1LYA4, I1KU39, I1J582	22	1.5e-10	9.82391	4.1e-08
Molecular function	GO:0030246	carbohydrate binding	I1LIL5, I1KSB7, I1L5Z2, I1L456, A0A0R0I7Q2, I1JMZ7, I1KWV4, I1KJ60, I1J6K4, I1M4L7, I1N634, I1J7A4, I1N4B8, C6T8J1, I1MY29, I1M0Z8, K7LC03, I1JHF2, P05046, I1M0S4, K7KU45	21	0.0003	3.52288	0.0059
Molecular function	GO:0000287	magnesium ion binding	K7LK37, I1LZ93, I1MBN8, K7KWB0, I1KRI3, I1K5M9, K7KNG2, I1JPW5, I1KQ93, I1LV18, I1MZD1, I1M1V8, Q42806, I1KDU3, I1NAI7, A0A0R4J669, I1LDX0, I1L3K7, I1M643, I1MQ89	20	4.8e-06	5.31876	0.00022
Molecular function	GO:0016835	carbon-oxygen lyase activity	I1J8H1, A0A0R4J2N2, Q42800, I1JPW5, I1K5T3, I1LV54, I1M322, I1LVA7, I1J8M6, K7LNL2, C6TMX6, K7KYB2, K7KWB0, I1NAI7, I1MD26, I1NC67, I1L3K7, Q8W1A0, I1MQ89	19	1.2e-05	4.92082	0.00048
Molecular function	GO:0016209	antioxidant activity	A0A0R0HJA5, A5JVZ7, I1K6J6, Q76LA6, I1L899, I1LGG2, C6SZX7, I1KP94, I1MNX4, A0A0R0GEJ0, A0A0R0EW39, I1JYA9, I1KRJ7, I1LCI3, I1MNV1, P28759, I1JDK0	17	0.00061	3.21467	0.011
Molecular function	GO:0051536	iron-sulfur cluster binding	A0A0R0JMI0, I1KYX9, C6SVS3, I1M3Y7, I1MEF5, C6SWQ3, I1LIJ6, A0A0R4J5X9, Q0H950, K7LNL2, I1K8C1, K7KYB2, C6THW5, I1J8H1, C6TNZ4, I1LP98	16	4e-07	6.39794	3.2e-05
Molecular function	GO:0051540	metal cluster binding	A0A0R0JMI0, I1KYX9, C6SVS3, I1M3Y7, I1MEF5, C6SWQ3, I1LIJ6, A0A0R4J5X9, Q0H950, K7LNL2, I1K8C1, K7KYB2, C6THW5, I1J8H1, C6TNZ4, I1LP98	16	4e-07	6.39794	3.2e-05
Molecular function	GO:0003924	GTPase activity	A0A0R0ESZ8, I1MYG7, I1NAM9, A0A0R4J5Y4, I1LFC6, A0A0R0JBP2, K7MXT7, I1J9N4, A0A0R4J4D0, I1K8X7, I1MG10, I1KU39, I1LJX8, I1K2I1, I1J6F0, I1KGC2	16	0.00092	3.03621	0.016
Molecular function	GO:0016836	hydro-lyase activity	A0A0R4J2N2, Q42800, I1JPW5, I1K5T3, I1LV54, I1M322, I1LVA7, I1J8M6, K7LNL2, K7KYB2, K7KWB0, I1NAI7, I1J8H1, I1L3K7, I1MQ89	15	1.3e-06	5.88606	8.5e-05
Molecular function	GO:0016860	intramolecular oxidoreductase activity	F6KBT6, I1MSU1, C6T7V6, A0A0R0G6T3, I1M4K9, I1JIA7, I1LL59, A0A0R0EPH6, K7LCL1, I1N5B5, I1KZL9, I1JIH4, I1LD87, A0A0R0HDA3	14	1.4e-08	7.85387	1.7e-06
Molecular function	GO:0003743	translation initiation factor activity	I1KXJ9, A0A0R0ICD7, C6TL41, I1N1D5, I1M228, I1JEZ2, I1LMP5, A0A0R0KUQ0, C6TAW9, I1LYA4, I1KU39, C6ZHS3, I1K5D3, I1J582	14	5.6e-08	7.25181	5.7e-06
Molecular function	GO:0016810	hydrolase activity, acting on carbon-nitrogen (but not peptide) bonds	I1LC96, I1NFV9, I1JMC0, Q9SWB6, I1LLH3, I1NFW0, K7N0I2, I1M261, I1LD41, I1LW56, C6TMV9, I1NB44, I1MUR2, I1K3K3	14	1.4e-05	4.85387	0.00052
Molecular function	GO:0016903	oxidoreductase activity, acting on the aldehyde or oxo group of donors	B0M1A6, I1MYI8, I1MA57, C6T9Z5, I1MTI7, I1J5A5, I1MKC6, I1N843, I1KQD8, I1KXG9, I1ND31, I1MT35, I1KL66, I1KXM1	14	2.5e-05	4.60206	0.00086
Molecular function	GO:0016667	oxidoreductase activity, acting on a sulfur group of donors	C6SZX3, I1MNX4, I1L899, I1M6S4, I1LIJ6, I1K7N6, A0A0R0KV09, A0A0R0JSY5, K7LCL1, C6SVM8, I1M0B5, C6TCR3, C6T2B8, I1LP98	14	0.00032	3.49485	0.0063
Molecular function	GO:0016830	carbon-carbon lyase activity	I1MB71, I1LEQ8, A0A0R0FDV1, I1JPX8, I1JIA7, A0A0R0G3Y8, I1N505, I1M1V8, I1NF54, I1LJ68, A0A0R0ID57, I1JH86, Q39832, I1NFB9	14	0.00093	3.03152	0.016
Molecular function	GO:0016879	ligase activity, forming carbon-nitrogen bonds	Q42777, I1MZA8, I1K6H8, I1L922, C6TIQ8, K7M9L4, I1MUN6, A0A0R0K6S7, K7M387, I1LNK7, Q14SM9, I1K506, O23960	13	0.00013	3.88606	0.003
Molecular function	GO:0009055	electron carrier activity	C6SVS3, I1KYX9, I1M3Y7, I1LCC3, K7KY22, I1NGC5, A0A0R4J5X9, C6SZX3, I1MX56, Q2PMQ5, I1M0B5, C6TCR3, C6TNZ4	13	0.012	1.92082	0.16
Molecular function	GO:0016866	intramolecular transferase activity	I1LWV7, I1KWI0, I1K5M9, I1KQ93, A0A0R0F2Z4, I1JSD2, I1JEI0, I1L6W0, C6TAB7, P45621, I1L6D0, I1LDX0	12	5.5e-05	4.25964	0.0016
Molecular function	GO:0051287	NAD binding	I1LZ93, I1MYI8, C6T9Z5, M1FQK8, I1KGN9, I1N843, I1KQD8, K7LS11, I1ND31, I1JED0, I1M643, I1MG54	12	8.5e-05	4.07058	0.0023
Molecular function	GO:0016620	oxidoreductase activity, acting on the aldehyde or oxo group of donors, NAD or NADP as acceptor	I1MTI7, I1MYI8, I1MA57, C6T9Z5, I1KXG9, I1J5A5, I1MT35, I1N843, I1KQD8, I1ND31, B0M1A6, I1KL66	12	8.9e-05	4.05061	0.0023
Molecular function	GO:0004190	aspartic-type endopeptidase activity	I1JGY9, I1KNG1, I1JW44, I1KHU8, I1LAZ4, I1MR37, A0A0R0IZU0, A0A0R0ENW6, A0A0R4J2Q1, P13917, I1NCM4, I1M138	12	0.0015	2.82391	0.024
Molecular function	GO:0070001	aspartic-type peptidase activity	I1JGY9, I1KNG1, I1JW44, I1KHU8, I1LAZ4, I1MR37, A0A0R0IZU0, A0A0R0ENW6, A0A0R4J2Q1, P13917, I1NCM4, I1M138	12	0.0015	2.82391	0.024
Molecular function	GO:0004857	enzyme inhibitor activity	I1M0K3, P01063, A0A0R0FDV1, I1KYX3, A0A0R0G3Y8, B1ACD3, P01071, I1KYW9, I1JTG3, K7KZN7, P26987, A0A0R0ID57	12	0.024	1.61979	0.29
Molecular function	GO:0019200	carbohydrate kinase activity	I1M561, I1KKN7, I1MY29, I1MFL2, C6TGN8, I1KGH5, I1MD61, I1KZW7, I1JHF2, I1MQ49, I1JV02	11	2.1e-06	5.67778	0.00013
Molecular function	GO:0016876	ligase activity, forming aminoacyl-tRNA and related compounds	I1J4G9, I1LJD2, I1LAX4, K7LSZ2, I1LIK8, I1J8X1, A0A0R0EM71, I1LGR6, I1JC08, I1L9B1, K7KNG2	11	0.00011	3.95861	0.0027
Molecular function	GO:0004812	aminoacyl-tRNA ligase activity	I1J4G9, I1LJD2, I1LAX4, K7LSZ2, I1LIK8, I1J8X1, A0A0R0EM71, I1LGR6, I1JC08, I1L9B1, K7KNG2	11	0.00011	3.95861	0.0027
Molecular function	GO:0016875	ligase activity, forming carbon-oxygen bonds	I1J4G9, I1LJD2, I1LAX4, K7LSZ2, I1LIK8, I1J8X1, A0A0R0EM71, I1LGR6, I1JC08, I1L9B1, K7KNG2	11	0.00011	3.95861	0.0027
Molecular function	GO:0042802	identical protein binding	I1L524, I1JUS6, O48548, P13917, P45621, I1M9F7, I1LNK7, Q14SM9, I1JSD2, I1KT81	10	1.3e-09	8.88606	1.7e-07
Molecular function	GO:0008237	metallopeptidase activity	I1N7G4, K7N0I2, I1L4U3, I1KZ13, A0A0R0K6W2, A0A0R0IPA5, I1LW56, I1JBW7, K7MVR5, I1J4X9	10	0.0021	2.67778	0.032
Molecular function	GO:0015078	hydrogen ion transmembrane transporter activity	I1NFS4, A0A0R0G0K3, I1JZT5, C6THW5, I1KJH7, I1LJ94, C6SYC1, K7KKI9, I1KPH3, I1KVU0	10	0.037	1.4318	0.42
Molecular function	GO:0016857	racemase and epimerase activity, acting on carbohydrates and derivatives	I1JAE3, I1L456, I1KJ60, I1L5Z2, I1N634, I1N4B8, I1KP71, I1N7P3, I1LG74	9	6.3e-07	6.20066	4.5e-05
Molecular function	GO:0016854	racemase and epimerase activity	I1JAE3, I1L456, I1KJ60, I1L5Z2, I1N634, I1N4B8, I1KP71, I1N7P3, I1LG74	9	2.9e-06	5.5376	0.00015
Molecular function	GO:0051539	4 iron, 4 sulfur cluster binding	I1MEF5, C6SWQ3, A0A0R4J5X9, K7LNL2, I1LIJ6, K7KYB2, I1LP98, I1J8H1, I1K8C1	9	1.5e-05	4.82391	0.00052
Molecular function	GO:0016651	oxidoreductase activity, acting on NAD(P)H	I1MEF5, C6TKA3, I1J4R0, M1FQK8, I1MNX4, I1L899, I1K8C1, I1JU43, A0A0R0KKK6	9	0.0019	2.72125	0.029
Molecular function	GO:0016701	oxidoreductase activity, acting on single donors with incorporation of molecular oxygen	I1KH70, Q0H950, I1M596, A0A0R4J4U0, A0A0R0H569, K7L7D2, I1NGJ8, I1KUQ0, B3TDK6	9	0.0089	2.05061	0.12
Molecular function	GO:0016765	transferase activity, transferring alkyl or aryl (other than methyl) groups	I1LIL1, I1KK57, I1KK63, I1MJ34, I1JKP7, I1L645, I1NJ59, C6TGU0, A0A0R0HH51	9	0.033	1.48149	0.38
Molecular function	GO:0070003	threonine-type peptidase activity	I1J717, I1MXX5, I1LSZ7, C6SXW4, I1N783, I1KKK0, I1MN39, A0A0R0LAF9	8	1.3e-05	4.88606	0.00048
Molecular function	GO:0004298	threonine-type endopeptidase activity	I1J717, I1MXX5, I1LSZ7, C6SXW4, I1N783, I1KKK0, I1MN39, A0A0R0LAF9	8	1.3e-05	4.88606	0.00048
Molecular function	GO:0003746	translation elongation factor activity	I1J7Z7, A0A0R0ESZ8, A0A0R0JI98, I1JXJ3, C6T034, C6ZHS3, I1LWB8, I1J6F0	8	4.2e-05	4.37675	0.0013
Molecular function	GO:0008483	transaminase activity	I1M9F7, A0A0R4J3C5, I1JUS6, O48548, I1JSD2, P45621, I1KT81, A0A0R0FR69	8	0.00064	3.19382	0.011
Molecular function	GO:0016769	transferase activity, transferring nitrogenous groups	I1M9F7, A0A0R4J3C5, I1JUS6, O48548, I1JSD2, P45621, I1KT81, A0A0R0FR69	8	0.00064	3.19382	0.011
Molecular function	GO:0050661	NADP binding	A0A0R0IV94, I1MYI8, I1L899, I1MHZ1, I1N843, I1KQD8, I1K3R3, I1MNX4	8	0.00098	3.00877	0.016
Molecular function	GO:0019829	cation-transporting ATPase activity	I1NFS4, A0A0R0G0K3, I1JZT5, I1KJH7, I1LJ94, K7KKI9, I1KPH3, I1KVU0	8	0.014	1.85387	0.18
Molecular function	GO:0042625	ATPase coupled ion transmembrane transporter activity	I1NFS4, A0A0R0G0K3, I1JZT5, I1KJH7, I1LJ94, K7KKI9, I1KPH3, I1KVU0	8	0.014	1.85387	0.18
Molecular function	GO:0022853	active ion transmembrane transporter activity	I1NFS4, A0A0R0G0K3, I1JZT5, I1KJH7, I1LJ94, K7KKI9, I1KPH3, I1KVU0	8	0.015	1.82391	0.19
Molecular function	GO:0015036	disulfide oxidoreductase activity	I1MNX4, I1L899, C6SZX3, A0A0R0KV09, I1K7N6, C6T2B8, I1M0B5, C6TCR3	8	0.029	1.5376	0.33
Molecular function	GO:0016831	carboxy-lyase activity	A0A0R0FDV1, Q39832, I1JIA7, A0A0R0G3Y8, I1N505, I1M1V8, A0A0R0ID57, I1NFB9	8	0.037	1.4318	0.42
Molecular function	GO:0004784	superoxide dismutase activity	A0A0R0HJA5, A5JVZ7, P28759, I1MNV1, I1JYA9, I1LCI3, I1JDK0	7	2.9e-06	5.5376	0.00015
Molecular function	GO:0016721	oxidoreductase activity, acting on superoxide radicals as acceptor	A0A0R0HJA5, A5JVZ7, P28759, I1MNV1, I1JYA9, I1LCI3, I1JDK0	7	2.9e-06	5.5376	0.00015
Molecular function	GO:0004029	aldehyde dehydrogenase (NAD) activity	B0M1A6, I1MA57, I1KXG9, I1J5A5, I1MT35, I1MTI7, I1KL66	7	3.5e-05	4.45593	0.0012
Molecular function	GO:0016861	intramolecular oxidoreductase activity, interconverting aldoses and ketoses	I1KZL9, C6T7V6, I1JIA7, A0A0R0EPH6, I1N5B5, I1MSU1, A0A0R0G6T3	7	4.2e-05	4.37675	0.0013
Molecular function	GO:0016615	malate dehydrogenase activity	I1MTU1, I1LCM5, Q9SPB8, I1JZP0, A0A0R4J2L9, K7N4G1, H2D5S3	7	7e-05	4.1549	0.002
Molecular function	GO:0051537	2 iron, 2 sulfur cluster binding	C6SVS3, I1M3Y7, Q0H950, A0A0R4J5X9, C6SWQ3, C6THW5, C6TNZ4	7	0.00029	3.5376	0.0059
Molecular function	GO:0016884	carbon-nitrogen ligase activity, with glutamine as amido-N-donor	K7M9L4, I1MZA8, I1K6H8, C6TIQ8, K7M387, I1LNK7, Q14SM9	7	0.00035	3.45593	0.0067
Molecular function	GO:0044769	ATPase activity, coupled to transmembrane movement of ions, rotational mechanism	I1NFS4, A0A0R0G0K3, I1KJH7, I1LJ94, K7KKI9, I1KPH3, I1KVU0	7	0.00037	3.4318	0.0069
Molecular function	GO:0036442	hydrogen-exporting ATPase activity	I1JZT5, A0A0R0G0K3, I1KJH7, I1LJ94, K7KKI9, I1KPH3, I1KVU0	7	0.0014	2.85387	0.023
Molecular function	GO:0019205	nucleobase-containing compound kinase activity	A0A0R0KGZ8, I1LZ92, I1L5R2, I1JPN3, I1J4L6, I1NA97, I1KJI7	7	0.0046	2.33724	0.068
Molecular function	GO:0061135	endopeptidase regulator activity	I1M0K3, P01063, I1KYX3, P01071, B1ACD3, I1KYW9, I1JTG3	7	0.0057	2.24413	0.078
Molecular function	GO:0030414	peptidase inhibitor activity	I1M0K3, P01063, I1KYX3, P01071, B1ACD3, I1KYW9, I1JTG3	7	0.0057	2.24413	0.078
Molecular function	GO:0004866	endopeptidase inhibitor activity	I1M0K3, P01063, I1KYX3, P01071, B1ACD3, I1KYW9, I1JTG3	7	0.0057	2.24413	0.078
Molecular function	GO:0061134	peptidase regulator activity	I1M0K3, P01063, I1KYX3, P01071, B1ACD3, I1KYW9, I1JTG3	7	0.0057	2.24413	0.078
Molecular function	GO:0016859	cis-trans isomerase activity	A0A0R0JP45, A0A0R0FWT8, I1KLX5, A0A0R0H9T5, I1MM91, K7M1X9, I1JM67	7	0.016	1.79588	0.2
Molecular function	GO:0003755	peptidyl-prolyl cis-trans isomerase activity	A0A0R0JP45, A0A0R0FWT8, I1KLX5, A0A0R0H9T5, I1MM91, K7M1X9, I1JM67	7	0.016	1.79588	0.2
Molecular function	GO:0008565	protein transporter activity	I1M6K4, I1JC12, I1JAF7, I1N8J5, I1JUR7, I1K672, I1N8A0	7	0.017	1.76955	0.21
Molecular function	GO:0045735	nutrient reservoir activity	I1L860, Q04672, Q39837, I1KSR6, P13917, A0A0R0G3Z6, Q9FEC5	7	0.021	1.67778	0.25
Molecular function	GO:0016702	oxidoreductase activity, acting on single donors with incorporation of molecular oxygen, incorporation of two atoms of oxygen	I1KH70, I1M596, A0A0R4J4U0, A0A0R0H569, I1NGJ8, I1KUQ0, B3TDK6	7	0.027	1.56864	0.32
Molecular function	GO:0005507	copper ion binding	K7LI85, I1JSX8, I1LHH6, I1K7F4, I1MP04, I1LN08, C6TLS9	7	0.046	1.33724	0.51
Molecular function	GO:0016864	intramolecular oxidoreductase activity, transposing S-S bonds	I1LD87, I1LL59, K7LCL1, I1JIH4, I1M4K9, A0A0R0HDA3	6	0.00012	3.92082	0.0028
Molecular function	GO:0003756	protein disulfide isomerase activity	I1LD87, I1LL59, K7LCL1, I1JIH4, I1M4K9, A0A0R0HDA3	6	0.00012	3.92082	0.0028
Molecular function	GO:0046961	proton-transporting ATPase activity, rotational mechanism	A0A0R0G0K3, I1KJH7, I1LJ94, K7KKI9, I1KPH3, I1KVU0	6	0.00089	3.05061	0.016
Molecular function	GO:0015925	galactosidase activity	A0A0R0FT50, I1N3A6, I1M0S4, I1M4L7, I1L6Y9, I1LNG1	6	0.0053	2.27572	0.077
Molecular function	GO:0016722	oxidoreductase activity, oxidizing metal ions	I1JSX8, I1LHH6, I1K7F4, I1MP04, I1LN08, I1JIE1	6	0.014	1.85387	0.18
Molecular function	GO:0052691	UDP-arabinopyranose mutase activity	I1JEI0, I1L6D0, I1KWI0, I1LWV7, C6TAB7	5	9e-07	6.04576	6.1e-05
Molecular function	GO:0004034	aldose 1-epimerase activity	I1N634, I1L5Z2, I1N4B8, I1KJ60, I1L456	5	3.3e-06	5.48149	0.00016
Molecular function	GO:0004634	phosphopyruvate hydratase activity	I1JPW5, I1NAI7, K7KWB0, I1L3K7, I1MQ89	5	2.1e-05	4.67778	0.00074
Molecular function	GO:0004332	fructose-bisphosphate aldolase activity	I1LJ68, I1JPX8, I1JH86, I1MB71, I1LEQ8	5	4.3e-05	4.36653	0.0013
Molecular function	GO:0030060	L-malate dehydrogenase activity	I1JZP0, I1MTU1, Q9SPB8, H2D5S3, A0A0R4J2L9	5	9e-05	4.04576	0.0023
Molecular function	GO:0004602	glutathione peroxidase activity	I1LGG2, C6SZX7, I1K6J6, A0A0R0EW39, I1KP94	5	0.00019	3.72125	0.0043
Molecular function	GO:0016832	aldehyde-lyase activity	I1LJ68, I1JPX8, I1JH86, I1MB71, I1LEQ8	5	0.0003	3.52288	0.0059
Molecular function	GO:2001070	starch binding	A0A0R0I7Q2, I1JMZ7, I1JHF2, I1J7A4, I1M0Z8	5	0.00094	3.02687	0.016
Molecular function	GO:0016868	intramolecular transferase activity, phosphotransferases	I1KQ93, I1L6W0, I1LDX0, A0A0R0F2Z4, I1K5M9	5	0.0013	2.88606	0.021
Molecular function	GO:0008443	phosphofructokinase activity	I1MFL2, I1KZW7, I1JHF2, I1KGH5, I1KKN7	5	0.0017	2.76955	0.026
Molecular function	GO:0004364	glutathione transferase activity	I1KK57, I1KK63, I1MJ34, C6TGU0, I1NJ59	5	0.016	1.79588	0.2
Molecular function	GO:0016811	hydrolase activity, acting on carbon-nitrogen (but not peptide) bonds, in linear amides	I1K3K3, I1NFW0, I1LW56, I1NFV9, K7N0I2	5	0.017	1.76955	0.21
Molecular function	GO:0030145	manganese ion binding	I1MNX3, I1L6W0, I1N7G4, A0A0R0F2Z4, I1K635	5	0.018	1.74473	0.22
Molecular function	GO:0016671	oxidoreductase activity, acting on a sulfur group of donors, disulfide as acceptor	I1M6S4, K7LCL1, I1K7N6, C6SVM8, C6T2B8	5	0.018	1.74473	0.22
Molecular function	GO:0019783	ubiquitin-like protein-specific protease activity	I1M2E2, I1JXE7, K7K4Y1, A0A0R0JLU7, I1KGF2	5	0.046	1.33724	0.51

## Sheet: GO Cluster_2
Term_type	GO_acc	Term	Entries	Queryitem	P-value	(-) log P-value	FDR
Molecular function	GO:0005198	structural molecule activity	I1JQM9, I1MJL6, I1JVL6, I1KQB7, I1MU00, I1K4R1, I1M679, I1LGD6, C6SV78, C6T3W3, I1JDG6, K7MBV6, C6SWL4, A0A0R0F137, I1M5S3, I1MM89, C6T030, I1LZ03, A0A0R0HSV1, I1M8G8, C6T4Z6, I1KZ93, I1L2H4, C6TFG0, I1LDE9, I1LFQ4, C6T0R5, I1KQ69, I1KUX8, C6SZ18, I1M091, I1JFW6, I1JB54, A0A0R0J0P8, A0A0R4J2M7, C6SW56, I1KHZ4, I1L9G9, I1LGB7, C6T0U3, I1K2Y0, I1KVL0, I1JBL1, I1LB97, I1JNM3, I1NI77, I1N3U5, I1KTK0,…	136	6.6e-62	61.1805	7e-59
Molecular function	GO:0003735	structural constituent of ribosome	I1JQM9, I1MJL6, I1JVL6, I1MU00, I1K4R1, I1LFQ4, I1LGD6, C6SV78, A0A0R4J2M7, I1JDG6, K7MBV6, C6SWL4, A0A0R0F137, I1MM89, I1KHZ4, C6T030, I1LZ03, A0A0R0HSV1, I1M8G8, C6T4Z6, I1KZ93, I1L2H4, C6TFG0, I1LDE9, C6T0R5, I1KQ69, I1KUX8, C6SZ18, I1M091, I1JFW6, I1JB54, I1KSX0, C6T3W3, C6SW56, C6TGA6, I1L9G9, I1LGB7, C6T0U3, I1KVL0, I1JBL1, I1LB97, I1NI77, I1N3U5, I1KTK0, K7M324, C6SVX5, I1J9L7, I1LL99, C6S…	126	1.7e-60	59.7696	9e-58
Molecular function	GO:0016491	oxidoreductase activity	A0A0R4J4B4, I1M2T3, C6TME1, I1L0W9, K7MIZ6, I1JWV8, A0A0R0FVX7, P48640, I1KVT7, Q948P5, I1K4B0, I1M393, C6TM03, I1LU45, C6THI3, I1LU49, I1KGH1, I1MS47, I1KMS9, K7L111, I1N1B9, O48560, A0A0R0GIG5, A0A0R4J3V9, I1MXB1, A0A0R0I2M6, A0A0R0IQ81, Q7M1R5, A0A0R0EVI2, I1N5R9, Q42797, A0A0R0GIU4, I1LWH3, I1KK07, K7MB44, I1N3M6, I1KRU6, A0A0R0I9F0, I1MX60, I1LF90, I1LUL9, I1K0L3, I1KDP2, I1MJ89, O49859, A0A…	103	0.0023	2.63827	0.12
Molecular function	GO:0003723	RNA binding	I1JQM9, I1MHT6, I1M679, A0A0R4J2M7, I1NIE5, I1KUB2, K7MBV6, C6T552, A0A0R0HSV1, I1KZ93, I1L2H4, C6TFG0, I1LFQ4, C6T0R5, I1KQ69, I1M091, K7K2V9, I1JFW6, K7KU23, I1LCY6, I1L1H7, C6SYQ7, A0A0R0J0P8, A0A0R0ISB0, Q2PMQ0, C6SW56, I1KHZ4, I1LGB7, K7LB21, I1JK05, A0A0R0IQI3, I1KDI8, C6TN35, C6ZJZ3, K7M324, I1MN72, I1L7B7, I1J9L7, C6T1E4, I1KI08, I1JYI8, I1L571, I1KJ56, I1KVR2, I1MTJ0, C6SWA9, I1KGP0, I1M…	92	2.3e-20	19.6383	8.2e-18
Molecular function	GO:0008233	peptidase activity	I1LNY6, A0A0R0HRF3, I1MYU6, I1JJI4, A0A0R4J321, I1JLS5, I1KQ16, I1L7R0, B1ACD5, K7MNZ5, I1MFJ1, A0A0R0FTZ3, I1JT73, I1LDX7, I1MV74, I1KV08, I1NBM7, I1JBH2, I1JI59, I1ND84, I1LBV5, O64458, I1MC68, Q2PMR0, I1M9Z5, I1LC49, I1JXP6, K7LT03, I1MNM2, I1JXE2, C6SV91, I1JAM9, I1LZK9, P93164, I1N318, A0A0R0JPL6, I1L697, I1JCX7, I1KZU7	39	0.013	1.88606	0.38
Molecular function	GO:0070011	peptidase activity, acting on L-amino acid peptides	I1LNY6, A0A0R0HRF3, I1MYU6, I1JJI4, A0A0R4J321, I1JLS5, I1KQ16, I1L7R0, K7MNZ5, I1MFJ1, A0A0R0FTZ3, I1JT73, I1LDX7, I1MV74, I1KV08, I1NBM7, I1JBH2, I1ND84, I1LBV5, O64458, I1MC68, Q2PMR0, I1M9Z5, I1LC49, I1JXP6, K7LT03, I1MNM2, I1JXE2, C6SV91, I1JAM9, I1LZK9, P93164, I1N318, A0A0R0JPL6, I1L697, I1JCX7, I1KZU7	37	0.014	1.85387	0.39
Molecular function	GO:0048037	cofactor binding	A0A0R0I2I0, A0A0R4J5B5, I1N5R9, I1M5P1, I1L0W9, I1N9L7, K7MB44, A0A0R0FFH5, I1MSB3, A0A0R0EJ07, I1KRU6, P48640, I1NCJ4, K7MXY9, Q06197, I1KL89, I1K4B0, C6ZJZ0, I1MQH3, K7KA00, I1LT87, I1KT56, I1KMS9, A0A0R4J338, A0A0R0IMT3, A0A0R0FKB1, K7MVB9, I1KHZ3, A0A0R0H2Q4, I1NIU6, I1LWZ0, A0A0R4J3V9, I1NBY7, I1LBI3	34	0.0056	2.25181	0.21
Molecular function	GO:0004175	endopeptidase activity	A0A0R0HRF3, I1MYU6, I1JJI4, A0A0R4J321, I1KQ16, I1L7R0, K7MNZ5, A0A0R0FTZ3, I1JT73, I1LDX7, I1MV74, I1KV08, I1NBM7, I1JBH2, O64458, I1MC68, Q2PMR0, I1M9Z5, I1LC49, K7LT03, I1MNM2, I1JXE2, C6SV91, I1JAM9, I1MFJ1, I1N318, A0A0R0JPL6, I1JCX7, I1KZU7	29	0.0017	2.76955	0.088
Molecular function	GO:0016829	lyase activity	I1LMA7, I1LU53, I1JI54, I1KTW7, I1N9L7, Q6Q2Z8, I1N0Z5, I1KNA0, A0A0R0HLZ4, A0A0R0GTN8, I1MUQ1, I1N0Y1, I1NA94, K7MXY9, I1KAC1, I1MQB5, I1L1R1, I1LVQ6, Q02909, I1JJN9, I1LV68, I1M7M5, I1NIU6, I1LWZ0, I1MZJ8, C6T502, I1LBI3	27	0.0036	2.4437	0.15
Molecular function	GO:0016853	isomerase activity	I1LTT0, I1N5T2, I1L0L1, I1JLY3, I1LP26, A0A0R4J2Z8, I1JDW4, I1KUB2, I1MN74, I1JGY5, I1JV39, I1LQV6, I1K1S1, I1K9N4, I1LG49, I1JZN0, K7MKX6, I1LGV6, A0A0R4J2N7, I1N9I2, I1M7M5, I1JEW8, A0A0R0H0T7, A0A0R0LJX8, A0A0R0GWE6, I1MDN0	26	0.00031	3.50864	0.033
Molecular function	GO:0098772	molecular function regulator	Q43453, I1K5H2, I1N036, K7MIV6, P01070, A0A0R0GTN8, B1ACD5, A0A0R0HFK0, P01064, C6SWW4, I1MRM5, I1J6C3, I1JRU2, I1MG37, C6SYG7, I1NJ95, C6SY46, K7LSS7, I1LRP2, I1KYX2, I1JS37, I1JYI8, C6K8D0, C6TN24, Q9BBU5, I1LYC1	26	0.0036	2.4437	0.15
Molecular function	GO:0019843	rRNA binding	I1M3C1, I1LTT3, C6T0H9, A0A0R0J0P8, Q2PMQ0, A0A0R4J2M7, I1KHZ4, P50346, Q6SPR2, I1KSX0, K7M324, C6TMB5, I1J9L7, I1L2H4, P07134, C6T1E4, C6T463, C6TJH2, C6TFG0, I1JS37, I1JYI8, C6TGA6, I1JFW6, C6SWA9	24	1e-14	14	2.7e-12
Molecular function	GO:0030234	enzyme regulator activity	Q43453, I1K5H2, I1N036, K7MIV6, P01070, A0A0R0GTN8, B1ACD5, A0A0R0HFK0, P01064, C6SWW4, I1MRM5, I1J6C3, I1JRU2, I1MG37, C6SYG7, I1NJ95, C6SY46, K7LSS7, I1LRP2, I1KYX2, I1JS37, I1JYI8, C6K8D0, Q9BBU5	24	0.0039	2.40894	0.16
Molecular function	GO:0016874	ligase activity	I1LNY5, I1L865, A0A0R0JJR3, I1JBI0, A0A0R0F1N7, I1KQ70, I1JNF2, I1MUQ1, I1K622, I1MQH3, I1ME34, A0A0R0J9I1, I1MB15, C6T8F0, I1K5N2, I1JDN2, I1K6J2, K7M864, I1LHP3, A0A0R0HQ34, H2BER4, A0A0R4J3P1	22	0.00076	3.11919	0.05
Molecular function	GO:0005515	protein binding	I1NCS8, C6T4J1, I1MJC8, I1KY00, C6TK27, K7LF33, I1LGB8, I1MDV2, I1LI24, I1JNM3, I1NH59, I1MD76, I1NJ95, I1KJF2, I1LBM5, I1K557, I1M5M5, I1L9H8, I1KCQ0, C6TFY7, C6SVP6, I1MK36	22	0.0028	2.55284	0.13
Molecular function	GO:0032561	guanyl ribonucleotide binding	I1JT28, I1KZR0, I1M2Z5, I1JAE5, C6TBW7, I1N5H2, I1MTZ8, I1K2Y0, C6TJB7, C6SVM0, I1LZA9, A0A0R0IRU4, Q39845, A0A0R0KHH6, I1JNF2, I1MR19, Q39860, I1KEV2, I1NBL5, I1LIY4, A0A0R0IRJ4	21	0.0088	2.05552	0.27
Molecular function	GO:0005525	GTP binding	I1JT28, I1KZR0, I1M2Z5, I1JAE5, C6TBW7, I1N5H2, I1MTZ8, I1K2Y0, C6TJB7, C6SVM0, I1LZA9, A0A0R0IRU4, Q39845, A0A0R0KHH6, I1JNF2, I1MR19, Q39860, I1KEV2, I1NBL5, I1LIY4, A0A0R0IRJ4	21	0.0088	2.05552	0.27
Molecular function	GO:0019001	guanyl nucleotide binding	I1JT28, I1KZR0, I1M2Z5, I1JAE5, C6TBW7, I1N5H2, I1MTZ8, I1K2Y0, C6TJB7, C6SVM0, I1LZA9, A0A0R0IRU4, Q39845, A0A0R0KHH6, I1JNF2, I1MR19, Q39860, I1KEV2, I1NBL5, I1LIY4, A0A0R0IRJ4	21	0.0093	2.03152	0.28
Molecular function	GO:0043168	anion binding	Q43453, C6ZJZ0, I1NFD0, K7KA00, I1NIU6, I1LT87, I1KT56, K7MXY9, I1JTW7, I1LWZ0, C6TIY9, I1K925, I1MXB1, I1MRM5, I1M5P1, I1LWH3, I1KL89, I1LBI3, I1N9L7	19	0.0028	2.55284	0.13
Molecular function	GO:0005509	calcium ion binding	I1MCD8, I1K557, I1LNN7, I1JJ05, I1LEE5, Q39817, I1JQ62, I1KWX1, I1LGB8, A0A0R0JFP2, I1MR19, I1LFN5, K7KQN8, I1NHD4, I1KH24, K7KHC1, P62163, A0A0R0IQ92, I1M635	19	0.037	1.4318	0.67
Molecular function	GO:0016835	carbon-oxygen lyase activity	I1KNA0, I1LU53, A0A0R0HLZ4, I1LBI3, I1MUQ1, I1NIU6, K7MXY9, I1N0Z5, I1KTW7, I1N9L7, I1MZJ8, I1LWZ0, I1JJN9, I1KAC1, I1MQB5	15	0.0031	2.50864	0.14
Molecular function	GO:0003924	GTPase activity	I1JT28, I1KZR0, I1M2Z5, C6TBW7, I1MTZ8, I1K2Y0, C6TJB7, I1LZA9, Q39845, A0A0R0KHH6, Q39860, I1KEV2, I1NBL5, I1JAE5	14	0.015	1.82391	0.39
Molecular function	GO:0000287	magnesium ion binding	A7X657, A0A0R0IMT3, A0A0R4J5B5, Q06197, I1JDN2, A0A0R4J631, I1LME6, I1KTW7, C6SYN5, I1JJN9, I1NA38, I1JPD9	12	0.04	1.39794	0.71
Molecular function	GO:0070180	large ribosomal subunit rRNA binding	I1KSX0, C6T1E4, C6T463, K7M324, I1JS37, I1JYI8, C6TGA6, I1LTT3, C6SWA9, C6T0H9, P50346	11	4.1e-12	11.3872	8.7e-10
Molecular function	GO:0003743	translation initiation factor activity	C6ZJZ3, I1LA47, I1L1H7, I1MBL6, I1KI08, K7LB21, I1JK05, I1JDM8, I1LWT5, I1NIE5, I1NBL5	11	3.6e-05	4.4437	0.0064
Molecular function	GO:0016859	cis-trans isomerase activity	I1LTT0, A0A0R4J2N7, I1MN74, I1N5T2, I1LG49, A0A0R4J2Z8, I1JLY3, A0A0R0LJX8, I1K1S1, I1JEW8, I1LGV6	11	0.00022	3.65758	0.026
Molecular function	GO:0003755	peptidyl-prolyl cis-trans isomerase activity	I1LTT0, A0A0R4J2N7, I1MN74, I1N5T2, I1LG49, A0A0R4J2Z8, I1JLY3, A0A0R0LJX8, I1K1S1, I1JEW8, I1LGV6	11	0.00022	3.65758	0.026
Molecular function	GO:0008135	translation factor activity, RNA binding	C6ZJZ3, I1LA47, I1L1H7, I1MBL6, I1KI08, K7LB21, I1JK05, I1JDM8, I1LWT5, I1NIE5, I1NBL5	11	0.0043	2.36653	0.16
Molecular function	GO:0030170	pyridoxal phosphate binding	C6ZJZ0, K7KA00, I1NIU6, I1LT87, I1KT56, K7MXY9, I1LWZ0, I1N9L7, I1M5P1, I1KL89, I1LBI3	11	0.013	1.88606	0.38
Molecular function	GO:0016616	oxidoreductase activity, acting on the CH-OH group of donors, NAD or NADP as acceptor	A0A0R0IMT3, C6TM03, A0A0R4J5B5, A0A0R0FFH5, Q06197, I1N5R9, I1LH25, I1LUL9, I1KHZ3, K7MB44, I1K4B0	11	0.016	1.79588	0.43
Molecular function	GO:0045735	nutrient reservoir activity	P02858, A0A0R0KRW0, P19594, P04405, A0A0R0H2H7, P04776, A0A0R0GMV1, P11828, P04347, K7K4G2	10	0.0012	2.92082	0.07
Molecular function	GO:0061135	endopeptidase regulator activity	B1ACD5, I1KYX2, C6SYG7, P01070, P01064, C6K8D0, C6SWW4, C6SY46, K7MIV6	9	0.00076	3.11919	0.05
Molecular function	GO:0030414	peptidase inhibitor activity	B1ACD5, I1KYX2, C6SYG7, P01070, P01064, C6K8D0, C6SWW4, C6SY46, K7MIV6	9	0.00076	3.11919	0.05
Molecular function	GO:0004866	endopeptidase inhibitor activity	B1ACD5, I1KYX2, C6SYG7, P01070, P01064, C6K8D0, C6SWW4, C6SY46, K7MIV6	9	0.00076	3.11919	0.05
Molecular function	GO:0061134	peptidase regulator activity	B1ACD5, I1KYX2, C6SYG7, P01070, P01064, C6K8D0, C6SWW4, C6SY46, K7MIV6	9	0.00076	3.11919	0.05
Molecular function	GO:0016836	hydro-lyase activity	I1KNA0, I1LU53, I1MUQ1, I1LWZ0, I1N9L7, I1MZJ8, I1JJN9, I1KAC1, I1N0Z5	9	0.01	2	0.31
Molecular function	GO:0019899	enzyme binding	I1MJC8, I1L9H8, I1M5M5, I1MD76, K7LF33, I1NH59, I1NJ95, I1KCQ0, C6SVP6	9	0.02	1.69897	0.43
Molecular function	GO:0044822	poly(A) RNA binding	K7MBV6, I1KZ93, I1KVR2, I1KGP0, C6SW56, C6SYZ8, I1JFW6, I1L2H4	8	0.00073	3.13668	0.05
Molecular function	GO:0008047	enzyme activator activity	I1J6C3, A0A0R0HFK0, Q9BBU5, I1MG37, I1JS37, I1JYI8, I1NJ95, K7LSS7	8	0.0078	2.10791	0.26
Molecular function	GO:0080044	quercetin 7-O-glucosyltransferase activity	I1MBA1, I1LML6, K7LN65, I1KDT9, I1KEV6, I1JMK6, I1M2L8, I1KYQ2	8	0.019	1.72125	0.43
Molecular function	GO:0080043	quercetin 3-O-glucosyltransferase activity	I1MBA1, I1LML6, K7LN65, I1KDT9, I1KEV6, I1JMK6, I1M2L8, I1KYQ2	8	0.019	1.72125	0.43
Molecular function	GO:0051536	iron-sulfur cluster binding	I1LU53, A0A0R0EJ07, I1JCZ8, K7LZT2, K7K5E9, I1LKY8, I1NJ75, K7MNG2	8	0.033	1.48149	0.61
Molecular function	GO:0051540	metal cluster binding	I1LU53, A0A0R0EJ07, I1JCZ8, K7LZT2, K7K5E9, I1LKY8, I1NJ75, K7MNG2	8	0.033	1.48149	0.61
Molecular function	GO:0003724	RNA helicase activity	I1J5J5, I1JQT4, I1N032, I1JUD5, I1L171, I1JBS3, K7MB77	7	0.007	2.1549	0.24
Molecular function	GO:0016876	ligase activity, forming aminoacyl-tRNA and related compounds	I1KQ70, I1K5N2, I1JDN2, K7M864, I1LHP3, A0A0R0J9I1, I1K622	7	0.032	1.49485	0.61
Molecular function	GO:0004812	aminoacyl-tRNA ligase activity	I1KQ70, I1K5N2, I1JDN2, K7M864, I1LHP3, A0A0R0J9I1, I1K622	7	0.032	1.49485	0.61
Molecular function	GO:0016875	ligase activity, forming carbon-oxygen bonds	I1KQ70, I1K5N2, I1JDN2, K7M864, I1LHP3, A0A0R0J9I1, I1K622	7	0.032	1.49485	0.61
Molecular function	GO:0016627	oxidoreductase activity, acting on the CH-CH group of donors	I1L0W9, A0A0R0I2I0, I1MSB3, I1KVT7, I1LF90, I1NF53, A0A0R0EWD8	7	0.035	1.45593	0.63
Molecular function	GO:0004298	threonine-type endopeptidase activity	A0A0R4J321, I1JBH2, I1L7R0, C6SV91, I1JJI4, I1N318	6	0.0012	2.92082	0.069
Molecular function	GO:0070003	threonine-type peptidase activity	A0A0R4J321, I1JBH2, I1L7R0, C6SV91, I1JJI4, I1N318	6	0.0012	2.92082	0.069
Molecular function	GO:0008186	RNA-dependent ATPase activity	I1J5J5, I1JQT4, I1JBS3, I1L171, I1JUD5, K7MB77	6	0.02	1.69897	0.43
Molecular function	GO:0016860	intramolecular oxidoreductase activity	I1K9N4, I1M7M5, I1JGY5, I1JV39, I1LQV6, I1MDN0	6	0.019	1.72125	0.43
Molecular function	GO:0004004	ATP-dependent RNA helicase activity	I1J5J5, I1JQT4, I1JBS3, I1L171, I1JUD5, K7MB77	6	0.02	1.69897	0.43
Molecular function	GO:0016722	oxidoreductase activity, oxidizing metal ions	I1LU45, I1MUX7, I1KK07, I1K0L3, C6TI81, Q948P5	6	0.023	1.63827	0.49
Molecular function	GO:0010181	FMN binding	I1MSB3, A0A0R0EJ07, I1KRU6, A0A0R0FKB1, A0A0R4J3V9, A0A0R4J338	6	0.03	1.52288	0.61
Molecular function	GO:0017056	structural constituent of nuclear pore	I1M5S3, I1KQB7, I1LN96, K7K2H1, I1M679	5	0.0002	3.69897	0.026
Molecular function	GO:0003729	mRNA binding	I1KZ93, I1JFW6, C6SW56, I1L2H4, C6SYZ8	5	0.0062	2.20761	0.22
Molecular function	GO:0008422	beta-glucosidase activity	K7LBF4, K7LXR3, I1KZS2, K7MWG8, I1LA42	5	0.017	1.76955	0.43
Molecular function	GO:0004197	cysteine-type endopeptidase activity	I1JT73, K7MNZ5, O64458, I1MC68, I1JXE2	5	0.032	1.49485	0.61
Molecular function	GO:0015926	glucosidase activity	K7LBF4, K7LXR3, I1KZS2, K7MWG8, I1LA42	5	0.032	1.49485	0.61
Molecular function	GO:0019200	carbohydrate kinase activity	I1J4I4, I1M2U6, I1K5Z4, I1KPW6, I1JUY7	5	0.044	1.35655	0.77

## Sheet: MapMan Cluster_1
Protein Accession No	IDs	Classification	BinName	Type
I1M3Y7	glyma13g37880.1|pacid:26316156	Metabolism overview	PS.lightreaction.cytochrome b6/f.iron sulfur subunit	Transcript
Q2PMQ5	glyma01g07130.1|pacid:26324804	Metabolism overview	PS.lightreaction.cytochrome b6/f.cytochrome b6 (CYB6)	Transcript
A0A0R4J574	glyma14g36280.1|pacid:26284737	Metabolism overview	PS.photorespiration.serine hydroxymethyltransferase	Transcript
I1KGN9	glyma07g02260.1|pacid:26349377	Metabolism overview	PS.photorespiration.hydroxypyruvate reductase	Transcript
Q39832	glyma19g06370.1|pacid:26329306	Metabolism overview	PS.calvin cycle.rubisco small subunit	Transcript
I1KTX8	glyma08g17610.1|pacid:26309953	Metabolism overview	PS.calvin cycle.phosphoglycerate kinase	Transcript
I1N843	glyma19g28240.1|pacid:26328329	Metabolism overview	PS.calvin cycle.GAP	Transcript
I1MT35	glyma17g08310.1|pacid:26313891	Metabolism overview	PS.calvin cycle.GAP	Transcript
A0A0R0EPH6	glyma19g36990.2|pacid:26327783	Metabolism overview	PS.calvin cycle.TPI	Transcript
C6T7V6	glyma03g34300.1|pacid:26335561	Metabolism overview	PS.calvin cycle.TPI	Transcript
A0A0R0G6T3	glyma15g04290.1|pacid:26332554	Metabolism overview	PS.calvin cycle.TPI	Transcript
I1LJ68	glyma11g11870.1|pacid:26295980	Metabolism overview	PS.calvin cycle.aldolase	Transcript
I1MB71	glyma14g36850.1|pacid:26287114	Metabolism overview	PS.calvin cycle.aldolase	Transcript
I1JPX8	glyma03g34950.1|pacid:26333143	Metabolism overview	PS.calvin cycle.aldolase	Transcript
I1LEQ8	glyma10g41450.1|pacid:26343759	Metabolism overview	PS.calvin cycle.aldolase	Transcript
I1JH86	glyma02g38730.1|pacid:26289001	Metabolism overview	PS.calvin cycle.aldolase	Transcript
A0A0R4J5J8	glyma16g28310.1|pacid:26352385	Metabolism overview	PS.calvin cycle.FBPase	Transcript
I1N2R6	glyma18g41940.1|pacid:26357000	Metabolism overview	PS.calvin cycle.FBPase	Transcript
I1N7P3	glyma19g25270.1|pacid:26326781	Metabolism overview	PS.calvin cycle.RPE	Transcript
I1J4L6	glyma01g01370.1|pacid:26325218	Metabolism overview	PS.calvin cycle.PRK	Transcript
K7M052	glyma13g23060.2|pacid:26314578	Metabolism overview	major CHO metabolism.synthesis.sucrose.SPS	Transcript
K7KVU9	glyma06g19825.1|pacid:26301140	Metabolism overview	major CHO metabolism.synthesis.starch.AGPase	Transcript
K7KHJ1	glyma04g01350.3|pacid:26305318	Metabolism overview	major CHO metabolism.synthesis.starch.AGPase	Transcript
I1M0Z8	glyma13g27480.1|pacid:26315171	Metabolism overview	major CHO metabolism.synthesis.starch.starch synthase	Transcript
I1MKC8	glyma16g02110.4|pacid:26352665	Metabolism overview	major CHO metabolism.synthesis.starch.starch synthase	Transcript
A0A0R0KL80	glyma03g35020.1|pacid:26334275	Metabolism overview	major CHO metabolism.synthesis.starch.starch branching	Transcript
I1MNU2	glyma16g26930.1|pacid:26353317	Metabolism overview	major CHO metabolism.synthesis.starch.ADP Glucose Phosphorylase	Transcript
C6TGN8	glyma02g41320.1|pacid:26291274	Metabolism overview	major CHO metabolism.degradation.sucrose.fructokinase	Transcript
I1M561	glyma13g41960.1|pacid:26315327	Metabolism overview	major CHO metabolism.degradation.sucrose.fructokinase	Transcript
I1MD61	glyma15g03430.1|pacid:26329556	Metabolism overview	major CHO metabolism.degradation.sucrose.fructokinase	Transcript
I1MQ49	glyma16g32530.1|pacid:26353721	Metabolism overview	major CHO metabolism.degradation.sucrose.fructokinase	Transcript
I1MY29	glyma17g37720.1|pacid:26314198	Metabolism overview	major CHO metabolism.degradation.sucrose.hexokinase	Transcript
K7MJY8	glyma17g05067.2|pacid:26313003	Metabolism overview	major CHO metabolism.degradation.sucrose.Susy	Transcript
K7MZJ0	glyma19g40041.1|pacid:26329048	Metabolism overview	major CHO metabolism.degradation.sucrose.Susy	Transcript
Q42795	glyma06g45700.1|pacid:26302109	Metabolism overview	major CHO metabolism.degradation.starch.starch cleavage.beta amylase	Transcript
I1N6A5	glyma19g03490.1|pacid:26326929	Metabolism overview	major CHO metabolism.degradation.starch.starch phosphorylase	Transcript
I1KYU6	glyma08g45210.1|pacid:26308671	Metabolism overview	major CHO metabolism.degradation.starch.starch phosphorylase	Transcript
K7MS29	glyma18g20600.2|pacid:26354998	Metabolism overview	major CHO metabolism.degradation.starch.glucan water dikinase	Transcript
A0A0R0I7Q2	glyma10g44540.1|pacid:26346216	Metabolism overview	major CHO metabolism.degradation.starch.glucan water dikinase	Transcript
I1J7A4	glyma01g28520.2|pacid:26323577	Metabolism overview	major CHO metabolism.degradation.starch.D enzyme	Transcript
I1JMZ7	glyma03g27600.1|pacid:26335831	Metabolism overview	major CHO metabolism.degradation.starch.D enzyme	Transcript
I1NHQ7	glyma20g33190.1|pacid:26338221	Metabolism overview	major CHO metabolism.degradation.starch.laforin like phosphoglucan phosphatase (SEX4)	Transcript
I1K034	glyma05g02510.1|pacid:26319958	Metabolism overview	minor CHO metabolism.raffinose family.raffinose synthases.known	Transcript
A0A0R0JIM9	glyma06g18890.1|pacid:26298372	Metabolism overview	minor CHO metabolism.raffinose family.raffinose synthases.known	Transcript
I1N4B8	glyma18g49210.1|pacid:26357326	Metabolism overview	minor CHO metabolism.others	Transcript
C6T8J1	glyma13g00780.1|pacid:26315450	Metabolism overview	minor CHO metabolism.others	Transcript
I1L5Z2	glyma09g37450.1|pacid:26342967	Metabolism overview	minor CHO metabolism.others	Transcript
I1N634	glyma19g02450.1|pacid:26329151	Metabolism overview	minor CHO metabolism.others	Transcript
K7LC03	glyma09g06380.3|pacid:26341023	Metabolism overview	minor CHO metabolism.others	Transcript
K7MT91	glyma18g40690.3|pacid:26354804	Metabolism overview	minor CHO metabolism.others	Transcript
I1MQN7	glyma16g34570.1|pacid:26351308	Metabolism overview	minor CHO metabolism.others	Transcript
I1KJ60	glyma07g11600.2|pacid:26350066	Metabolism overview	minor CHO metabolism.others	Transcript
I1N520	glyma18g52250.1|pacid:26355302	Metabolism overview	minor CHO metabolism.others	Transcript
I1KDU3	glyma06g36620.1|pacid:26301656	Metabolism overview	minor CHO metabolism.others	Transcript
I1J6Z7	glyma01g24931.1|pacid:26324529	Metabolism overview	minor CHO metabolism.others	Transcript
I1LV18	glyma12g35390.1|pacid:26292588	Metabolism overview	minor CHO metabolism.others	Transcript
I1L456	glyma09g30670.1|pacid:26342662	Metabolism overview	minor CHO metabolism.others	Transcript
I1MSU1	glyma17g07380.2|pacid:26313964	Metabolism overview	minor CHO metabolism.others.Xylose isomerase	Transcript
I1JV02	glyma04g09340.1|pacid:26305263	Metabolism overview	minor CHO metabolism.sugar kinases	Transcript
I1L6Y9	glyma09g40990.1|pacid:26342637	Metabolism overview	minor CHO metabolism.galactose.alpha-galactosidases	Transcript
I1N3A6	glyma18g44820.1|pacid:26354969	Metabolism overview	minor CHO metabolism.galactose.alpha-galactosidases	Transcript
I1LNG1	glyma11g37760.1|pacid:26298097	Metabolism overview	minor CHO metabolism.galactose.alpha-galactosidases	Transcript
A0A0R0FT50	glyma16g33510.1|pacid:26353215	Metabolism overview	minor CHO metabolism.galactose.alpha-galactosidases	Transcript
I1KKN7	glyma07g20400.1|pacid:26347521	Metabolism overview	glycolysis.cytosolic branch.phosphofructokinase (PFK)	Transcript
I1MFL2	glyma15g11890.1|pacid:26329727	Metabolism overview	glycolysis.cytosolic branch.phosphofructokinase (PFK)	Transcript
I1KZW7	glyma09g01050.1|pacid:26340965	Metabolism overview	glycolysis.cytosolic branch.phosphofructokinase (PFK)	Transcript
A0A0R0G6T3	glyma15g04290.1|pacid:26332554	Metabolism overview	glycolysis.cytosolic branch.triosephosphate isomerase (TPI)	Transcript
I1MYI8	glyma18g01330.2|pacid:26353951	Metabolism overview	glycolysis.cytosolic branch.glyceraldehyde 3-phosphate dehydrogenase (GAP-DH)	Transcript
K7KWB0	glyma06g23081.1|pacid:26301593	Metabolism overview	glycolysis.cytosolic branch.enolase	Transcript
I1MQ89	glyma16g32960.1|pacid:26353108	Metabolism overview	glycolysis.cytosolic branch.enolase	Transcript
I1L3K7	glyma09g28100.1|pacid:26342426	Metabolism overview	glycolysis.cytosolic branch.enolase	Transcript
I1NAI7	glyma19g37520.1|pacid:26326203	Metabolism overview	glycolysis.cytosolic branch.enolase	Transcript
I1JPW5	glyma03g34830.1|pacid:26333432	Metabolism overview	glycolysis.cytosolic branch.enolase	Transcript
I1KGH5	glyma07g01710.1|pacid:26349965	Metabolism overview	glycolysis.plastid branch.phosphofructokinase (PFK)	Transcript
Q42806	glyma05g09310.1|pacid:26320408	Metabolism overview	glycolysis.plastid branch.pyruvate kinase (PK)	Transcript
K7LK37	glyma10g32230.2|pacid:26345099	Metabolism overview	glycolysis.plastid branch.pyruvate kinase (PK)	Transcript
I1MBN8	glyma14g38860.1|pacid:26286746	Metabolism overview	fermentation.PDC	Transcript
I1M1V8	glyma13g30490.1|pacid:26317346	Metabolism overview	fermentation.PDC	Transcript
I1MTI7	glyma17g09860.1|pacid:26313366	Metabolism overview	fermentation.aldehyde dehydrogenase	Transcript
I1MA57	glyma14g24140.1|pacid:26285891	Metabolism overview	fermentation.aldehyde dehydrogenase	Transcript
B0M1A6	glyma06g19820.1|pacid:26302070	Metabolism overview	fermentation.aldehyde dehydrogenase	Transcript
I1J5A5	glyma01g03820.1|pacid:26325454	Metabolism overview	fermentation.aldehyde dehydrogenase	Transcript
I1KXG9	glyma08g39770.1|pacid:26306772	Metabolism overview	fermentation.aldehyde dehydrogenase	Transcript
I1K089	glyma05g03100.1|pacid:26321543	Metabolism overview	gluconeogenesis / glyoxylate cycle.malate synthase	Transcript
A0A0R0IV94	glyma08g21270.2|pacid:26307874	Metabolism overview	OPP.oxidative PP.G6PD	Transcript
I1N6I4	glyma19g05120.2|pacid:26329037	Metabolism overview	OPP.oxidative PP.6-phosphogluconate dehydrogenase	Transcript
I1KZJ1	glyma08g47790.2|pacid:26310239	Metabolism overview	OPP.non-reductive PP.transaldolase	Transcript
I1N7P3	glyma19g25270.1|pacid:26326781	Metabolism overview	OPP.non-reductive PP.ribulose-phosphate 3-epimerase	Transcript
I1KXM1	glyma08g40380.1|pacid:26308279	Metabolism overview	TCA / org transformation.TCA.pyruvate DH.E1	Transcript
I1MKC6	glyma16g02090.1|pacid:26351474	Metabolism overview	TCA / org transformation.TCA.pyruvate DH.E1	Transcript
A0A0R0EDH2	glyma20g33080.1|pacid:26338903	Metabolism overview	TCA / org transformation.TCA.pyruvate DH.E2	Transcript
I1J8H1	glyma01g36750.1|pacid:26324623	Metabolism overview	TCA / org transformation.TCA.aconitase	Transcript
K7KYB2	glyma06g46190.3|pacid:26299464	Metabolism overview	TCA / org transformation.TCA.aconitase	Transcript
K7LNL2	glyma11g08550.4|pacid:26297117	Metabolism overview	TCA / org transformation.TCA.aconitase	Transcript
I1M643	glyma14g00500.1|pacid:26285304	Metabolism overview	TCA / org transformation.TCA.IDH	Transcript
I1LYN0	glyma13g18730.1|pacid:26315891	Metabolism overview	TCA / org transformation.TCA.succinyl-CoA ligase	Transcript
A0A0R4J5X9	glyma19g23570.1|pacid:26326218	Metabolism overview	TCA / org transformation.TCA.succinate dehydrogenase	Transcript
A0A0R4J2N2	glyma02g01920.1|pacid:26290576	Metabolism overview	TCA / org transformation.TCA.fumarase	Transcript
I1MTU1	glyma17g10880.2|pacid:26312113	Metabolism overview	TCA / org transformation.TCA.malate DH	Transcript
Q9SPB8	glyma12g19520.1|pacid:26294019	Metabolism overview	TCA / org transformation.TCA.malate DH	Transcript
I1JZP0	glyma05g01010.1|pacid:26322679	Metabolism overview	TCA / org transformation.TCA.malate DH	Transcript
I1LZ93	glyma13g20790.1|pacid:26315044	Metabolism overview	TCA / org transformation.other organic acid transformatons.IDH	Transcript
A0A0R4J2L9	glyma02g00810.1|pacid:26288327	Metabolism overview	TCA / org transformation.other organic acid transformatons.cyt MDH	Transcript
I1LCM5	glyma10g34150.2|pacid:26344069	Metabolism overview	TCA / org transformation.other organic acid transformatons.cyt MDH	Transcript
K7N4G1	glyma20g33380.2|pacid:26337997	Metabolism overview	TCA / org transformation.other organic acid transformatons.cyt MDH	Transcript
H2D5S3	glyma10g00920.1|pacid:26345620	Metabolism overview	TCA / org transformation.other organic acid transformatons.cyt MDH	Transcript
M1FQK8	glyma0776s50.1|pacid:26325937	Metabolism overview	mitochondrial electron transport / ATP synthesis.NADH-DH.localisation not clear	Transcript
I1MEF5	glyma15g07790.2|pacid:26330556	Metabolism overview	mitochondrial electron transport / ATP synthesis.NADH-DH.localisation not clear	Transcript
I1K8C1	glyma06g05410.1|pacid:26299058	Metabolism overview	mitochondrial electron transport / ATP synthesis.NADH-DH.localisation not clear	Transcript
A0A0R0H3N2	glyma13g32030.1|pacid:26318189	Metabolism overview	mitochondrial electron transport / ATP synthesis.NADH-DH.type II.external	Transcript
C6THW5	glyma16g26330.1|pacid:26353813	Metabolism overview	mitochondrial electron transport / ATP synthesis.cytochrome c reductase	Transcript
K7KKI9	glyma04g32460.2|pacid:26305020	Metabolism overview	mitochondrial electron transport / ATP synthesis.F1-ATPase	Transcript
I1KJH7	glyma07g13470.1|pacid:26348759	Metabolism overview	mitochondrial electron transport / ATP synthesis.F1-ATPase	Transcript
I1NFS4	glyma20g25920.1|pacid:26337200	Metabolism overview	mitochondrial electron transport / ATP synthesis.F1-ATPase	Transcript
C9WSW4	glyma14g07150.1|pacid:26285365	Metabolism overview	cell wall.precursor synthesis.NDP sugar pyrophosphorylase.GDP mannose	Transcript
I1KP71	glyma08g01480.1|pacid:26309998	Metabolism overview	cell wall.precursor synthesis.UGE	Transcript
I1JAE3	glyma01g43540.1|pacid:26323461	Metabolism overview	cell wall.precursor synthesis.UGE	Transcript
I1LG74	glyma11g01940.1|pacid:26295309	Metabolism overview	cell wall.precursor synthesis.UGE	Transcript
I1JED0	glyma02g12870.1|pacid:26290207	Metabolism overview	cell wall.precursor synthesis.UGD	Transcript
I1J8M6	glyma01g37270.1|pacid:26325611	Metabolism overview	cell wall.precursor synthesis.GMD	Transcript
I1LVA7	glyma12g36290.2|pacid:26293454	Metabolism overview	cell wall.precursor synthesis.UDP-glucose 4,6-dehydratase	Transcript
I1N5B5	glyma18g53370.1|pacid:26356104	Metabolism overview	cell wall.precursor synthesis.phosphomannose isomerase	Transcript
I1KZL9	glyma08g48120.1|pacid:26308295	Metabolism overview	cell wall.precursor synthesis.phosphomannose isomerase	Transcript
I1KWI0	glyma08g27590.1|pacid:26307899	Metabolism overview	cell wall.cell wall proteins.RGP	Transcript
I1JEI0	glyma02g13330.1|pacid:26291073	Metabolism overview	cell wall.cell wall proteins.RGP	Transcript
I1L6D0	glyma09g38800.5|pacid:26340046	Metabolism overview	cell wall.cell wall proteins.RGP	Transcript
C6TAB7	glyma19g04240.1|pacid:26327770	Metabolism overview	cell wall.cell wall proteins.RGP	Transcript
I1LWV7	glyma13g06690.1|pacid:26317228	Metabolism overview	cell wall.cell wall proteins.RGP	Transcript
I1L090	glyma09g02160.1|pacid:26340357	Metabolism overview	cell wall.degradation.cellulases and beta -1,4-glucanases	Transcript
A0A0R0HTJ4	glyma10g29550.1|pacid:26347108	Metabolism overview	cell wall.degradation.mannan-xylose-arabinose-fucose	Transcript
K7KU45	glyma06g09760.3|pacid:26300121	Metabolism overview	cell wall.degradation.pectate lyases and polygalacturonases	Transcript
A0A0R0I0G8	glyma10g17550.1|pacid:26345968	Metabolism overview	cell wall.degradation.pectate lyases and polygalacturonases	Transcript
Q2LAH5	glyma12g01480.1|pacid:26292841	Metabolism overview	cell wall.degradation.pectate lyases and polygalacturonases	Transcript
A0A0R0GKM0	glyma13g01150.1|pacid:26318567	Metabolism overview	cell wall.modification	Transcript
K7KZN7	glyma07g05145.1|pacid:26350499	Metabolism overview	cell wall.pectin*esterases.PME	Transcript
A0A0R0K6S7	glyma04g11550.1|pacid:26305599	Metabolism overview	lipid metabolism.FA synthesis and FA elongation.Acetyl CoA Carboxylation.homomeric Enzyme	Transcript
O23960	glyma05g36450.1|pacid:26321304	Metabolism overview	lipid metabolism.FA synthesis and FA elongation.Acetyl CoA Carboxylation.heteromeric Complex.Biotin Carboxylase	Transcript
I1LLS4	glyma11g29490.1|pacid:26296234	Metabolism overview	lipid metabolism.FA synthesis and FA elongation.Acetyl CoA Transacylase	Transcript
Q9M508	glyma08g08910.1|pacid:26310543	Metabolism overview	lipid metabolism.FA synthesis and FA elongation.ketoacyl ACP synthase	Transcript
A0A0R0GLR3	glyma13g17290.4|pacid:26317517	Metabolism overview	lipid metabolism.FA synthesis and FA elongation.ketoacyl ACP synthase	Transcript
Q9M507	glyma05g25970.1|pacid:26319650	Metabolism overview	lipid metabolism.FA synthesis and FA elongation.ketoacyl ACP synthase	Transcript
I1LW74	glyma13g03280.1|pacid:26315959	Metabolism overview	lipid metabolism.FA synthesis and FA elongation.long chain fatty acid CoA ligase	Transcript
K7LMK6	glyma11g02030.2|pacid:26295949	Metabolism overview	lipid metabolism.FA synthesis and FA elongation.long chain fatty acid CoA ligase	Transcript
I1JAD1	glyma01g43470.1|pacid:26325855	Metabolism overview	lipid metabolism.FA synthesis and FA elongation.long chain fatty acid CoA ligase	Transcript
I1MAE7	glyma14g27990.1|pacid:26287035	Metabolism overview	lipid metabolism.FA synthesis and FA elongation.ACP desaturase	Transcript
Q42806	glyma05g09310.1|pacid:26320408	Metabolism overview	lipid metabolism.FA synthesis and FA elongation.pyruvate kinase	Transcript
A0A0R4J669	glyma20g33060.1|pacid:26338134	Metabolism overview	lipid metabolism.FA synthesis and FA elongation.pyruvate kinase	Transcript
K7KYD6	glyma06g46601.1|pacid:26302570	Metabolism overview	lipid metabolism.Phospholipid synthesis.choline kinase	Transcript
I1JFY8	glyma02g28000.1|pacid:26288368	Metabolism overview	lipid metabolism.glyceral metabolism.FAD-dependent glycerol-3-phosphate dehydrogenase	Transcript
I1M8P8	glyma14g09380.1|pacid:26287222	Metabolism overview	lipid metabolism.'exotics' (steroids, squalene etc).sphingolipids	Transcript
I1N505	glyma18g52070.1|pacid:26354854	Metabolism overview	lipid metabolism.'exotics' (steroids, squalene etc).sphingolipids	Transcript
C6TE76	glyma17g01270.1|pacid:26311872	Metabolism overview	lipid metabolism.lipid degradation.lysophospholipases.carboxylesterase	Transcript
I1JJF7	glyma02g46590.1|pacid:26290044	Metabolism overview	lipid metabolism.lipid degradation.lysophospholipases.glycerophosphodiester phosphodiesterase	Transcript
I1M292	glyma13g31670.1|pacid:26316503	Metabolism overview	lipid metabolism.lipid degradation.beta-oxidation.enoyl CoA hydratase	Transcript
I1MRK1	glyma17g03080.2|pacid:26312554	Metabolism overview	lipid metabolism.lipid degradation.beta-oxidation.multifunctional	Transcript
I1L4J2	glyma09g32430.1|pacid:26342235	Metabolism overview	lipid metabolism.lipid degradation.beta-oxidation.multifunctional	Transcript
I1KIP9	glyma07g09370.1|pacid:26350459	Metabolism overview	lipid metabolism.lipid degradation.beta-oxidation.multifunctional	Transcript
A0A0R0KKK6	glyma03g00920.1|pacid:26334675	Metabolism overview	N-metabolism.nitrate metabolism.NR	Transcript
A0A0R0JMI0	glyma06g13280.2|pacid:26300419	Metabolism overview	N-metabolism.ammonia metabolism.glutamate synthase	Transcript
I1L922	glyma10g06820.1|pacid:26345893	Metabolism overview	N-metabolism.ammonia metabolism.glutamine synthetase	Transcript
O48548	glyma06g08670.1|pacid:26298756	Metabolism overview	amino acid metabolism.synthesis.central amino acid metabolism.aspartate.aspartate aminotransferase	Transcript
I1JUS6	glyma04g08560.1|pacid:26304544	Metabolism overview	amino acid metabolism.synthesis.central amino acid metabolism.aspartate.aspartate aminotransferase	Transcript
I1M9F7	glyma14g13480.3|pacid:26284394	Metabolism overview	amino acid metabolism.synthesis.central amino acid metabolism.aspartate.aspartate aminotransferase	Transcript
I1KHJ4	glyma07g05130.1|pacid:26347651	Metabolism overview	amino acid metabolism.synthesis.central amino acid metabolism.alanine.alanine aminotransferase	Transcript
I1MK72	glyma16g01630.1|pacid:26352870	Metabolism overview	amino acid metabolism.synthesis.central amino acid metabolism.alanine.alanine aminotransferase	Transcript
A0A0R4J3C5	glyma05g31630.1|pacid:26319878	Metabolism overview	amino acid metabolism.synthesis.central amino acid metabolism.alanine.alanine-glyoxylate aminotransferase	Transcript
I1KT81	glyma08g14850.1|pacid:26306621	Metabolism overview	amino acid metabolism.synthesis.central amino acid metabolism.alanine.alanine-glyoxylate aminotransferase	Transcript
I1ND31	glyma20g01220.1|pacid:26338112	Metabolism overview	amino acid metabolism.synthesis.glutamate family.arginine.N-Acetylglutamate-5-P reductase	Transcript
I1MUN6	glyma17g13790.1|pacid:26311520	Metabolism overview	amino acid metabolism.synthesis.glutamate family.arginine.arginosuccinate synthase	Transcript
Q14SM9	glyma18g02060.1|pacid:26357251	Metabolism overview	amino acid metabolism.synthesis.aspartate family.asparagine.asparagine synthetase	Transcript
I1LNK7	glyma11g38130.1|pacid:26296118	Metabolism overview	amino acid metabolism.synthesis.aspartate family.asparagine.asparagine synthetase	Transcript
I1MD26	glyma15g03120.1|pacid:26332880	Metabolism overview	amino acid metabolism.synthesis.aspartate family.threonine.threonine synthase	Transcript
A0A0R4J5Z8	glyma19g29180.4|pacid:26327711	Metabolism overview	amino acid metabolism.synthesis.aspartate family.methionine	Transcript
K7MEB2	glyma16g00210.3|pacid:26353495	Metabolism overview	amino acid metabolism.synthesis.aspartate family.methionine.methionine S-methyltransferase	Transcript
Q42800	glyma18g45380.1|pacid:26356990	Metabolism overview	amino acid metabolism.synthesis.aspartate family.lysine	Transcript
I1K3R3	glyma05g28380.1|pacid:26322138	Metabolism overview	amino acid metabolism.synthesis.aspartate family.misc.homoserine.aspartate kinase	Transcript
I1KQD8	glyma08g05250.1|pacid:26310683	Metabolism overview	amino acid metabolism.synthesis.aspartate family.misc.homoserine.aspartate semialdehyde dehydrogenase	Transcript
I1M3M4	glyma13g36730.1|pacid:26316309	Metabolism overview	amino acid metabolism.synthesis.branched chain group.common	Transcript
I1LSB5	glyma12g14420.1|pacid:26291986	Metabolism overview	amino acid metabolism.synthesis.branched chain group.common	Transcript
I1NJA5	glyma20g38950.3|pacid:26337410	Metabolism overview	amino acid metabolism.synthesis.branched chain group.leucine specific.2-isopropylmalate synthase	Transcript
C6TMX6	glyma03g40490.1|pacid:26333922	Metabolism overview	amino acid metabolism.synthesis.serine-glycine-cysteine group.cysteine.OASTL	Transcript
I1NC67	glyma19g43150.1|pacid:26328213	Metabolism overview	amino acid metabolism.synthesis.serine-glycine-cysteine group.cysteine.OASTL	Transcript
Q8W1A0	glyma11g00810.1|pacid:26295551	Metabolism overview	amino acid metabolism.synthesis.serine-glycine-cysteine group.cysteine.OASTL	Transcript
I1JKP7	glyma03g03190.1|pacid:26334003	Metabolism overview	amino acid metabolism.synthesis.aromatic aa.chorismate.5-enolpyruvylshikimate-3-phosphate synthase	Transcript
I1MCK2	glyma15g01520.5|pacid:26330427	Metabolism overview	amino acid metabolism.synthesis.aromatic aa.phenylalanine and tyrosine	Transcript
I1NF54	glyma20g23680.1|pacid:26339293	Metabolism overview	amino acid metabolism.synthesis.aromatic aa.tryptophan.anthranilate synthase	Transcript
I1JIA7	glyma02g42680.1|pacid:26291159	Metabolism overview	amino acid metabolism.synthesis.aromatic aa.tryptophan.indole-3-glycerol phosphate synthase	Transcript
A0A0R0FR69	glyma16g27220.5|pacid:26352308	Metabolism overview	amino acid metabolism.synthesis.histidine.histidinol-phosphate aminotransferase	Transcript
I1MG54	glyma15g13910.1|pacid:26330515	Metabolism overview	amino acid metabolism.synthesis.histidine.histidinol dehydrogenase	Transcript
I1K3K3	glyma05g27840.1|pacid:26319795	Metabolism overview	amino acid metabolism.degradation.glutamate family.arginine	Transcript
I1MUR2	glyma17g14040.1|pacid:26314362	Metabolism overview	amino acid metabolism.degradation.glutamate family.arginine	Transcript
K7KRQ2	glyma05g35700.2|pacid:26321431	Metabolism overview	amino acid metabolism.degradation.aspartate family.threonine	Transcript
I1K0U5	glyma05g05200.1|pacid:26320624	Metabolism overview	amino acid metabolism.degradation.aspartate family.lysine	Transcript
I1KL66	glyma07g30210.1|pacid:26348001	Metabolism overview	amino acid metabolism.degradation.branched chain group.valine	Transcript
Q42777	glyma02g16390.1|pacid:26288922	Metabolism overview	amino acid metabolism.degradation.branched chain group.leucine	Transcript
I1MFN0	glyma15g12100.1|pacid:26332726	Metabolism overview	amino acid metabolism.degradation.aromatic aa.tyrosine	Transcript
A0A0R0I1V0	glyma09g01270.1|pacid:26341995	Metabolism overview	amino acid metabolism.degradation.aromatic aa.tyrosine	Transcript
I1M292	glyma13g31670.1|pacid:26316503	Metabolism overview	amino acid metabolism.degradation.aromatic aa.tryptophan	Transcript
I1K5T3	glyma05g35260.1|pacid:26319652	Metabolism overview	amino acid metabolism.degradation.aromatic aa.tryptophan	Transcript
I1LP98	glyma12g02200.1|pacid:26292288	Metabolism overview	S-assimilation.sulfite redox	Transcript
I1LIJ6	glyma11g09890.1|pacid:26295018	Metabolism overview	S-assimilation.sulfite redox	Transcript
A0A0R0GDY6	glyma14g00760.1|pacid:26285489	Metabolism overview	secondary metabolism.isoprenoids.mevalonate pathway.acetyl-CoA C-acyltransferase	Transcript
I1NFB9	glyma20g24400.1|pacid:26338338	Metabolism overview	secondary metabolism.isoprenoids.mevalonate pathway.mevalonate diphosphate decarboxylase	Transcript
I1L880	glyma10g03590.1|pacid:26344716	Metabolism overview	secondary metabolism.isoprenoids.tocopherol biosynthesis.MPBQ/MSBQ methyltransferase	Transcript
I1JUU2	glyma04g08750.1|pacid:26303352	Metabolism overview	secondary metabolism.isoprenoids.tocopherol biosynthesis.tocopherol cyclase	Transcript
A0A0R4J520	glyma13g44830.1|pacid:26317837	Metabolism overview	secondary metabolism.phenylpropanoids	Transcript
I1MBZ1	glyma14g39840.2|pacid:26284575	Metabolism overview	secondary metabolism.phenylpropanoids.lignin biosynthesis.4CL	Transcript
I1J4D5	glyma01g00730.1|pacid:26323650	Metabolism overview	secondary metabolism.phenylpropanoids.lignin biosynthesis.CCoAOMT	Transcript
I1JN75	glyma03g28580.1|pacid:26336179	Metabolism overview	secondary metabolism.N misc.alkaloid-like	Transcript
I1L7G1	glyma10g00790.1|pacid:26345447	Metabolism overview	secondary metabolism.N misc.cyanogenic glycosides.cyanase	Transcript
I1N4C1	glyma18g49240.1|pacid:26354926	Metabolism overview	secondary metabolism.flavonoids.anthocyanins.anthocyanin 5-aromatic acyltransferase	Transcript
I1N6C4	glyma19g03770.1|pacid:26327144	Metabolism overview	secondary metabolism.flavonoids.anthocyanins.anthocyanin 5-aromatic acyltransferase	Transcript
I1LFF1	glyma10g43850.1|pacid:26345974	Metabolism overview	secondary metabolism.flavonoids.chalcones	Transcript
A0A0R4J387	glyma04g40030.1|pacid:26302962	Metabolism overview	secondary metabolism.flavonoids.chalcones	Transcript
P30081	glyma01g43880.1|pacid:26323382	Metabolism overview	secondary metabolism.flavonoids.chalcones	Transcript
A0A0R4J3K7	glyma07g02990.1|pacid:26349112	Metabolism overview	secondary metabolism.flavonoids.dihydroflavonols.dihydroflavonol 4-reductase	Transcript
A0A0R4J4L1	glyma11g29460.1|pacid:26296302	Metabolism overview	secondary metabolism.flavonoids.dihydroflavonols.dihydroflavonol 4-reductase	Transcript
I1MP04	glyma16g27480.1|pacid:26352861	Metabolism overview	secondary metabolism.simple phenols	Transcript
I1MEW6	glyma15g09350.1|pacid:26332266	Metabolism overview	Co-factor and vitamine metabolism	Transcript
A0A0R0HH51	glyma12g12710.2|pacid:26293637	Metabolism overview	Co-factor and vitamine metabolism.riboflavin.riboflavin synthase	Transcript
I1KGM1	glyma07g02130.2|pacid:26350023	Metabolism overview	Co-factor and vitamine metabolism.isochorismatase	Transcript
I1JSD2	glyma04g00420.1|pacid:26303581	Metabolism overview	tetrapyrrole synthesis.GSA	Transcript
P45621	glyma06g00510.1|pacid:26299089	Metabolism overview	tetrapyrrole synthesis.GSA	Transcript
I1LIL1	glyma11g10040.1|pacid:26298058	Metabolism overview	tetrapyrrole synthesis.porphobilinogen deaminase	Transcript
A0A0R0G797	glyma14g00620.2|pacid:26284699	Metabolism overview	tetrapyrrole synthesis.coproporphyrinogen III oxidase	Transcript
K7M387	glyma13g40380.2|pacid:26317141	Metabolism overview	nucleotide metabolism.synthesis.pyrimidine.carbamoyl phosphate synthetase	Transcript
C6TIQ8	glyma04g39390.1|pacid:26304025	Metabolism overview	nucleotide metabolism.synthesis.pyrimidine.carbamoyl phosphate synthetase	Transcript
K7M9L4	glyma15g05021.1|pacid:26332499	Metabolism overview	nucleotide metabolism.synthesis.pyrimidine.carbamoyl phosphate synthetase	Transcript
Q7XJ86	glyma19g29380.1|pacid:26326020	Metabolism overview	nucleotide metabolism.synthesis.purine.GAR transformylase	Transcript
I1MZA8	glyma18g04070.1|pacid:26357406	Metabolism overview	nucleotide metabolism.synthesis.purine.FGAR amidotransferase	Transcript
I1K506	glyma05g32640.1|pacid:26319722	Metabolism overview	nucleotide metabolism.synthesis.purine.AIR synthase	Transcript
I1LLH3	glyma11g25900.1|pacid:26296349	Metabolism overview	nucleotide metabolism.synthesis.purine.AICAR transformylase	Transcript
I1KTW9	glyma08g17490.1|pacid:26309055	Metabolism overview	nucleotide metabolism.synthesis.purine.IMP dehydrogenase	Transcript
I1K6H8	glyma05g37760.1|pacid:26321672	Metabolism overview	nucleotide metabolism.synthesis.purine.GMP synthetase	Transcript
I1M261	glyma13g31430.2|pacid:26318839	Metabolism overview	nucleotide metabolism.degradation	Transcript
I1KRI3	glyma08g09180.1|pacid:26307824	Metabolism overview	nucleotide metabolism.degradation	Transcript
O04104	glyma20g17440.1|pacid:26337638	Metabolism overview	nucleotide metabolism.degradation	Transcript
A0A0R4J332	glyma04g04770.2|pacid:26304309	Metabolism overview	nucleotide metabolism.salvage.phosphoribosyltransferases.aprt	Transcript
I1LZ92	glyma13g20780.1|pacid:26316141	Metabolism overview	nucleotide metabolism.salvage.nucleoside kinases.adenosine kinase	Transcript
I1JPN3	glyma03g33910.1|pacid:26334406	Metabolism overview	nucleotide metabolism.salvage.nucleoside kinases.adenosine kinase	Transcript
I1NA97	glyma19g36630.1|pacid:26328946	Metabolism overview	nucleotide metabolism.salvage.nucleoside kinases.adenosine kinase	Transcript
I1KDB2	glyma06g24780.1|pacid:26299508	Metabolism overview	nucleotide metabolism.salvage.NUDIX hydrolases	Transcript
A0A0R0KGZ8	glyma03g24600.4|pacid:26334437	Metabolism overview	nucleotide metabolism.phosphotransfer and pyrophosphatases.uridylate kinase	Transcript
I1L5R2	glyma09g36680.2|pacid:26341026	Metabolism overview	nucleotide metabolism.phosphotransfer and pyrophosphatases.uridylate kinase	Transcript
I1KJI7	glyma07g13710.1|pacid:26348805	Metabolism overview	nucleotide metabolism.phosphotransfer and pyrophosphatases.nucleoside diphosphate kinase	Transcript
I1JIE1	glyma02g43040.2|pacid:26290873	Cell function overview	metal handling.binding, chelation and storage	Transcript
I1NGJ8	glyma20g28860.1|pacid:26336778	Cell function overview	metal handling.regulation	Transcript
I1NH02	glyma20g30460.1|pacid:26337542	Cell function overview	stress.biotic	Transcript
I1MI18	glyma15g25060.1|pacid:26332144	Cell function overview	stress.biotic	Transcript
I1K7N6	glyma06g03150.1|pacid:26301241	Cell function overview	redox.thioredoxin	Transcript
C6T2B8	glyma09g37590.1|pacid:26340036	Cell function overview	redox.thioredoxin	Transcript
A9CPA7	glyma14g05520.1|pacid:26287238	Cell function overview	redox.thioredoxin	Transcript
I1JIH4	glyma02g43460.1|pacid:26288933	Cell function overview	redox.thioredoxin	Transcript
A0A0R0KV09	glyma02g11400.1|pacid:26290649	Cell function overview	redox.thioredoxin	Transcript
I1LD87	glyma10g36170.1|pacid:26345367	Cell function overview	redox.thioredoxin	Transcript
I1M0B5	glyma13g24880.1|pacid:26317241	Cell function overview	redox.thioredoxin	Transcript
A0A0R0HDA3	glyma12g29550.1|pacid:26292792	Cell function overview	redox.thioredoxin.PDIL	Transcript
I1LL59	glyma11g20630.1|pacid:26295725	Cell function overview	redox.thioredoxin.PDIL	Transcript
I1M4K9	glyma13g40130.1|pacid:26317560	Cell function overview	redox.thioredoxin.PDIL	Transcript
C6TGU0	glyma18g04510.1|pacid:26357104	Cell function overview	redox.ascorbate and glutathione.ascorbate	Transcript
Q76LA6	glyma12g07780.3|pacid:26292080	Cell function overview	redox.ascorbate and glutathione.ascorbate	Transcript
A0A0R0GEJ0	glyma02g37160.2|pacid:26287368	Cell function overview	redox.ascorbate and glutathione.ascorbate	Transcript
A0A0R0I177	glyma10g07820.1|pacid:26344918	Cell function overview	redox.ascorbate and glutathione.ascorbate	Transcript
A0A0R0HR30	glyma0169s00210.1|pacid:26357736	Cell function overview	redox.ascorbate and glutathione.ascorbate	Transcript
I1NJ59	glyma20g38440.1|pacid:26338239	Cell function overview	redox.ascorbate and glutathione.ascorbate	Transcript
I1LGG2	glyma11g02630.1|pacid:26294722	Cell function overview	redox.ascorbate and glutathione.glutathione	Transcript
I1KP94	glyma08g01700.1|pacid:26310528	Cell function overview	redox.ascorbate and glutathione.glutathione	Transcript
I1K6J6	glyma05g37900.1|pacid:26321947	Cell function overview	redox.ascorbate and glutathione.glutathione	Transcript
I1MNX4	glyma16g27210.2|pacid:26353844	Cell function overview	redox.ascorbate and glutathione.glutathione	Transcript
C6SZX7	glyma01g42840.1|pacid:26323083	Cell function overview	redox.ascorbate and glutathione.glutathione	Transcript
I1L899	glyma10g03740.5|pacid:26344425	Cell function overview	redox.ascorbate and glutathione.glutathione	Transcript
A0A0R0EW39	glyma19g33650.2|pacid:26327171	Cell function overview	redox.ascorbate and glutathione.glutathione	Transcript
C6TCR3	glyma09g07040.1|pacid:26341722	Cell function overview	redox.glutaredoxins	Transcript
C6T073	glyma13g27710.1|pacid:26317213	Cell function overview	redox.peroxiredoxin	Transcript
I1NAI6	glyma19g37500.4|pacid:26328443	Cell function overview	redox.peroxiredoxin	Transcript
C6SWE0	glyma07g09240.1|pacid:26347701	Cell function overview	redox.peroxiredoxin	Transcript
I1KRJ7	glyma08g09310.1|pacid:26309144	Cell function overview	redox.peroxiredoxin	Transcript
I1JYA9	glyma04g39930.1|pacid:26303299	Cell function overview	redox.dismutases and catalases	Transcript
A5JVZ7	glyma06g14960.1|pacid:26301758	Cell function overview	redox.dismutases and catalases	Transcript
I1LCI3	glyma10g33710.1|pacid:26343950	Cell function overview	redox.dismutases and catalases	Transcript
I1MNV1	glyma16g27020.2|pacid:26353467	Cell function overview	redox.dismutases and catalases	Transcript
P28759	glyma20g33880.2|pacid:26338363	Cell function overview	redox.dismutases and catalases	Transcript
I1JDK0	glyma02g09630.2|pacid:26290446	Cell function overview	redox.dismutases and catalases	Transcript
A0A0R0HJA5	glyma11g19840.2|pacid:26297274	Cell function overview	redox.dismutases and catalases	Transcript
A0A0R0KKK6	glyma03g00920.1|pacid:26334675	Cell function overview	redox.misc	Transcript
C6TKA3	glyma17g12530.1|pacid:26311153	Cell function overview	redox.misc	Transcript
A0A0R0HIH4	glyma11g00970.1|pacid:26297242	Cell function overview	RNA.processing	Transcript
I1MNX3	glyma16g27200.2|pacid:26352294	Cell function overview	RNA.processing	Transcript
I1N1X2	glyma18g32190.1|pacid:26357623	Cell function overview	RNA.processing.RNA helicase	Transcript
I1N696	glyma19g03410.1|pacid:26327510	Cell function overview	RNA.processing.RNA helicase	Transcript
A0A0R0JKX7	glyma06g07280.3|pacid:26299056	Cell function overview	RNA.processing.RNA helicase	Transcript
A0A0R4J3M1	glyma07g00950.1|pacid:26350875	Cell function overview	RNA.processing.RNA helicase	Transcript
A0A0R0GG90	glyma14g40510.1|pacid:26286722	Cell function overview	RNA.processing.ribonucleases	Transcript
I1KHU8	glyma07g06100.1|pacid:26348990	Cell function overview	RNA.regulation of transcription.unclassified	Transcript
I1JR16	glyma03g38740.2|pacid:26334108	Cell function overview	RNA.regulation of transcription.unclassified	Transcript
I1JGY9	glyma02g37610.1|pacid:26289905	Cell function overview	RNA.regulation of transcription.unclassified	Transcript
I1JW44	glyma04g17600.1|pacid:26303133	Cell function overview	RNA.regulation of transcription.unclassified	Transcript
I1NCM4	glyma19g44540.1|pacid:26328307	Cell function overview	RNA.regulation of transcription.unclassified	Transcript
A0A0R0JKX7	glyma06g07280.3|pacid:26299056	Cell function overview	DNA.synthesis/chromatin structure	Transcript
I1ME27	glyma15g06550.1|pacid:26332002	Cell function overview	DNA.repair	Transcript
I1NC74	glyma19g43230.1|pacid:26328645	Cell function overview	DNA.repair	Transcript
I1NFW0	glyma20g26310.4|pacid:26336931	Cell function overview	DNA.unspecified	Transcript
A0A0R0KP83	glyma03g40500.1|pacid:26335500	Cell function overview	DNA.unspecified	Transcript
I1NFV9	glyma20g26300.4|pacid:26339138	Cell function overview	DNA.unspecified	Transcript
I1J8X1	glyma01g38320.3|pacid:26322871	Cell function overview	protein.aa activation.tyrosine-tRNA ligase	Transcript
I1JC08	glyma02g03750.1|pacid:26291010	Cell function overview	protein.aa activation.threonine-tRNA ligase	Transcript
I1LGR6	glyma11g03700.4|pacid:26298209	Cell function overview	protein.aa activation.leucine-tRNA ligase	Transcript
I1LIK8	glyma11g09990.1|pacid:26296410	Cell function overview	protein.aa activation.isoleucine-tRNA ligase	Transcript
I1L9B1	glyma10g08040.1|pacid:26345613	Cell function overview	protein.aa activation.lysine-tRNA ligase	Transcript
A0A0R0EM71	glyma20g25160.3|pacid:26338580	Cell function overview	protein.aa activation.cysteine-tRNA ligase	Transcript
I1LAX4	glyma10g28180.1|pacid:26347210	Cell function overview	protein.aa activation.glutamate-tRNA ligase	Transcript
I1J4G9	glyma01g00960.2|pacid:26325759	Cell function overview	protein.aa activation.arginine-tRNA ligase	Transcript
I1LJD2	glyma11g12530.1|pacid:26297401	Cell function overview	protein.aa activation.phenylalanine-tRNA ligase	Transcript
K7KNG2	glyma05g07640.4|pacid:26322455	Cell function overview	protein.aa activation.phenylalanine-tRNA ligase	Transcript
K7LSZ2	glyma12g04730.2|pacid:26291922	Cell function overview	protein.aa activation.phenylalanine-tRNA ligase	Transcript
I1KU39	glyma08g18240.1|pacid:26310705	Cell function overview	protein.synthesis.initiation	Transcript
A0A0R0ESZ8	glyma19g07240.4|pacid:26328740	Cell function overview	protein.synthesis.elongation	Transcript
I1J6F0	glyma01g14800.1|pacid:26324030	Cell function overview	protein.synthesis.elongation	Transcript
K7MXT7	glyma19g28830.2|pacid:26327132	Cell function overview	protein.synthesis.elongation	Transcript
I1KZ13	glyma08g46020.1|pacid:26309852	Cell function overview	protein.targeting.mitochondria	Transcript
I1N8J5	glyma19g30210.6|pacid:26326669	Cell function overview	protein.targeting.chloroplast	Transcript
K7LCL1	glyma09g10830.4|pacid:26341724	Cell function overview	protein.targeting.secretory pathway.ER	Transcript
I1MUX2	glyma17g14680.1|pacid:26314259	Cell function overview	protein.targeting.secretory pathway.vacuole	Transcript
I1K0K8	glyma05g04230.1|pacid:26321136	Cell function overview	protein.targeting.secretory pathway.vacuole	Transcript
I1JRE6	glyma03g39930.1|pacid:26333679	Cell function overview	protein.targeting.secretory pathway.unspecified	Transcript
A0A0R0JNH1	glyma06g46690.1|pacid:26300163	Cell function overview	protein.targeting.secretory pathway.unspecified	Transcript
K7MR44	glyma18g12440.5|pacid:26355162	Cell function overview	protein.postranslational modification	Transcript
I1KUN7	glyma08g20090.4|pacid:26310878	Cell function overview	protein.postranslational modification	Transcript
I1LLG6	glyma11g25680.1|pacid:26295432	Cell function overview	protein.postranslational modification	Transcript
A0A0R4J632	glyma20g03920.1|pacid:26339376	Cell function overview	protein.postranslational modification	Transcript
I1K064	glyma05g02810.1|pacid:26322265	Cell function overview	protein.postranslational modification	Transcript
A0A0R0KA35	glyma04g36430.1|pacid:26305115	Cell function overview	protein.postranslational modification	Transcript
A0A0R0LJ24	glyma01g40780.1|pacid:26323599	Cell function overview	protein.postranslational modification	Transcript
I1M6S4	glyma14g02705.8|pacid:26284461	Cell function overview	protein.postranslational modification	Transcript
C6SVM8	glyma15g10750.1|pacid:26331726	Cell function overview	protein.postranslational modification	Transcript
I1N0P1	glyma18g11030.3|pacid:26355364	Cell function overview	protein.postranslational modification	Transcript
I1K6C6	glyma05g37260.1|pacid:26320132	Cell function overview	protein.postranslational modification	Transcript
I1KVP0	glyma08g23550.2|pacid:26310864	Cell function overview	protein.postranslational modification	Transcript
A0A0R0EDI1	glyma12g27340.1|pacid:26294132	Cell function overview	protein.postranslational modification	Transcript
Q9SWB4	glyma12g09390.1|pacid:26292437	Cell function overview	protein.postranslational modification	Transcript
I1KWA5	glyma08g26180.1|pacid:26310871	Cell function overview	protein.postranslational modification	Transcript
I1KVS8	glyma08g23900.1|pacid:26306949	Cell function overview	protein.postranslational modification	Transcript
I1MR60	glyma17g01730.1|pacid:26313594	Cell function overview	protein.postranslational modification	Transcript
C6ZRR6	glyma19g40820.1|pacid:26327225	Cell function overview	protein.postranslational modification.kinase.receptor like cytoplasmatic kinase VII	Transcript
K7L869	glyma08g24170.2|pacid:26306920	Cell function overview	protein.postranslational modification.kinase.receptor like cytoplasmatic kinase VII	Transcript
C6ZRT7	glyma20g38980.2|pacid:26337133	Cell function overview	protein.postranslational modification.kinase.receptor like cytoplasmatic kinase VII	Transcript
I1J8Y0	glyma01g38410.1|pacid:26325028	Cell function overview	protein.degradation	Transcript
A0A0R0K6W2	glyma05g37670.1|pacid:26322741	Cell function overview	protein.degradation	Transcript
I1L4U3	glyma09g33490.1|pacid:26342603	Cell function overview	protein.degradation	Transcript
I1JRE6	glyma03g39930.1|pacid:26333679	Cell function overview	protein.degradation	Transcript
A0A0R0IPA5	glyma08g01921.1|pacid:26308377	Cell function overview	protein.degradation	Transcript
I1J4X9	glyma01g02480.1|pacid:26325227	Cell function overview	protein.degradation	Transcript
A0A0R4J2L6	glyma01g45650.2|pacid:26324387	Cell function overview	protein.degradation	Transcript
I1N7G4	glyma19g22730.1|pacid:26326051	Cell function overview	protein.degradation	Transcript
I1LC96	glyma10g32850.1|pacid:26346530	Cell function overview	protein.degradation	Transcript
I1LH18	glyma11g04650.1|pacid:26295829	Cell function overview	protein.degradation	Transcript
K7K4Y1	glyma01g41480.2|pacid:26322813	Cell function overview	protein.degradation	Transcript
I1JSY1	glyma04g02180.2|pacid:26303187	Cell function overview	protein.degradation	Transcript
K7M586	glyma14g06960.2|pacid:26284616	Cell function overview	protein.degradation.subtilases	Transcript
C6TKC0	glyma08g12340.1|pacid:26310581	Cell function overview	protein.degradation.cysteine protease	Transcript
Q43448	glyma10g35100.1|pacid:26345551	Cell function overview	protein.degradation.cysteine protease	Transcript
I1LAZ4	glyma10g28370.5|pacid:26347267	Cell function overview	protein.degradation.aspartate protease	Transcript
I1KNG1	glyma07g39240.2|pacid:26350199	Cell function overview	protein.degradation.aspartate protease	Transcript
A0A0R4J2Q1	glyma02g16710.1|pacid:26290700	Cell function overview	protein.degradation.aspartate protease	Transcript
I1MR37	glyma17g01500.2|pacid:26313825	Cell function overview	protein.degradation.aspartate protease	Transcript
A0A0R0ENW6	glyma20g35240.1|pacid:26338818	Cell function overview	protein.degradation.aspartate protease	Transcript
P13917	glyma03g39940.1|pacid:26333883	Cell function overview	protein.degradation.aspartate protease	Transcript
I1MPM4	glyma16g30190.2|pacid:26352575	Cell function overview	protein.degradation.serine protease	Transcript
K7LQ97	glyma11g19680.2|pacid:26297148	Cell function overview	protein.degradation.serine protease	Transcript
I1MN82	glyma16g24290.1|pacid:26351059	Cell function overview	protein.degradation.serine protease	Transcript
I1K635	glyma05g36260.1|pacid:26320138	Cell function overview	protein.degradation.metalloprotease	Transcript
K7MVR5	glyma19g00754.1|pacid:26329011	Cell function overview	protein.degradation.metalloprotease	Transcript
I1JBW7	glyma02g03230.1|pacid:26291400	Cell function overview	protein.degradation.metalloprotease	Transcript
K7MX18	glyma19g18350.2|pacid:26329268	Cell function overview	protein.degradation.AAA type	Transcript
I1L8Z3	glyma10g06480.1|pacid:26345365	Cell function overview	protein.degradation.AAA type	Transcript
A0A0R0IZU0	glyma08g44820.2|pacid:26310826	Cell function overview	protein.degradation.ubiquitin.ubiquitin	Transcript
K7KA83	glyma02g39495.2|pacid:26289969	Cell function overview	protein.degradation.ubiquitin.E1	Transcript
K7LR00	glyma11g29302.1|pacid:26296191	Cell function overview	protein.degradation.ubiquitin.E1	Transcript
K7M828	glyma14g37610.5|pacid:26285212	Cell function overview	protein.degradation.ubiquitin.E1	Transcript
I1MTJ4	glyma17g09940.1|pacid:26313105	Cell function overview	protein.degradation.ubiquitin.E2	Transcript
C6TJX5	glyma03g35791.1|pacid:26333392	Cell function overview	protein.degradation.ubiquitin.E2	Transcript
C6SV99	glyma01g38470.1|pacid:26323732	Cell function overview	protein.degradation.ubiquitin.E2	Transcript
I1LG07	glyma11g01330.3|pacid:26295617	Cell function overview	protein.degradation.ubiquitin.E3.RING	Transcript
A0A0R0JSY5	glyma06g16220.2|pacid:26302240	Cell function overview	protein.degradation.ubiquitin.E3.SCF.FBOX	Transcript
I1KFB5	glyma06g45990.1|pacid:26301396	Cell function overview	protein.degradation.ubiquitin.E3.SCF.RBX	Transcript
A0A0R0JLU7	glyma06g39770.1|pacid:26299440	Cell function overview	protein.degradation.ubiquitin.ubiquitin protease	Transcript
I1KGF2	glyma07g01480.1|pacid:26349999	Cell function overview	protein.degradation.ubiquitin.ubiquitin protease	Transcript
I1J717	glyma01g25940.5|pacid:26325134	Cell function overview	protein.degradation.ubiquitin.proteasom	Transcript
I1KKK0	glyma07g19170.1|pacid:26348307	Cell function overview	protein.degradation.ubiquitin.proteasom	Transcript
A0A0R0EW30	glyma18g05730.1|pacid:26355659	Cell function overview	protein.degradation.ubiquitin.proteasom	Transcript
I1LSZ7	glyma12g22340.1|pacid:26294056	Cell function overview	protein.degradation.ubiquitin.proteasom	Transcript
C6SXW4	glyma04g42830.1|pacid:26305463	Cell function overview	protein.degradation.ubiquitin.proteasom	Transcript
I1MXX5	glyma17g37050.1|pacid:26313880	Cell function overview	protein.degradation.ubiquitin.proteasom	Transcript
A0A0R0LAF9	glyma03g06350.4|pacid:26334014	Cell function overview	protein.degradation.ubiquitin.proteasom	Transcript
A0A0R4J3Y6	glyma08g24000.1|pacid:26309903	Cell function overview	protein.degradation.ubiquitin.proteasom	Transcript
I1MN39	glyma16g23580.1|pacid:26353424	Cell function overview	protein.degradation.ubiquitin.proteasom	Transcript
A0A0R4J3N1	glyma16g01810.1|pacid:26352017	Cell function overview	protein.degradation.ubiquitin.proteasom	Transcript
C6TE07	glyma07g00420.1|pacid:26350481	Cell function overview	protein.degradation.ubiquitin.proteasom	Transcript
I1N783	glyma19g17920.1|pacid:26329324	Cell function overview	protein.degradation.ubiquitin.proteasom	Transcript
A0A0R0FWT8	glyma15g06208.1|pacid:26329528	Cell function overview	protein.folding	Transcript
K7M1X9	glyma13g33190.2|pacid:26317859	Cell function overview	protein.folding	Transcript
I1N0P1	glyma18g11030.3|pacid:26355364	Cell function overview	signalling.calcium	Transcript
I1K6C6	glyma05g37260.1|pacid:26320132	Cell function overview	signalling.calcium	Transcript
I1JJA3	glyma02g46070.1|pacid:26288212	Cell function overview	signalling.calcium	Transcript
I1MR60	glyma17g01730.1|pacid:26313594	Cell function overview	signalling.calcium	Transcript
I1MZD1	glyma18g04380.1|pacid:26355769	Cell function overview	signalling.phosphinositides.inositol-1,3,4-trisphosphate 5/6-kinase	Transcript
I1LFC6	glyma10g43590.1|pacid:26345082	Cell function overview	signalling.G-proteins	Transcript
I1K8X7	glyma06g07400.1|pacid:26300428	Cell function overview	signalling.G-proteins	Transcript
I1LJX8	glyma11g14360.1|pacid:26294985	Cell function overview	signalling.G-proteins	Transcript
A0A0R4J5Y4	glyma18g48610.2|pacid:26355347	Cell function overview	signalling.G-proteins	Transcript
A0A0R0JBP2	glyma07g32420.1|pacid:26349833	Cell function overview	signalling.G-proteins	Transcript
I1KGC2	glyma07g01230.1|pacid:26348620	Cell function overview	signalling.G-proteins	Transcript
I1J9N4	glyma01g41100.1|pacid:26323471	Cell function overview	signalling.G-proteins	Transcript
I1MG10	glyma15g13380.1|pacid:26329467	Cell function overview	signalling.G-proteins	Transcript
A0A0R4J4D0	glyma11g12630.1|pacid:26297928	Cell function overview	signalling.G-proteins	Transcript
I1K245	glyma05g19250.3|pacid:26320371	Cell function overview	signalling.MAP kinases	Transcript
I1K2I1	glyma05g23230.1|pacid:26319493	Cell function overview	cell.organisation	Transcript
I1NAM9	glyma19g37940.1|pacid:26326981	Cell function overview	cell.division	Transcript
I1LZ82	glyma13g20680.1|pacid:26315944	Cell function overview	cell.division	Transcript
I1L8Z3	glyma10g06480.1|pacid:26345365	Cell function overview	cell.division	Transcript
I1JM67	glyma03g21680.1|pacid:26333628	Cell function overview	cell.cycle.peptidylprolyl isomerase	Transcript
A0A0R0JP45	glyma06g21080.1|pacid:26299445	Cell function overview	cell.cycle.peptidylprolyl isomerase	Transcript
I1KLX5	glyma07g33200.1|pacid:26350060	Cell function overview	cell.cycle.peptidylprolyl isomerase	Transcript
A0A0R0H9T5	glyma12g02790.2|pacid:26293648	Cell function overview	cell.cycle.peptidylprolyl isomerase	Transcript
I1MM91	glyma16g10730.1|pacid:26351084	Cell function overview	cell.cycle.peptidylprolyl isomerase	Transcript
Q0H950	glyma12g08740.1|pacid:26294312	Cell function overview	cell.cell death.plants	Transcript
I1MYG7	glyma18g01130.1|pacid:26355776	Cell function overview	development.unspecified	Transcript
I1MNX3	glyma16g27200.2|pacid:26352294	Cell function overview	development.unspecified	Transcript
I1LJ94	glyma11g12120.1|pacid:26295776	Cell function overview	transport.p- and v-ATPases	Transcript
I1JZT5	glyma05g01460.1|pacid:26322498	Cell function overview	transport.p- and v-ATPases	Transcript
I1LF60	glyma10g42940.6|pacid:26345742	Cell function overview	transport.p- and v-ATPases.H+-transporting two-sector ATPase	Transcript
I1KPH3	glyma08g02390.2|pacid:26310478	Cell function overview	transport.p- and v-ATPases.H+-transporting two-sector ATPase	Transcript
I1KVU0	glyma08g23990.1|pacid:26306280	Cell function overview	transport.p- and v-ATPases.H+-transporting two-sector ATPase	Transcript
A0A0R0G0K3	glyma16g25740.2|pacid:26352793	Cell function overview	transport.p- and v-ATPases.H+-transporting two-sector ATPase.subunit H	Transcript
K7L866	glyma08g24120.6|pacid:26306677	Cell function overview	transport.amino acids	Transcript
I1LZP7	glyma13g22700.1|pacid:26314629	Cell function overview	transport.ABC transporters and multidrug resistance systems	Transcript
I1LTM3	glyma12g30100.4|pacid:26292769	Cell function overview	transport.ABC transporters and multidrug resistance systems	Transcript
I1MCJ7	glyma15g01470.1|pacid:26332851	Cell function overview	transport.ABC transporters and multidrug resistance systems	Transcript
C6SZX3	glyma18g47570.2|pacid:26354295	Cell function overview	transport.calcium	Transcript
K7L866	glyma08g24120.6|pacid:26306677	Cell function overview	transport.H+ transporting pyrophosphatase	Transcript
I1KFF8	glyma06g46430.1|pacid:26300380	Miscellaneous	misc.misc2	Transcript
A0A0R4J5G6	glyma17g02160.1|pacid:26312724	Miscellaneous	misc.misc2	Transcript
C6TID4	glyma15g07400.1|pacid:26331218	Miscellaneous	misc.misc2	Transcript
K7L7D2	glyma08g18990.3|pacid:26307617	Miscellaneous	misc.misc2	Transcript
I1KB52	glyma06g14540.1|pacid:26301776	Miscellaneous	misc.misc2	Transcript
A0A0R0KTG9	glyma03g39400.1|pacid:26335730	Miscellaneous	misc.misc2	Transcript
A0A0R0ESZ9	glyma19g42010.1|pacid:26327889	Miscellaneous	misc.misc2	Transcript
A0A0R0J8B8	glyma07g38530.1|pacid:26348087	Miscellaneous	misc.misc2	Transcript
I1MKT8	glyma16g03760.1|pacid:26351003	Miscellaneous	misc.UDP glucosyl and glucoronyl transferases	Transcript
I1MBF5	glyma14g37730.1|pacid:26284707	Miscellaneous	misc.UDP glucosyl and glucoronyl transferases	Transcript
A0A0R0GKX8	glyma14g04790.1|pacid:26284559	Miscellaneous	misc.UDP glucosyl and glucoronyl transferases	Transcript
I1MPF4	glyma16g29430.1|pacid:26351230	Miscellaneous	misc.UDP glucosyl and glucoronyl transferases	Transcript
I1M7C3	glyma14g04800.1|pacid:26285102	Miscellaneous	misc.UDP glucosyl and glucoronyl transferases	Transcript
I1N4J2	glyma18g50080.1|pacid:26356316	Miscellaneous	misc.UDP glucosyl and glucoronyl transferases	Transcript
D4Q9Z5	glyma08g19290.1|pacid:26309776	Miscellaneous	misc.UDP glucosyl and glucoronyl transferases	Transcript
I1KJ35	glyma07g11310.1|pacid:26350671	Miscellaneous	misc.gluco-, galacto- and mannosidases	Transcript
I1M0S4	glyma13g26700.1|pacid:26318534	Miscellaneous	misc.gluco-, galacto- and mannosidases	Transcript
A0A0R0HTJ4	glyma10g29550.1|pacid:26347108	Miscellaneous	misc.gluco-, galacto- and mannosidases	Transcript
I1KWV4	glyma08g31890.1|pacid:26310126	Miscellaneous	misc.gluco-, galacto- and mannosidases.alpha-galactosidase	Transcript
I1J6K4	glyma01g20460.1|pacid:26323064	Miscellaneous	misc.gluco-, galacto- and mannosidases.alpha-galactosidase	Transcript
I1M4L7	glyma13g40200.1|pacid:26319107	Miscellaneous	misc.gluco-, galacto- and mannosidases.beta-galactosidase	Transcript
I1L090	glyma09g02160.1|pacid:26340357	Miscellaneous	misc.gluco-, galacto- and mannosidases.endoglucanase	Transcript
I1KSB7	glyma08g12020.1|pacid:26307118	Miscellaneous	misc.beta 1,3 glucan hydrolases.glucan endo-1,3-beta-glucosidase	Transcript
A0A0R0K069	glyma05g35955.1|pacid:26320987	Miscellaneous	misc.beta 1,3 glucan hydrolases.glucan endo-1,3-beta-glucosidase	Transcript
I1LIL5	glyma11g10080.1|pacid:26295302	Miscellaneous	misc.beta 1,3 glucan hydrolases.glucan endo-1,3-beta-glucosidase	Transcript
K7MVE6	glyma18g52860.3|pacid:26354679	Miscellaneous	misc.beta 1,3 glucan hydrolases.glucan endo-1,3-beta-glucosidase	Transcript
K7N0Q6	glyma20g01730.4|pacid:26339307	Miscellaneous	misc.O-methyl transferases	Transcript
I1KDA6	glyma06g24600.1|pacid:26302062	Miscellaneous	misc.O-methyl transferases	Transcript
I1MLW9	glyma16g08040.1|pacid:26352982	Miscellaneous	misc.oxidases - copper, flavone etc	Transcript
I1LHH6	glyma11g06290.1|pacid:26294834	Miscellaneous	misc.oxidases - copper, flavone etc	Transcript
I1LN08	glyma11g36390.1|pacid:26296482	Miscellaneous	misc.oxidases - copper, flavone etc	Transcript
C6TJY4	glyma17g02430.1|pacid:26312258	Miscellaneous	misc.oxidases - copper, flavone etc	Transcript
I1N5R7	glyma19g01160.1|pacid:26327736	Miscellaneous	misc.oxidases - copper, flavone etc	Transcript
C6TIQ5	glyma03g23890.1|pacid:26333767	Miscellaneous	misc.oxidases - copper, flavone etc	Transcript
C6TID4	glyma15g07400.1|pacid:26331218	Miscellaneous	misc.oxidases - copper, flavone etc	Transcript
K7LI85	glyma10g11680.3|pacid:26343728	Miscellaneous	misc.oxidases - copper, flavone etc	Transcript
I1JEV3	glyma02g15070.1|pacid:26287644	Miscellaneous	misc.oxidases - copper, flavone etc	Transcript
I1MHZ1	glyma15g24010.1|pacid:26331302	Miscellaneous	misc.oxidases - copper, flavone etc	Transcript
I1LVH0	glyma12g36990.1|pacid:26294479	Miscellaneous	misc.oxidases - copper, flavone etc	Transcript
I1JSX8	glyma04g02140.1|pacid:26303067	Miscellaneous	misc.oxidases - copper, flavone etc	Transcript
I1K7F4	glyma06g02240.1|pacid:26302045	Miscellaneous	misc.oxidases - copper, flavone etc	Transcript
I1LW56	glyma13g02870.1|pacid:26315145	Miscellaneous	misc.nitrilases, *nitrile lyases, berberine bridge enzymes, reticuline oxidases, troponine reductases	Transcript
K7N0I2	glyma20g00230.2|pacid:26336955	Miscellaneous	misc.nitrilases, *nitrile lyases, berberine bridge enzymes, reticuline oxidases, troponine reductases	Transcript
A0A0R0F1L5	glyma18g40480.2|pacid:26356112	Miscellaneous	misc.nitrilases, *nitrile lyases, berberine bridge enzymes, reticuline oxidases, troponine reductases	Transcript
A0A0R0HXT4	glyma11g34270.1|pacid:26295395	Miscellaneous	misc.nitrilases, *nitrile lyases, berberine bridge enzymes, reticuline oxidases, troponine reductases	Transcript
A0A0B5EC24	glyma05g29370.1|pacid:26321064	Miscellaneous	misc.glutathione S transferases	Transcript
A0A0B5E8V1	glyma05g29400.1|pacid:26321283	Miscellaneous	misc.glutathione S transferases	Transcript
I1KK63	glyma07g16860.1|pacid:26350061	Miscellaneous	misc.glutathione S transferases	Transcript
I1KK57	glyma07g16830.1|pacid:26348681	Miscellaneous	misc.glutathione S transferases	Transcript
I1MJ34	glyma15g40200.1|pacid:26331435	Miscellaneous	misc.glutathione S transferases	Transcript
A0A0R0H2Z4	glyma13g33620.1|pacid:26318621	Miscellaneous	misc.cytochrome P450	Transcript
I1JKT1	glyma03g03630.1|pacid:26334419	Miscellaneous	misc.cytochrome P450	Transcript
Q9SWR5	glyma13g24200.1|pacid:26315407	Miscellaneous	misc.cytochrome P450	Transcript
A0A0R0HA20	glyma12g01770.1|pacid:26293679	Miscellaneous	misc.alcohol dehydrogenases	Transcript
I1JP95	glyma03g32590.1|pacid:26335116	Miscellaneous	misc.alcohol dehydrogenases	Transcript
A0A0R0JL19	glyma06g12780.1|pacid:26302628	Miscellaneous	misc.alcohol dehydrogenases	Transcript
A0A0R4J364	glyma04g41990.1|pacid:26303689	Miscellaneous	misc.alcohol dehydrogenases	Transcript
A0A0R4J4U4	glyma13g09530.1|pacid:26317461	Miscellaneous	misc.alcohol dehydrogenases	Transcript
A0A0R0E794	glyma20g10240.2|pacid:26337530	Miscellaneous	misc.alcohol dehydrogenases	Transcript
I1KXK7	glyma08g40210.1|pacid:26306473	Miscellaneous	misc.acid and other phosphatases	Transcript
I1KIE4	glyma07g08040.1|pacid:26348403	Miscellaneous	misc.short chain dehydrogenase/reductase (SDR)	Transcript
A0A0R4J681	glyma20g37670.1|pacid:26339166	Miscellaneous	misc.short chain dehydrogenase/reductase (SDR)	Transcript
A0A0R0I4F6	glyma10g29630.1|pacid:26343806	Miscellaneous	misc.short chain dehydrogenase/reductase (SDR)	Transcript
K7MZA6	glyma19g38400.2|pacid:26327669	Miscellaneous	misc.short chain dehydrogenase/reductase (SDR)	Transcript
I1KIE8	glyma07g08090.1|pacid:26350684	Miscellaneous	misc.short chain dehydrogenase/reductase (SDR)	Transcript
C6TKH0	glyma07g38790.1|pacid:26349601	Miscellaneous	misc.short chain dehydrogenase/reductase (SDR)	Transcript
K7LS11	glyma11g37320.2|pacid:26296220	Miscellaneous	misc.short chain dehydrogenase/reductase (SDR)	Transcript
I1JQ22	glyma03g35360.2|pacid:26333847	Miscellaneous	misc.GCN5-related N-acetyltransferase	Transcript
A0A0R0HL74	glyma12g35520.1|pacid:26292895	Miscellaneous	misc.aminotransferases.aminotransferase class IV family protein	Transcript
A0A0R0FDT4	glyma17g18170.2|pacid:26311169	Miscellaneous	misc.GDSL-motif lipase	Transcript
I1LZI9	glyma13g21970.1|pacid:26315741	Miscellaneous	misc.GDSL-motif lipase	Transcript
Q9SWB6	glyma17g03600.1|pacid:26313449	Unknown	not assigned.no ontology	Transcript
I1KYY0	glyma08g45720.1|pacid:26307151	Unknown	not assigned.no ontology	Transcript
I1MHW9	glyma15g23550.1|pacid:26332044	Unknown	not assigned.no ontology	Transcript
I1M138	glyma13g27820.1|pacid:26315454	Unknown	not assigned.no ontology	Transcript
I1LS05	glyma12g12330.1|pacid:26293844	Unknown	not assigned.no ontology	Transcript
I1L146	glyma09g05530.1|pacid:26340952	Unknown	not assigned.no ontology	Transcript
I1LV54	glyma12g35750.1|pacid:26293580	Unknown	not assigned.no ontology	Transcript
I1M322	glyma13g34650.1|pacid:26318505	Unknown	not assigned.no ontology	Transcript
I1MUP6	glyma17g13880.1|pacid:26314451	Unknown	not assigned.no ontology	Transcript
I1JEV7	glyma02g15130.1|pacid:26291512	Unknown	not assigned.no ontology	Transcript
I1JAV0	glyma01g45000.1|pacid:26324242	Unknown	not assigned.no ontology	Transcript
C6TC28	glyma20g19210.1|pacid:26337698	Unknown	not assigned.no ontology	Transcript
C6TIW1	glyma02g16740.2|pacid:26289414	Unknown	not assigned.no ontology	Transcript
I1L645	glyma09g38010.1|pacid:26342821	Unknown	not assigned.unknown	Transcript
I1LDX0	glyma10g38590.1|pacid:26346009	Unknown	not assigned.unknown	Transcript
I1JXE7	glyma04g36560.1|pacid:26304206	Unknown	not assigned.unknown	Transcript
I1JHF2	glyma02g39390.1|pacid:26288572	Unknown	not assigned.unknown	Transcript
B1ACD3	glyma16g33710.1|pacid:26352659	Unknown	not assigned.unknown	Transcript
A0A0R0F2Z4	glyma18g45121.1|pacid:26354596	Unknown	not assigned.unknown	Transcript
K7MVK8	glyma18g53760.4|pacid:26356339	Unknown	not assigned.unknown	Transcript
I1KS65	glyma08g11480.1|pacid:26310622	Unknown	not assigned.unknown	Transcript
I1K5M9	glyma05g34790.2|pacid:26319675	Unknown	not assigned.unknown	Transcript
I1KVQ4	glyma08g23680.1|pacid:26307716	Unknown	not assigned.unknown	Transcript
I1JMC0	glyma03g22930.2|pacid:26333313	Unknown	not assigned.unknown	Transcript
I1L6W0	glyma09g40690.1|pacid:26340669	Unknown	not assigned.unknown	Transcript
I1N512	glyma18g52160.1|pacid:26355075	Unknown	not assigned.unknown	Transcript
I1K3S5	glyma05g28480.2|pacid:26322137	Unknown	not assigned.unknown	Transcript
I1J4R0	glyma01g01830.1|pacid:26325684	Unknown	not assigned.unknown	Transcript
I1JQS1	glyma03g37810.1|pacid:26334196	Unknown	not assigned.unknown	Transcript
I1NFP2	glyma20g25550.2|pacid:26337448	Unknown	not assigned.unknown	Transcript
I1NBQ5	glyma19g41540.2|pacid:26327801	Unknown	not assigned.unknown	Transcript
I1M2E2	glyma13g32170.4|pacid:26318387	Unknown	not assigned.unknown	Transcript
A0A0R0K2N5	glyma05g28840.1|pacid:26319449	Unknown	not assigned.unknown	Transcript
I1JU43	glyma04g06210.1|pacid:26304008	Unknown	not assigned.unknown	Transcript
I1LD41	glyma10g35810.2|pacid:26345983	Unknown	not assigned.unknown	Transcript
I1KQ93	glyma08g04890.1|pacid:26306791	Unknown	not assigned.unknown	Transcript
I1LA40	glyma10g15910.1|pacid:26344453	Unknown	not assigned.unknown	Transcript
K7MM50	glyma17g19660.1|pacid:26312780	Unknown	not assigned.unknown	Transcript

## Sheet: MapMan Cluster_2
Protein Accession No	IDs	Classification	BinName	Type
I1M091	glyma13g24640.1|pacid:26319234	Cell function overview	protein.synthesis.ribosomal protein.prokaryotic.chloroplast.30S subunit.S5	Transcript
I1KLL8	glyma07g31830.1|pacid:26349802	Cell function overview	protein.synthesis.ribosomal protein.prokaryotic.chloroplast.30S subunit.S5	Transcript
I1M8G8	glyma14g08490.1|pacid:26284824	Cell function overview	protein.synthesis.ribosomal protein.prokaryotic.chloroplast.30S subunit.S9	Transcript
P07134	glyma09g06491.1|pacid:26341864	Cell function overview	protein.synthesis.ribosomal protein.prokaryotic.chloroplast.30S subunit.S12	Transcript
I1JSC6	glyma04g00360.1|pacid:26304368	Cell function overview	protein.synthesis.ribosomal protein.prokaryotic.chloroplast.50S subunit.L3	Transcript
I1KJJ8	glyma07g13880.2|pacid:26349234	Cell function overview	protein.synthesis.ribosomal protein.prokaryotic.chloroplast.50S subunit.L4	Transcript
I1N3U5	glyma18g47200.1|pacid:26355813	Cell function overview	protein.synthesis.ribosomal protein.prokaryotic.chloroplast.50S subunit.L5	Transcript
I1J9L7	glyma01g40920.1|pacid:26323328	Cell function overview	protein.synthesis.ribosomal protein.prokaryotic.chloroplast.50S subunit.L11	Transcript
I1LPI1	glyma12g02850.1|pacid:26293795	Cell function overview	protein.synthesis.ribosomal protein.prokaryotic.chloroplast.50S subunit.L12	Transcript
C6SYC0	glyma20g24990.1|pacid:26337644	Cell function overview	protein.synthesis.ribosomal protein.prokaryotic.chloroplast.50S subunit.L15	Transcript
C6T030	glyma01g41401.2|pacid:26323162	Cell function overview	protein.synthesis.ribosomal protein.prokaryotic.chloroplast.50S subunit.L19	Transcript
I1LL99	glyma11g21150.1|pacid:26297150	Cell function overview	protein.synthesis.ribosomal protein.prokaryotic.chloroplast.50S subunit.L27	Transcript
I1M8A1	glyma14g07900.1|pacid:26285141	Cell function overview	protein.synthesis.ribosomal protein.prokaryotic.chloroplast.50S subunit.L31	Transcript
A0A0R0J9H4	glyma06g00433.1|pacid:26299543	Cell function overview	protein.synthesis.ribosomal protein.prokaryotic.mitochondrion.30S subunit.S2	Transcript
I1K5K3	glyma05g34570.1|pacid:26321822	Cell function overview	protein.synthesis.ribosomal protein.eukaryotic.40S subunit.S2	Transcript
I1LGB7	glyma11g02250.1|pacid:26297652	Cell function overview	protein.synthesis.ribosomal protein.eukaryotic.40S subunit.S2	Transcript
I1MQB5	glyma16g33240.1|pacid:26352014	Cell function overview	protein.synthesis.ribosomal protein.eukaryotic.40S subunit.S3	Transcript
A0A0R0HSV1	glyma10g26890.1|pacid:26344283	Cell function overview	protein.synthesis.ribosomal protein.eukaryotic.40S subunit.S3	Transcript
A0A0R4J2M7	glyma02g05370.1|pacid:26287650	Cell function overview	protein.synthesis.ribosomal protein.eukaryotic.40S subunit.S4	Transcript
I1JFW6	glyma02g26840.1|pacid:26288069	Cell function overview	protein.synthesis.ribosomal protein.eukaryotic.40S subunit.S5	Transcript
I1L2H4	glyma09g15680.2|pacid:26340383	Cell function overview	protein.synthesis.ribosomal protein.eukaryotic.40S subunit.S5	Transcript
B2BF98	glyma18g26190.1|pacid:26357679	Cell function overview	protein.synthesis.ribosomal protein.eukaryotic.40S subunit.S6	Transcript
I1N0F1	glyma18g09430.1|pacid:26353999	Cell function overview	protein.synthesis.ribosomal protein.eukaryotic.40S subunit.S8	Transcript
I1N1Y6	glyma18g32680.1|pacid:26354806	Cell function overview	protein.synthesis.ribosomal protein.eukaryotic.40S subunit.S8	Transcript
I1JM69	glyma03g21710.1|pacid:26334495	Cell function overview	protein.synthesis.ribosomal protein.eukaryotic.40S subunit.S8	Transcript
I1MM89	glyma16g10700.1|pacid:26353614	Cell function overview	protein.synthesis.ribosomal protein.eukaryotic.40S subunit.S8	Transcript
C6TFG0	glyma04g33900.1|pacid:26305753	Cell function overview	protein.synthesis.ribosomal protein.eukaryotic.40S subunit.S9	Transcript
I1LGD6	glyma01g43110.1|pacid:26323502	Cell function overview	protein.synthesis.ribosomal protein.eukaryotic.40S subunit.S10	Transcript
I1MU00	glyma17g11430.1|pacid:26311432	Cell function overview	protein.synthesis.ribosomal protein.eukaryotic.40S subunit.S11	Transcript
I1KVL0	glyma08g23260.4|pacid:26310083	Cell function overview	protein.synthesis.ribosomal protein.eukaryotic.40S subunit.S12	Transcript
I1KQ69	glyma08g04690.2|pacid:26307185	Cell function overview	protein.synthesis.ribosomal protein.eukaryotic.40S subunit.S15	Transcript
C6SWG3	glyma05g35030.1|pacid:26322100	Cell function overview	protein.synthesis.ribosomal protein.eukaryotic.40S subunit.S15	Transcript
I1KM19	glyma07g33800.1|pacid:26349861	Cell function overview	protein.synthesis.ribosomal protein.eukaryotic.40S subunit.S16	Transcript
C6T5U0	glyma05g34350.1|pacid:26321459	Cell function overview	protein.synthesis.ribosomal protein.eukaryotic.40S subunit.S16	Transcript
I1L9G9	glyma10g08910.1|pacid:26343672	Cell function overview	protein.synthesis.ribosomal protein.eukaryotic.40S subunit.S17	Transcript
C6T0A7	glyma10g36610.2|pacid:26346054	Cell function overview	protein.synthesis.ribosomal protein.eukaryotic.40S subunit.S18	Transcript
C6T048	glyma20g30970.1|pacid:26338424	Cell function overview	protein.synthesis.ribosomal protein.eukaryotic.40S subunit.S18	Transcript
I1JW21	glyma04g16660.1|pacid:26305796	Cell function overview	protein.synthesis.ribosomal protein.eukaryotic.40S subunit.S19	Transcript
C6T4Z6	glyma19g03520.1|pacid:26328650	Cell function overview	protein.synthesis.ribosomal protein.eukaryotic.40S subunit.S19	Transcript
C6T0U3	glyma03g29810.1|pacid:26333690	Cell function overview	protein.synthesis.ribosomal protein.eukaryotic.40S subunit.S20	Transcript
I1LFQ4	glyma11g00450.1|pacid:26295159	Cell function overview	protein.synthesis.ribosomal protein.eukaryotic.40S subunit.S20	Transcript
C6SVB8	glyma10g30200.1|pacid:26343719	Cell function overview	protein.synthesis.ribosomal protein.eukaryotic.40S subunit.S24	Transcript
C6TAW2	glyma19g43190.1|pacid:26328369	Cell function overview	protein.synthesis.ribosomal protein.eukaryotic.40S subunit.S24	Transcript
C6SZ18	glyma03g36420.1|pacid:26333838	Cell function overview	protein.synthesis.ribosomal protein.eukaryotic.40S subunit.S28	Transcript
A0A0R0J3D8	glyma07g04890.1|pacid:26349238	Cell function overview	protein.synthesis.ribosomal protein.eukaryotic.40S subunit.SA	Transcript
I1LE22	glyma10g39050.1|pacid:26345858	Cell function overview	protein.synthesis.ribosomal protein.eukaryotic.40S subunit.S3A	Transcript
Q2PMQ0	glyma08g03450.2|pacid:26309806	Cell function overview	protein.synthesis.ribosomal protein.eukaryotic.40S subunit.S15A	Transcript
I1LDE9	glyma10g36780.1|pacid:26345749	Cell function overview	protein.synthesis.ribosomal protein.eukaryotic.60S subunit.L3	Transcript
I1NH37	glyma20g30810.1|pacid:26336532	Cell function overview	protein.synthesis.ribosomal protein.eukaryotic.60S subunit.L3	Transcript
I1M3C1	glyma13g35580.1|pacid:26316936	Cell function overview	protein.synthesis.ribosomal protein.eukaryotic.60S subunit.L5	Transcript
I1KHZ4	glyma07g06580.1|pacid:26349679	Cell function overview	protein.synthesis.ribosomal protein.eukaryotic.60S subunit.L5	Transcript
A0A0R0J0P8	glyma07g06590.1|pacid:26350305	Cell function overview	protein.synthesis.ribosomal protein.eukaryotic.60S subunit.L5	Transcript
I1MJL6	glyma15g42620.1|pacid:26330654	Cell function overview	protein.synthesis.ribosomal protein.eukaryotic.60S subunit.L6	Transcript
K7L6N1	glyma08g14995.1|pacid:26306742	Cell function overview	protein.synthesis.ribosomal protein.eukaryotic.60S subunit.L6	Transcript
I1K4Q5	glyma05g31760.2|pacid:26322123	Cell function overview	protein.synthesis.ribosomal protein.eukaryotic.60S subunit.L6	Transcript
I1K4R1	glyma05g31760.8|pacid:26322124	Cell function overview	protein.synthesis.ribosomal protein.eukaryotic.60S subunit.L6	Transcript
I1KTK0	glyma08g16130.1|pacid:26308229	Cell function overview	protein.synthesis.ribosomal protein.eukaryotic.60S subunit.L6	Transcript
K7MBV6	glyma15g18170.3|pacid:26331821	Cell function overview	protein.synthesis.ribosomal protein.eukaryotic.60S subunit.L7	Transcript
I1KVR2	glyma08g23750.4|pacid:26309111	Cell function overview	protein.synthesis.ribosomal protein.eukaryotic.60S subunit.L7	Transcript
I1KGP0	glyma07g02270.1|pacid:26349717	Cell function overview	protein.synthesis.ribosomal protein.eukaryotic.60S subunit.L7	Transcript
I1MN72	glyma16g24120.1|pacid:26353640	Cell function overview	protein.synthesis.ribosomal protein.eukaryotic.60S subunit.L8	Transcript
C6TJH2	glyma06g14350.1|pacid:26302260	Cell function overview	protein.synthesis.ribosomal protein.eukaryotic.60S subunit.L9	Transcript
C6SVX5	glyma14g36620.1|pacid:26286879	Cell function overview	protein.synthesis.ribosomal protein.eukaryotic.60S subunit.L10	Transcript
I1JVL6	glyma15g36190.1|pacid:26330845	Cell function overview	protein.synthesis.ribosomal protein.eukaryotic.60S subunit.L11	Transcript
C6TMB5	glyma12g08050.1|pacid:26292260	Cell function overview	protein.synthesis.ribosomal protein.eukaryotic.60S subunit.L12	Transcript
A0A0R0HHB6	glyma11g20570.2|pacid:26297289	Cell function overview	protein.synthesis.ribosomal protein.eukaryotic.60S subunit.L12	Transcript
I1MMI6	glyma16g17370.4|pacid:26351706	Cell function overview	protein.synthesis.ribosomal protein.eukaryotic.60S subunit.L13	Transcript
I1L571	glyma09g34760.6|pacid:26341927	Cell function overview	protein.synthesis.ribosomal protein.eukaryotic.60S subunit.L13	Transcript
I1NI77	glyma20g35000.2|pacid:26336610	Cell function overview	protein.synthesis.ribosomal protein.eukaryotic.60S subunit.L14	Transcript
K7K5S3	glyma02g00680.2|pacid:26288095	Cell function overview	protein.synthesis.ribosomal protein.eukaryotic.60S subunit.L14	Transcript
I1MV28	glyma17g15230.1|pacid:26313138	Cell function overview	protein.synthesis.ribosomal protein.eukaryotic.60S subunit.L15	Transcript
C6SV78	glyma01g41620.1|pacid:26325886	Cell function overview	protein.synthesis.ribosomal protein.eukaryotic.60S subunit.L15	Transcript
C6SWL4	glyma18g01110.1|pacid:26354928	Cell function overview	protein.synthesis.ribosomal protein.eukaryotic.60S subunit.L17	Transcript
C6T0R5	glyma10g29170.1|pacid:26343579	Cell function overview	protein.synthesis.ribosomal protein.eukaryotic.60S subunit.L18	Transcript
A0A0R0F137	glyma19g42030.1|pacid:26326798	Cell function overview	protein.synthesis.ribosomal protein.eukaryotic.60S subunit.L18	Transcript
I1NJ30	glyma20g38130.1|pacid:26337878	Cell function overview	protein.synthesis.ribosomal protein.eukaryotic.60S subunit.L18	Transcript
I1JQM9	glyma03g37340.1|pacid:26336095	Cell function overview	protein.synthesis.ribosomal protein.eukaryotic.60S subunit.L18	Transcript
C6T3U6	glyma19g39570.1|pacid:26327994	Cell function overview	protein.synthesis.ribosomal protein.eukaryotic.60S subunit.L19	Transcript
C6SXM8	glyma03g37460.1|pacid:26333984	Cell function overview	protein.synthesis.ribosomal protein.eukaryotic.60S subunit.L19	Transcript
C6SZS1	glyma19g39240.1|pacid:26328859	Cell function overview	protein.synthesis.ribosomal protein.eukaryotic.60S subunit.L21	Transcript
I1JBL1	glyma02g02140.1|pacid:26287517	Cell function overview	protein.synthesis.ribosomal protein.eukaryotic.60S subunit.L22	Transcript
I1LB97	glyma10g29200.1|pacid:26343534	Cell function overview	protein.synthesis.ribosomal protein.eukaryotic.60S subunit.L22	Transcript
C6T0H9	glyma10g04560.1|pacid:26343882	Cell function overview	protein.synthesis.ribosomal protein.eukaryotic.60S subunit.L23	Transcript
I1MEB4	glyma15g07420.1|pacid:26330097	Cell function overview	protein.synthesis.ribosomal protein.eukaryotic.60S subunit.L26	Transcript
C6TFI8	glyma11g05160.1|pacid:26295947	Cell function overview	protein.synthesis.ribosomal protein.eukaryotic.60S subunit.L26	Transcript
I1KRI7	glyma08g09230.1|pacid:26310588	Cell function overview	protein.synthesis.ribosomal protein.eukaryotic.60S subunit.L27	Transcript
I1MGV6	glyma15g17010.1|pacid:26330191	Cell function overview	protein.synthesis.ribosomal protein.eukaryotic.60S subunit.L27	Transcript
I1KUX8	glyma08g20960.1|pacid:26309417	Cell function overview	protein.synthesis.ribosomal protein.eukaryotic.60S subunit.L28	Transcript
C6SY73	glyma07g01540.1|pacid:26350913	Cell function overview	protein.synthesis.ribosomal protein.eukaryotic.60S subunit.L28	Transcript
I1JB54	glyma02g00490.1|pacid:26290010	Cell function overview	protein.synthesis.ribosomal protein.eukaryotic.60S subunit.L30	Transcript
C6SZ81	glyma13g06920.1|pacid:26314650	Cell function overview	protein.synthesis.ribosomal protein.eukaryotic.60S subunit.L32	Transcript
C6SWN5	glyma18g49340.1|pacid:26353938	Cell function overview	protein.synthesis.ribosomal protein.eukaryotic.60S subunit.L34	Transcript
I1KXU2	glyma08g41280.1|pacid:26310748	Cell function overview	protein.synthesis.ribosomal protein.eukaryotic.60S subunit.L34	Transcript
C6SW56	glyma10g43770.1|pacid:26344587	Cell function overview	protein.synthesis.ribosomal protein.eukaryotic.60S subunit.L35	Transcript
K7N3S3	glyma20g29981.4|pacid:26339194	Cell function overview	protein.synthesis.ribosomal protein.eukaryotic.60S subunit.L36	Transcript
Q6SPR2	glyma07g00700.2|pacid:26350899	Cell function overview	protein.synthesis.ribosomal protein.eukaryotic.60S subunit.L37	Transcript
I1K2S3	glyma15g05671.1|pacid:26331207	Cell function overview	protein.synthesis.ribosomal protein.eukaryotic.60S subunit.L44	Transcript
P50346	glyma02g42260.1|pacid:26290941	Cell function overview	protein.synthesis.ribosomal protein.eukaryotic.60S subunit.P0	Transcript
C6TGA6	glyma14g06630.1|pacid:26285601	Cell function overview	protein.synthesis.ribosomal protein.eukaryotic.60S subunit.P0	Transcript
I1JS37	glyma03g42180.1|pacid:26334163	Cell function overview	protein.synthesis.ribosomal protein.eukaryotic.60S subunit.P1	Transcript
C6T463	glyma05g30780.1|pacid:26319473	Cell function overview	protein.synthesis.ribosomal protein.eukaryotic.60S subunit.P3	Transcript
I1KSX0	glyma08g13970.1|pacid:26310005	Cell function overview	protein.synthesis.ribosomal protein.eukaryotic.60S subunit.P3	Transcript
I1LTT3	glyma12g30800.3|pacid:26291635	Cell function overview	protein.synthesis.ribosomal protein.eukaryotic.60S subunit.unknown	Transcript
C6T1E4	glyma10g07850.2|pacid:26344378	Cell function overview	protein.synthesis.ribosomal protein.eukaryotic.60S subunit.unknown	Transcript
I1JYI8	glyma04g40720.1|pacid:26305889	Cell function overview	protein.synthesis.ribosomal protein.eukaryotic.60S subunit.unknown	Transcript
C6SWA9	glyma0169s00200.4|pacid:26357738	Cell function overview	protein.synthesis.ribosomal protein.eukaryotic.60S subunit.unknown	Transcript
K7M324	glyma13g39490.2|pacid:26315516	Cell function overview	protein.synthesis.ribosomal protein.eukaryotic.60S subunit.unknown	Transcript
I1LZ03	glyma13g19930.1|pacid:26318135	Cell function overview	protein.synthesis.ribosomal protein.eukaryotic.60S subunit.L4/L1	Transcript
I1L8R1	glyma10g05580.1|pacid:26344826	Cell function overview	protein.synthesis.ribosomal protein.eukaryotic.60S subunit.L4/L1	Transcript
C6T552	glyma13g39270.2|pacid:26316922	Cell function overview	protein.synthesis.ribosomal protein.eukaryotic.60S subunit.L10A	Transcript
I1KZ93	glyma08g46850.1|pacid:26306833	Cell function overview	protein.synthesis.ribosomal protein.eukaryotic.60S subunit.L13A	Transcript
C6SYZ8	glyma09g02790.1|pacid:26342497	Cell function overview	protein.synthesis.ribosomal protein.eukaryotic.60S subunit.L13A	Transcript
C6T0E8	glyma13g28831.1|pacid:26315301	Cell function overview	protein.synthesis.ribosomal protein.eukaryotic.60S subunit.L18A	Transcript
I1LK73	glyma11g15230.2|pacid:26295059	Cell function overview	protein.synthesis.ribosomal protein.eukaryotic.60S subunit.L23A	Transcript
I1M4S4	glyma13g40780.1|pacid:26315404	Cell function overview	protein.synthesis.ribosomal protein.eukaryotic.60S subunit.L23A	Transcript
C6T3W3	glyma05g02570.1|pacid:26321497	Cell function overview	protein.synthesis.ribosomal protein.eukaryotic.60S subunit.L27A	Transcript
C6SYJ4	glyma04g36140.1|pacid:26304940	Cell function overview	protein.synthesis.ribosomal protein.eukaryotic.60S subunit.L27A	Transcript
I1JC73	glyma02g04400.1|pacid:26289581	Cell function overview	protein.synthesis.ribosomal protein.eukaryotic.60S subunit.L27A	Transcript
C6SW44	glyma14g06820.2|pacid:26285536	Cell function overview	protein.synthesis.ribosomal protein.eukaryotic.60S subunit.L35A	Transcript
C6SXC3	glyma08g09200.4|pacid:26308080	Cell function overview	protein.synthesis.ribosomal protein.eukaryotic.60S subunit.L35A	Transcript
C6TBI4	glyma05g26290.1|pacid:26320565	Cell function overview	protein.synthesis.ribosomal protein.eukaryotic.60S subunit.L35A	Transcript
C6SW37	glyma03g25520.1|pacid:26335957	Cell function overview	protein.synthesis.ribosomal protein.eukaryotic.60S subunit.L37A	Transcript
I1KQB7	glyma08g05070.1|pacid:26307210	Cell function overview	protein.targeting.nucleus	Transcript
I1M679	glyma14g00880.1|pacid:26285523	Cell function overview	protein.targeting.nucleus	Transcript
I1M5S3	glyma13g44070.1|pacid:26318395	Cell function overview	protein.targeting.nucleus	Transcript
I1MG31	glyma15g13650.1|pacid:26332277	Cell function overview	protein.degradation.ubiquitin.ubiquitin	Transcript
I1K2Y0	glyma05g25610.1|pacid:26321402	Cell function overview	cell.organisation	Transcript
I1JNM3	glyma03g30240.1|pacid:26333029	Cell function overview	cell.organisation	Transcript
I1JT28	glyma04g02610.1|pacid:26304802	Cell function overview	cell.organisation	Transcript
I1LMS9	glyma11g35460.1|pacid:26296618	Cell function overview	cell.vesicle transport	Transcript
I1LJ90	glyma11g12080.1|pacid:26298059	Cell function overview	cell.vesicle transport	Transcript
I1M3R5	glyma13g37140.1|pacid:26318018	Cell function overview	transport.metabolite transporters at the mitochondrial membrane	Transcript
I1LUH6	glyma12g33280.1|pacid:26291927	Cell function overview	transport.metabolite transporters at the mitochondrial membrane	Transcript
I1JDG6	glyma02g09270.1|pacid:26291179	Cell function overview	transport.metabolite transporters at the mitochondrial membrane	Transcript
I1LN96	glyma11g37200.1|pacid:26297182	Unknown	not assigned.unknown	Transcript
K7K2H1	glyma01g14373.1|pacid:26325406	Unknown	not assigned.unknown	Transcript
