# Supplementary material for: In-Depth Investigation of Low-Abundance Proteins in Matured and Filling Stages Seeds of Glycine max Employing a Combination of Protamine Sulfate Precipitation and TMT-Based Quantitative Proteomic Analysis
Source: Cells. 2020 Jun 22;9(6):1517. doi: 10.3390/cells9061517 (PMC7349688; doi:10.3390/cells9061517)
Supplement: Supplementary file 1 [file cells-09-01517-s001.zip › Table S3.xlsx]

## Sheet: ReadMe
Table S3. Identification of differentially modulated proteins in the filling stage seeds by TMT-based quantitative proteome analysis
	Tab Title	Content description
1	Table information	Content of Workbook
2	Labeling info	TMT labeling information of each sample
3	ProteinGroup (Raw data)	List of protein intensities after processing raw file using MaxQuant software
4	Raw data	Proteins filtered out using two parameters (more than one unique peptides and 70% of valid values among replicates)
5	SL Norm	Sample loading normalization of Raw Data using R
6	IRS Norm	Internal Reference Scailing normalization of SL data using R
7	IRS_TMM Norm	Trimmed mean of M values normalization of IRS data using R
8	Significant proteins	Proteins with > 1.5 fold changes and FDR < 0.05

## Sheet: Labeling info
TMT set & Replicates		Sample labeling
		TMT reagent	Sample Info
TMT 6-plex set_1	Replicates_1	126	LP44
		127	LP51
		128	LP58
		129	HP44
		130	HP51
		131	HP58
TMT 6-plex set_2	Replicates_2	126	LP44
		127	LP51
		128	LP58
		129	HP44
		130	HP51
		131	HP58
TMT 6-plex set_3	Replicates_3	126	LP44
		127	LP51
		128	LP58
		129	HP44
		130	HP51
		131	HP58

## Sheet: ProteinGroup
Protein IDs	Majority protein IDs	Fasta headers	Unique peptides	Sequence coverage [%]	Mol. weight [kDa]	Q-value	Score	D44_TMT126 rep_1	D51_TMT 127 rep_1	D58_TMT 128 rep_1	S44_TMT129 rep_1	S51_TMT 130 rep_1	S58_TMT131 rep_1	D44_TMT126 rep_2	D51_TMT 127 rep_2	D58_TMT 128 rep_2	S44_TMT129 rep_2	S51_TMT 130 rep_2	S58_TMT131 rep_2	D44_TMT126 rep_3	D51_TMT 127 rep_3	D58_TMT 128 rep_3	S44_TMT129 rep_3	S51_TMT 130 rep_3	S58_TMT131 rep_3	MS/MS count	Only identified by site	Reverse	Potential contaminant
CON__P00761	CON__P00761		7	45.5	24.409	0	239.94	2880400	3058000	3077100	2553600	2430600	2927500	2778500	3184500	3059900	2476400	2407500	2955100	2365100	2679800	2529100	2105300	1975300	2437800	484			+
CON__P02533;CON__Q04695;CON__Q9QWL7;CON__P08727;CON__P19001;CON__P19012;CON__A2A4G1;CON__P08730-1;CON__Q6IFX2;CON__ENSEMBL:ENSP00000377550;CON__Q61782;CON__Q8N1A0;CON__Q9D312;CON__P13646-1	CON__P02533;CON__Q04695;CON__Q9QWL7;CON__P08727;CON__P19001;CON__P19012;CON__A2A4G1	;;;;;;	1	15	51.621	0	14.898	48718	45610	49648	39698	36822	39280	70396	59048	53357	58510	49717	53174	14607	16696	14568	13478	10931	14288	15			+
CON__P48668;CON__P04259;CON__P02538;CON__P13647;CON__O95678;CON__P07744;CON__Q7RTS7;CON__Q8VED5;CON__Q5XKE5;CON__Q32MB2;CON__P19013;CON__Q01546;CON__Q9DCV7;CON__Q3KNV1;CON__P08729;CON__Q14CN4-1;CON__Q6IME9;CON__Q8N1N4-2;CON__Q7RTT2;CON__Q3SY84;CON__Q9NSB2;CON__Q6ISB0;CON__P12035	CON__P48668;CON__P04259;CON__P02538;CON__P13647	;;;	4	14.5	60.024	0	8.5584	8142.1	8087.2	6639.8	5847.7	4609	4176.1	1948.3	2439.6	2472.8	2828.4	1412.4	2686.1	1973.9	1767.4	1248.4	1391.9	1228.8	1954.6	14			+
CON__P02768-1	CON__P02768-1		3	4.4	69.366	0.00023452	4.7356	0	0	0	0	0	0	0	0	0	0	0	0	0	0	0	0	0	0	4			+
CON__P04264	CON__P04264		14	35.7	66.017	0	323.31	415910	675050	586870	373570	396250	419440	380960	618450	539510	359950	345470	372070	594310	909510	784560	559290	554480	598160	171			+
CON__P07477	CON__P07477		1	11.3	26.558	0.00062919	3.5529	37469	36062	28669	35460	24949	28442	13410	12654	10549	14397	8893.6	11934	4195.6	4293.4	3921.3	4104.8	3203.9	4354.8	4			+
CON__P08779;CON__Q9Z2K1;CON__Q3ZAW8	CON__P08779;CON__Q9Z2K1;CON__Q3ZAW8	;;	1	16.7	51.267	0.00022351	4.1329	0	0	0	0	0	0	0	0	0	0	0	0	0	0	0	0	0	0	1			+
CON__P13645;CON__P02535-1;CON__P05784;CON__Q148H6;CON__Q7Z3Y7;CON__Q14525;CON__Q9UE12;CON__Q15323;CON__A2A5Y0;CON__Q92764;CON__Q14532;CON__Q7Z3Z0;CON__A2AB72;CON__Q497I4;CON__O76015;CON__Q7Z3Y8;CON__O76013;CON__O76014;CON__REFSEQ:XP_986630;CON__Q2M2I5	CON__P13645		18	43.5	59.51	0	92.093	210150	320610	269480	188370	162920	181570	228890	355010	284300	207450	165680	192950	225780	310900	285800	210850	171010	205480	90			+
CON__P35527;CON__Q99456	CON__P35527		12	28.9	62.129	0	59.266	27146	45125	34874	28478	29568	31498	20804	29663	27230	23026	24694	24416	22014	29424	27556	27334	25751	27778	40			+
CON__P35908v2;CON__P35908;CON__Q3TTY5;CON__Q6NXH9;CON__Q9R0H5;CON__Q6IFZ6;CON__Q7Z794	CON__P35908v2;CON__P35908	;	10	27.2	65.432	0	31.744	78750	99498	91889	74541	55215	70045	45785	49845	47157	42358	31842	43108	84587	79283	61559	82650	49083	61628	61			+
REV__tr|A0A0R0F430|A0A0R0F430_SOYBN;REV__tr|A0A0R0F403|A0A0R0F403_SOYBN;REV__sp|I1N462|SBT1_SOYBN	REV__tr|A0A0R0F430|A0A0R0F430_SOYBN;REV__tr|A0A0R0F403|A0A0R0F403_SOYBN;REV__sp|I1N462|SBT1_SOYBN	tr|A0A0R0F430|A0A0R0F430_SOYBN Uncharacterized protein (Fragment) OS=Glycine max OX=3847 GN=GLYMA_18G250000 PE=4 SV=1;tr|A0A0R0F403|A0A0R0F403_SOYBN Uncharacterized protein OS=Glycine max OX=3847 GN=GLYMA_18G250700 PE=4 SV=1;sp|I1N462|SBT1_SOYBN Subtilisin	1	0	29.056	0.0079309	1.9365	46338	60054	61425	52856	47149	62574	25370	52774	73395	31468	39868	71943	73909	95164	108380	77434	74687	103930	5		+
REV__tr|A0A0R0EN07|A0A0R0EN07_SOYBN;REV__tr|K7MCI2|K7MCI2_SOYBN;REV__tr|I1N982|I1N982_SOYBN;REV__tr|A0A0R4J2X1|A0A0R4J2X1_SOYBN;REV__sp|P48631|FD6E2_SOYBN;REV__tr|I1L2M5|I1L2M5_SOYBN	REV__tr|A0A0R0EN07|A0A0R0EN07_SOYBN;REV__tr|K7MCI2|K7MCI2_SOYBN;REV__tr|I1N982|I1N982_SOYBN;REV__tr|A0A0R4J2X1|A0A0R4J2X1_SOYBN;REV__sp|P48631|FD6E2_SOYBN;REV__tr|I1L2M5|I1L2M5_SOYBN	tr|A0A0R0EN07|A0A0R0EN07_SOYBN Uncharacterized protein OS=Glycine max OX=3847 GN=GLYMA_19G147300 PE=4 SV=1;tr|K7MCI2|K7MCI2_SOYBN Uncharacterized protein OS=Glycine max OX=3847 GN=GLYMA_15G195200 PE=4 SV=1;tr|I1N982|I1N982_SOYBN Uncharacterized protein OS=	2	0	25.468	0.0012183	3.1961	5948.6	27372	35526	9707.2	20539	33793	5546.2	31593	41515	11327	23075	38290	15808	51549	66446	25638	41236	65689	8		+
REV__tr|I1NFD0|I1NFD0_SOYBN;REV__tr|I1NFC7|I1NFC7_SOYBN;REV__tr|I1LF20|I1LF20_SOYBN;REV__tr|A0A0R0E9X9|A0A0R0E9X9_SOYBN;REV__tr|I1NFC9|I1NFC9_SOYBN;REV__tr|I1NFC6|I1NFC6_SOYBN;REV__tr|I1LF19|I1LF19_SOYBN;REV__tr|I1LF17|I1LF17_SOYBN	REV__tr|I1NFD0|I1NFD0_SOYBN;REV__tr|I1NFC7|I1NFC7_SOYBN;REV__tr|I1LF20|I1LF20_SOYBN;REV__tr|A0A0R0E9X9|A0A0R0E9X9_SOYBN;REV__tr|I1NFC9|I1NFC9_SOYBN;REV__tr|I1NFC6|I1NFC6_SOYBN;REV__tr|I1LF19|I1LF19_SOYBN;REV__tr|I1LF17|I1LF17_SOYBN	tr|I1NFD0|I1NFD0_SOYBN Uncharacterized protein OS=Glycine max OX=3847 GN=100802060 PE=4 SV=1;tr|I1NFC7|I1NFC7_SOYBN Uncharacterized protein OS=Glycine max OX=3847 GN=100802060 PE=4 SV=1;tr|I1LF20|I1LF20_SOYBN Uncharacterized protein OS=Glycine max OX=3847	1	0	25.306	1	-2	0	0	0	0	0	0	0	0	0	0	0	0	0	0	0	0	0	0	1	+	+
REV__tr|A0A0R0EJ25|A0A0R0EJ25_SOYBN;REV__tr|A0A0R0ETR1|A0A0R0ETR1_SOYBN	REV__tr|A0A0R0EJ25|A0A0R0EJ25_SOYBN;REV__tr|A0A0R0ETR1|A0A0R0ETR1_SOYBN	tr|A0A0R0EJ25|A0A0R0EJ25_SOYBN Histone-lysine N-methyltransferase (Fragment) OS=Glycine max OX=3847 GN=GLYMA_19G0668001 PE=3 SV=1;tr|A0A0R0ETR1|A0A0R0ETR1_SOYBN Uncharacterized protein (Fragment) OS=Glycine max OX=3847 GN=GLYMA_19G0668001 PE=4 SV=1	1	0	60.399	0.0038525	2.2843	0	0	0	0	0	0	0	0	0	0	0	0	0	0	0	0	0	0	1		+
REV__tr|A0A0R0EWA4|A0A0R0EWA4_SOYBN;REV__tr|A0A0R0EHQ8|A0A0R0EHQ8_SOYBN;REV__tr|A0A0R0EGM5|A0A0R0EGM5_SOYBN;REV__tr|A0A0R0I8S4|A0A0R0I8S4_SOYBN;REV__tr|K7MD40|K7MD40_SOYBN;REV__tr|K7LV34|K7LV34_SOYBN;REV__tr|A0A0R0GS48|A0A0R0GS48_SOYBN;REV__tr|A0A0R0HEQ4|A0A0R0HEQ4_SOYBN;REV__tr|A0A0R0GRR9|A0A0R0GRR9_SOYBN;REV__tr|A0A0R0JJN6|A0A0R0JJN6_SOYBN;REV__tr|A0A0R0ISL9|A0A0R0ISL9_SOYBN;REV__tr|A0A0R0EZE5|…	REV__tr|A0A0R0EWA4|A0A0R0EWA4_SOYBN	tr|A0A0R0EWA4|A0A0R0EWA4_SOYBN Uncharacterized protein OS=Glycine max OX=3847 GN=GLYMA_19G100300 PE=4 SV=1	3	0	104.53	0.0043796	2.2402	118830	128240	264350	95947	243950	136390	140990	162000	313350	114880	287850	174700	34302	42280	216100	1177.5	201280	60631	30		+
REV__tr|A0A0R0EWD3|A0A0R0EWD3_SOYBN	REV__tr|A0A0R0EWD3|A0A0R0EWD3_SOYBN	tr|A0A0R0EWD3|A0A0R0EWD3_SOYBN Uncharacterized protein OS=Glycine max OX=3847 GN=GLYMA_19G137500 PE=3 SV=1	1	0	115.93	1	-2	0	0	0	0	0	0	0	0	0	0	0	0	0	0	0	0	0	0	1	+	+
REV__tr|A0A0R0EYZ8|A0A0R0EYZ8_SOYBN	REV__tr|A0A0R0EYZ8|A0A0R0EYZ8_SOYBN	tr|A0A0R0EYZ8|A0A0R0EYZ8_SOYBN Uncharacterized protein OS=Glycine max OX=3847 GN=GLYMA_18G094000 PE=4 SV=1	2	0	59.804	0.0094175	1.858	11246	8898.9	8400.5	12073	8155.5	9507.5	17308	11825	14248	16918	9711.1	18945	33796	25316	29814	35501	21767	40442	5		+
REV__tr|K7KG93|K7KG93_SOYBN;REV__tr|A0A0R0F1Y3|A0A0R0F1Y3_SOYBN;REV__tr|A0A0R0GB11|A0A0R0GB11_SOYBN;REV__tr|K7LBT9|K7LBT9_SOYBN;REV__tr|K7MBI7|K7MBI7_SOYBN;REV__tr|K7LBT8|K7LBT8_SOYBN;REV__tr|A0A0R0GCB3|A0A0R0GCB3_SOYBN	REV__tr|K7KG93|K7KG93_SOYBN;REV__tr|A0A0R0F1Y3|A0A0R0F1Y3_SOYBN;REV__tr|A0A0R0GB11|A0A0R0GB11_SOYBN;REV__tr|K7LBT9|K7LBT9_SOYBN;REV__tr|K7MBI7|K7MBI7_SOYBN;REV__tr|K7LBT8|K7LBT8_SOYBN;REV__tr|A0A0R0GCB3|A0A0R0GCB3_SOYBN	tr|K7KG93|K7KG93_SOYBN Uncharacterized protein OS=Glycine max OX=3847 GN=100779172 PE=4 SV=1;tr|A0A0R0F1Y3|A0A0R0F1Y3_SOYBN Uncharacterized protein OS=Glycine max OX=3847 GN=100806105 PE=4 SV=1;tr|A0A0R0GB11|A0A0R0GB11_SOYBN Uncharacterized protein OS=Glyc	2	0	182.44	0.00062933	3.5578	16148	71952	131780	3744.7	5795.6	6314.2	24449	215500	400030	3871.4	8934.6	7907	17283	127480	243910	0	5367.1	3010.7	10		+
REV__tr|I1MUW5|I1MUW5_SOYBN;REV__tr|K7MLI9|K7MLI9_SOYBN;REV__tr|A0A0R0FCA1|A0A0R0FCA1_SOYBN;REV__tr|K7MLI8|K7MLI8_SOYBN;REV__tr|K7MLI7|K7MLI7_SOYBN	REV__tr|I1MUW5|I1MUW5_SOYBN;REV__tr|K7MLI9|K7MLI9_SOYBN;REV__tr|A0A0R0FCA1|A0A0R0FCA1_SOYBN;REV__tr|K7MLI8|K7MLI8_SOYBN;REV__tr|K7MLI7|K7MLI7_SOYBN	tr|I1MUW5|I1MUW5_SOYBN Uncharacterized protein OS=Glycine max OX=3847 GN=100788936 PE=4 SV=2;tr|K7MLI9|K7MLI9_SOYBN Uncharacterized protein OS=Glycine max OX=3847 GN=100788936 PE=4 SV=1;tr|A0A0R0FCA1|A0A0R0FCA1_SOYBN Uncharacterized protein OS=Glycine max	1	0	38.338	0.0074574	1.9924	0	0	0	0	0	0	7395.8	20036	10790	11908	11839	15649	0	0	0	0	0	0	1		+
REV__tr|A0A0R0FMF4|A0A0R0FMF4_SOYBN;REV__tr|A0A0R0FXZ0|A0A0R0FXZ0_SOYBN;REV__tr|A0A0R0FMI4|A0A0R0FMI4_SOYBN;REV__tr|A0A0R0FMH4|A0A0R0FMH4_SOYBN	REV__tr|A0A0R0FMF4|A0A0R0FMF4_SOYBN;REV__tr|A0A0R0FXZ0|A0A0R0FXZ0_SOYBN;REV__tr|A0A0R0FMI4|A0A0R0FMI4_SOYBN;REV__tr|A0A0R0FMH4|A0A0R0FMH4_SOYBN	tr|A0A0R0FMF4|A0A0R0FMF4_SOYBN Uncharacterized protein OS=Glycine max OX=3847 GN=100799113 PE=4 SV=1;tr|A0A0R0FXZ0|A0A0R0FXZ0_SOYBN Uncharacterized protein OS=Glycine max OX=3847 GN=100799113 PE=4 SV=1;tr|A0A0R0FMI4|A0A0R0FMI4_SOYBN Uncharacterized protein	2	0	394.55	0.005266	2.1963	0	0	0	0	0	0	0	0	0	0	0	0	0	0	0	0	0	0	2		+
REV__tr|A0A0R0G8Z7|A0A0R0G8Z7_SOYBN	REV__tr|A0A0R0G8Z7|A0A0R0G8Z7_SOYBN	tr|A0A0R0G8Z7|A0A0R0G8Z7_SOYBN Uncharacterized protein OS=Glycine max OX=3847 GN=100812598 PE=4 SV=1	1	0	51.34	0.002785	2.392	14678	40196	50917	23187	27734	42012	13539	39045	47680	21719	22406	38106	13338	40097	49545	19083	25642	37526	10		+
REV__tr|A0A0R0GJA7|A0A0R0GJA7_SOYBN	REV__tr|A0A0R0GJA7|A0A0R0GJA7_SOYBN	tr|A0A0R0GJA7|A0A0R0GJA7_SOYBN Uncharacterized protein (Fragment) OS=Glycine max OX=3847 GN=GLYMA_14G114900 PE=3 SV=1	1	0	42.966	1	-2	0	0	0	0	0	0	15082	11507	9007.4	13775	10400	11697	37440	28127	20514	39190	28254	30722	2	+	+
REV__tr|A0A0R0GQW5|A0A0R0GQW5_SOYBN;REV__tr|K7MME1|K7MME1_SOYBN	REV__tr|A0A0R0GQW5|A0A0R0GQW5_SOYBN;REV__tr|K7MME1|K7MME1_SOYBN	tr|A0A0R0GQW5|A0A0R0GQW5_SOYBN DNA-directed RNA polymerase subunit beta OS=Glycine max OX=3847 GN=100812761 PE=3 SV=1;tr|K7MME1|K7MME1_SOYBN DNA-directed RNA polymerase subunit beta OS=Glycine max OX=3847 GN=100814083 PE=3 SV=1	2	0	131.93	0.0075838	1.9451	33564	60323	62472	43063	41706	58019	17131	30617	30355	20742	21751	29802	40797	40885	42012	43837	35305	39674	8		+
REV__tr|A0A0R0GUM7|A0A0R0GUM7_SOYBN	REV__tr|A0A0R0GUM7|A0A0R0GUM7_SOYBN	tr|A0A0R0GUM7|A0A0R0GUM7_SOYBN Uncharacterized protein OS=Glycine max OX=3847 GN=GLYMA_13G033800 PE=3 SV=1	2	0	40.35	0.0033309	2.3572	49790	74426	66680	51691	51865	69163	0	0	0	0	0	0	0	0	0	0	0	0	2		+
REV__tr|A0A0R0GV25|A0A0R0GV25_SOYBN	REV__tr|A0A0R0GV25|A0A0R0GV25_SOYBN	tr|A0A0R0GV25|A0A0R0GV25_SOYBN Uncharacterized protein OS=Glycine max OX=3847 GN=100796758 PE=4 SV=1	1	0	42.936	1	-2	17055	7312.7	29731	2314.8	36557	14193	0	0	0	0	0	0	0	0	0	0	0	0	1	+	+
REV__tr|A0A0R0GXV8|A0A0R0GXV8_SOYBN	REV__tr|A0A0R0GXV8|A0A0R0GXV8_SOYBN	tr|A0A0R0GXV8|A0A0R0GXV8_SOYBN Exocyst subunit Exo70 family protein OS=Glycine max OX=3847 GN=GLYMA_13G134100 PE=3 SV=1	1	0	59.331	0.0095902	1.8556	50479	28883	26975	44468	26792	32639	0	0	0	0	0	0	0	0	0	0	0	0	2		+
REV__tr|A0A0R0H3Z0|A0A0R0H3Z0_SOYBN;REV__tr|I1M2I4|I1M2I4_SOYBN	REV__tr|A0A0R0H3Z0|A0A0R0H3Z0_SOYBN;REV__tr|I1M2I4|I1M2I4_SOYBN	tr|A0A0R0H3Z0|A0A0R0H3Z0_SOYBN Uncharacterized protein OS=Glycine max OX=3847 GN=GLYMA_13G253000 PE=4 SV=1;tr|I1M2I4|I1M2I4_SOYBN Uncharacterized protein OS=Glycine max OX=3847 GN=GLYMA_13G253000 PE=4 SV=1	1	0	26.919	0.0081014	1.9314	369600	205830	161880	291860	171600	216450	82684	47186	36449	69021	37463	49252	369900	215550	172280	299010	174900	230610	7		+
REV__tr|A0A0R0HR10|A0A0R0HR10_SOYBN	REV__tr|A0A0R0HR10|A0A0R0HR10_SOYBN	tr|A0A0R0HR10|A0A0R0HR10_SOYBN Uncharacterized protein OS=Glycine max OX=3847 GN=100817485 PE=4 SV=1	1	0	76.125	0.008601	1.9109	0	0	0	0	0	0	2188.9	1640.7	963.6	2622.9	1790.7	1788.5	2316.2	1440.6	1676	2511.4	993.03	1819.3	4		+
REV__tr|A0A0R0HV98|A0A0R0HV98_SOYBN	REV__tr|A0A0R0HV98|A0A0R0HV98_SOYBN	tr|A0A0R0HV98|A0A0R0HV98_SOYBN Uncharacterized protein OS=Glycine max OX=3847 GN=GLYMA_10G184300 PE=4 SV=1	2	0	137.28	0.0015742	2.9242	4061.2	4842.9	4996.6	4499.7	3792.7	5624	34975	26974	18638	33927	22047	23135	0	0	0	0	0	0	2		+
REV__tr|A0A0R0I1F7|A0A0R0I1F7_SOYBN	REV__tr|A0A0R0I1F7|A0A0R0I1F7_SOYBN	tr|A0A0R0I1F7|A0A0R0I1F7_SOYBN Uncharacterized protein OS=Glycine max OX=3847 GN=GLYMA_10G128000 PE=4 SV=1	1	0	31.918	0.0054476	2.1945	271460	387460	386220	302320	277240	406600	396910	530770	525850	428640	378920	556350	295380	407990	406080	314060	303900	418400	47		+
REV__tr|A0A0R0IRD4|A0A0R0IRD4_SOYBN	REV__tr|A0A0R0IRD4|A0A0R0IRD4_SOYBN	tr|A0A0R0IRD4|A0A0R0IRD4_SOYBN Uncharacterized protein OS=Glycine max OX=3847 GN=GLYMA_08G232300 PE=4 SV=1	1	0	65.47	1	-2	0	0	0	0	0	0	23215	20606	18115	23650	18570	22394	0	0	0	0	0	0	2	+	+
REV__tr|K7KZS6|K7KZS6_SOYBN;REV__tr|A0A0R0IZT6|A0A0R0IZT6_SOYBN	REV__tr|K7KZS6|K7KZS6_SOYBN;REV__tr|A0A0R0IZT6|A0A0R0IZT6_SOYBN	tr|K7KZS6|K7KZS6_SOYBN Uncharacterized protein OS=Glycine max OX=3847 GN=100800498 PE=3 SV=1;tr|A0A0R0IZT6|A0A0R0IZT6_SOYBN Uncharacterized protein OS=Glycine max OX=3847 GN=100800498 PE=3 SV=1	1	0	116.84	0.0090861	1.8749	45461	23963	14636	46633	27982	22374	64648	42364	26574	62882	39438	30419	68294	42554	21483	62393	37680	29131	6		+
REV__tr|K7L3F8|K7L3F8_SOYBN;REV__tr|A0A0R0JCZ6|A0A0R0JCZ6_SOYBN;REV__tr|A0A0R0HCG7|A0A0R0HCG7_SOYBN	REV__tr|K7L3F8|K7L3F8_SOYBN;REV__tr|A0A0R0JCZ6|A0A0R0JCZ6_SOYBN;REV__tr|A0A0R0HCG7|A0A0R0HCG7_SOYBN	tr|K7L3F8|K7L3F8_SOYBN Uncharacterized protein OS=Glycine max OX=3847 GN=100782481 PE=4 SV=1;tr|A0A0R0JCZ6|A0A0R0JCZ6_SOYBN Uncharacterized protein OS=Glycine max OX=3847 GN=100782481 PE=4 SV=1;tr|A0A0R0HCG7|A0A0R0HCG7_SOYBN Uncharacterized protein OS=Glyc	2	0	471.66	0.0040234	2.255	0	0	0	0	0	0	0	0	0	0	0	0	0	0	0	0	0	0	3		+
REV__tr|A0A0R0JLA2|A0A0R0JLA2_SOYBN	REV__tr|A0A0R0JLA2|A0A0R0JLA2_SOYBN	tr|A0A0R0JLA2|A0A0R0JLA2_SOYBN Uncharacterized protein OS=Glycine max OX=3847 GN=GLYMA_06G244600 PE=4 SV=1	1	0	31.251	1	-2	1292.9	14150	89019	0	17686	104280	2776.6	14069	80152	307.61	16281	93857	5251.3	18800	99081	4211.1	24539	113320	7	+	+
REV__tr|I1KAR2|I1KAR2_SOYBN;REV__tr|A0A0R0JLF7|A0A0R0JLF7_SOYBN;REV__tr|A0A0R0KJG7|A0A0R0KJG7_SOYBN;REV__tr|A0A0R0KL57|A0A0R0KL57_SOYBN;REV__tr|A0A0R0KJ96|A0A0R0KJ96_SOYBN;REV__tr|I1JYT1|I1JYT1_SOYBN	REV__tr|I1KAR2|I1KAR2_SOYBN;REV__tr|A0A0R0JLF7|A0A0R0JLF7_SOYBN;REV__tr|A0A0R0KJG7|A0A0R0KJG7_SOYBN;REV__tr|A0A0R0KL57|A0A0R0KL57_SOYBN;REV__tr|A0A0R0KJ96|A0A0R0KJ96_SOYBN;REV__tr|I1JYT1|I1JYT1_SOYBN	tr|I1KAR2|I1KAR2_SOYBN Uncharacterized protein OS=Glycine max OX=3847 GN=100810264 PE=4 SV=2;tr|A0A0R0JLF7|A0A0R0JLF7_SOYBN Uncharacterized protein OS=Glycine max OX=3847 GN=100810264 PE=4 SV=1;tr|A0A0R0KJG7|A0A0R0KJG7_SOYBN Uncharacterized protein OS=Glyc	2	0	126.99	0.00042061	3.591	38798	31837	25854	39025	27631	31065	112760	163420	158140	123520	117950	150420	203260	255550	242910	226840	198900	249200	27		+
REV__tr|A0A0R0JMV6|A0A0R0JMV6_SOYBN	REV__tr|A0A0R0JMV6|A0A0R0JMV6_SOYBN	tr|A0A0R0JMV6|A0A0R0JMV6_SOYBN Uncharacterized protein OS=Glycine max OX=3847 GN=100807590 PE=4 SV=1	1	0	63.261	1	-2	28300	22942	19967	29890	20233	23797	42968	25739	28764	41792	24388	32725	14753	9996.8	7602.6	15093	8465.9	10002	4	+	+
REV__tr|A0A0R0JPR5|A0A0R0JPR5_SOYBN	REV__tr|A0A0R0JPR5|A0A0R0JPR5_SOYBN	tr|A0A0R0JPR5|A0A0R0JPR5_SOYBN Uncharacterized protein OS=Glycine max OX=3847 GN=100809371 PE=4 SV=1	1	0	184.24	0.0071225	2.0114	3153.9	5093.2	8380.6	3051.4	5140.9	6498.7	8083.1	16522	20709	9226.9	13834	17140	23557	46361	55182	24897	38334	44868	9		+
REV__tr|I1K9L2|I1K9L2_SOYBN;REV__tr|A0A0R0KAG4|A0A0R0KAG4_SOYBN;REV__tr|A0A0R0K672|A0A0R0K672_SOYBN	REV__tr|I1K9L2|I1K9L2_SOYBN;REV__tr|A0A0R0KAG4|A0A0R0KAG4_SOYBN;REV__tr|A0A0R0K672|A0A0R0K672_SOYBN	tr|I1K9L2|I1K9L2_SOYBN Uncharacterized protein OS=Glycine max OX=3847 GN=547690 PE=4 SV=1;tr|A0A0R0KAG4|A0A0R0KAG4_SOYBN Uncharacterized protein OS=Glycine max OX=3847 GN=GLYMA_04G090300 PE=4 SV=1;tr|A0A0R0K672|A0A0R0K672_SOYBN Uncharacterized protein OS=G	1	0	30.142	0.0022844	2.596	0	0	0	0	0	0	0	0	0	0	0	0	0	0	0	0	0	0	1		+
REV__tr|A0A0R0KYG7|A0A0R0KYG7_SOYBN;REV__tr|A0A0R0L5S8|A0A0R0L5S8_SOYBN	REV__tr|A0A0R0KYG7|A0A0R0KYG7_SOYBN;REV__tr|A0A0R0L5S8|A0A0R0L5S8_SOYBN	tr|A0A0R0KYG7|A0A0R0KYG7_SOYBN DNA-directed RNA polymerase subunit OS=Glycine max OX=3847 GN=GLYMA_02G181200 PE=3 SV=1;tr|A0A0R0L5S8|A0A0R0L5S8_SOYBN DNA-directed RNA polymerase subunit OS=Glycine max OX=3847 GN=GLYMA_02G181200 PE=3 SV=1	1	0	106.21	1	-2	12591	9342.5	8620.9	11794	9963.8	11353	0	0	0	0	0	0	0	0	0	0	0	0	1	+	+
REV__tr|A0A0R0L854|A0A0R0L854_SOYBN	REV__tr|A0A0R0L854|A0A0R0L854_SOYBN	tr|A0A0R0L854|A0A0R0L854_SOYBN Uncharacterized protein OS=Glycine max OX=3847 GN=GLYMA_01G077500 PE=4 SV=1	1	0	110.43	0.0059783	2.1723	34283	26769	17248	33089	22516	25129	20397	15027	13184	21505	14963	15024	0	0	0	0	0	0	4		+
REV__tr|A0A0R0LDK9|A0A0R0LDK9_SOYBN	REV__tr|A0A0R0LDK9|A0A0R0LDK9_SOYBN	tr|A0A0R0LDK9|A0A0R0LDK9_SOYBN Uncharacterized protein OS=Glycine max OX=3847 GN=GLYMA_01G035800 PE=4 SV=1	1	0	50.868	0.0061449	2.1499	0	0	0	0	0	0	0	0	0	0	0	0	16763	12437	14342	17692	11226	18497	2		+
REV__tr|I1J676|I1J676_SOYBN;REV__tr|I1J659|I1J659_SOYBN;REV__tr|I1J658|I1J658_SOYBN;REV__tr|A0A0R4J2J3|A0A0R4J2J3_SOYBN	REV__tr|I1J676|I1J676_SOYBN;REV__tr|I1J659|I1J659_SOYBN;REV__tr|I1J658|I1J658_SOYBN;REV__tr|A0A0R4J2J3|A0A0R4J2J3_SOYBN	tr|I1J676|I1J676_SOYBN Uncharacterized protein OS=Glycine max OX=3847 GN=100786427 PE=4 SV=1;tr|I1J659|I1J659_SOYBN Uncharacterized protein OS=Glycine max OX=3847 GN=100306177 PE=4 SV=1;tr|I1J658|I1J658_SOYBN Uncharacterized protein OS=Glycine max OX=3847	1	0	40.234	0.0097493	1.8408	64461	57263	43521	62717	49408	53464	64282	63357	53294	63869	48316	57086	76403	78890	63001	76426	58344	66186	3		+
REV__tr|I1J779|I1J779_SOYBN	REV__tr|I1J779|I1J779_SOYBN	tr|I1J779|I1J779_SOYBN Uncharacterized protein OS=Glycine max OX=3847 GN=GLYMA_01G112400 PE=3 SV=2	1	0	57.31	0.0029674	2.3724	5301	4726.6	4584.6	5718.2	4592.3	5442.3	16044	16061	14652	21502	14164	18734	55541	64614	59748	68588	55111	75123	9		+
REV__tr|I1JDT8|I1JDT8_SOYBN;REV__tr|I1N509|I1N509_SOYBN	REV__tr|I1JDT8|I1JDT8_SOYBN;REV__tr|I1N509|I1N509_SOYBN	tr|I1JDT8|I1JDT8_SOYBN Uncharacterized protein OS=Glycine max OX=3847 GN=100798999 PE=4 SV=2;tr|I1N509|I1N509_SOYBN Uncharacterized protein OS=Glycine max OX=3847 GN=100816426 PE=4 SV=1	2	0	48.028	0.00083577	3.5047	0	0	0	0	0	0	32973	34888	27526	39257	29935	35076	12198	10407	6346.6	11830	7820.3	9672.9	4		+
REV__tr|I1JGX0|I1JGX0_SOYBN	REV__tr|I1JGX0|I1JGX0_SOYBN	tr|I1JGX0|I1JGX0_SOYBN Uncharacterized protein OS=Glycine max OX=3847 GN=100805369 PE=3 SV=1	1	0	45.429	0.0072928	2.0075	51543	51023	58546	44478	43415	55997	40648	36504	37284	37172	32795	38690	48055	49030	47751	43942	42192	52622	4		+
REV__tr|I1JHF6|I1JHF6_SOYBN	REV__tr|I1JHF6|I1JHF6_SOYBN	tr|I1JHF6|I1JHF6_SOYBN Uncharacterized protein OS=Glycine max OX=3847 GN=100800041 PE=4 SV=1	1	0	29.515	0.0056231	2.1869	26309	13539	9787.8	34495	17826	13973	6620	3890.9	2806.6	7230	3534.4	3263.6	0	0	0	0	0	0	2		+
REV__tr|I1JK58|I1JK58_SOYBN	REV__tr|I1JK58|I1JK58_SOYBN	tr|I1JK58|I1JK58_SOYBN Uncharacterized protein OS=Glycine max OX=3847 GN=100775801 PE=4 SV=2	2	0	91.325	0.0082703	1.928	0	0	0	0	0	0	71729	137230	201470	95128	134500	193570	50257	79142	102120	69116	107740	167230	4		+
REV__tr|I1JTE4|I1JTE4_SOYBN	REV__tr|I1JTE4|I1JTE4_SOYBN	tr|I1JTE4|I1JTE4_SOYBN Uncharacterized protein OS=Glycine max OX=3847 GN=100800803 PE=4 SV=1	1	0	99.327	0.0047385	2.2273	92187	18891	12390	51317	19320	16803	62328	36525	24370	50875	29217	32678	0	0	0	0	0	0	4		+
REV__tr|I1K9A2|I1K9A2_SOYBN	REV__tr|I1K9A2|I1K9A2_SOYBN	tr|I1K9A2|I1K9A2_SOYBN Uncharacterized protein OS=Glycine max OX=3847 GN=100787617 PE=4 SV=1	1	0	37.671	0.0063154	2.1286	0	0	0	0	0	0	0	0	0	0	0	0	0	0	0	0	0	0	1		+
REV__tr|I1KEW2|I1KEW2_SOYBN	REV__tr|I1KEW2|I1KEW2_SOYBN	tr|I1KEW2|I1KEW2_SOYBN Uncharacterized protein OS=Glycine max OX=3847 GN=100795012 PE=3 SV=1	1	0	40.579	0.0058013	2.1816	6697.7	11375	9415.5	9132.5	8156.8	10572	5220.3	5799.7	5517.2	5286.5	4712.8	6020.2	0	0	0	0	0	0	4		+
REV__tr|I1KLD5|I1KLD5_SOYBN	REV__tr|I1KLD5|I1KLD5_SOYBN	tr|I1KLD5|I1KLD5_SOYBN Uncharacterized protein OS=Glycine max OX=3847 GN=100810983 PE=4 SV=1	2	0	49.843	0.00023641	4.8541	36862	105280	135830	49304	79881	127430	30047	99097	136130	50399	78792	127120	24143	115620	151090	43640	84323	142960	20		+
REV__tr|I1KXC6|I1KXC6_SOYBN	REV__tr|I1KXC6|I1KXC6_SOYBN	tr|I1KXC6|I1KXC6_SOYBN Uncharacterized protein OS=Glycine max OX=3847 GN=100305402 PE=4 SV=1	1	0	72.093	1	-2	0	0	0	0	0	0	0	0	0	0	0	0	0	0	0	0	0	0	1	+	+
REV__tr|I1LZR5|I1LZR5_SOYBN;REV__tr|I1MU50|I1MU50_SOYBN;REV__tr|I1MSL6|I1MSL6_SOYBN;REV__tr|I1LVM2|I1LVM2_SOYBN;REV__tr|I1MH35|I1MH35_SOYBN;REV__tr|I1L1D8|I1L1D8_SOYBN	REV__tr|I1LZR5|I1LZR5_SOYBN;REV__tr|I1MU50|I1MU50_SOYBN;REV__tr|I1MSL6|I1MSL6_SOYBN;REV__tr|I1LVM2|I1LVM2_SOYBN;REV__tr|I1MH35|I1MH35_SOYBN;REV__tr|I1L1D8|I1L1D8_SOYBN	tr|I1LZR5|I1LZR5_SOYBN Uncharacterized protein OS=Glycine max OX=3847 GN=100815239 PE=4 SV=1;tr|I1MU50|I1MU50_SOYBN Uncharacterized protein OS=Glycine max OX=3847 GN=100800909 PE=4 SV=1;tr|I1MSL6|I1MSL6_SOYBN Uncharacterized protein OS=Glycine max OX=3847	1	0	60.678	0.0066667	2.1133	0	0	0	0	0	0	34428	19887	18083	30258	20324	24147	0	0	0	0	0	0	1		+
REV__tr|K7LK60|K7LK60_SOYBN;REV__tr|I1NI73|I1NI73_SOYBN;REV__tr|I1LC74|I1LC74_SOYBN	REV__tr|K7LK60|K7LK60_SOYBN;REV__tr|I1NI73|I1NI73_SOYBN;REV__tr|I1LC74|I1LC74_SOYBN	tr|K7LK60|K7LK60_SOYBN Uncharacterized protein OS=Glycine max OX=3847 GN=100786278 PE=3 SV=1;tr|I1NI73|I1NI73_SOYBN Uncharacterized protein OS=Glycine max OX=3847 GN=100779567 PE=3 SV=2;tr|I1LC74|I1LC74_SOYBN Uncharacterized protein OS=Glycine max OX=3847	1	0	83.937	0.0050872	2.1995	313970	41201	37592	176480	45923	39032	91455	14524	11806	52411	13434	16249	155290	27247	27889	92681	30256	32571	16		+
REV__tr|I1LE57|I1LE57_SOYBN	REV__tr|I1LE57|I1LE57_SOYBN	tr|I1LE57|I1LE57_SOYBN Lipoxygenase OS=Glycine max OX=3847 GN=100782558 PE=3 SV=2	1	0	51.13	0.0087689	1.9047	74409	98155	91821	92637	77387	90413	41702	72638	65186	58629	52948	65999	94864	139190	129280	117720	103800	137960	14		+
REV__tr|K7KX83|K7KX83_SOYBN;REV__tr|I1LT09|I1LT09_SOYBN	REV__tr|K7KX83|K7KX83_SOYBN;REV__tr|I1LT09|I1LT09_SOYBN	tr|K7KX83|K7KX83_SOYBN Uncharacterized protein OS=Glycine max OX=3847 GN=100807760 PE=4 SV=1;tr|I1LT09|I1LT09_SOYBN Uncharacterized protein OS=Glycine max OX=3847 GN=100810234 PE=4 SV=1	1	0	7.6361	1	-2	0	0	0	0	0	0	0	0	0	0	0	0	0	0	0	0	0	0	1	+	+
REV__tr|I1MS97|I1MS97_SOYBN;REV__tr|I1LY67|I1LY67_SOYBN	REV__tr|I1MS97|I1MS97_SOYBN;REV__tr|I1LY67|I1LY67_SOYBN	tr|I1MS97|I1MS97_SOYBN Uncharacterized protein OS=Glycine max OX=3847 GN=100797385 PE=4 SV=1;tr|I1LY67|I1LY67_SOYBN Uncharacterized protein OS=Glycine max OX=3847 GN=100800301 PE=4 SV=1	1	0	16.521	1	-2	0	0	0	0	0	0	0	0	0	0	0	0	0	0	0	0	0	0	1	+	+
REV__tr|I1M0I4|I1M0I4_SOYBN	REV__tr|I1M0I4|I1M0I4_SOYBN	tr|I1M0I4|I1M0I4_SOYBN Uncharacterized protein OS=Glycine max OX=3847 GN=100809885 PE=4 SV=1	1	0	83.927	0.0036751	2.2938	0	0	0	0	0	0	0	0	0	0	0	0	32527	32835	25589	36615	28358	34821	2		+
REV__tr|I1MVX8|I1MVX8_SOYBN	REV__tr|I1MVX8|I1MVX8_SOYBN	tr|I1MVX8|I1MVX8_SOYBN Uncharacterized protein OS=Glycine max OX=3847 GN=GLYMA_17G174600 PE=4 SV=2	1	0	23.222	0.0069581	2.0344	86332	84551	87897	77532	75115	85242	154500	147260	144070	146580	129500	143920	162390	155240	156300	155150	138070	150590	23		+
REV__tr|I1MXS1|I1MXS1_SOYBN;REV__tr|K7LWX7|K7LWX7_SOYBN;REV__tr|A0A0R0FI09|A0A0R0FI09_SOYBN;REV__tr|K7MNS0|K7MNS0_SOYBN;REV__tr|A0A0R0GAL8|A0A0R0GAL8_SOYBN;REV__tr|I1M8I5|I1M8I5_SOYBN;REV__tr|I1MXS2|I1MXS2_SOYBN;REV__tr|I1M8I4|I1M8I4_SOYBN	REV__tr|I1MXS1|I1MXS1_SOYBN;REV__tr|K7LWX7|K7LWX7_SOYBN;REV__tr|A0A0R0FI09|A0A0R0FI09_SOYBN;REV__tr|K7MNS0|K7MNS0_SOYBN;REV__tr|A0A0R0GAL8|A0A0R0GAL8_SOYBN;REV__tr|I1M8I5|I1M8I5_SOYBN;REV__tr|I1MXS2|I1MXS2_SOYBN;REV__tr|I1M8I4|I1M8I4_SOYBN	tr|I1MXS1|I1MXS1_SOYBN Uncharacterized protein OS=Glycine max OX=3847 GN=100776117 PE=3 SV=1;tr|K7LWX7|K7LWX7_SOYBN Uncharacterized protein OS=Glycine max OX=3847 GN=GLYMA_13G092200 PE=4 SV=1;tr|A0A0R0FI09|A0A0R0FI09_SOYBN Uncharacterized protein OS=Glycin	2	0	93.714	0.0045604	2.234	68568	52702	59504	68686	50789	70031	16348	15722	16824	17379	15173	20055	0	0	0	0	0	0	6		+
REV__tr|I1N0S4|I1N0S4_SOYBN	REV__tr|I1N0S4|I1N0S4_SOYBN	tr|I1N0S4|I1N0S4_SOYBN Uncharacterized protein OS=Glycine max OX=3847 GN=GLYMA_18G101200 PE=4 SV=2	1	0	70.895	0.0068468	2.1117	11208	11250	8369.8	13344	8346.9	8056.4	9512.9	8010.6	5561.2	10268	6178	7604.9	0	0	0	0	0	0	4		+
REV__tr|I1NCT4|I1NCT4_SOYBN	REV__tr|I1NCT4|I1NCT4_SOYBN	tr|I1NCT4|I1NCT4_SOYBN Uncharacterized protein OS=Glycine max OX=3847 GN=100813247 PE=4 SV=1	1	0	80.936	0.0031516	2.3694	0	0	0	0	0	0	0	0	0	0	0	0	9261.5	13345	14125	13856	12229	18131	1		+
REV__tr|K7K5C2|K7K5C2_SOYBN;REV__tr|K7K5C1|K7K5C1_SOYBN	REV__tr|K7K5C2|K7K5C2_SOYBN;REV__tr|K7K5C1|K7K5C1_SOYBN	tr|K7K5C2|K7K5C2_SOYBN Uncharacterized protein OS=Glycine max OX=3847 GN=100790678 PE=4 SV=1;tr|K7K5C1|K7K5C1_SOYBN Uncharacterized protein OS=Glycine max OX=3847 GN=100790678 PE=4 SV=1	1	0	80.352	0.0077547	1.9378	22476	13152	6928	20696	14227	12347	30328	17238	11202	29858	18390	16601	0	0	0	0	0	0	2		+
REV__tr|K7K710|K7K710_SOYBN;REV__tr|K7MHQ0|K7MHQ0_SOYBN	REV__tr|K7K710|K7K710_SOYBN;REV__tr|K7MHQ0|K7MHQ0_SOYBN	tr|K7K710|K7K710_SOYBN Uncharacterized protein OS=Glycine max OX=3847 GN=100802725 PE=4 SV=1;tr|K7MHQ0|K7MHQ0_SOYBN Uncharacterized protein OS=Glycine max OX=3847 GN=GLYMA_16G162200 PE=4 SV=1	2	0	123.06	0.0035088	2.3375	4411	4863.1	4281.9	4600.6	2988.9	4332.8	0	0	0	0	0	0	0	0	0	0	0	0	4		+
REV__tr|K7KY66|K7KY66_SOYBN	REV__tr|K7KY66|K7KY66_SOYBN	tr|K7KY66|K7KY66_SOYBN Uncharacterized protein OS=Glycine max OX=3847 GN=100814540 PE=4 SV=1	2	0	57.01	0.002451	2.5131	49592	102630	177450	86612	107490	135630	57516	97007	172080	137240	128980	102480	45711	110920	212340	106730	115870	150670	18		+
REV__tr|K7L3S3|K7L3S3_SOYBN	REV__tr|K7L3S3|K7L3S3_SOYBN	tr|K7L3S3|K7L3S3_SOYBN Uncharacterized protein OS=Glycine max OX=3847 GN=100815262 PE=4 SV=1	2	0	410.71	0.0049171	2.2169	81107	40321	28381	60411	28112	23319	0	0	0	0	0	0	0	0	0	0	0	0	2		+
REV__tr|K7LKL7|K7LKL7_SOYBN;REV__tr|K7N485|K7N485_SOYBN	REV__tr|K7LKL7|K7LKL7_SOYBN;REV__tr|K7N485|K7N485_SOYBN	tr|K7LKL7|K7LKL7_SOYBN Phenylalanine ammonia-lyase OS=Glycine max OX=3847 GN=GLYMA_10G209800 PE=3 SV=1;tr|K7N485|K7N485_SOYBN Phenylalanine ammonia-lyase OS=Glycine max OX=3847 GN=100818777 PE=3 SV=1	2	0	74.932	0.0042048	2.2523	320300	589850	609910	370730	411590	563320	356280	637570	704280	441470	487380	667990	533020	991570	1005600	637560	673170	975890	47		+
REV__tr|K7LP97|K7LP97_SOYBN	REV__tr|K7LP97|K7LP97_SOYBN	tr|K7LP97|K7LP97_SOYBN Uncharacterized protein OS=Glycine max OX=3847 GN=GLYMA_11G117600 PE=4 SV=1	1	0	16.928	0.0010275	3.3226	97419	67653	42328	83298	74460	47951	13010	9331.2	6309.9	11241	10644	6357.7	43179	31557	21720	38899	36992	25374	6		+
REV__tr|K7LV27|K7LV27_SOYBN	REV__tr|K7LV27|K7LV27_SOYBN	tr|K7LV27|K7LV27_SOYBN Uncharacterized protein OS=Glycine max OX=3847 GN=100793415 PE=4 SV=1	1	0	56.817	0.0014124	3.1275	65729	42770	33547	57146	38645	43977	0	0	0	0	0	0	53899	39436	30060	50250	34301	36101	4		+
REV__tr|K7M5Y8|K7M5Y8_SOYBN;REV__tr|K7MNE4|K7MNE4_SOYBN;REV__tr|K7M5Y7|K7M5Y7_SOYBN	REV__tr|K7M5Y8|K7M5Y8_SOYBN;REV__tr|K7MNE4|K7MNE4_SOYBN;REV__tr|K7M5Y7|K7M5Y7_SOYBN	tr|K7M5Y8|K7M5Y8_SOYBN Uncharacterized protein OS=Glycine max OX=3847 GN=100794498 PE=3 SV=1;tr|K7MNE4|K7MNE4_SOYBN Uncharacterized protein OS=Glycine max OX=3847 GN=102666416 PE=3 SV=1;tr|K7M5Y7|K7M5Y7_SOYBN Uncharacterized protein OS=Glycine max OX=3847	1	0	41.569	0.0017527	2.7969	11906	6843.8	7005.2	10765	7402.1	7945.9	23690	13620	10316	22298	15245	14245	0	0	0	0	0	0	2		+
REV__tr|K7M7S9|K7M7S9_SOYBN;REV__tr|I1JGZ8|I1JGZ8_SOYBN	REV__tr|K7M7S9|K7M7S9_SOYBN;REV__tr|I1JGZ8|I1JGZ8_SOYBN	tr|K7M7S9|K7M7S9_SOYBN Uncharacterized protein OS=Glycine max OX=3847 GN=100782838 PE=4 SV=1;tr|I1JGZ8|I1JGZ8_SOYBN Uncharacterized protein OS=Glycine max OX=3847 GN=100816394 PE=4 SV=2	2	0	26.825	0.0020956	2.6001	98777	91948	79998	109400	77615	85487	71160	59623	49315	69463	51833	57147	33402	31623	26576	37275	27201	30208	19		+
REV__tr|K7MA93|K7MA93_SOYBN;REV__tr|K7MA92|K7MA92_SOYBN	REV__tr|K7MA93|K7MA93_SOYBN;REV__tr|K7MA92|K7MA92_SOYBN	tr|K7MA93|K7MA93_SOYBN D-aminoacyl-tRNA deacylase OS=Glycine max OX=3847 GN=100813154 PE=3 SV=1;tr|K7MA92|K7MA92_SOYBN D-aminoacyl-tRNA deacylase OS=Glycine max OX=3847 GN=100813154 PE=3 SV=1	1	0	21.535	0.0092609	1.874	3361	4297.4	4797.4	4090.6	3832	4907.8	0	0	0	0	0	0	0	0	0	0	0	0	3		+
REV__tr|K7MDH4|K7MDH4_SOYBN;REV__tr|K7MDH3|K7MDH3_SOYBN	REV__tr|K7MDH4|K7MDH4_SOYBN;REV__tr|K7MDH3|K7MDH3_SOYBN	tr|K7MDH4|K7MDH4_SOYBN Uncharacterized protein OS=Glycine max OX=3847 GN=100793985 PE=4 SV=1;tr|K7MDH3|K7MDH3_SOYBN Uncharacterized protein OS=Glycine max OX=3847 GN=100793985 PE=4 SV=1	1	0	73.264	0.0099199	1.8361	36541	22809	17204	33593	21861	29058	125420	94575	59187	121500	76823	73828	57262	41680	27175	55461	35103	30331	9		+
REV__tr|K7MFC9|K7MFC9_SOYBN	REV__tr|K7MFC9|K7MFC9_SOYBN	tr|K7MFC9|K7MFC9_SOYBN Uncharacterized protein OS=Glycine max OX=3847 GN=100787145 PE=4 SV=1	1	0	77.377	0.0064935	2.1265	28589	23906	11323	30949	22192	20717	22561	21114	14971	30103	19988	21539	45337	38928	23448	56780	37246	40436	14		+
REV__tr|K7MR04|K7MR04_SOYBN	REV__tr|K7MR04|K7MR04_SOYBN	tr|K7MR04|K7MR04_SOYBN Uncharacterized protein OS=Glycine max OX=3847 GN=100813582 PE=4 SV=1	1	0	81.369	0.0019436	2.7765	126930	115350	110970	139920	100680	140480	0	0	0	0	0	0	56459	80870	45264	65733	42103	62838	2		+
REV__tr|K7MR65|K7MR65_SOYBN	REV__tr|K7MR65|K7MR65_SOYBN	tr|K7MR65|K7MR65_SOYBN Uncharacterized protein OS=Glycine max OX=3847 GN=102661574 PE=4 SV=1	1	0	35.216	0.0084314	1.9158	6503.6	5533.6	4493.6	5878	4523.5	5153.2	4922.9	3302	3532.1	5827	3191	3493.3	5155.7	3257.2	3298.2	5498.5	3341.8	3696.8	3		+
REV__tr|K7MS51|K7MS51_SOYBN	REV__tr|K7MS51|K7MS51_SOYBN	tr|K7MS51|K7MS51_SOYBN Uncharacterized protein OS=Glycine max OX=3847 GN=GLYMA_18G145100 PE=4 SV=1	1	0	34.492	0.0089114	1.878	4438.4	6448	6795.8	6017.7	5271.6	7331.7	17520	37685	44842	24399	28319	42652	5121.1	4932.2	5562.8	5383.1	3092	5704	4		+
REV__tr|K7MUE8|K7MUE8_SOYBN;REV__tr|A0A0R0IJV4|A0A0R0IJV4_SOYBN;REV__tr|A0A0R0IIW4|A0A0R0IIW4_SOYBN;REV__tr|A0A0R0IDA4|A0A0R0IDA4_SOYBN;REV__tr|K7LG05|K7LG05_SOYBN	REV__tr|K7MUE8|K7MUE8_SOYBN;REV__tr|A0A0R0IJV4|A0A0R0IJV4_SOYBN;REV__tr|A0A0R0IIW4|A0A0R0IIW4_SOYBN;REV__tr|A0A0R0IDA4|A0A0R0IDA4_SOYBN;REV__tr|K7LG05|K7LG05_SOYBN	tr|K7MUE8|K7MUE8_SOYBN Uncharacterized protein OS=Glycine max OX=3847 GN=100794919 PE=4 SV=1;tr|A0A0R0IJV4|A0A0R0IJV4_SOYBN Uncharacterized protein OS=Glycine max OX=3847 GN=100794376 PE=4 SV=1;tr|A0A0R0IIW4|A0A0R0IIW4_SOYBN Uncharacterized protein OS=Glyc	2	0	87.184	0.0026247	2.4692	89398	126750	108960	97018	82111	117560	84057	124560	109960	93623	83729	124270	45035	60367	47415	46795	40882	55142	22		+
sp|I1KEV6|FG3H_SOYBN;sp|A0A0G4DBR5|FG3N_SOYBN;tr|I1LS93|I1LS93_SOYBN	sp|I1KEV6|FG3H_SOYBN;sp|A0A0G4DBR5|FG3N_SOYBN;tr|I1LS93|I1LS93_SOYBN	sp|I1KEV6|FG3H_SOYBN UDP-glycosyltransferase 79B30 OS=Glycine max OX=3847 GN=FG3 PE=1 SV=2;sp|A0A0G4DBR5|FG3N_SOYBN UDP-glycosyltransferase 79B30 OS=Glycine max OX=3847 GN=FG3 PE=1 SV=1;tr|I1LS93|I1LS93_SOYBN Glycosyltransferase OS=Glycine max OX=3847 GN=1	3	8.5	51.108	0	6.2754	0	0	0	0	0	0	4326.3	3038.9	3127	2784	2098.1	2433.2	0	0	0	0	0	0	5
tr|I1MPF3|I1MPF3_SOYBN;sp|A6BM07|I7GT1_SOYBN;tr|A0A0R0FYZ9|A0A0R0FYZ9_SOYBN;tr|I1MPE8|I1MPE8_SOYBN;tr|I1MPF0|I1MPF0_SOYBN;tr|I1MPF1|I1MPF1_SOYBN	tr|I1MPF3|I1MPF3_SOYBN;sp|A6BM07|I7GT1_SOYBN;tr|A0A0R0FYZ9|A0A0R0FYZ9_SOYBN;tr|I1MPE8|I1MPE8_SOYBN;tr|I1MPF0|I1MPF0_SOYBN;tr|I1MPF1|I1MPF1_SOYBN	tr|I1MPF3|I1MPF3_SOYBN Glycosyltransferase OS=Glycine max OX=3847 GN=100777343 PE=2 SV=1;sp|A6BM07|I7GT1_SOYBN Isoflavone 7-O-glucosyltransferase 1 OS=Glycine max OX=3847 GN=GmIF7GT1 PE=1 SV=1;tr|A0A0R0FYZ9|A0A0R0FYZ9_SOYBN Glycosyltransferase OS=Glycine m	2	4.2	52.029	0.00022242	4.0999	4987.6	3682.1	2721.8	5174.7	5261.2	3383.6	17390	13209	9419.9	14935	11160	10349	0	0	0	0	0	0	8
sp|Q53B74|CFI2A_SOYBN;sp|A7ISP6|CFI3_SOYBN;tr|C6SWQ7|C6SWQ7_SOYBN	sp|Q53B74|CFI2A_SOYBN;sp|A7ISP6|CFI3_SOYBN;tr|C6SWQ7|C6SWQ7_SOYBN	sp|Q53B74|CFI2A_SOYBN Chalcone--flavonone isomerase 2-A OS=Glycine max OX=3847 GN=CHI2-A PE=2 SV=1;sp|A7ISP6|CFI3_SOYBN Chalcone--flavonone isomerase 3 OS=Glycine max OX=3847 GN=CHI3 PE=2 SV=1;tr|C6SWQ7|C6SWQ7_SOYBN Chalcone-flavonone isomerase family prot	4	21.2	24.679	0	12.858	0	0	0	0	0	0	17766	12146	11251	19194	11877	14153	0	0	0	0	0	0	16
tr|A0A0R0L6I1|A0A0R0L6I1_SOYBN;sp|B6ZJZ9|PNC1_SOYBN;tr|I1J5P2|I1J5P2_SOYBN;tr|A0A0R0ENI8|A0A0R0ENI8_SOYBN	tr|A0A0R0L6I1|A0A0R0L6I1_SOYBN;sp|B6ZJZ9|PNC1_SOYBN;tr|I1J5P2|I1J5P2_SOYBN;tr|A0A0R0ENI8|A0A0R0ENI8_SOYBN	tr|A0A0R0L6I1|A0A0R0L6I1_SOYBN Uncharacterized protein OS=Glycine max OX=3847 GN=100787682 PE=3 SV=1;sp|B6ZJZ9|PNC1_SOYBN Peroxisomal adenine nucleotide carrier 1 OS=Glycine max OX=3847 GN=PNC1 PE=2 SV=1;tr|I1J5P2|I1J5P2_SOYBN Uncharacterized protein OS=Gl	1	7.9	34.738	0.00021973	3.9968	0	0	0	0	0	0	0	0	0	0	0	0	359.54	598.59	359.96	646.46	503.55	905.96	3
tr|I1L7G1|I1L7G1_SOYBN;sp|C6SXE1|CYNS_SOYBN	tr|I1L7G1|I1L7G1_SOYBN;sp|C6SXE1|CYNS_SOYBN	tr|I1L7G1|I1L7G1_SOYBN Cyanate hydratase OS=Glycine max OX=3847 GN=CYN PE=3 SV=1;sp|C6SXE1|CYNS_SOYBN Cyanate hydratase OS=Glycine max OX=3847 GN=CYN PE=2 SV=1	3	25.5	18.639	0	6.5331	21789	21795	21782	25086	19985	24514	0	0	0	0	0	0	16785	18411	13947	18521	13255	18925	8
sp|C6TBN2|AKR1_SOYBN	sp|C6TBN2|AKR1_SOYBN	sp|C6TBN2|AKR1_SOYBN Probable aldo-keto reductase 1 OS=Glycine max OX=3847 GN=AKR1 PE=2 SV=1	2	31.8	38.252	0	35.67	256770	187240	167610	181340	118030	136230	241960	183100	148810	179700	111890	120600	334320	261350	229340	195320	118740	136840	87
tr|K7LN65|K7LN65_SOYBN;sp|D4Q9Z4|SGT2_SOYBN;tr|K7K7K2|K7K7K2_SOYBN;tr|K7K7J9|K7K7J9_SOYBN;tr|I1JE21|I1JE21_SOYBN;tr|I1N337|I1N337_SOYBN;tr|I1N340|I1N340_SOYBN	tr|K7LN65|K7LN65_SOYBN;sp|D4Q9Z4|SGT2_SOYBN	tr|K7LN65|K7LN65_SOYBN Glycosyltransferase OS=Glycine max OX=3847 GN=GLYMA_11G053400 PE=3 SV=1;sp|D4Q9Z4|SGT2_SOYBN Soyasapogenol B glucuronide galactosyltransferase OS=Glycine max OX=3847 GN=GmSGT2 PE=1 SV=1	15	45.5	55.883	0	116.6	550330	246710	161650	405340	194420	188010	468080	217120	125110	366520	174470	154430	607100	243930	133990	439060	199840	158490	109
sp|D4Q9Z5|SGT3_SOYBN	sp|D4Q9Z5|SGT3_SOYBN	sp|D4Q9Z5|SGT3_SOYBN Soyasaponin III rhamnosyltransferase OS=Glycine max OX=3847 GN=GmSGT3 PE=1 SV=1	17	40.5	53.517	0	51.089	200460	111970	102200	167340	101840	115180	321180	191550	162270	278100	165720	189300	294280	183980	160510	257960	157870	186960	97
sp|I1JLC8|SLE2_SOYBN	sp|I1JLC8|SLE2_SOYBN	sp|I1JLC8|SLE2_SOYBN Protein SLE2 OS=Glycine max OX=3847 GN=SLE2 PE=2 SV=1	4	53.3	11.505	0	10.792	30073	46910	64019	28707	34894	76070	29254	37580	90772	29515	41905	101680	9619.4	8121.4	14547	9664.9	18166	54889	23
sp|I1K0K6|EFGC2_SOYBN	sp|I1K0K6|EFGC2_SOYBN	sp|I1K0K6|EFGC2_SOYBN Elongation factor G-2, chloroplastic OS=Glycine max OX=3847 GN=fusA2 PE=3 SV=1	3	21.9	86.082	0	9.9342	0	0	0	0	0	0	3165	2697.3	2883.7	4034.2	2287.4	3988.2	7167.1	3796.1	2946.3	6441	4682.2	3716.2	8
sp|I1L3T1|708D1_SOYBN;tr|I1MQG1|I1MQG1_SOYBN	sp|I1L3T1|708D1_SOYBN	sp|I1L3T1|708D1_SOYBN UDP-glycosyltransferase 708D1 OS=Glycine max OX=3847 GN=UGT708D1 PE=1 SV=1	10	29.4	52.515	0	59.244	87419	68429	56475	82078	54063	61460	144530	119100	100840	144070	100090	117730	122630	116720	110400	121320	90228	115250	48
sp|I1N2Z5|SLE1_SOYBN;tr|K7MGI1|K7MGI1_SOYBN;tr|A0A0R0J847|A0A0R0J847_SOYBN	sp|I1N2Z5|SLE1_SOYBN	sp|I1N2Z5|SLE1_SOYBN Protein SLE1 OS=Glycine max OX=3847 GN=SLE1 PE=2 SV=1	4	60.7	12.246	0	19.317	26486	33275	53608	24504	30679	51815	81881	70171	91579	76380	69683	98026	89701	102230	146260	94400	103570	145680	31
tr|K7LC66|K7LC66_SOYBN;sp|K7LC65|DAT1C_SOYBN	tr|K7LC66|K7LC66_SOYBN;sp|K7LC65|DAT1C_SOYBN	tr|K7LC66|K7LC66_SOYBN O-acyltransferase OS=Glycine max OX=3847 GN=GLYMA_09G065300 PE=3 SV=1;sp|K7LC65|DAT1C_SOYBN Diacylglycerol O-acyltransferase 1C OS=Glycine max OX=3847 GN=DGAT1C PE=2 SV=1	4	10.2	58.218	0	42.772	13519	11354	6872	13659	9913.5	8518.4	5820.1	4680.3	3126.7	4975.5	4575	4427.1	39186	32302	21463	45677	32391	32021	7
sp|O04104|URIC2_SOYBN	sp|O04104|URIC2_SOYBN	sp|O04104|URIC2_SOYBN Uricase-2 isozyme 2 OS=Glycine max OX=3847 PE=1 SV=1	1	55	35.137	0	23.035	7089.3	4300.2	3536.7	4668.7	2542.1	3256.7	40563	22652	19509	26282	14146	22526	12719	6458.9	5359.4	4464.8	2086.4	2483.5	24
tr|A0A0R0FEX5|A0A0R0FEX5_SOYBN;sp|O04132|SRC1_SOYBN	tr|A0A0R0FEX5|A0A0R0FEX5_SOYBN;sp|O04132|SRC1_SOYBN	tr|A0A0R0FEX5|A0A0R0FEX5_SOYBN Uncharacterized protein OS=Glycine max OX=3847 GN=547450 PE=4 SV=1;sp|O04132|SRC1_SOYBN Protein SRC1 OS=Glycine max OX=3847 GN=SRC1 PE=2 SV=1	1	22.2	10.192	0.0069568	2.0326	63425	27151	11286	69430	28770	32794	0	0	0	0	0	0	0	0	0	0	0	0	3
tr|A0A0R0J3D8|A0A0R0J3D8_SOYBN;sp|O22518|RSSA_SOYBN	tr|A0A0R0J3D8|A0A0R0J3D8_SOYBN;sp|O22518|RSSA_SOYBN	tr|A0A0R0J3D8|A0A0R0J3D8_SOYBN 40S ribosomal protein SA OS=Glycine max OX=3847 GN=548014 PE=3 SV=1;sp|O22518|RSSA_SOYBN 40S ribosomal protein SA OS=Glycine max OX=3847 PE=2 SV=1	1	45	30.886	0	25.5	9502.9	6717.2	5646.8	7801	6580	8309.2	15504	9093.6	5842.5	13762	7118.9	9907.8	10716	5653.9	3819.6	7445.2	5244	7158.7	12
sp|O48560|CATA3_SOYBN	sp|O48560|CATA3_SOYBN	sp|O48560|CATA3_SOYBN Catalase-3 OS=Glycine max OX=3847 GN=CAT3 PE=2 SV=1	1	42.1	56.91	0	16.711	25401	16465	16892	22216	12878	17732	14560	13376	8396.9	11995	7991.2	10543	15874	13868	9898.8	15905	9071.4	13631	10
tr|I1K7D2|I1K7D2_SOYBN;tr|B0M1A4|B0M1A4_SOYBN;sp|O48561|CATA4_SOYBN;tr|I1JSV3|I1JSV3_SOYBN;tr|A0A0R0JAG1|A0A0R0JAG1_SOYBN;tr|I1K7D3|I1K7D3_SOYBN;tr|I1K7D4|I1K7D4_SOYBN	tr|I1K7D2|I1K7D2_SOYBN;tr|B0M1A4|B0M1A4_SOYBN;sp|O48561|CATA4_SOYBN;tr|I1JSV3|I1JSV3_SOYBN;tr|A0A0R0JAG1|A0A0R0JAG1_SOYBN;tr|I1K7D3|I1K7D3_SOYBN;tr|I1K7D4|I1K7D4_SOYBN	tr|I1K7D2|I1K7D2_SOYBN Catalase OS=Glycine max OX=3847 GN=100037448 PE=3 SV=1;tr|B0M1A4|B0M1A4_SOYBN Catalase OS=Glycine max OX=3847 GN=100037448 PE=2 SV=1;sp|O48561|CATA4_SOYBN Catalase-4 OS=Glycine max OX=3847 GN=CAT4 PE=2 SV=1;tr|I1JSV3|I1JSV3_SOYBN Cat	6	40.6	54.895	0	146.6	243730	109590	190130	259560	149880	261190	266520	123830	209360	303690	167990	301460	151770	85068	126610	172260	104690	172640	54
tr|A0A0R4J4E0|A0A0R4J4E0_SOYBN;sp|O48921|C97B2_SOYBN;tr|I1JAF2|I1JAF2_SOYBN	tr|A0A0R4J4E0|A0A0R4J4E0_SOYBN;sp|O48921|C97B2_SOYBN;tr|I1JAF2|I1JAF2_SOYBN	tr|A0A0R4J4E0|A0A0R4J4E0_SOYBN Uncharacterized protein OS=Glycine max OX=3847 GN=GLYMA_11G016200 PE=3 SV=1;sp|O48921|C97B2_SOYBN Cytochrome P450 97B2, chloroplastic OS=Glycine max OX=3847 GN=CYP97B2 PE=2 SV=1;tr|I1JAF2|I1JAF2_SOYBN Uncharacterized protein	6	12.5	64.726	0	11.706	7737.6	3003.4	2749	8210.1	4267.8	3324.3	27567	14870	12296	26289	15579	15570	7658.2	4913.8	4996.6	7998.9	5765.7	6010.5	16
sp|O48922|C98A2_SOYBN;tr|K7LEQ6|K7LEQ6_SOYBN;tr|I1KIV1|I1KIV1_SOYBN	sp|O48922|C98A2_SOYBN	sp|O48922|C98A2_SOYBN Cytochrome P450 98A2 OS=Glycine max OX=3847 GN=CYP98A2 PE=2 SV=1	4	8.6	57.674	0	5.725	0	0	0	0	0	0	8736.7	8528.7	9160	11336	9542.1	9974.2	0	0	0	0	0	0	7
sp|O48923|C71DA_SOYBN;tr|K7L7F4|K7L7F4_SOYBN;tr|A0A0R0J3V7|A0A0R0J3V7_SOYBN;tr|A0A0R0IE90|A0A0R0IE90_SOYBN	sp|O48923|C71DA_SOYBN;tr|K7L7F4|K7L7F4_SOYBN	sp|O48923|C71DA_SOYBN Cytochrome P450 71D10 OS=Glycine max OX=3847 GN=CYP71D10 PE=2 SV=1;tr|K7L7F4|K7L7F4_SOYBN Uncharacterized protein OS=Glycine max OX=3847 GN=GLYMA_08G182100 PE=3 SV=1	10	21.8	58.462	0	25.113	112460	103650	88100	119910	95057	125220	43450	38724	35631	48638	37892	45383	79366	93001	81721	89207	83544	102060	53
sp|O49227|DHBK_SOYBN	sp|O49227|DHBK_SOYBN	sp|O49227|DHBK_SOYBN Putative 3,4-dihydroxy-2-butanone kinase (Fragment) OS=Glycine max OX=3847 GN=DHBK PE=2 SV=1	1	50	8.1771	0	5.4863	0	0	0	0	0	0	0	0	0	0	0	0	4419.9	3540.7	4286	5683.9	3989.6	4711.4	4
sp|O49859|C82A4_SOYBN;tr|I1J7R1|I1J7R1_SOYBN	sp|O49859|C82A4_SOYBN;tr|I1J7R1|I1J7R1_SOYBN	sp|O49859|C82A4_SOYBN Cytochrome P450 82A4 OS=Glycine max OX=3847 GN=CYP82A4 PE=2 SV=1;tr|I1J7R1|I1J7R1_SOYBN Uncharacterized protein OS=Glycine max OX=3847 GN=GLYMA_01G135200 PE=3 SV=1	1	1.5	58.526	0.0019209	2.6715	254360	132830	94791	182810	107450	113790	195260	118670	100890	173740	114800	129000	353400	195950	148010	285230	171560	175220	20
tr|K7MLC8|K7MLC8_SOYBN;tr|K7N0L7|K7N0L7_SOYBN;tr|A0A0R0J8V1|A0A0R0J8V1_SOYBN;tr|A0A0R0EFN4|A0A0R0EFN4_SOYBN;tr|I1N0C7|I1N0C7_SOYBN;sp|O81971|C71D9_SOYBN;tr|A0A0R0IE93|A0A0R0IE93_SOYBN;tr|I1ND10|I1ND10_SOYBN;tr|A0A0R0J4I6|A0A0R0J4I6_SOYBN;tr|I1KYH8|I1KYH8_SOYBN;tr|I1ND11|I1ND11_SOYBN	tr|K7MLC8|K7MLC8_SOYBN;tr|K7N0L7|K7N0L7_SOYBN;tr|A0A0R0J8V1|A0A0R0J8V1_SOYBN;tr|A0A0R0EFN4|A0A0R0EFN4_SOYBN;tr|I1N0C7|I1N0C7_SOYBN;sp|O81971|C71D9_SOYBN;tr|A0A0R0IE93|A0A0R0IE93_SOYBN;tr|I1ND10|I1ND10_SOYBN;tr|A0A0R0J4I6|A0A0R0J4I6_SOYBN;tr|I1KYH8|I1KYH8_SOYBN;tr|I1ND11|I1ND11_SOYBN	tr|K7MLC8|K7MLC8_SOYBN Uncharacterized protein OS=Glycine max OX=3847 GN=GLYMA_17G125200 PE=4 SV=1;tr|K7N0L7|K7N0L7_SOYBN Uncharacterized protein OS=Glycine max OX=3847 GN=GLYMA_20G006700 PE=3 SV=1;tr|A0A0R0J8V1|A0A0R0J8V1_SOYBN Uncharacterized protein OS=	1	5.4	23.642	0.0019179	2.6562	713.56	466.03	800.5	1045.8	821.7	996.85	0	0	0	0	0	0	0	0	0	0	0	0	6
sp|O82560|GLNA2_SOYBN;tr|A0A0R0GFV1|A0A0R0GFV1_SOYBN;tr|K7MCA5|K7MCA5_SOYBN	sp|O82560|GLNA2_SOYBN;tr|A0A0R0GFV1|A0A0R0GFV1_SOYBN	sp|O82560|GLNA2_SOYBN Glutamine synthetase cytosolic isozyme 2 OS=Glycine max OX=3847 PE=1 SV=1;tr|A0A0R0GFV1|A0A0R0GFV1_SOYBN Glutamine synthetase OS=Glycine max OX=3847 GN=547798 PE=3 SV=1	4	41.3	39.208	0	163.85	172020	111340	93725	179300	120710	118350	93798	51111	43502	88416	54441	53895	118280	127630	192420	114350	113130	212220	43
sp|P01070|ITRA_SOYBN;tr|Q39898|Q39898_SOYBN;tr|I1KYW9|I1KYW9_SOYBN;tr|A0A0R0IWE9|A0A0R0IWE9_SOYBN	sp|P01070|ITRA_SOYBN;tr|Q39898|Q39898_SOYBN	sp|P01070|ITRA_SOYBN Trypsin inhibitor A OS=Glycine max OX=3847 GN=KTI3 PE=1 SV=2;tr|Q39898|Q39898_SOYBN Kunitz trypsin inhibitor OS=Glycine max OX=3847 GN=Ti-a PE=2 SV=1	5	47.7	24.005	0	61.352	713610	318400	65088	92456	71844	93742	1201000	423410	141510	160230	129370	181550	678300	321820	88620	136310	98648	129620	69
sp|P01071|ITRB_SOYBN	sp|P01071|ITRB_SOYBN	sp|P01071|ITRB_SOYBN Trypsin inhibitor B OS=Glycine max OX=3847 PE=1 SV=1	9	58	20.04	0	323.31	4680600	6271200	5970700	4968800	4866900	5869000	5905500	7658500	7663700	6289100	6145900	7487200	5181900	6519400	6671100	5573600	5437100	6563000	1218
sp|P02580|ACT3_SOYBN	sp|P02580|ACT3_SOYBN	sp|P02580|ACT3_SOYBN Actin-3 OS=Glycine max OX=3847 GN=SAC3 PE=3 SV=2	0	41.2	41.275	1	-2	0	0	0	0	0	0	0	0	0	0	0	0	0	0	0	0	0	0	0	+
sp|P02957|PSBA_SOYBN;tr|A0A0R0GHN3|A0A0R0GHN3_SOYBN;tr|A0A0R0HV99|A0A0R0HV99_SOYBN	sp|P02957|PSBA_SOYBN;tr|A0A0R0GHN3|A0A0R0GHN3_SOYBN	sp|P02957|PSBA_SOYBN Photosystem II protein D1 OS=Glycine max OX=3847 GN=psbA PE=3 SV=3;tr|A0A0R0GHN3|A0A0R0GHN3_SOYBN Uncharacterized protein (Fragment) OS=Glycine max OX=3847 GN=GLYMA_13G028200 PE=4 SV=1	8	24.4	38.948	0	183.14	491010	317040	177150	519440	312110	274480	582070	366790	222390	595150	369310	328660	554090	346210	204130	544680	332230	302870	143
sp|P04347|GLYG5_SOYBN	sp|P04347|GLYG5_SOYBN	sp|P04347|GLYG5_SOYBN Glycinin OS=Glycine max OX=3847 PE=1 SV=1	1	43	57.955	0.0012124	3.1513	18150	22896	22257	22788	20103	27495	88464	88544	74429	115180	86887	90142	10476	13314	14651	13093	11319	17958	20
sp|P04405|GLYG2_SOYBN	sp|P04405|GLYG2_SOYBN	sp|P04405|GLYG2_SOYBN Glycinin G2 OS=Glycine max OX=3847 GN=Gy2 PE=1 SV=2	1	47.8	54.39	0	160.69	237250	335990	328800	250830	290970	386950	323150	461790	472220	357720	399100	532220	371760	507560	458460	379440	400290	504130	153
sp|P04670|URIC1_SOYBN	sp|P04670|URIC1_SOYBN	sp|P04670|URIC1_SOYBN Uricase-2 isozyme 1 OS=Glycine max OX=3847 PE=1 SV=2	0	70.9	35.138	0.0014056	3.0985	26423	16644	15135	27399	16844	15359	39855	24515	14077	39283	19259	19926	60352	35918	26686	48818	29708	31418	7
sp|P04776|GLYG1_SOYBN	sp|P04776|GLYG1_SOYBN	sp|P04776|GLYG1_SOYBN Glycinin G1 OS=Glycine max OX=3847 GN=GY1 PE=1 SV=2	14	68.3	55.706	0	323.31	4889600	7769600	7409800	5308200	6601200	8719300	5016600	7717200	7426800	5383300	6514800	8560700	5333500	8198500	7762700	5745700	6972300	9131100	1461
sp|P05046|LEC_SOYBN	sp|P05046|LEC_SOYBN	sp|P05046|LEC_SOYBN Lectin OS=Glycine max OX=3847 GN=LE1 PE=1 SV=1	13	57.2	30.928	0	323.31	4750800	7491200	7425600	5754800	5793800	7746100	4545800	7170000	7355500	5518100	5563000	7460000	4353900	6774300	6559700	5200900	5137500	6637700	1303
sp|P05478|HSP16_SOYBN;tr|A0A0R4J4X6|A0A0R4J4X6_SOYBN;tr|A0A0R4J3Q7|A0A0R4J3Q7_SOYBN;tr|A0A0R0GZI4|A0A0R0GZI4_SOYBN;tr|A0A0R4J3Q9|A0A0R4J3Q9_SOYBN;tr|C6T5U3|C6T5U3_SOYBN;tr|C6T2N6|C6T2N6_SOYBN;sp|P02519|HSP11_SOYBN;tr|C6SXG1|C6SXG1_SOYBN;sp|P04794|HSP14_SOYBN;tr|A0A0R4J3J4|A0A0R4J3J4_SOYBN;tr|A0A0R0J5K1|A0A0R0J5K1_SOYBN;sp|P04793|HSP13_SOYBN;tr|A0A0R0GPZ3|A0A0R0GPZ3_SOYBN;sp|P04795|HSP15_SOYBN;tr|…	sp|P05478|HSP16_SOYBN;tr|A0A0R4J4X6|A0A0R4J4X6_SOYBN;tr|A0A0R4J3Q7|A0A0R4J3Q7_SOYBN;tr|A0A0R0GZI4|A0A0R0GZI4_SOYBN	sp|P05478|HSP16_SOYBN 18.5 kDa class I heat shock protein OS=Glycine max OX=3847 GN=HSP18.5-C PE=3 SV=1;tr|A0A0R4J4X6|A0A0R4J4X6_SOYBN Uncharacterized protein OS=Glycine max OX=3847 GN=GLYMA_13G176300 PE=3 SV=1;tr|A0A0R4J3Q7|A0A0R4J3Q7_SOYBN Uncharacterize	5	43.5	18.503	0	39.398	279550	369640	414820	359600	340280	473910	230290	300040	327950	289300	275450	383910	226780	339670	387370	297650	311310	437020	86
sp|P07134|RR12_SOYBN;tr|A0A0R0I4C0|A0A0R0I4C0_SOYBN	sp|P07134|RR12_SOYBN;tr|A0A0R0I4C0|A0A0R0I4C0_SOYBN	sp|P07134|RR12_SOYBN 30S ribosomal protein S12, chloroplastic OS=Glycine max OX=3847 GN=rps12-A PE=3 SV=2;tr|A0A0R0I4C0|A0A0R0I4C0_SOYBN Uncharacterized protein OS=Glycine max OX=3847 GN=GLYMA_09G058100 PE=4 SV=1	2	13	13.754	0	6.0102	52638	42202	30433	62823	41466	43264	83362	62692	50040	95743	62056	66676	57095	45781	30865	69533	46582	43852	6
sp|P11828|GLYG3_SOYBN;tr|A0A0R0EZ76|A0A0R0EZ76_SOYBN;tr|A0A0R0EZQ5|A0A0R0EZQ5_SOYBN	sp|P11828|GLYG3_SOYBN;tr|A0A0R0EZ76|A0A0R0EZ76_SOYBN	sp|P11828|GLYG3_SOYBN Glycinin G3 OS=Glycine max OX=3847 GN=GY3 PE=3 SV=1;tr|A0A0R0EZ76|A0A0R0EZ76_SOYBN Uncharacterized protein (Fragment) OS=Glycine max OX=3847 GN=GLYMA_19G1649002 PE=3 SV=1	12	47.4	54.241	0	306.2	178650	157880	156480	575230	1003400	1381200	265320	230080	240700	765570	1261400	1753900	186940	153400	156010	564010	924860	1328700	225
tr|I1KPA1|I1KPA1_SOYBN;sp|P12459|TBB1_SOYBN;tr|A0A0R0JYY8|A0A0R0JYY8_SOYBN	tr|I1KPA1|I1KPA1_SOYBN;sp|P12459|TBB1_SOYBN;tr|A0A0R0JYY8|A0A0R0JYY8_SOYBN	tr|I1KPA1|I1KPA1_SOYBN Tubulin beta chain OS=Glycine max OX=3847 GN=100776983 PE=3 SV=1;sp|P12459|TBB1_SOYBN Tubulin beta-1 chain OS=Glycine max OX=3847 GN=TUBB1 PE=3 SV=1;tr|A0A0R0JYY8|A0A0R0JYY8_SOYBN Tubulin beta chain OS=Glycine max OX=3847 GN=10079765	2	20	50.007	0.00021584	3.8277	12937	6796.9	9243	11595	7454.9	12431	43440	22123	36874	35529	28089	47469	37293	23826	31491	34013	25545	41838	7
sp|P13708|SUS_SOYBN;tr|K7LZ41|K7LZ41_SOYBN	sp|P13708|SUS_SOYBN;tr|K7LZ41|K7LZ41_SOYBN	sp|P13708|SUS_SOYBN Sucrose synthase OS=Glycine max OX=3847 GN=SS PE=1 SV=2;tr|K7LZ41|K7LZ41_SOYBN Sucrose synthase OS=Glycine max OX=3847 GN=547508 PE=3 SV=1	4	59.4	92.242	0	79.245	552870	293710	183730	539550	276440	243060	670690	385230	253960	660260	354500	350010	694950	419170	288000	691220	389250	361200	121
sp|P13917|7SB1_SOYBN	sp|P13917|7SB1_SOYBN	sp|P13917|7SB1_SOYBN Basic 7S globulin OS=Glycine max OX=3847 GN=BG PE=1 SV=2	10	60.2	46.393	0	323.31	983170	2792500	4633000	1016300	1879000	4167800	1119000	3350900	5883500	1163500	2338500	5201200	880890	2543100	4455300	926920	1721700	3970800	944
sp|P15490|VSPA_SOYBN;sp|P10742|S25K_SOYBN;tr|K7KZ11|K7KZ11_SOYBN	sp|P15490|VSPA_SOYBN;sp|P10742|S25K_SOYBN;tr|K7KZ11|K7KZ11_SOYBN	sp|P15490|VSPA_SOYBN Stem 28 kDa glycoprotein OS=Glycine max OX=3847 GN=VSPA PE=2 SV=1;sp|P10742|S25K_SOYBN Stem 31 kDa glycoprotein (Fragment) OS=Glycine max OX=3847 GN=VSP25 PE=2 SV=2;tr|K7KZ11|K7KZ11_SOYBN Uncharacterized protein OS=Glycine max OX=3847	11	42.9	29.065	0	46.264	72624	43331	36648	85903	51983	57061	102190	55665	47611	125750	71091	76197	203730	113090	100180	246050	138410	157570	56
tr|I1MU00|I1MU00_SOYBN;sp|P17093|RS11_SOYBN;tr|A0A0R0GPK2|A0A0R0GPK2_SOYBN;tr|I1LZW2|I1LZW2_SOYBN;tr|K7K318|K7K318_SOYBN	tr|I1MU00|I1MU00_SOYBN;sp|P17093|RS11_SOYBN;tr|A0A0R0GPK2|A0A0R0GPK2_SOYBN;tr|I1LZW2|I1LZW2_SOYBN;tr|K7K318|K7K318_SOYBN	tr|I1MU00|I1MU00_SOYBN Uncharacterized protein OS=Glycine max OX=3847 GN=100784140 PE=3 SV=1;sp|P17093|RS11_SOYBN 40S ribosomal protein S11 OS=Glycine max OX=3847 GN=RPS11 PE=2 SV=2;tr|A0A0R0GPK2|A0A0R0GPK2_SOYBN Uncharacterized protein OS=Glycine max OX=3	2	44	17.819	0	45.786	755340	355060	144350	767630	373510	224490	913590	441520	180390	948030	456200	270520	799640	408240	221510	837890	434080	307720	112
tr|A0A0R0ELE0|A0A0R0ELE0_SOYBN;sp|P17817|P5CR_SOYBN;tr|K7KEQ2|K7KEQ2_SOYBN	tr|A0A0R0ELE0|A0A0R0ELE0_SOYBN;sp|P17817|P5CR_SOYBN;tr|K7KEQ2|K7KEQ2_SOYBN	tr|A0A0R0ELE0|A0A0R0ELE0_SOYBN Pyrroline-5-carboxylate reductase OS=Glycine max OX=3847 GN=GLYMA_19G131500 PE=3 SV=1;sp|P17817|P5CR_SOYBN Pyrroline-5-carboxylate reductase OS=Glycine max OX=3847 PE=2 SV=1;tr|K7KEQ2|K7KEQ2_SOYBN Pyrroline-5-carboxylate redu	7	28.1	28.562	0	72.83	88740	61575	47879	79563	52181	54383	150230	111980	95989	151670	103060	109210	153480	119990	93849	144860	91923	104510	34
tr|K7LI06|K7LI06_SOYBN;sp|Q2PMM3|RK2B_SOYBN;sp|P18663|RK2A_SOYBN	tr|K7LI06|K7LI06_SOYBN;sp|Q2PMM3|RK2B_SOYBN;sp|P18663|RK2A_SOYBN	tr|K7LI06|K7LI06_SOYBN Uncharacterized protein OS=Glycine max OX=3847 GN=GLYMA_10G078900 PE=4 SV=1;sp|Q2PMM3|RK2B_SOYBN 50S ribosomal protein L2-B, chloroplastic OS=Glycine max OX=3847 GN=rpl2-B PE=3 SV=1;sp|P18663|RK2A_SOYBN 50S ribosomal protein L2-A, ch	2	26	11.753	0	5.1265	0	0	0	0	0	0	0	0	0	0	0	0	0	0	0	0	0	0	2
sp|P19594|2SS_SOYBN	sp|P19594|2SS_SOYBN	sp|P19594|2SS_SOYBN 2S albumin OS=Glycine max OX=3847 PE=1 SV=2	5	34.2	18.46	0	19.765	24439	47519	41505	42590	50582	66085	68104	86023	59004	92651	85963	96605	43837	73409	51316	64549	64394	75284	20
tr|A0A0R0IWL2|A0A0R0IWL2_SOYBN;sp|P22177|PCNA_SOYBN;tr|C6TGY7|C6TGY7_SOYBN	tr|A0A0R0IWL2|A0A0R0IWL2_SOYBN;sp|P22177|PCNA_SOYBN;tr|C6TGY7|C6TGY7_SOYBN	tr|A0A0R0IWL2|A0A0R0IWL2_SOYBN Proliferating cell nuclear antigen OS=Glycine max OX=3847 GN=548079 PE=3 SV=1;sp|P22177|PCNA_SOYBN Proliferating cell nuclear antigen (Fragment) OS=Glycine max OX=3847 PE=2 SV=1;tr|C6TGY7|C6TGY7_SOYBN Proliferating cell nucle	1	12.8	22.48	0.00022831	4.3864	0	0	0	0	0	0	9195.6	5232.1	6539.1	9797.4	6337.6	7640.9	0	0	0	0	0	0	3
sp|P24095|LOXX_SOYBN;tr|A0A0R0IXU0|A0A0R0IXU0_SOYBN	sp|P24095|LOXX_SOYBN;tr|A0A0R0IXU0|A0A0R0IXU0_SOYBN	sp|P24095|LOXX_SOYBN Seed linoleate 9S-lipoxygenase OS=Glycine max OX=3847 GN=LOX1.4 PE=1 SV=1;tr|A0A0R0IXU0|A0A0R0IXU0_SOYBN Lipoxygenase OS=Glycine max OX=3847 GN=547835 PE=3 SV=1	26	49.1	96.816	0	149.78	732880	452030	390560	1385900	681820	618140	791610	518120	460160	1715500	855060	733220	538270	366700	321080	1070200	533620	486520	222
tr|C6SWW4|C6SWW4_SOYBN;sp|P25272|KTI1_SOYBN	tr|C6SWW4|C6SWW4_SOYBN;sp|P25272|KTI1_SOYBN	tr|C6SWW4|C6SWW4_SOYBN Uncharacterized protein OS=Glycine max OX=3847 GN=100305855 PE=2 SV=1;sp|P25272|KTI1_SOYBN Kunitz-type trypsin inhibitor KTI1 OS=Glycine max OX=3847 GN=KTI1 PE=2 SV=1	6	39.9	22.447	0	101.92	368800	715670	569060	577140	641550	673350	512470	849240	687610	726170	794820	805800	500550	864720	709060	749860	784910	839310	205
sp|P25273|KTI2_SOYBN	sp|P25273|KTI2_SOYBN	sp|P25273|KTI2_SOYBN Kunitz-type trypsin inhibitor KTI2 OS=Glycine max OX=3847 GN=KTI2 PE=2 SV=1	1	10.3	22.8	0	9.2919	0	0	0	0	0	0	0	0	0	0	0	0	0	0	0	0	0	0	10
tr|A0A0R4J384|A0A0R4J384_SOYBN;tr|A0A0R0FER5|A0A0R0FER5_SOYBN;sp|P25698|EF1A_SOYBN	tr|A0A0R4J384|A0A0R4J384_SOYBN;tr|A0A0R0FER5|A0A0R0FER5_SOYBN;sp|P25698|EF1A_SOYBN	tr|A0A0R4J384|A0A0R4J384_SOYBN Elongation factor 1-alpha OS=Glycine max OX=3847 GN=GLYMA_05G089000 PE=3 SV=1;tr|A0A0R0FER5|A0A0R0FER5_SOYBN Elongation factor 1-alpha OS=Glycine max OX=3847 GN=100499630 PE=3 SV=1;sp|P25698|EF1A_SOYBN Elongation factor 1-alp	4	47.7	49.356	0	29.891	794270	559440	434480	609610	334440	379480	953410	689370	562850	740320	427310	504530	1250000	904730	708870	978680	579960	669630	121
sp|P25974|GLCB_SOYBN	sp|P25974|GLCB_SOYBN	sp|P25974|GLCB_SOYBN Beta-conglycinin, beta chain OS=Glycine max OX=3847 GN=CG-4 PE=1 SV=1	2	43.1	50.551	0	72.97	62589	192830	280250	54311	65155	60155	100200	251190	341120	84348	82242	81625	65500	172540	229100	62968	56922	56268	34
sp|P26413|HSP70_SOYBN	sp|P26413|HSP70_SOYBN	sp|P26413|HSP70_SOYBN Heat shock 70 kDa protein OS=Glycine max OX=3847 GN=HSP70 PE=3 SV=1	1	50.5	70.879	0	40.125	1118	787.9	1350.6	1706.1	1203.7	1222	68751	60895	62767	70181	48558	65631	4923.8	4190.7	3765.7	5735.2	4195.9	4379	10
tr|I1JSU3|I1JSU3_SOYBN;sp|P26585|HMGL_SOYBN;tr|I1K7C2|I1K7C2_SOYBN;tr|I1K7C0|I1K7C0_SOYBN;tr|I1JSU0|I1JSU0_SOYBN;tr|A0A0R0KC59|A0A0R0KC59_SOYBN;tr|I1JSU4|I1JSU4_SOYBN	tr|I1JSU3|I1JSU3_SOYBN;sp|P26585|HMGL_SOYBN;tr|I1K7C2|I1K7C2_SOYBN;tr|I1K7C0|I1K7C0_SOYBN;tr|I1JSU0|I1JSU0_SOYBN;tr|A0A0R0KC59|A0A0R0KC59_SOYBN;tr|I1JSU4|I1JSU4_SOYBN	tr|I1JSU3|I1JSU3_SOYBN Uncharacterized protein OS=Glycine max OX=3847 GN=GLYMA_04G016800 PE=4 SV=1;sp|P26585|HMGL_SOYBN HMG1/2-like protein OS=Glycine max OX=3847 PE=2 SV=1;tr|I1K7C2|I1K7C2_SOYBN Uncharacterized protein OS=Glycine max OX=3847 GN=547975 PE=	4	28.3	16.701	0	10.346	63928	45812	32675	72291	51751	49974	86207	66407	41840	89538	65297	64759	51439	37192	31471	55634	40341	35909	14
tr|A0A0R0GIG5|A0A0R0GIG5_SOYBN;sp|P26690|6DCS_SOYBN;tr|I1JJS4|I1JJS4_SOYBN	tr|A0A0R0GIG5|A0A0R0GIG5_SOYBN;sp|P26690|6DCS_SOYBN;tr|I1JJS4|I1JJS4_SOYBN	tr|A0A0R0GIG5|A0A0R0GIG5_SOYBN Uncharacterized protein OS=Glycine max OX=3847 GN=GLYMA_14G005700 PE=4 SV=1;sp|P26690|6DCS_SOYBN NAD(P)H-dependent 6-deoxychalcone synthase OS=Glycine max OX=3847 PE=1 SV=1;tr|I1JJS4|I1JJS4_SOYBN Uncharacterized protein OS=G	4	13.3	33.84	0	5.6578	0	0	0	0	0	0	0	0	0	0	0	0	9045.1	3867.3	9962.7	6575.6	6255.4	10707	4
sp|P26987|SAM22_SOYBN;tr|I1KMV1|I1KMV1_SOYBN;tr|I1KMV0|I1KMV0_SOYBN	sp|P26987|SAM22_SOYBN;tr|I1KMV1|I1KMV1_SOYBN;tr|I1KMV0|I1KMV0_SOYBN	sp|P26987|SAM22_SOYBN Stress-induced protein SAM22 OS=Glycine max OX=3847 PE=1 SV=1;tr|I1KMV1|I1KMV1_SOYBN Uncharacterized protein OS=Glycine max OX=3847 GN=547915 PE=3 SV=1;tr|I1KMV0|I1KMV0_SOYBN Uncharacterized protein OS=Glycine max OX=3847 GN=547915 PE	3	69	16.772	0	7.7655	10755	911.11	1163.3	7536.1	6496.3	1475.3	43513	15097	14018	38549	34084	15505	32912	9467	12770	26086	19969	11583	13
sp|P27066|RBL_SOYBN;tr|A0A0R0H8T4|A0A0R0H8T4_SOYBN	sp|P27066|RBL_SOYBN	sp|P27066|RBL_SOYBN Ribulose bisphosphate carboxylase large chain OS=Glycine max OX=3847 GN=rbcL PE=1 SV=3	31	59.8	52.609	0	323.31	5159400	3575400	2585400	5756300	3537300	3685300	6163600	4209700	3150600	7066200	4351600	4539600	5926800	4147000	3025800	6508700	4081700	4300800	1015
sp|P28551|TBB3_SOYBN;tr|I1MG61|I1MG61_SOYBN;tr|I1L0G9|I1L0G9_SOYBN;tr|I1K2Y0|I1K2Y0_SOYBN;tr|I1KRC0|I1KRC0_SOYBN	sp|P28551|TBB3_SOYBN;tr|I1MG61|I1MG61_SOYBN;tr|I1L0G9|I1L0G9_SOYBN;tr|I1K2Y0|I1K2Y0_SOYBN;tr|I1KRC0|I1KRC0_SOYBN	sp|P28551|TBB3_SOYBN Tubulin beta chain (Fragment) OS=Glycine max OX=3847 GN=TUBB PE=2 SV=2;tr|I1MG61|I1MG61_SOYBN Tubulin beta chain OS=Glycine max OX=3847 GN=547917 PE=3 SV=1;tr|I1L0G9|I1L0G9_SOYBN Tubulin beta chain OS=Glycine max OX=3847 GN=100818878 P	1	34.8	45.751	0	5.9952	13390	8768.1	12535	12433	9091.6	13461	22537	15730	21466	21635	18766	25785	34913	23196	31713	35193	26521	29486	13
sp|P28583|CDPK_SOYBN;tr|Q84P28|Q84P28_SOYBN;tr|K7N432|K7N432_SOYBN;tr|A0A0R0I3Z2|A0A0R0I3Z2_SOYBN;tr|A0A0R0HX14|A0A0R0HX14_SOYBN;tr|I1LD80|I1LD80_SOYBN	sp|P28583|CDPK_SOYBN	sp|P28583|CDPK_SOYBN Calcium-dependent protein kinase SK5 OS=Glycine max OX=3847 PE=1 SV=1	4	40.9	57.168	0	57.052	292900	185880	155110	266850	165330	196250	270110	166910	137530	253370	148510	172380	235130	132200	126760	218780	127220	153370	76
sp|P28759|SODF_SOYBN;tr|I1JDK0|I1JDK0_SOYBN;tr|A0A0R0L390|A0A0R0L390_SOYBN;tr|I1JDJ9|I1JDJ9_SOYBN;tr|K7K772|K7K772_SOYBN	sp|P28759|SODF_SOYBN	sp|P28759|SODF_SOYBN Superoxide dismutase [Fe], chloroplastic OS=Glycine max OX=3847 GN=SODB PE=2 SV=1	6	48.8	27.841	0	150.6	1291300	900330	1016700	917300	662480	809580	1767400	1179300	1322500	1242400	849980	1043900	1409100	1020800	1139700	1087700	770040	943530	202
sp|P29531|OLEO2_SOYBN	sp|P29531|OLEO2_SOYBN	sp|P29531|OLEO2_SOYBN P24 oleosin isoform B OS=Glycine max OX=3847 PE=2 SV=1	1	29.6	23.392	0	5.8625	31525	52656	27868	38431	19042	26013	109010	188050	99011	138750	74986	103440	65608	114210	69674	89548	50886	69721	14
sp|P29756|CATA1_SOYBN	sp|P29756|CATA1_SOYBN	sp|P29756|CATA1_SOYBN Catalase-1/2 OS=Glycine max OX=3847 GN=CAT1 PE=2 SV=1	1	43.9	56.846	0	193.54	826390	499290	511360	846210	538260	644250	1021600	611240	651230	1031200	635580	809720	925130	580340	587160	964780	603200	724450	246
sp|P30081|CHS7_SOYBN;tr|I1LG11|I1LG11_SOYBN;tr|Q6X0N0|Q6X0N0_SOYBN;tr|Q6X0M9|Q6X0M9_SOYBN;tr|A0A0R4J3D3|A0A0R4J3D3_SOYBN;sp|P48406|CHS5_SOYBN;sp|P24826|CHS1_SOYBN;sp|P17957|CHS2_SOYBN;tr|A0A0R0IRC1|A0A0R0IRC1_SOYBN;tr|I1JER5|I1JER5_SOYBN;sp|P19168|CHS3_SOYBN;tr|B3F5J6|B3F5J6_SOYBN;tr|I1J6T1|I1J6T1_SOYBN;sp|P30080|CHS6_SOYBN;tr|I1N828|I1N828_SOYBN	sp|P30081|CHS7_SOYBN;tr|I1LG11|I1LG11_SOYBN;tr|Q6X0N0|Q6X0N0_SOYBN;tr|Q6X0M9|Q6X0M9_SOYBN;tr|A0A0R4J3D3|A0A0R4J3D3_SOYBN;sp|P48406|CHS5_SOYBN;sp|P24826|CHS1_SOYBN;sp|P17957|CHS2_SOYBN	sp|P30081|CHS7_SOYBN Chalcone synthase 7 OS=Glycine max OX=3847 GN=CHS7 PE=3 SV=1;tr|I1LG11|I1LG11_SOYBN Uncharacterized protein OS=Glycine max OX=3847 GN=GLYMA_11G011500 PE=3 SV=1;tr|Q6X0N0|Q6X0N0_SOYBN Chalcone synthase CHS4 OS=Glycine max OX=3847 GN=100	2	22.1	42.874	0	58.707	44500	45261	64473	43892	39720	58625	42250	51701	64275	41959	40758	60486	42924	54741	69049	51734	41864	76547	43
sp|P32110|GSTX6_SOYBN;tr|I1KK57|I1KK57_SOYBN;tr|A0A0R0JE00|A0A0R0JE00_SOYBN;tr|K7L1L8|K7L1L8_SOYBN;tr|K7LYT1|K7LYT1_SOYBN;tr|I1N2P4|I1N2P4_SOYBN;tr|K7L1L7|K7L1L7_SOYBN;tr|I1KK68|I1KK68_SOYBN;tr|I1KK59|I1KK59_SOYBN;tr|I1KK55|I1KK55_SOYBN	sp|P32110|GSTX6_SOYBN;tr|I1KK57|I1KK57_SOYBN;tr|A0A0R0JE00|A0A0R0JE00_SOYBN	sp|P32110|GSTX6_SOYBN Probable glutathione S-transferase OS=Glycine max OX=3847 GN=HSP26-A PE=2 SV=1;tr|I1KK57|I1KK57_SOYBN Tau class glutathione S-transferase OS=Glycine max OX=3847 GN=100807613 PE=2 SV=1;tr|A0A0R0JE00|A0A0R0JE00_SOYBN Uncharacterized pro	2	12	26.011	0.0067857	2.0418	249390	1359200	1012000	390650	540330	967530	277910	1467100	1032500	405690	555800	963860	404140	1402900	1115100	494770	605410	1017300	78
sp|P34811|EFGC1_SOYBN	sp|P34811|EFGC1_SOYBN	sp|P34811|EFGC1_SOYBN Elongation factor G-1, chloroplastic OS=Glycine max OX=3847 GN=fusA1 PE=3 SV=2	3	21.6	86.899	0	45.575	33690	15292	17333	32945	15548	23103	127660	64763	67911	124590	74361	94155	54014	36009	38232	59570	38059	48236	34
tr|A0A0R0G797|A0A0R0G797_SOYBN;sp|P35055|HEM6_SOYBN;tr|I1M654|I1M654_SOYBN	tr|A0A0R0G797|A0A0R0G797_SOYBN;sp|P35055|HEM6_SOYBN;tr|I1M654|I1M654_SOYBN	tr|A0A0R0G797|A0A0R0G797_SOYBN Uncharacterized protein OS=Glycine max OX=3847 GN=100818277 PE=4 SV=1;sp|P35055|HEM6_SOYBN Oxygen-dependent coproporphyrinogen-III oxidase, chloroplastic OS=Glycine max OX=3847 GN=CPX PE=2 SV=1;tr|I1M654|I1M654_SOYBN Uncharac	17	45.5	43.221	0	142.31	538720	354490	279030	510540	302710	337330	581850	378890	325730	568090	361300	393720	686060	480490	428520	660750	427010	503040	136
tr|I1LH25|I1LH25_SOYBN;sp|P37228|MDHG_SOYBN;tr|K7K4T0|K7K4T0_SOYBN;tr|A0A0R0J220|A0A0R0J220_SOYBN	tr|I1LH25|I1LH25_SOYBN;sp|P37228|MDHG_SOYBN;tr|K7K4T0|K7K4T0_SOYBN	tr|I1LH25|I1LH25_SOYBN Malate dehydrogenase OS=Glycine max OX=3847 GN=732641 PE=3 SV=1;sp|P37228|MDHG_SOYBN Malate dehydrogenase, glyoxysomal OS=Glycine max OX=3847 PE=2 SV=2;tr|K7K4T0|K7K4T0_SOYBN Uncharacterized protein OS=Glycine max OX=3847 GN=GLYMA_01	4	20.4	37.398	0	23.266	103690	79631	72981	99625	68283	81067	99701	76487	71689	97738	66558	82904	44095	34179	30616	51119	31448	39561	49
tr|B3TDK7|B3TDK7_SOYBN;sp|P38417|LOX4_SOYBN;tr|A0A0R0GP54|A0A0R0GP54_SOYBN;tr|K7L2F8|K7L2F8_SOYBN	tr|B3TDK7|B3TDK7_SOYBN;sp|P38417|LOX4_SOYBN	tr|B3TDK7|B3TDK7_SOYBN Lipoxygenase OS=Glycine max OX=3847 GN=547836 PE=3 SV=1;sp|P38417|LOX4_SOYBN Linoleate 9S-lipoxygenase-4 OS=Glycine max OX=3847 GN=LOX1.5 PE=1 SV=1	2	42.9	96.462	0.00062709	3.5117	0	0	0	0	0	0	0	0	0	0	0	0	6836.6	3471.9	1956.1	6273.2	3450.1	3214.5	3
tr|I1JV67|I1JV67_SOYBN;sp|P42347|PI3K1_SOYBN;tr|I1K9Q4|I1K9Q4_SOYBN;sp|P42348|PI3K2_SOYBN	tr|I1JV67|I1JV67_SOYBN;sp|P42347|PI3K1_SOYBN	tr|I1JV67|I1JV67_SOYBN Uncharacterized protein OS=Glycine max OX=3847 GN=GLYMA_04G094500 PE=3 SV=1;sp|P42347|PI3K1_SOYBN Phosphatidylinositol 3-kinase, root isoform OS=Glycine max OX=3847 PE=2 SV=1	3	4.9	93.311	0	7.2867	0	0	0	0	0	0	0	0	0	0	0	0	3291.5	3326	2948.2	4256.2	3207.7	3468.1	3
tr|B5U9F5|B5U9F5_SOYBN;sp|P42500|PHYA_SOYBN;tr|A0A0R0HSY5|A0A0R0HSY5_SOYBN	tr|B5U9F5|B5U9F5_SOYBN;sp|P42500|PHYA_SOYBN;tr|A0A0R0HSY5|A0A0R0HSY5_SOYBN	tr|B5U9F5|B5U9F5_SOYBN Phytochrome OS=Glycine max OX=3847 GN=GmphyA1 PE=3 SV=1;sp|P42500|PHYA_SOYBN Phytochrome A OS=Glycine max OX=3847 GN=PHYA PE=2 SV=1;tr|A0A0R0HSY5|A0A0R0HSY5_SOYBN Uncharacterized protein OS=Glycine max OX=3847 GN=547810 PE=4 SV=1	2	2.5	125.2	0.00022391	4.143	0	0	0	0	0	0	0	0	0	0	0	0	0	0	0	0	0	0	3
tr|I1KAC1|I1KAC1_SOYBN;sp|P43210|HEM2_SOYBN;tr|A0A0R0KHB4|A0A0R0KHB4_SOYBN	tr|I1KAC1|I1KAC1_SOYBN;sp|P43210|HEM2_SOYBN;tr|A0A0R0KHB4|A0A0R0KHB4_SOYBN	tr|I1KAC1|I1KAC1_SOYBN Delta-aminolevulinic acid dehydratase OS=Glycine max OX=3847 GN=GLYMA_06G115000 PE=3 SV=1;sp|P43210|HEM2_SOYBN Delta-aminolevulinic acid dehydratase, chloroplastic OS=Glycine max OX=3847 GN=HEMB PE=2 SV=1;tr|A0A0R0KHB4|A0A0R0KHB4_SOY	6	18.8	43.561	0	11.932	15821	15151	19063	17364	17858	22965	5738.5	7260.2	8062.4	6997.3	7194.3	9461.5	19265	18807	19230	23276	19107	23995	16
sp|P45621|GSA_SOYBN;tr|K7M8I7|K7M8I7_SOYBN	sp|P45621|GSA_SOYBN	sp|P45621|GSA_SOYBN Glutamate-1-semialdehyde 2,1-aminomutase, chloroplastic OS=Glycine max OX=3847 GN=GSA1 PE=2 SV=1	4	49.8	49.645	0	224.49	1181200	721510	508370	1344900	791260	761430	1502800	945120	705960	1688400	1035900	1024500	1201300	764930	577700	1372600	823160	834770	259
tr|K7KMT9|K7KMT9_SOYBN;sp|P46280|EFTU2_SOYBN;tr|K7LID1|K7LID1_SOYBN	tr|K7KMT9|K7KMT9_SOYBN;sp|P46280|EFTU2_SOYBN	tr|K7KMT9|K7KMT9_SOYBN Elongation factor Tu OS=Glycine max OX=3847 GN=100791320 PE=3 SV=1;sp|P46280|EFTU2_SOYBN Elongation factor Tu, chloroplastic OS=Glycine max OX=3847 GN=TUFB1 PE=3 SV=1	3	40.1	52.507	0	106.45	354340	284100	307080	357440	252940	344910	904730	748390	829040	904560	670650	912700	540580	467820	479430	571980	422270	534700	202
tr|C6T430|C6T430_SOYBN;sp|P46519|LEA14_SOYBN;tr|C6T1L4|C6T1L4_SOYBN;tr|A0A0R0IJ54|A0A0R0IJ54_SOYBN	tr|C6T430|C6T430_SOYBN;sp|P46519|LEA14_SOYBN;tr|C6T1L4|C6T1L4_SOYBN	tr|C6T430|C6T430_SOYBN Uncharacterized protein OS=Glycine max OX=3847 GN=547837 PE=2 SV=1;sp|P46519|LEA14_SOYBN Desiccation protectant protein Lea14 homolog OS=Glycine max OX=3847 PE=2 SV=1;tr|C6T1L4|C6T1L4_SOYBN Uncharacterized protein OS=Glycine max OX=3	4	40.8	16.48	0	12.972	56038	39091	27062	51450	28522	30742	15463	12721	10251	18049	12573	12059	19353	14938	12161	18507	13372	15657	16
sp|P48513|TF2B_SOYBN;tr|K7MYA4|K7MYA4_SOYBN;tr|I1N8Y6|I1N8Y6_SOYBN;tr|I1JNB0|I1JNB0_SOYBN	sp|P48513|TF2B_SOYBN	sp|P48513|TF2B_SOYBN Transcription initiation factor IIB OS=Glycine max OX=3847 GN=TFIIB1 PE=2 SV=1	1	23	34.229	0	93.356	8979	9555.4	8262.2	9491.5	9739.6	8717.9	15456	15921	13427	16774	15608	19069	5199.3	5307.5	4740.3	6085.1	5610.8	6784.6	15
sp|P48630|FD6E1_SOYBN;tr|I1L2M5|I1L2M5_SOYBN	sp|P48630|FD6E1_SOYBN	sp|P48630|FD6E1_SOYBN Omega-6 fatty acid desaturase, endoplasmic reticulum isozyme 1 OS=Glycine max OX=3847 GN=FAD2-1 PE=2 SV=1	2	20.2	44.662	0	5.2842	1355.1	1206.8	1318.7	2119	1126	1912.3	0	0	0	0	0	0	2245.5	2926.1	1645.2	3082.8	3051.9	2962	10
tr|I1MUX2|I1MUX2_SOYBN;sp|P49045|VPE_SOYBN	tr|I1MUX2|I1MUX2_SOYBN;sp|P49045|VPE_SOYBN	tr|I1MUX2|I1MUX2_SOYBN Uncharacterized protein OS=Glycine max OX=3847 GN=GLYMA_17G137800 PE=4 SV=1;sp|P49045|VPE_SOYBN Vacuolar-processing enzyme OS=Glycine max OX=3847 PE=2 SV=1	3	23.8	55.148	0	52.694	223880	378600	461980	289730	269640	518690	216930	313240	386400	260660	238780	429850	122750	211130	258830	150040	156470	283020	60
sp|P49158|ACCD_SOYBN;tr|K7MDS4|K7MDS4_SOYBN	sp|P49158|ACCD_SOYBN	sp|P49158|ACCD_SOYBN Acetyl-coenzyme A carboxylase carboxyl transferase subunit beta, chloroplastic OS=Glycine max OX=3847 GN=accD PE=2 SV=3	8	22.2	48.993	0	55.923	235030	198350	169180	272060	186360	190330	357630	246650	190950	379820	238180	218440	266080	211110	180620	280490	201920	217160	56
sp|P49161|CYF_SOYBN	sp|P49161|CYF_SOYBN	sp|P49161|CYF_SOYBN Cytochrome f OS=Glycine max OX=3847 GN=petA PE=3 SV=1	8	29.4	35.322	0	58.154	126790	72483	43698	123600	71926	68309	172860	113460	81402	187010	121780	113800	166490	106950	78429	168180	112740	115270	64
sp|P50346|RLA0_SOYBN;tr|I1JI71|I1JI71_SOYBN	sp|P50346|RLA0_SOYBN;tr|I1JI71|I1JI71_SOYBN	sp|P50346|RLA0_SOYBN 60S acidic ribosomal protein P0 OS=Glycine max OX=3847 PE=2 SV=1;tr|I1JI71|I1JI71_SOYBN Uncharacterized protein OS=Glycine max OX=3847 GN=547816 PE=4 SV=1	2	23.1	34.158	0	19.582	15328	11319	11254	13373	9009.7	10904	4467.6	3624.3	3826.3	4878	2806.9	3526.5	12942	10087	8634	11951	7774.6	8726.2	11
sp|P51061|CAPP2_SOYBN;REV__tr|K7MIN3|K7MIN3_SOYBN	sp|P51061|CAPP2_SOYBN	sp|P51061|CAPP2_SOYBN Phosphoenolpyruvate carboxylase OS=Glycine max OX=3847 GN=PPC1 PE=2 SV=1	3	45.1	110.76	0	323.31	1304700	1098900	1271400	1350800	995540	1380300	1668000	1365100	1535800	1709900	1249100	1672300	1607400	1339200	1473600	1661800	1222500	1637100	435
sp|P51820|DRTS_SOYBN;tr|I1K754|I1K754_SOYBN	sp|P51820|DRTS_SOYBN;tr|I1K754|I1K754_SOYBN	sp|P51820|DRTS_SOYBN Bifunctional dihydrofolate reductase-thymidylate synthase OS=Glycine max OX=3847 PE=1 SV=1;tr|I1K754|I1K754_SOYBN Bifunctional dihydrofolate reductase-thymidylate synthase OS=Glycine max OX=3847 GN=547833 PE=3 SV=1	1	13.2	59.745	0.0014025	3.0608	0	0	0	0	0	0	2971.5	1493.6	1474.1	2452.4	1383.6	1898.9	3301.1	2177.2	980.06	3344.8	2687.3	2456.4	3
sp|P54774|CDC48_SOYBN;tr|K7LQC6|K7LQC6_SOYBN;tr|K7LTM9|K7LTM9_SOYBN;tr|A0A0R0EK57|A0A0R0EK57_SOYBN;tr|K7MRG3|K7MRG3_SOYBN	sp|P54774|CDC48_SOYBN;tr|K7LQC6|K7LQC6_SOYBN	sp|P54774|CDC48_SOYBN Cell division cycle protein 48 homolog OS=Glycine max OX=3847 GN=CDC48 PE=2 SV=1;tr|K7LQC6|K7LQC6_SOYBN Uncharacterized protein OS=Glycine max OX=3847 GN=100805946 PE=4 SV=1	0	29.9	89.769	0.00082696	3.3922	840.88	1344.1	1888.2	894.34	845.75	1186.9	0	0	0	0	0	0	35229	25385	13397	29686	19527	14325	3
sp|P62302|RS13_SOYBN;tr|I1K0H2|I1K0H2_SOYBN	sp|P62302|RS13_SOYBN;tr|I1K0H2|I1K0H2_SOYBN	sp|P62302|RS13_SOYBN 40S ribosomal protein S13 OS=Glycine max OX=3847 GN=RPS13 PE=2 SV=1;tr|I1K0H2|I1K0H2_SOYBN Uncharacterized protein OS=Glycine max OX=3847 GN=100790163 PE=3 SV=1	9	60.9	17.14	0	59.001	519000	444980	406500	556640	384220	507630	802740	659030	549350	817690	565790	744510	518090	409250	368400	542140	370530	481020	217
tr|I1MEQ1|I1MEQ1_SOYBN;sp|P93162|CHLI_SOYBN;tr|I1KLS0|I1KLS0_SOYBN;tr|I1M038|I1M038_SOYBN	tr|I1MEQ1|I1MEQ1_SOYBN;sp|P93162|CHLI_SOYBN;tr|I1KLS0|I1KLS0_SOYBN;tr|I1M038|I1M038_SOYBN	tr|I1MEQ1|I1MEQ1_SOYBN Mg-protoporphyrin IX chelatase OS=Glycine max OX=3847 GN=100815274 PE=3 SV=1;sp|P93162|CHLI_SOYBN Magnesium-chelatase subunit ChlI, chloroplastic OS=Glycine max OX=3847 GN=CHLI PE=2 SV=1;tr|I1KLS0|I1KLS0_SOYBN Mg-protoporphyrin IX ch	13	33	45.912	0	45.617	173140	61665	40044	157650	72276	54179	364090	134460	83826	321230	145740	127070	194250	85462	67432	181980	91904	85668	78
sp|P93164|GGH_SOYBN;tr|A0A0R0H363|A0A0R0H363_SOYBN	sp|P93164|GGH_SOYBN	sp|P93164|GGH_SOYBN Gamma-glutamyl hydrolase OS=Glycine max OX=3847 PE=2 SV=1	3	43	37.676	0	131.3	626280	386000	312050	657600	395620	430960	628210	377240	301770	661080	408370	411510	568760	385350	300150	600530	380010	417310	95
tr|I1JHW6|I1JHW6_SOYBN;tr|I1JHW4|I1JHW4_SOYBN;sp|Q00423|HMGYA_SOYBN	tr|I1JHW6|I1JHW6_SOYBN;tr|I1JHW4|I1JHW4_SOYBN;sp|Q00423|HMGYA_SOYBN	tr|I1JHW6|I1JHW6_SOYBN Uncharacterized protein OS=Glycine max OX=3847 GN=548080 PE=4 SV=1;tr|I1JHW4|I1JHW4_SOYBN Uncharacterized protein OS=Glycine max OX=3847 GN=100793697 PE=4 SV=1;sp|Q00423|HMGYA_SOYBN HMG-Y-related protein A OS=Glycine max OX=3847 PE=2	1	11.9	18.811	0.0049082	2.2018	0	0	0	0	0	0	0	0	0	0	0	0	0	0	0	0	0	0	1
sp|Q01417|PM1_SOYBN	sp|Q01417|PM1_SOYBN	sp|Q01417|PM1_SOYBN 18 kDa seed maturation protein OS=Glycine max OX=3847 GN=GMPM1 PE=2 SV=1	2	17.9	17.606	0	20.953	44816	82894	195730	53276	113210	290730	44244	75007	187290	50742	106250	273110	44526	68524	175120	52422	102060	252950	30
sp|Q01915|ATPAM_SOYBN;tr|A0A0R0JZ78|A0A0R0JZ78_SOYBN	sp|Q01915|ATPAM_SOYBN	sp|Q01915|ATPAM_SOYBN ATP synthase subunit alpha, mitochondrial OS=Glycine max OX=3847 GN=ATPA PE=3 SV=1	24	56.5	55.33	0	323.31	2663900	2101700	1847800	2703300	1843500	2110500	3678000	2852900	2597100	3716100	2550700	2974100	4158200	3229400	2876300	4138500	2813500	3253600	725
tr|I1L0V0|I1L0V0_SOYBN;sp|Q02226|COXT_SOYBN;tr|A0A0R0KK42|A0A0R0KK42_SOYBN;tr|A0A0R0G0V2|A0A0R0G0V2_SOYBN;sp|P05491|COX2_SOYBN	tr|I1L0V0|I1L0V0_SOYBN;sp|Q02226|COXT_SOYBN	tr|I1L0V0|I1L0V0_SOYBN Cytochrome c oxidase subunit 2 OS=Glycine max OX=3847 GN=GLYMA_09G040100 PE=3 SV=1;sp|Q02226|COXT_SOYBN Cytochrome c oxidase subunit 2, mitochondrial (Fragment) OS=Glycine max OX=3847 GN=COX2 PE=3 SV=1	3	7.4	42.341	0	12.977	159010	126260	108180	160480	101810	129910	113180	96105	83146	113050	76226	98069	140400	103600	99324	146490	96501	122350	29
sp|Q02243|WIN_SOYBN;tr|I1NCA0|I1NCA0_SOYBN	sp|Q02243|WIN_SOYBN;tr|I1NCA0|I1NCA0_SOYBN	sp|Q02243|WIN_SOYBN Wound-induced protein (Fragment) OS=Glycine max OX=3847 GN=WIN PE=2 SV=1;tr|I1NCA0|I1NCA0_SOYBN Uncharacterized protein OS=Glycine max OX=3847 GN=GLYMA_19G245400 PE=4 SV=1	1	12.7	11.123	0.00021377	3.7668	2064.5	1472.9	2641.9	2268	2866.6	5742.2	2855	1982.3	4285.6	3586.9	4822.2	8775.9	19877	20772	29228	24003	28424	54407	5
sp|Q02909|CAPP1_SOYBN	sp|Q02909|CAPP1_SOYBN	sp|Q02909|CAPP1_SOYBN Phosphoenolpyruvate carboxylase, housekeeping isozyme OS=Glycine max OX=3847 GN=PPC16 PE=2 SV=1	1	45.6	110.68	0	117.41	192330	216910	341920	200760	189290	318200	267300	279550	416460	280130	245270	411830	265920	286180	414890	283540	247340	408830	109
sp|Q03773|E13A_SOYBN;tr|I1JN95|I1JN95_SOYBN;tr|I1N8W6|I1N8W6_SOYBN;tr|I1N8W5|I1N8W5_SOYBN;tr|K7MY78|K7MY78_SOYBN	sp|Q03773|E13A_SOYBN	sp|Q03773|E13A_SOYBN Glucan endo-1,3-beta-glucosidase OS=Glycine max OX=3847 PE=1 SV=1	7	28.2	38.111	0	45.492	2540.3	2384.5	2957.9	4267.2	3002.1	3337.7	5334.2	4427.9	3648.4	7578.1	4288.9	5329.2	16442	10890	7806.9	23933	15823	12879	9
sp|Q04672|SBP_SOYBN	sp|Q04672|SBP_SOYBN	sp|Q04672|SBP_SOYBN Sucrose-binding protein OS=Glycine max OX=3847 GN=SBP PE=1 SV=1	3	59.7	60.522	0	80.748	153380	304810	553730	194620	336820	592280	235510	443160	794360	300620	478580	865690	284030	559250	1019900	376930	607780	1076200	124
sp|Q06197|IDHC_SOYBN;tr|A0A0R0ESD5|A0A0R0ESD5_SOYBN	sp|Q06197|IDHC_SOYBN	sp|Q06197|IDHC_SOYBN Isocitrate dehydrogenase [NADP] OS=Glycine max OX=3847 GN=IDH1 PE=2 SV=2	1	47.2	46.049	0	323.31	1661100	787340	605860	1463900	772760	808370	2081600	929890	722520	1818100	934890	958690	2911100	1354500	1049600	2521700	1340300	1374900	394
sp|Q09WE7|USP1_SOYBN;tr|I1JZ10|I1JZ10_SOYBN;tr|K7KX29|K7KX29_SOYBN	sp|Q09WE7|USP1_SOYBN;tr|I1JZ10|I1JZ10_SOYBN	sp|Q09WE7|USP1_SOYBN UDP-sugar pyrophosphorylase 1 OS=Glycine max OX=3847 GN=USP1 PE=1 SV=1;tr|I1JZ10|I1JZ10_SOYBN Uncharacterized protein OS=Glycine max OX=3847 GN=GLYMA_04G245100 PE=4 SV=2	9	50.3	66.125	0	167.73	448580	367040	301250	456510	309210	350290	631660	535330	448680	655300	464640	515190	575580	430780	360480	566370	380990	419880	157
sp|Q1W376|PMM_SOYBN	sp|Q1W376|PMM_SOYBN	sp|Q1W376|PMM_SOYBN Phosphomannomutase OS=Glycine max OX=3847 PE=2 SV=1	2	52.2	28.019	0	108.15	433730	250060	196540	472410	331600	335370	359880	241310	199780	384730	268850	303240	359360	228260	183810	386150	280090	287330	149
sp|Q2PMP0|TI214_SOYBN	sp|Q2PMP0|TI214_SOYBN	sp|Q2PMP0|TI214_SOYBN Protein TIC 214 OS=Glycine max OX=3847 GN=TIC214 PE=3 SV=1	2	1.2	215.93	0.00022676	4.315	61062	44145	31926	64961	43564	43232	0	0	0	0	0	0	37950	27713	22972	37731	25800	28867	10
sp|Q2PMP7|RR3_SOYBN;tr|A0A0R0C5S4|A0A0R0C5S4_SOYBN	sp|Q2PMP7|RR3_SOYBN	sp|Q2PMP7|RR3_SOYBN 30S ribosomal protein S3, chloroplastic OS=Glycine max OX=3847 GN=rps3 PE=3 SV=1	5	25	24.705	0	9.4392	15123	12416	10024	16466	12014	11954	0	0	0	0	0	0	40946	29806	27209	43856	31627	31596	13
sp|Q2PMP8|RK16_SOYBN	sp|Q2PMP8|RK16_SOYBN	sp|Q2PMP8|RK16_SOYBN 50S ribosomal protein L16, chloroplastic OS=Glycine max OX=3847 GN=rpl16 PE=3 SV=1	3	26.7	15.327	0	8.2462	23970	14461	11788	23937	14830	15590	6110	4705.2	4236.9	7166.2	4715.9	5530.8	2700.2	2662.1	1613.6	3818	2013.8	2745.9	9
sp|Q2PMQ0|RR8_SOYBN	sp|Q2PMQ0|RR8_SOYBN	sp|Q2PMQ0|RR8_SOYBN 30S ribosomal protein S8, chloroplastic OS=Glycine max OX=3847 GN=rps8 PE=3 SV=1	3	20.9	15.685	0.00023624	4.8465	24287	18027	17717	24822	19327	22045	38025	26417	25497	40492	23003	33207	40162	26662	24735	43616	27865	33959	6
sp|Q2PMQ5|CYB6_SOYBN;tr|I1J601|I1J601_SOYBN	sp|Q2PMQ5|CYB6_SOYBN	sp|Q2PMQ5|CYB6_SOYBN Cytochrome b6 OS=Glycine max OX=3847 GN=petB PE=3 SV=1	3	15.3	24.146	0	12.417	67091	40479	28119	69969	43521	44602	46465	25855	18066	48122	25267	28870	123290	76828	53126	127600	78069	79533	40
sp|Q2PMQ9|PSBB_SOYBN;tr|I1KX98|I1KX98_SOYBN	sp|Q2PMQ9|PSBB_SOYBN	sp|Q2PMQ9|PSBB_SOYBN Photosystem II CP47 reaction center protein OS=Glycine max OX=3847 GN=psbB PE=3 SV=1	13	22.8	56.034	0	192.53	1391000	814130	393730	1397500	788980	678120	1103000	639080	300760	1133600	640830	512160	1224600	694680	328070	1246400	714300	574260	213
sp|Q2PMR0|CLPP_SOYBN	sp|Q2PMR0|CLPP_SOYBN	sp|Q2PMR0|CLPP_SOYBN ATP-dependent Clp protease proteolytic subunit OS=Glycine max OX=3847 GN=clpP PE=3 SV=1	1	7.7	22.106	0.00023202	4.5997	0	0	0	0	0	0	0	0	0	0	0	0	6302.6	2829.1	4618.2	5397.6	3727.9	5254.6	6
sp|Q2PMR8|PSBF_SOYBN	sp|Q2PMR8|PSBF_SOYBN	sp|Q2PMR8|PSBF_SOYBN Cytochrome b559 subunit beta OS=Glycine max OX=3847 GN=psbF PE=3 SV=1	1	20.5	4.4242	0.0031481	2.3645	31862	19250	12883	32031	18522	17215	85872	56105	44538	87001	52209	56579	0	0	0	0	0	0	3
tr|K7LWI4|K7LWI4_SOYBN;sp|Q2PMS8|ATPA_SOYBN;tr|A0A0R0FZZ9|A0A0R0FZZ9_SOYBN;tr|K7LEG0|K7LEG0_SOYBN;tr|K7LZW8|K7LZW8_SOYBN	tr|K7LWI4|K7LWI4_SOYBN;sp|Q2PMS8|ATPA_SOYBN	tr|K7LWI4|K7LWI4_SOYBN ATP synthase subunit alpha OS=Glycine max OX=3847 GN=GLYMA_12G232000 PE=3 SV=1;sp|Q2PMS8|ATPA_SOYBN ATP synthase subunit alpha, chloroplastic OS=Glycine max OX=3847 GN=atpA PE=3 SV=1	16	38.2	55.737	0	301.88	1054800	658600	501690	1188100	737480	806480	725750	435700	312500	784980	472580	508010	1223000	819780	693420	1341200	891760	1007600	198
tr|K7LWI3|K7LWI3_SOYBN;sp|Q2PMS9|ATPF_SOYBN	tr|K7LWI3|K7LWI3_SOYBN;sp|Q2PMS9|ATPF_SOYBN	tr|K7LWI3|K7LWI3_SOYBN Uncharacterized protein OS=Glycine max OX=3847 GN=GLYMA_12G231900 PE=3 SV=1;sp|Q2PMS9|ATPF_SOYBN ATP synthase subunit b, chloroplastic OS=Glycine max OX=3847 GN=atpF PE=3 SV=1	3	26	14.786	0	6.277	0	0	0	0	0	0	0	0	0	0	0	0	0	0	0	0	0	0	7
sp|Q2PMT2|RR2_SOYBN;tr|A0A0R0KE73|A0A0R0KE73_SOYBN	sp|Q2PMT2|RR2_SOYBN	sp|Q2PMT2|RR2_SOYBN 30S ribosomal protein S2, chloroplastic OS=Glycine max OX=3847 GN=rps2 PE=3 SV=1	3	16.5	26.892	0.0019369	2.7342	8881.7	7906.5	5224.7	8446.3	7264	8593.9	0	0	0	0	0	0	0	0	0	0	0	0	3
sp|Q2PMT8|PSBD_SOYBN;tr|K7KJ53|K7KJ53_SOYBN;tr|K7K415|K7K415_SOYBN	sp|Q2PMT8|PSBD_SOYBN	sp|Q2PMT8|PSBD_SOYBN Photosystem II D2 protein OS=Glycine max OX=3847 GN=psbD PE=3 SV=1	6	24.4	39.563	0	109.32	204260	121220	52398	200150	112380	92184	437960	230620	93629	457340	239230	189470	534690	305090	149160	545190	300070	247420	88
sp|Q2PMT9|PSBC_SOYBN;tr|A0A0R0JRW0|A0A0R0JRW0_SOYBN;tr|A0A0R0HPZ8|A0A0R0HPZ8_SOYBN	sp|Q2PMT9|PSBC_SOYBN	sp|Q2PMT9|PSBC_SOYBN Photosystem II CP43 reaction center protein OS=Glycine max OX=3847 GN=psbC PE=3 SV=1	10	21.4	51.919	0	80.902	910700	532540	268250	911330	518530	442260	1134800	675200	321300	1163900	676570	544530	943880	565500	267840	961660	551310	439250	129
sp|Q2PMU2|PSAB_SOYBN;tr|K7LCP6|K7LCP6_SOYBN	sp|Q2PMU2|PSAB_SOYBN	sp|Q2PMU2|PSAB_SOYBN Photosystem I P700 chlorophyll a apoprotein A2 OS=Glycine max OX=3847 GN=psaB PE=3 SV=1	8	15.7	82.417	0	45.697	39475	20129	14853	37348	19179	19880	61578	34705	27264	58996	33047	37261	37154	18611	42440	32776	20627	46917	25
sp|Q2PMU3|PSAA_SOYBN;tr|A0A0R0E533|A0A0R0E533_SOYBN;tr|K7L1N8|K7L1N8_SOYBN	sp|Q2PMU3|PSAA_SOYBN	sp|Q2PMU3|PSAA_SOYBN Photosystem I P700 chlorophyll a apoprotein A1 OS=Glycine max OX=3847 GN=psaA PE=3 SV=1	9	10.5	83.487	0	25.046	380720	172880	128280	361980	192220	187710	299060	141710	100810	281090	147180	142560	476200	234090	157480	443570	228390	227450	57
tr|K7K414|K7K414_SOYBN;sp|Q2PMU5|RR4_SOYBN	tr|K7K414|K7K414_SOYBN;sp|Q2PMU5|RR4_SOYBN	tr|K7K414|K7K414_SOYBN Uncharacterized protein OS=Glycine max OX=3847 GN=GLYMA_01G153400 PE=3 SV=1;sp|Q2PMU5|RR4_SOYBN 30S ribosomal protein S4, chloroplastic OS=Glycine max OX=3847 GN=rps4 PE=3 SV=1	2	10.8	21.461	0	5.2995	0	0	0	0	0	0	0	0	0	0	0	0	0	0	0	0	0	0	3
sp|Q2PMU9|ATPE_SOYBN	sp|Q2PMU9|ATPE_SOYBN	sp|Q2PMU9|ATPE_SOYBN ATP synthase epsilon chain, chloroplastic OS=Glycine max OX=3847 GN=atpE PE=3 SV=1	1	16.4	14.753	0	17.995	5540.6	3907.7	2874.4	5061.4	4002.5	4820.9	0	0	0	0	0	0	0	0	0	0	0	0	1
sp|Q2PMV0|ATPB_SOYBN	sp|Q2PMV0|ATPB_SOYBN	sp|Q2PMV0|ATPB_SOYBN ATP synthase subunit beta, chloroplastic OS=Glycine max OX=3847 GN=atpB PE=3 SV=1	20	64.7	53.754	0	323.31	706440	402030	291710	781550	462500	464240	769960	460910	351650	839520	515030	532610	816180	496180	389660	873620	535120	581780	263
sp|Q39817|CALX_SOYBN;tr|A0A0R0JHW1|A0A0R0JHW1_SOYBN;tr|A0A0R4J3K0|A0A0R4J3K0_SOYBN	sp|Q39817|CALX_SOYBN;tr|A0A0R0JHW1|A0A0R0JHW1_SOYBN;tr|A0A0R4J3K0|A0A0R4J3K0_SOYBN	sp|Q39817|CALX_SOYBN Calnexin homolog OS=Glycine max OX=3847 PE=2 SV=1;tr|A0A0R0JHW1|A0A0R0JHW1_SOYBN Uncharacterized protein OS=Glycine max OX=3847 GN=547851 PE=3 SV=1;tr|A0A0R4J3K0|A0A0R4J3K0_SOYBN Uncharacterized protein OS=Glycine max OX=3847 GN=547851	9	37.9	62.08	0	223.69	444940	394120	306840	450060	340430	374210	470460	429400	366530	485020	381010	439260	405580	363950	261590	379760	297830	302930	105
sp|Q39828|SDL5A_SOYBN;tr|I1K693|I1K693_SOYBN;sp|Q39821|SDLCA_SOYBN	sp|Q39828|SDL5A_SOYBN;tr|I1K693|I1K693_SOYBN;sp|Q39821|SDLCA_SOYBN	sp|Q39828|SDL5A_SOYBN Dynamin-related protein 5A OS=Glycine max OX=3847 PE=2 SV=1;tr|I1K693|I1K693_SOYBN Uncharacterized protein OS=Glycine max OX=3847 GN=GLYMA_05G217300 PE=3 SV=1;sp|Q39821|SDLCA_SOYBN Dynamin-related protein 12A OS=Glycine max OX=3847 PE	5	28.9	68.328	0	8.9551	44588	34926	30723	53256	40957	43628	44065	35078	30357	52740	39915	42552	0	0	0	0	0	0	11
sp|Q39837|ALB1_SOYBN;tr|A0A0R0GQS9|A0A0R0GQS9_SOYBN;tr|I1M0P6|I1M0P6_SOYBN	sp|Q39837|ALB1_SOYBN;tr|A0A0R0GQS9|A0A0R0GQS9_SOYBN;tr|I1M0P6|I1M0P6_SOYBN	sp|Q39837|ALB1_SOYBN Albumin-1 OS=Glycine max OX=3847 PE=1 SV=3;tr|A0A0R0GQS9|A0A0R0GQS9_SOYBN Uncharacterized protein OS=Glycine max OX=3847 GN=100815970 PE=4 SV=1;tr|I1M0P6|I1M0P6_SOYBN Uncharacterized protein OS=Glycine max OX=3847 GN=GLYMA_13G194400 PE	1	6.7	13.046	0.0019246	2.6812	0	0	0	0	0	0	44521	53079	19510	18590	9394.5	12344	0	0	0	0	0	0	1
sp|Q39839|NDK1_SOYBN	sp|Q39839|NDK1_SOYBN	sp|Q39839|NDK1_SOYBN Nucleoside diphosphate kinase 1 OS=Glycine max OX=3847 PE=2 SV=1	1	50.3	16.443	0	15.983	287730	271510	255130	291740	231580	278870	295190	274120	228200	296850	224130	271670	154690	139070	114480	170480	121240	136000	23
sp|Q39846|SBP65_SOYBN;tr|I1M3M9|I1M3M9_SOYBN;tr|K7LW58|K7LW58_SOYBN	sp|Q39846|SBP65_SOYBN;tr|I1M3M9|I1M3M9_SOYBN	sp|Q39846|SBP65_SOYBN Seed biotin-containing protein SBP65 OS=Glycine max OX=3847 GN=SBP65 PE=2 SV=1;tr|I1M3M9|I1M3M9_SOYBN Uncharacterized protein OS=Glycine max OX=3847 GN=GLYMA_13G291800 PE=4 SV=1	46	69.5	67.877	0	323.31	1656100	2279800	9268900	1560800	2907900	12210000	1940500	2571900	10285000	1835300	3196200	13070000	1716500	2470700	9373600	1651700	2956600	12099000	954
sp|Q42777|MCCA_SOYBN;tr|I1JF82|I1JF82_SOYBN	sp|Q42777|MCCA_SOYBN;tr|I1JF82|I1JF82_SOYBN	sp|Q42777|MCCA_SOYBN Methylcrotonoyl-CoA carboxylase subunit alpha, mitochondrial OS=Glycine max OX=3847 GN=MCCA PE=1 SV=2;tr|I1JF82|I1JF82_SOYBN Uncharacterized protein OS=Glycine max OX=3847 GN=GLYMA_02G145300 PE=4 SV=1	5	19.7	80.619	0	17.024	12972	11793	11544	13964	10551	14411	44803	34635	35702	47807	31753	43727	29381	26885	30922	34213	24591	36329	27
sp|Q42783|BCCP_SOYBN;tr|A0A0R0F3U6|A0A0R0F3U6_SOYBN;tr|I1L692|I1L692_SOYBN;tr|I1L691|I1L691_SOYBN	sp|Q42783|BCCP_SOYBN;tr|A0A0R0F3U6|A0A0R0F3U6_SOYBN;tr|I1L692|I1L692_SOYBN;tr|I1L691|I1L691_SOYBN	sp|Q42783|BCCP_SOYBN Biotin carboxyl carrier protein of acetyl-CoA carboxylase, chloroplastic OS=Glycine max OX=3847 GN=ACCB-1 PE=1 SV=1;tr|A0A0R0F3U6|A0A0R0F3U6_SOYBN Biotin carboxyl carrier protein of acetyl-CoA carboxylase OS=Glycine max OX=3847 GN=5480	3	12.6	27.657	0	5.2035	0	0	0	0	0	0	5769.7	4636	2708.4	6593.2	4071.3	4274	1083	2020.6	3009.4	1622.4	1859.5	3198.3	3
sp|Q42797|TCMO_SOYBN	sp|Q42797|TCMO_SOYBN	sp|Q42797|TCMO_SOYBN Trans-cinnamate 4-monooxygenase OS=Glycine max OX=3847 GN=CYP73A11 PE=2 SV=1	3	33.8	58.01	0	78.824	244400	174610	196330	273480	194010	235130	126090	92582	90493	143350	93885	116030	271540	178690	186960	292200	199960	239990	82
sp|Q42800|DAPA_SOYBN;tr|C6TG34|C6TG34_SOYBN	sp|Q42800|DAPA_SOYBN;tr|C6TG34|C6TG34_SOYBN	sp|Q42800|DAPA_SOYBN 4-hydroxy-tetrahydrodipicolinate synthase, chloroplastic OS=Glycine max OX=3847 GN=DHPS1 PE=2 SV=1;tr|C6TG34|C6TG34_SOYBN Uncharacterized protein OS=Glycine max OX=3847 GN=548067 PE=2 SV=1	1	32.8	36.385	0	137.18	261340	217510	251640	227970	183450	215250	447900	356820	342070	397790	310320	377380	210290	164330	170460	188640	145190	180930	115
sp|Q42806|KPYC_SOYBN;tr|A0A0R0H6D3|A0A0R0H6D3_SOYBN	sp|Q42806|KPYC_SOYBN	sp|Q42806|KPYC_SOYBN Pyruvate kinase, cytosolic isozyme OS=Glycine max OX=3847 PE=2 SV=1	6	61.4	55.302	0	323.31	2365100	2087400	2006200	2471000	2086600	2550100	2625800	2267400	2154600	2674500	2250100	2732400	2071700	1879800	1810000	2239700	1816300	2293100	571
tr|A0A0R4J4C5|A0A0R4J4C5_SOYBN;sp|Q43463|RAB7_SOYBN;tr|I1LDB3|I1LDB3_SOYBN;tr|A0A0R0K473|A0A0R0K473_SOYBN;tr|K7L6N7|K7L6N7_SOYBN;tr|I1K4R8|I1K4R8_SOYBN;tr|K7MSQ6|K7MSQ6_SOYBN	tr|A0A0R4J4C5|A0A0R4J4C5_SOYBN;sp|Q43463|RAB7_SOYBN;tr|I1LDB3|I1LDB3_SOYBN	tr|A0A0R4J4C5|A0A0R4J4C5_SOYBN Uncharacterized protein OS=Glycine max OX=3847 GN=GLYMA_10G220100 PE=4 SV=1;sp|Q43463|RAB7_SOYBN Ras-related protein Rab7 OS=Glycine max OX=3847 PE=2 SV=1;tr|I1LDB3|I1LDB3_SOYBN Uncharacterized protein OS=Glycine max OX=3847	6	62.6	23.126	0	43.973	7825.3	5889.7	5942.4	7394.4	5293.5	7206.5	31717	29333	32227	33540	24652	39122	20323	16707	20004	21591	16672	22282	33
sp|Q43468|HSOP1_SOYBN	sp|Q43468|HSOP1_SOYBN	sp|Q43468|HSOP1_SOYBN Hsp70-Hsp90 organizing protein 1 OS=Glycine max OX=3847 GN=HOP1 PE=1 SV=2	3	15.7	64.177	0	9.9902	2319.4	1484	1211.8	1998.3	1750.3	2209.4	27242	22188	16699	24957	17338	20851	4785	2499.1	1831	5242.4	2858.8	2355	11
sp|Q53B75|CF1B1_SOYBN;sp|A7ISP5|CFI2B_SOYBN;sp|Q53B70|CF1B2_SOYBN;tr|I1LFF1|I1LFF1_SOYBN	sp|Q53B75|CF1B1_SOYBN;sp|A7ISP5|CFI2B_SOYBN;sp|Q53B70|CF1B2_SOYBN;tr|I1LFF1|I1LFF1_SOYBN	sp|Q53B75|CF1B1_SOYBN Chalcone--flavonone isomerase 1B-1 OS=Glycine max OX=3847 GN=CHI1B1 PE=2 SV=1;sp|A7ISP5|CFI2B_SOYBN Chalcone--flavonone isomerase 2-B OS=Glycine max OX=3847 GN=CHI2-B PE=2 SV=1;sp|Q53B70|CF1B2_SOYBN Chalcone--flavonone isomerase 1B-2	8	50.9	25.027	0	28.446	158340	102620	75641	141290	81537	83630	108650	72262	56164	94236	55706	61980	140700	90415	62480	118610	67177	67997	49
sp|Q5NUF3|HIDH_SOYBN;tr|I1LFS6|I1LFS6_SOYBN	sp|Q5NUF3|HIDH_SOYBN;tr|I1LFS6|I1LFS6_SOYBN	sp|Q5NUF3|HIDH_SOYBN 2-hydroxyisoflavanone dehydratase OS=Glycine max OX=3847 GN=HIDH PE=1 SV=1;tr|I1LFS6|I1LFS6_SOYBN Uncharacterized protein OS=Glycine max OX=3847 GN=GLYMA_11G004200 PE=4 SV=1	4	18.5	35.138	0	32.872	16044	10308	22025	12807	11122	23434	8596.6	6708.8	6392.3	10647	7724.2	12295	16241	14977	22943	13453	14119	27224	7
sp|Q6DW75|DGDG2_SOYBN;tr|K7LG76|K7LG76_SOYBN	sp|Q6DW75|DGDG2_SOYBN;tr|K7LG76|K7LG76_SOYBN	sp|Q6DW75|DGDG2_SOYBN Digalactosyldiacylglycerol synthase 2, chloroplastic OS=Glycine max OX=3847 GN=DGD2 PE=2 SV=1;tr|K7LG76|K7LG76_SOYBN Uncharacterized protein OS=Glycine max OX=3847 GN=100777005 PE=4 SV=1	3	8.6	52.562	0	8.3981	3591.6	2687.9	2005.4	3272	1971.7	2309.7	3157.4	2145.7	1711.4	3026.7	1827.9	2153.6	6534.6	5082.6	5218.2	8279	5046.3	6448.7	9
sp|Q7M1R5|SODC_SOYBN	sp|Q7M1R5|SODC_SOYBN	sp|Q7M1R5|SODC_SOYBN Superoxide dismutase [Cu-Zn] OS=Glycine max OX=3847 GN=SOD1 PE=3 SV=1	2	43.4	15.193	0	23.575	31765	27034	34377	36881	32516	40446	40054	32766	27888	41028	35254	37538	7839.7	5010.7	3793.8	8240.3	4062.2	4217.3	15
sp|Q8RVH5|7SBG2_SOYBN	sp|Q8RVH5|7SBG2_SOYBN	sp|Q8RVH5|7SBG2_SOYBN Basic 7S globulin 2 OS=Glycine max OX=3847 PE=1 SV=1	4	33.3	47.204	0	10.761	316290	627700	2440900	250960	686720	2859500	470540	751910	2609400	406590	814650	3061000	325480	569280	2061500	272970	598660	2426400	218
sp|Q93XE6|CFI1A_SOYBN;tr|I1NJ68|I1NJ68_SOYBN;sp|O81980|CFI1_SOYBN	sp|Q93XE6|CFI1A_SOYBN;tr|I1NJ68|I1NJ68_SOYBN;sp|O81980|CFI1_SOYBN	sp|Q93XE6|CFI1A_SOYBN Chalcone--flavonone isomerase 1A OS=Glycine max OX=3847 GN=CHI1A PE=2 SV=1;tr|I1NJ68|I1NJ68_SOYBN Chalcone-flavonone isomerase family protein OS=Glycine max OX=3847 GN=547602 PE=3 SV=1;sp|O81980|CFI1_SOYBN Chalcone--flavonone isomeras	13	83	23.265	0	221.39	673700	631740	918720	635390	539100	871490	727950	698510	992740	718070	608360	993930	646580	627410	841570	683490	573110	838070	237
sp|Q944T2|TCTP_SOYBN;tr|K7MBE9|K7MBE9_SOYBN;tr|A0A0R0EGK7|A0A0R0EGK7_SOYBN;tr|C6SWE6|C6SWE6_SOYBN	sp|Q944T2|TCTP_SOYBN;tr|K7MBE9|K7MBE9_SOYBN	sp|Q944T2|TCTP_SOYBN Translationally-controlled tumor protein homolog OS=Glycine max OX=3847 GN=TCTP PE=2 SV=1;tr|K7MBE9|K7MBE9_SOYBN Uncharacterized protein OS=Glycine max OX=3847 GN=GLYMA_15G148900 PE=3 SV=1	4	63.1	18.995	0	243.25	608890	453980	495400	618260	483300	617230	560930	455670	495400	575730	424740	618180	774000	590320	661400	785090	591730	867130	135
sp|Q96451|1433B_SOYBN;tr|A0A0R0K6A7|A0A0R0K6A7_SOYBN;tr|A0A0R0JEI9|A0A0R0JEI9_SOYBN	sp|Q96451|1433B_SOYBN;tr|A0A0R0K6A7|A0A0R0K6A7_SOYBN;tr|A0A0R0JEI9|A0A0R0JEI9_SOYBN	sp|Q96451|1433B_SOYBN 14-3-3-like protein B (Fragment) OS=Glycine max OX=3847 GN=GF14B PE=2 SV=1;tr|A0A0R0K6A7|A0A0R0K6A7_SOYBN Uncharacterized protein OS=Glycine max OX=3847 GN=547890 PE=3 SV=1;tr|A0A0R0JEI9|A0A0R0JEI9_SOYBN Uncharacterized protein OS=Gly	4	27.5	27.921	0	8.4033	3750.8	3334.1	2709.9	4096.5	2463.4	3505.6	0	0	0	0	0	0	1835.5	1067	1873.4	1945.3	1227.8	2147.7	5
tr|C6TKV8|C6TKV8_SOYBN;sp|Q96452|1433C_SOYBN;tr|E9KNA8|E9KNA8_SOYBN;tr|Q9M5K7|Q9M5K7_SOYBN;tr|E9KNA3|E9KNA3_SOYBN	tr|C6TKV8|C6TKV8_SOYBN;sp|Q96452|1433C_SOYBN;tr|E9KNA8|E9KNA8_SOYBN;tr|Q9M5K7|Q9M5K7_SOYBN;tr|E9KNA3|E9KNA3_SOYBN	tr|C6TKV8|C6TKV8_SOYBN Uncharacterized protein OS=Glycine max OX=3847 GN=547891 PE=2 SV=1;sp|Q96452|1433C_SOYBN 14-3-3-like protein C OS=Glycine max OX=3847 GN=GF14C PE=2 SV=1;tr|E9KNA8|E9KNA8_SOYBN SGF14c OS=Glycine max OX=3847 GN=547891 PE=2 SV=1;tr|Q9M5	2	14	29.178	0.00021529	3.8134	0	0	0	0	0	0	0	0	0	0	0	0	19261	15935	14827	19624	14145	16876	4
sp|Q96453|1433D_SOYBN;tr|I1M3M0|I1M3M0_SOYBN	sp|Q96453|1433D_SOYBN;tr|I1M3M0|I1M3M0_SOYBN	sp|Q96453|1433D_SOYBN 14-3-3-like protein D OS=Glycine max OX=3847 GN=GF14D PE=2 SV=1;tr|I1M3M0|I1M3M0_SOYBN Uncharacterized protein OS=Glycine max OX=3847 GN=547990 PE=3 SV=1	1	36.4	29.518	0.0012175	3.1939	1367.9	1384.7	981.2	1826	1381.5	1568.5	2191.7	1666.4	1634.8	2621.9	1313.4	2747.1	0	0	0	0	0	0	2
tr|I1N4I6|I1N4I6_SOYBN;sp|Q96558|UGDH1_SOYBN;tr|K7MKG5|K7MKG5_SOYBN;tr|K7KMG0|K7KMG0_SOYBN;tr|A0A0R0GLX2|A0A0R0GLX2_SOYBN;tr|K7N0Z5|K7N0Z5_SOYBN	tr|I1N4I6|I1N4I6_SOYBN;sp|Q96558|UGDH1_SOYBN	tr|I1N4I6|I1N4I6_SOYBN UDP-glucose 6-dehydrogenase OS=Glycine max OX=3847 GN=100803962 PE=3 SV=1;sp|Q96558|UGDH1_SOYBN UDP-glucose 6-dehydrogenase 1 OS=Glycine max OX=3847 GN=UGD1 PE=2 SV=1	12	73.5	52.981	0	323.31	1360900	966230	765390	1301100	925400	932850	1596200	1188700	990740	1580600	1114300	1158500	1226100	906370	749880	1227200	868700	902680	441
sp|Q9SWB4|PARP3_SOYBN	sp|Q9SWB4|PARP3_SOYBN	sp|Q9SWB4|PARP3_SOYBN Poly [ADP-ribose] polymerase 3 OS=Glycine max OX=3847 GN=PARP3 PE=2 SV=1	14	50.3	91.688	0	214.46	137670	231820	720530	105420	104370	133760	212100	303470	839430	177220	155190	195710	171300	285860	699650	162200	140780	173080	142
sp|Q9SWB6|TENAE_SOYBN;tr|A0A0R0FGC0|A0A0R0FGC0_SOYBN	sp|Q9SWB6|TENAE_SOYBN;tr|A0A0R0FGC0|A0A0R0FGC0_SOYBN	sp|Q9SWB6|TENAE_SOYBN Probable bifunctional TENA-E protein OS=Glycine max OX=3847 GN=TENA_E PE=2 SV=1;tr|A0A0R0FGC0|A0A0R0FGC0_SOYBN Uncharacterized protein OS=Glycine max OX=3847 GN=547557 PE=4 SV=1	5	35.4	25.987	0	88.905	263670	384930	1218900	236080	328340	1166100	284630	450390	1339900	284900	383700	1308500	236460	349510	993810	236610	341810	943270	171
tr|Q9M6D6|Q9M6D6_SOYBN;sp|Q9SWR5|C93C1_SOYBN;tr|A0A0R0H1G5|A0A0R0H1G5_SOYBN;tr|I1MI36|I1MI36_SOYBN	tr|Q9M6D6|Q9M6D6_SOYBN;sp|Q9SWR5|C93C1_SOYBN	tr|Q9M6D6|Q9M6D6_SOYBN Isoflavone synthase OS=Glycine max OX=3847 GN=ifs1 PE=2 SV=1;sp|Q9SWR5|C93C1_SOYBN 2-hydroxyisoflavanone synthase OS=Glycine max OX=3847 GN=IFS2 PE=2 SV=1	15	29.9	58.929	0	323.31	279390	351980	389760	298160	279830	411310	271320	340240	392780	302110	298420	414280	267310	333530	387360	291880	276430	408030	144
sp|Q9XHC6|C93E1_SOYBN	sp|Q9XHC6|C93E1_SOYBN	sp|Q9XHC6|C93E1_SOYBN Beta-amyrin 24-hydroxylase OS=Glycine max OX=3847 GN=CYP93E1 PE=1 SV=1	21	39.6	58.261	0	144.8	845380	650940	300200	866600	513060	406530	842690	638380	262350	811650	452470	335640	1115800	859640	341310	1135000	627350	478580	203
sp|Q9ZS21|LGUL_SOYBN;tr|I1LL14|I1LL14_SOYBN;tr|I1LR73|I1LR73_SOYBN;tr|A0A0R0HJE4|A0A0R0HJE4_SOYBN	sp|Q9ZS21|LGUL_SOYBN;tr|I1LL14|I1LL14_SOYBN;tr|I1LR73|I1LR73_SOYBN	sp|Q9ZS21|LGUL_SOYBN Lactoylglutathione lyase OS=Glycine max OX=3847 GN=GLXI PE=1 SV=1;tr|I1LL14|I1LL14_SOYBN Lactoylglutathione lyase OS=Glycine max OX=3847 GN=547667 PE=3 SV=1;tr|I1LR73|I1LR73_SOYBN Uncharacterized protein OS=Glycine max OX=3847 GN=10077	2	57.3	20.959	0	62.856	124710	114110	124490	135250	106060	148890	216090	176380	179020	229090	169850	230150	311290	301350	303810	336800	272780	347770	74
tr|A0A0B5E2H5|A0A0B5E2H5_SOYBN;tr|A0A0R0HKG9|A0A0R0HKG9_SOYBN	tr|A0A0B5E2H5|A0A0B5E2H5_SOYBN;tr|A0A0R0HKG9|A0A0R0HKG9_SOYBN	tr|A0A0B5E2H5|A0A0B5E2H5_SOYBN DHAR class glutathione S-transferase OS=Glycine max OX=3847 GN=DHAR2 PE=2 SV=1;tr|A0A0R0HKG9|A0A0R0HKG9_SOYBN Uncharacterized protein OS=Glycine max OX=3847 GN=100805216 PE=4 SV=1	2	32.8	28.891	0	22.414	100460	119350	105580	112500	99182	129740	154450	221150	210050	177550	164650	225180	123900	146000	135190	135820	115900	161310	71
tr|A0A0B5E8V1|A0A0B5E8V1_SOYBN;tr|I1KSG8|I1KSG8_SOYBN;tr|I1KSG7|I1KSG7_SOYBN;tr|Q9FQE1|Q9FQE1_SOYBN;tr|A0A0R0IQJ4|A0A0R0IQJ4_SOYBN	tr|A0A0B5E8V1|A0A0B5E8V1_SOYBN	tr|A0A0B5E8V1|A0A0B5E8V1_SOYBN Tau class glutathione S-transferase OS=Glycine max OX=3847 GN=GSTU18 PE=2 SV=1	5	32.1	25.89	0	41.676	120510	220060	571820	106280	136760	361080	156460	274930	736990	137550	177380	446800	177980	377340	1090900	149110	224610	689710	74
tr|A0A0B5EC24|A0A0B5EC24_SOYBN	tr|A0A0B5EC24|A0A0B5EC24_SOYBN	tr|A0A0B5EC24|A0A0B5EC24_SOYBN Tau class glutathione S-transferase OS=Glycine max OX=3847 GN=GSTU15 PE=2 SV=1	1	8.8	25.535	0.00021524	3.813	30037	27605	35175	30719	21760	32438	20218	22069	29278	20230	16647	23521	54657	55587	81356	58740	46127	74431	17
tr|K7LIU8|K7LIU8_SOYBN;tr|I1JTW5|I1JTW5_SOYBN;tr|Q0PJB3|Q0PJB3_SOYBN;tr|K7MRR7|K7MRR7_SOYBN;tr|A0A0R0KPZ9|A0A0R0KPZ9_SOYBN;tr|I1JBU9|I1JBU9_SOYBN;tr|I1JTW4|I1JTW4_SOYBN;tr|Q8S900|Q8S900_SOYBN;tr|Q8S8Z9|Q8S8Z9_SOYBN;tr|K7KT79|K7KT79_SOYBN;tr|I1LMN6|I1LMN6_SOYBN;tr|I1K639|I1K639_SOYBN;tr|I1K638|I1K638_SOYBN;tr|Q0PJI8|Q0PJI8_SOYBN;tr|I1J4B9|I1J4B9_SOYBN;tr|D8L1Z5|D8L1Z5_SOYBN;tr|Q0PJH9|Q0PJH9_SOYBN;…	tr|K7LIU8|K7LIU8_SOYBN;tr|I1JTW5|I1JTW5_SOYBN;tr|Q0PJB3|Q0PJB3_SOYBN;tr|K7MRR7|K7MRR7_SOYBN;tr|A0A0R0KPZ9|A0A0R0KPZ9_SOYBN;tr|I1JBU9|I1JBU9_SOYBN;tr|I1JTW4|I1JTW4_SOYBN;tr|Q8S900|Q8S900_SOYBN;tr|Q8S8Z9|Q8S8Z9_SOYBN;tr|K7KT79|K7KT79_SOYBN;tr|I1LMN6|I1LMN6_SOYBN;tr|I1K639|I1K639_SOYBN;tr|I1K638|I1K638_SOYBN;tr|Q0PJI8|Q0PJI8_SOYBN;tr|I1J4B9|I1J4B9_SOYBN;tr|D8L1Z5|D8L1Z5_SOYBN;tr|Q0PJH9|Q0PJH9_SOYBN;…	tr|K7LIU8|K7LIU8_SOYBN Uncharacterized protein OS=Glycine max OX=3847 GN=GLYMA_10G118400 PE=4 SV=1;tr|I1JTW5|I1JTW5_SOYBN Uncharacterized protein OS=Glycine max OX=3847 GN=100795143 PE=4 SV=1;tr|Q0PJB3|Q0PJB3_SOYBN MYB transcription factor MYB149 OS=Glycin	1	6.8	18.556	0.0008261	3.382	0	0	0	0	0	0	0	0	0	0	0	0	22007	16538	14933	22560	16928	20713	2
tr|K7KD84|K7KD84_SOYBN;tr|I1JLH3|I1JLH3_SOYBN;tr|A0A0R0E3U7|A0A0R0E3U7_SOYBN;tr|A0A0R0E240|A0A0R0E240_SOYBN;tr|A0A0R0KMT0|A0A0R0KMT0_SOYBN;tr|A0A0R0KM50|A0A0R0KM50_SOYBN;tr|A0A0R0KKQ6|A0A0R0KKQ6_SOYBN;tr|K7KD85|K7KD85_SOYBN;tr|A0A0R0KFI1|A0A0R0KFI1_SOYBN;tr|A0A0R0KMB6|A0A0R0KMB6_SOYBN;tr|A0A0R0KFY0|A0A0R0KFY0_SOYBN;tr|A0A0R0KFY7|A0A0R0KFY7_SOYBN	tr|K7KD84|K7KD84_SOYBN;tr|I1JLH3|I1JLH3_SOYBN;tr|A0A0R0E3U7|A0A0R0E3U7_SOYBN;tr|A0A0R0E240|A0A0R0E240_SOYBN;tr|A0A0R0KMT0|A0A0R0KMT0_SOYBN;tr|A0A0R0KM50|A0A0R0KM50_SOYBN;tr|A0A0R0KKQ6|A0A0R0KKQ6_SOYBN;tr|K7KD85|K7KD85_SOYBN;tr|A0A0R0KFI1|A0A0R0KFI1_SOYBN	tr|K7KD84|K7KD84_SOYBN Uncharacterized protein OS=Glycine max OX=3847 GN=GLYMA_03G062300 PE=4 SV=1;tr|I1JLH3|I1JLH3_SOYBN Uncharacterized protein OS=Glycine max OX=3847 GN=GLYMA_03G061700 PE=4 SV=1;tr|A0A0R0E3U7|A0A0R0E3U7_SOYBN Uncharacterized protein OS=	5	31.9	24.035	0	29.552	32724	32143	32412	21915	17457	19693	15298	14774	10647	13249	8116.8	9481.1	27738	24579	24968	24756	17177	22616	14
tr|K7LTX5|K7LTX5_SOYBN;tr|A0A0R0HFW9|A0A0R0HFW9_SOYBN;tr|I1LRL8|I1LRL8_SOYBN;tr|A0A0R0H385|A0A0R0H385_SOYBN;tr|A0A0R4J4J9|A0A0R4J4J9_SOYBN;tr|A0A0R0E3W8|A0A0R0E3W8_SOYBN;tr|A0A0R0HAA4|A0A0R0HAA4_SOYBN	tr|K7LTX5|K7LTX5_SOYBN;tr|A0A0R0HFW9|A0A0R0HFW9_SOYBN;tr|I1LRL8|I1LRL8_SOYBN;tr|A0A0R0H385|A0A0R0H385_SOYBN;tr|A0A0R4J4J9|A0A0R4J4J9_SOYBN;tr|A0A0R0E3W8|A0A0R0E3W8_SOYBN;tr|A0A0R0HAA4|A0A0R0HAA4_SOYBN	tr|K7LTX5|K7LTX5_SOYBN Serine/threonine-protein phosphatase OS=Glycine max OX=3847 GN=100788485 PE=3 SV=1;tr|A0A0R0HFW9|A0A0R0HFW9_SOYBN Serine/threonine-protein phosphatase OS=Glycine max OX=3847 GN=100788485 PE=3 SV=1;tr|I1LRL8|I1LRL8_SOYBN Serine/threon	3	12.7	106.17	0	28.939	42612	29492	30862	38793	26538	33129	24637	22861	23360	23131	18700	23271	7478.9	4965.5	7186.2	6951.5	5496.3	6017.4	24
tr|A0A0R0E434|A0A0R0E434_SOYBN;tr|A0A0R0E482|A0A0R0E482_SOYBN	tr|A0A0R0E434|A0A0R0E434_SOYBN;tr|A0A0R0E482|A0A0R0E482_SOYBN	tr|A0A0R0E434|A0A0R0E434_SOYBN Uncharacterized protein OS=Glycine max OX=3847 GN=GLYMA_U013600 PE=4 SV=1;tr|A0A0R0E482|A0A0R0E482_SOYBN Uncharacterized protein OS=Glycine max OX=3847 GN=GLYMA_U013600 PE=4 SV=1	2	8.2	34.451	0.0026168	2.4506	0	0	0	0	0	0	4476.5	3073.2	2630.1	3927.3	3071.5	3728.4	0	0	0	0	0	0	2
tr|I1JLE2|I1JLE2_SOYBN;tr|A0A0R0E480|A0A0R0E480_SOYBN	tr|I1JLE2|I1JLE2_SOYBN;tr|A0A0R0E480|A0A0R0E480_SOYBN	tr|I1JLE2|I1JLE2_SOYBN Uncharacterized protein OS=Glycine max OX=3847 GN=100783467 PE=4 SV=1;tr|A0A0R0E480|A0A0R0E480_SOYBN Uncharacterized protein OS=Glycine max OX=3847 GN=100777607 PE=4 SV=1	1	20.8	37.154	0.0026178	2.4529	0	0	0	0	0	0	0	0	0	0	0	0	5736.7	4132.1	4874.5	5297.1	4657.8	5056.5	2
tr|I1LKH8|I1LKH8_SOYBN;tr|A0A0R0E494|A0A0R0E494_SOYBN;tr|A0A0R0E4D5|A0A0R0E4D5_SOYBN	tr|I1LKH8|I1LKH8_SOYBN;tr|A0A0R0E494|A0A0R0E494_SOYBN;tr|A0A0R0E4D5|A0A0R0E4D5_SOYBN	tr|I1LKH8|I1LKH8_SOYBN Uncharacterized protein OS=Glycine max OX=3847 GN=GLYMA_U014900 PE=4 SV=1;tr|A0A0R0E494|A0A0R0E494_SOYBN Uncharacterized protein OS=Glycine max OX=3847 GN=GLYMA_U014900 PE=4 SV=1;tr|A0A0R0E4D5|A0A0R0E4D5_SOYBN Uncharacterized protein	2	27.1	15.563	0.0014102	3.1153	0	0	0	0	0	0	1159.3	729.34	1127.2	1279.2	540.76	1261.7	0	0	0	0	0	0	3
tr|A0A0R0E4B5|A0A0R0E4B5_SOYBN;tr|A0A0R0E4F4|A0A0R0E4F4_SOYBN	tr|A0A0R0E4B5|A0A0R0E4B5_SOYBN;tr|A0A0R0E4F4|A0A0R0E4F4_SOYBN	tr|A0A0R0E4B5|A0A0R0E4B5_SOYBN Elongation factor G, mitochondrial OS=Glycine max OX=3847 GN=GLYMA_U0161001 PE=3 SV=1;tr|A0A0R0E4F4|A0A0R0E4F4_SOYBN Elongation factor G, mitochondrial OS=Glycine max OX=3847 GN=GLYMA_U0161001 PE=3 SV=1	1	14.3	77.061	0	50.905	62639	36310	28388	61101	37518	40415	106820	61494	52790	102130	69530	67751	58311	39749	34359	57475	39515	42796	32
tr|I1LKD9|I1LKD9_SOYBN;tr|A0A0R0E4D1|A0A0R0E4D1_SOYBN	tr|I1LKD9|I1LKD9_SOYBN;tr|A0A0R0E4D1|A0A0R0E4D1_SOYBN	tr|I1LKD9|I1LKD9_SOYBN Protein transport protein Sec61 subunit beta OS=Glycine max OX=3847 GN=100795313 PE=3 SV=1;tr|A0A0R0E4D1|A0A0R0E4D1_SOYBN Uncharacterized protein OS=Glycine max OX=3847 GN=100794779 PE=4 SV=1	2	32.7	10.886	0.00023557	4.8033	0	0	0	0	0	0	1662.5	5389.4	5073.9	2397.9	4680.1	4885.6	0	0	0	0	0	0	3
tr|A0A0R0E4L3|A0A0R0E4L3_SOYBN;tr|A0A0R0E4F1|A0A0R0E4F1_SOYBN;tr|K7LQU9|K7LQU9_SOYBN;tr|K7LQU8|K7LQU8_SOYBN	tr|A0A0R0E4L3|A0A0R0E4L3_SOYBN;tr|A0A0R0E4F1|A0A0R0E4F1_SOYBN	tr|A0A0R0E4L3|A0A0R0E4L3_SOYBN Uncharacterized protein OS=Glycine max OX=3847 GN=100815563 PE=4 SV=1;tr|A0A0R0E4F1|A0A0R0E4F1_SOYBN Uncharacterized protein OS=Glycine max OX=3847 GN=100815563 PE=4 SV=1	22	25.7	128.84	0	74.599	58530	73664	101010	69059	70977	111770	86848	82315	110320	101300	81718	116640	248530	277470	345080	326030	297300	369590	72
tr|A0A0R0E4R5|A0A0R0E4R5_SOYBN;tr|I1NCV1|I1NCV1_SOYBN	tr|A0A0R0E4R5|A0A0R0E4R5_SOYBN;tr|I1NCV1|I1NCV1_SOYBN	tr|A0A0R0E4R5|A0A0R0E4R5_SOYBN Uncharacterized protein OS=Glycine max OX=3847 GN=100787754 PE=4 SV=1;tr|I1NCV1|I1NCV1_SOYBN Uncharacterized protein OS=Glycine max OX=3847 GN=100787754 PE=4 SV=1	2	17.5	32.318	0.00023229	4.6147	22048	11683	8136.7	19655	9864.5	12243	3649.4	3302.8	1780.2	2852.8	2333.3	2704.5	0	0	0	0	0	0	3
tr|A0A0R0E5C1|A0A0R0E5C1_SOYBN;tr|I1ND90|I1ND90_SOYBN;tr|K7N0R3|K7N0R3_SOYBN;tr|A0A0R0EH71|A0A0R0EH71_SOYBN	tr|A0A0R0E5C1|A0A0R0E5C1_SOYBN;tr|I1ND90|I1ND90_SOYBN;tr|K7N0R3|K7N0R3_SOYBN	tr|A0A0R0E5C1|A0A0R0E5C1_SOYBN Carboxypeptidase OS=Glycine max OX=3847 GN=GLYMA_20G015400 PE=3 SV=1;tr|I1ND90|I1ND90_SOYBN Carboxypeptidase OS=Glycine max OX=3847 GN=GLYMA_20G016800 PE=3 SV=2;tr|K7N0R3|K7N0R3_SOYBN Carboxypeptidase OS=Glycine max OX=3847 G	1	16.8	49.38	0	13.443	9368.2	12799	17212	10366	9427	14631	21034	19637	23529	21616	19541	27838	24205	21691	23450	25963	17697	29753	17
tr|A0A0R0E5C6|A0A0R0E5C6_SOYBN	tr|A0A0R0E5C6|A0A0R0E5C6_SOYBN	tr|A0A0R0E5C6|A0A0R0E5C6_SOYBN Uncharacterized protein OS=Glycine max OX=3847 GN=100803273 PE=4 SV=1	1	8.6	23.268	0.00021413	3.7788	0	0	0	0	0	0	0	0	0	0	0	0	0	0	0	0	0	0	1
tr|A0A0R0E5J0|A0A0R0E5J0_SOYBN;tr|A0A0R0J7B9|A0A0R0J7B9_SOYBN;tr|I1LH04|I1LH04_SOYBN;tr|I1J9K4|I1J9K4_SOYBN	tr|A0A0R0E5J0|A0A0R0E5J0_SOYBN;tr|A0A0R0J7B9|A0A0R0J7B9_SOYBN;tr|I1LH04|I1LH04_SOYBN;tr|I1J9K4|I1J9K4_SOYBN	tr|A0A0R0E5J0|A0A0R0E5J0_SOYBN Glycine cleavage system H protein OS=Glycine max OX=3847 GN=100796561 PE=3 SV=1;tr|A0A0R0J7B9|A0A0R0J7B9_SOYBN Glycine cleavage system H protein OS=Glycine max OX=3847 GN=GLYMA_07G221300 PE=3 SV=1;tr|I1LH04|I1LH04_SOYBN Uncha	1	14.8	16.972	0.00082254	3.3273	0	0	0	0	0	0	0	0	0	0	0	0	0	0	0	0	0	0	6
tr|A0A0R0E5N3|A0A0R0E5N3_SOYBN	tr|A0A0R0E5N3|A0A0R0E5N3_SOYBN	tr|A0A0R0E5N3|A0A0R0E5N3_SOYBN Uncharacterized protein OS=Glycine max OX=3847 GN=GLYMA_20G016600 PE=4 SV=1	1	11.7	25.093	0.00021213	3.7016	0	0	0	0	0	0	0	0	0	0	0	0	0	0	0	0	0	0	3
tr|C6TGS1|C6TGS1_SOYBN;tr|A0A0R0E6P5|A0A0R0E6P5_SOYBN;tr|I1NDD4|I1NDD4_SOYBN;tr|I1KM93|I1KM93_SOYBN;tr|K7L382|K7L382_SOYBN;tr|I1KM94|I1KM94_SOYBN;tr|A0A0R0J6N8|A0A0R0J6N8_SOYBN;tr|K7L380|K7L380_SOYBN;tr|K7L388|K7L388_SOYBN	tr|C6TGS1|C6TGS1_SOYBN;tr|A0A0R0E6P5|A0A0R0E6P5_SOYBN;tr|I1NDD4|I1NDD4_SOYBN;tr|I1KM93|I1KM93_SOYBN;tr|K7L382|K7L382_SOYBN;tr|I1KM94|I1KM94_SOYBN;tr|A0A0R0J6N8|A0A0R0J6N8_SOYBN;tr|K7L380|K7L380_SOYBN;tr|K7L388|K7L388_SOYBN	tr|C6TGS1|C6TGS1_SOYBN Uncharacterized protein OS=Glycine max OX=3847 GN=100813447 PE=2 SV=1;tr|A0A0R0E6P5|A0A0R0E6P5_SOYBN Uncharacterized protein OS=Glycine max OX=3847 GN=100813447 PE=4 SV=1;tr|I1NDD4|I1NDD4_SOYBN Uncharacterized protein OS=Glycine max	14	48.9	37.429	0	56.168	213110	200180	193320	235420	175520	227120	182290	174400	174950	203900	162100	202140	203400	189470	192760	224050	177020	221910	91
tr|A0A0R0E752|A0A0R0E752_SOYBN;tr|K7N1Q0|K7N1Q0_SOYBN;tr|A0A0R0JVJ4|A0A0R0JVJ4_SOYBN;tr|A0A0R0JTR7|A0A0R0JTR7_SOYBN;tr|A0A0R0JXM9|A0A0R0JXM9_SOYBN	tr|A0A0R0E752|A0A0R0E752_SOYBN;tr|K7N1Q0|K7N1Q0_SOYBN	tr|A0A0R0E752|A0A0R0E752_SOYBN Uncharacterized protein OS=Glycine max OX=3847 GN=100820376 PE=4 SV=1;tr|K7N1Q0|K7N1Q0_SOYBN Uncharacterized protein OS=Glycine max OX=3847 GN=100820376 PE=4 SV=1	23	30.9	102.38	0	114.1	297410	184130	133840	277720	175820	181260	379480	230280	155380	344710	215230	201640	547850	322190	208540	480120	292320	263020	140
tr|A0A0R0GU59|A0A0R0GU59_SOYBN;tr|A0A0R0E7Q9|A0A0R0E7Q9_SOYBN;tr|A0A0R0GNR7|A0A0R0GNR7_SOYBN;tr|A0A0R0E7P0|A0A0R0E7P0_SOYBN;tr|A0A0R0GP59|A0A0R0GP59_SOYBN;tr|I1LXL7|I1LXL7_SOYBN;tr|A0A0R0E7T3|A0A0R0E7T3_SOYBN;tr|A0A0R0EIY7|A0A0R0EIY7_SOYBN;tr|K7LYB3|K7LYB3_SOYBN;tr|A0A0R0E898|A0A0R0E898_SOYBN	tr|A0A0R0GU59|A0A0R0GU59_SOYBN;tr|A0A0R0E7Q9|A0A0R0E7Q9_SOYBN;tr|A0A0R0GNR7|A0A0R0GNR7_SOYBN;tr|A0A0R0E7P0|A0A0R0E7P0_SOYBN;tr|A0A0R0GP59|A0A0R0GP59_SOYBN;tr|I1LXL7|I1LXL7_SOYBN;tr|A0A0R0E7T3|A0A0R0E7T3_SOYBN;tr|A0A0R0EIY7|A0A0R0EIY7_SOYBN;tr|K7LYB3|K7LYB3_SOYBN;tr|A0A0R0E898|A0A0R0E898_SOYBN	tr|A0A0R0GU59|A0A0R0GU59_SOYBN Uncharacterized protein OS=Glycine max OX=3847 GN=100791140 PE=4 SV=1;tr|A0A0R0E7Q9|A0A0R0E7Q9_SOYBN Uncharacterized protein OS=Glycine max OX=3847 GN=100779396 PE=4 SV=1;tr|A0A0R0GNR7|A0A0R0GNR7_SOYBN Uncharacterized protein	1	4.4	29.643	0.0019066	2.6067	0	0	0	0	0	0	0	0	0	0	0	0	0	0	0	0	0	0	3
tr|A0A0R0E871|A0A0R0E871_SOYBN;tr|A0A0R0EIZ5|A0A0R0EIZ5_SOYBN;tr|A0A0R4J4T7|A0A0R4J4T7_SOYBN;tr|I1NE62|I1NE62_SOYBN;tr|A0A0R0EHK2|A0A0R0EHK2_SOYBN	tr|A0A0R0E871|A0A0R0E871_SOYBN;tr|A0A0R0EIZ5|A0A0R0EIZ5_SOYBN;tr|A0A0R4J4T7|A0A0R4J4T7_SOYBN;tr|I1NE62|I1NE62_SOYBN	tr|A0A0R0E871|A0A0R0E871_SOYBN Uncharacterized protein OS=Glycine max OX=3847 GN=100776011 PE=3 SV=1;tr|A0A0R0EIZ5|A0A0R0EIZ5_SOYBN Uncharacterized protein OS=Glycine max OX=3847 GN=100776011 PE=3 SV=1;tr|A0A0R4J4T7|A0A0R4J4T7_SOYBN Uncharacterized protein	5	12	60.158	0	29.116	90375	40790	34681	77670	41073	43667	62177	33254	31441	52125	29277	32881	155090	60179	54454	128370	68514	71369	43
tr|I1NDS7|I1NDS7_SOYBN;tr|A0A0R0E881|A0A0R0E881_SOYBN	tr|I1NDS7|I1NDS7_SOYBN;tr|A0A0R0E881|A0A0R0E881_SOYBN	tr|I1NDS7|I1NDS7_SOYBN AP complex subunit sigma OS=Glycine max OX=3847 GN=100306122 PE=3 SV=1;tr|A0A0R0E881|A0A0R0E881_SOYBN AP complex subunit sigma OS=Glycine max OX=3847 GN=100306122 PE=3 SV=1	1	11.4	15.258	0	5.4434	0	0	0	0	0	0	0	0	0	0	0	0	0	0	0	0	0	0	2
tr|A0A0R0E8N5|A0A0R0E8N5_SOYBN;tr|A0A0R0EHZ4|A0A0R0EHZ4_SOYBN	tr|A0A0R0E8N5|A0A0R0E8N5_SOYBN;tr|A0A0R0EHZ4|A0A0R0EHZ4_SOYBN	tr|A0A0R0E8N5|A0A0R0E8N5_SOYBN Uricase OS=Glycine max OX=3847 GN=GLYMA_20G072400 PE=3 SV=1;tr|A0A0R0EHZ4|A0A0R0EHZ4_SOYBN Uricase OS=Glycine max OX=3847 GN=GLYMA_20G072400 PE=3 SV=1	1	55	35.171	0.00062854	3.5419	4274	2519.8	2413.9	7290.4	3746.8	4678.1	0	0	0	0	0	0	0	0	0	0	0	0	1
tr|I1NFD0|I1NFD0_SOYBN;tr|I1NFC7|I1NFC7_SOYBN;tr|I1LF20|I1LF20_SOYBN;tr|A0A0R0E9X9|A0A0R0E9X9_SOYBN;tr|I1NFC9|I1NFC9_SOYBN;tr|I1NFC6|I1NFC6_SOYBN;tr|I1LF19|I1LF19_SOYBN;tr|I1LF17|I1LF17_SOYBN	tr|I1NFD0|I1NFD0_SOYBN;tr|I1NFC7|I1NFC7_SOYBN;tr|I1LF20|I1LF20_SOYBN;tr|A0A0R0E9X9|A0A0R0E9X9_SOYBN;tr|I1NFC9|I1NFC9_SOYBN;tr|I1NFC6|I1NFC6_SOYBN;tr|I1LF19|I1LF19_SOYBN;tr|I1LF17|I1LF17_SOYBN	tr|I1NFD0|I1NFD0_SOYBN Uncharacterized protein OS=Glycine max OX=3847 GN=100802060 PE=4 SV=1;tr|I1NFC7|I1NFC7_SOYBN Uncharacterized protein OS=Glycine max OX=3847 GN=100802060 PE=4 SV=1;tr|I1LF20|I1LF20_SOYBN Uncharacterized protein OS=Glycine max OX=3847	3	12.3	25.306	0	13.217	75275	53778	37498	72860	47015	47801	72820	50766	34688	72227	47256	43989	110730	81212	52151	103890	68304	66405	19
tr|A0A0R0EA65|A0A0R0EA65_SOYBN;tr|I1NF12|I1NF12_SOYBN;tr|K7LM27|K7LM27_SOYBN	tr|A0A0R0EA65|A0A0R0EA65_SOYBN;tr|I1NF12|I1NF12_SOYBN	tr|A0A0R0EA65|A0A0R0EA65_SOYBN Uncharacterized protein OS=Glycine max OX=3847 GN=100816277 PE=4 SV=1;tr|I1NF12|I1NF12_SOYBN Uncharacterized protein OS=Glycine max OX=3847 GN=100816277 PE=4 SV=1	5	17.8	111.02	0	7.2643	3623.8	3728.3	4100.7	3894.6	2650.1	5100.4	0	0	0	0	0	0	31956	23492	22206	35884	23124	26645	10
tr|A0A0R0EA92|A0A0R0EA92_SOYBN;tr|I1NFA6|I1NFA6_SOYBN	tr|A0A0R0EA92|A0A0R0EA92_SOYBN;tr|I1NFA6|I1NFA6_SOYBN	tr|A0A0R0EA92|A0A0R0EA92_SOYBN Uncharacterized protein OS=Glycine max OX=3847 GN=100797260 PE=4 SV=1;tr|I1NFA6|I1NFA6_SOYBN Uncharacterized protein OS=Glycine max OX=3847 GN=100797260 PE=4 SV=1	2	7.2	33.583	0.0026124	2.4298	0	0	0	0	0	0	0	0	0	0	0	0	0	0	0	0	0	0	3
tr|A0A0R0I6D3|A0A0R0I6D3_SOYBN;tr|A0A0R0ELY5|A0A0R0ELY5_SOYBN;tr|I1NFT1|I1NFT1_SOYBN;tr|I1LEN6|I1LEN6_SOYBN;tr|A0A0R0EAG2|A0A0R0EAG2_SOYBN	tr|A0A0R0I6D3|A0A0R0I6D3_SOYBN;tr|A0A0R0ELY5|A0A0R0ELY5_SOYBN;tr|I1NFT1|I1NFT1_SOYBN;tr|I1LEN6|I1LEN6_SOYBN;tr|A0A0R0EAG2|A0A0R0EAG2_SOYBN	tr|A0A0R0I6D3|A0A0R0I6D3_SOYBN Uncharacterized protein OS=Glycine max OX=3847 GN=100794928 PE=4 SV=1;tr|A0A0R0ELY5|A0A0R0ELY5_SOYBN Uncharacterized protein OS=Glycine max OX=3847 GN=100791647 PE=4 SV=1;tr|I1NFT1|I1NFT1_SOYBN Uncharacterized protein OS=Glyc	1	3.1	40.12	0.00021057	3.6026	0	0	0	0	0	0	0	0	0	0	0	0	13904	11012	10448	15458	11698	13617	1
tr|A0A0R0EAJ0|A0A0R0EAJ0_SOYBN;tr|A0A0R0I028|A0A0R0I028_SOYBN;tr|I1NFJ6|I1NFJ6_SOYBN;tr|I1NFJ5|I1NFJ5_SOYBN;tr|I1LEW2|I1LEW2_SOYBN	tr|A0A0R0EAJ0|A0A0R0EAJ0_SOYBN;tr|A0A0R0I028|A0A0R0I028_SOYBN;tr|I1NFJ6|I1NFJ6_SOYBN;tr|I1NFJ5|I1NFJ5_SOYBN;tr|I1LEW2|I1LEW2_SOYBN	tr|A0A0R0EAJ0|A0A0R0EAJ0_SOYBN Uncharacterized protein OS=Glycine max OX=3847 GN=100820205 PE=4 SV=1;tr|A0A0R0I028|A0A0R0I028_SOYBN Uncharacterized protein OS=Glycine max OX=3847 GN=100814824 PE=4 SV=1;tr|I1NFJ6|I1NFJ6_SOYBN Uncharacterized protein OS=Glyc	1	5	27.62	0.00042043	3.5855	0	0	0	0	0	0	0	0	0	0	0	0	0	0	0	0	0	0	2
tr|A0A0R0HZ75|A0A0R0HZ75_SOYBN;tr|A0A0R0EAT4|A0A0R0EAT4_SOYBN	tr|A0A0R0HZ75|A0A0R0HZ75_SOYBN;tr|A0A0R0EAT4|A0A0R0EAT4_SOYBN	tr|A0A0R0HZ75|A0A0R0HZ75_SOYBN ATP-dependent Clp protease proteolytic subunit OS=Glycine max OX=3847 GN=100806258 PE=3 SV=1;tr|A0A0R0EAT4|A0A0R0EAT4_SOYBN ATP-dependent Clp protease proteolytic subunit OS=Glycine max OX=3847 GN=100820008 PE=3 SV=1	4	14.2	41.251	0	10.192	16713	10476	11158	19041	12032	14135	24299	14423	13551	25908	15152	17160	9573.7	7023.9	6475.2	9825.6	6581.8	7822.3	11
tr|A0A0R0I6P0|A0A0R0I6P0_SOYBN;tr|K7N321|K7N321_SOYBN;tr|K7LLN2|K7LLN2_SOYBN;tr|A0A0R0EAZ9|A0A0R0EAZ9_SOYBN	tr|A0A0R0I6P0|A0A0R0I6P0_SOYBN;tr|K7N321|K7N321_SOYBN;tr|K7LLN2|K7LLN2_SOYBN;tr|A0A0R0EAZ9|A0A0R0EAZ9_SOYBN	tr|A0A0R0I6P0|A0A0R0I6P0_SOYBN Uncharacterized protein OS=Glycine max OX=3847 GN=100802199 PE=4 SV=1;tr|K7N321|K7N321_SOYBN Uncharacterized protein OS=Glycine max OX=3847 GN=100787048 PE=4 SV=1;tr|K7LLN2|K7LLN2_SOYBN Uncharacterized protein OS=Glycine max	1	3.6	42.425	0.0010156	3.2037	0	0	0	0	0	0	0	0	0	0	0	0	0	0	0	0	0	0	1
tr|A0A0R0EB47|A0A0R0EB47_SOYBN	tr|A0A0R0EB47|A0A0R0EB47_SOYBN	tr|A0A0R0EB47|A0A0R0EB47_SOYBN Uncharacterized protein OS=Glycine max OX=3847 GN=100795330 PE=3 SV=1	1	7.2	35.333	0	10.338	0	0	0	0	0	0	4540.9	2996.1	2991.3	4925	2690.8	3958	0	0	0	0	0	0	3
tr|A0A0R0EB56|A0A0R0EB56_SOYBN	tr|A0A0R0EB56|A0A0R0EB56_SOYBN	tr|A0A0R0EB56|A0A0R0EB56_SOYBN Uncharacterized protein OS=Glycine max OX=3847 GN=GLYMA_20G143400 PE=4 SV=1	9	37.8	35.768	0	104	364770	296780	235860	342410	231710	263650	487450	405940	337460	446830	308620	374140	361720	290280	253520	365640	248320	293210	129
tr|A0A0R0EBE6|A0A0R0EBE6_SOYBN	tr|A0A0R0EBE6|A0A0R0EBE6_SOYBN	tr|A0A0R0EBE6|A0A0R0EBE6_SOYBN Carboxypeptidase OS=Glycine max OX=3847 GN=GLYMA_U001900 PE=3 SV=1	1	16.1	33.078	0.0087367	1.878	0	0	0	0	0	0	0	0	0	0	0	0	7944.7	5742.8	7350.7	6271.9	5607.3	6795	1
tr|A0A0R0EC38|A0A0R0EC38_SOYBN;tr|A0A0R0EC46|A0A0R0EC46_SOYBN;tr|I1LDG8|I1LDG8_SOYBN;tr|K7LKW8|K7LKW8_SOYBN	tr|A0A0R0EC38|A0A0R0EC38_SOYBN;tr|A0A0R0EC46|A0A0R0EC46_SOYBN;tr|I1LDG8|I1LDG8_SOYBN;tr|K7LKW8|K7LKW8_SOYBN	tr|A0A0R0EC38|A0A0R0EC38_SOYBN Uncharacterized protein OS=Glycine max OX=3847 GN=100815943 PE=3 SV=1;tr|A0A0R0EC46|A0A0R0EC46_SOYBN Uncharacterized protein OS=Glycine max OX=3847 GN=100815943 PE=3 SV=1;tr|I1LDG8|I1LDG8_SOYBN Uncharacterized protein OS=Glyc	1	20.6	37.131	0.0013774	2.9255	0	0	0	0	0	0	0	0	0	0	0	0	0	0	0	0	0	0	2
tr|A0A0R0ECE8|A0A0R0ECE8_SOYBN;tr|A0A0R0HJQ6|A0A0R0HJQ6_SOYBN	tr|A0A0R0ECE8|A0A0R0ECE8_SOYBN	tr|A0A0R0ECE8|A0A0R0ECE8_SOYBN Uncharacterized protein OS=Glycine max OX=3847 GN=GLYMA_20G159300 PE=4 SV=1	4	10.4	57.155	0	18.149	8521.8	5871.1	5324.1	9037.6	5761.1	7317.4	7204.3	4344.6	4132.1	9346.4	5101.5	5101.8	3489.2	1880.3	1076.4	4147.5	1557.8	2157.4	20
tr|A0A0R0ECX9|A0A0R0ECX9_SOYBN;tr|A0A0R0EQA0|A0A0R0EQA0_SOYBN;tr|K7N499|K7N499_SOYBN;tr|I1NHI5|I1NHI5_SOYBN;tr|I1LCX0|I1LCX0_SOYBN	tr|A0A0R0ECX9|A0A0R0ECX9_SOYBN;tr|A0A0R0EQA0|A0A0R0EQA0_SOYBN;tr|K7N499|K7N499_SOYBN;tr|I1NHI5|I1NHI5_SOYBN;tr|I1LCX0|I1LCX0_SOYBN	tr|A0A0R0ECX9|A0A0R0ECX9_SOYBN Glycerol-3-phosphate dehydrogenase OS=Glycine max OX=3847 GN=100778131 PE=3 SV=1;tr|A0A0R0EQA0|A0A0R0EQA0_SOYBN Glycerol-3-phosphate dehydrogenase OS=Glycine max OX=3847 GN=100778131 PE=3 SV=1;tr|K7N499|K7N499_SOYBN Glycerol-	1	4.3	46.062	0.0010244	3.2839	6906.1	5930.5	6018.2	7436.8	5480.5	9044.1	0	0	0	0	0	0	2429.4	1369.6	2241.6	2881.4	1650.4	2042.5	7
tr|A0A0R0ED38|A0A0R0ED38_SOYBN;tr|A0A0R0HWP9|A0A0R0HWP9_SOYBN;tr|A0A0R0I4T4|A0A0R0I4T4_SOYBN	tr|A0A0R0ED38|A0A0R0ED38_SOYBN;tr|A0A0R0HWP9|A0A0R0HWP9_SOYBN;tr|A0A0R0I4T4|A0A0R0I4T4_SOYBN	tr|A0A0R0ED38|A0A0R0ED38_SOYBN Uncharacterized protein OS=Glycine max OX=3847 GN=100815583 PE=3 SV=1;tr|A0A0R0HWP9|A0A0R0HWP9_SOYBN Uncharacterized protein OS=Glycine max OX=3847 GN=100817292 PE=3 SV=1;tr|A0A0R0I4T4|A0A0R0I4T4_SOYBN Uncharacterized protein	3	9.5	30.386	0	13.589	259020	123530	72767	145520	73776	61717	252840	141090	80519	140080	74910	69073	107290	53792	32810	66019	32634	33255	24
tr|A0A0R0EDI1|A0A0R0EDI1_SOYBN;tr|I1LT76|I1LT76_SOYBN;tr|A0A0R0IIU6|A0A0R0IIU6_SOYBN;tr|A0A0R0ITJ5|A0A0R0ITJ5_SOYBN;tr|A0A0R0IIR5|A0A0R0IIR5_SOYBN	tr|A0A0R0EDI1|A0A0R0EDI1_SOYBN;tr|I1LT76|I1LT76_SOYBN	tr|A0A0R0EDI1|A0A0R0EDI1_SOYBN Uncharacterized protein OS=Glycine max OX=3847 GN=GLYMA_U025900 PE=4 SV=1;tr|I1LT76|I1LT76_SOYBN Uncharacterized protein OS=Glycine max OX=3847 GN=GLYMA_U025900 PE=4 SV=1	3	39.4	30.909	0	19.021	13974	15507	22669	16148	17028	24586	18758	15695	25392	16629	16723	27386	44808	49497	78635	50623	48052	93405	22
tr|A0A0R0EDR0|A0A0R0EDR0_SOYBN	tr|A0A0R0EDR0|A0A0R0EDR0_SOYBN	tr|A0A0R0EDR0|A0A0R0EDR0_SOYBN Uncharacterized protein OS=Glycine max OX=3847 GN=GLYMA_20G196600 PE=4 SV=1	2	21.8	15.753	0	9.7249	13647	22765	27583	20500	18668	32414	1728	1432.9	2003.5	1530.1	1156.5	2058.2	19396	22581	23640	23037	14740	22813	10
tr|I1NHG0|I1NHG0_SOYBN;tr|A0A0R0EDW0|A0A0R0EDW0_SOYBN;tr|K7N476|K7N476_SOYBN;tr|A0A0R0ELF0|A0A0R0ELF0_SOYBN;tr|K7KPA6|K7KPA6_SOYBN	tr|I1NHG0|I1NHG0_SOYBN;tr|A0A0R0EDW0|A0A0R0EDW0_SOYBN;tr|K7N476|K7N476_SOYBN;tr|A0A0R0ELF0|A0A0R0ELF0_SOYBN	tr|I1NHG0|I1NHG0_SOYBN Uncharacterized protein OS=Glycine max OX=3847 GN=100817706 PE=4 SV=1;tr|A0A0R0EDW0|A0A0R0EDW0_SOYBN Uncharacterized protein OS=Glycine max OX=3847 GN=100817706 PE=4 SV=1;tr|K7N476|K7N476_SOYBN Uncharacterized protein OS=Glycine max	4	26.5	58.147	0	53.777	234980	182620	168510	236670	164790	203720	247190	192630	184550	252260	179940	215490	195250	157680	155350	201250	141750	189400	82
tr|A0A0R0EEC8|A0A0R0EEC8_SOYBN	tr|A0A0R0EEC8|A0A0R0EEC8_SOYBN	tr|A0A0R0EEC8|A0A0R0EEC8_SOYBN Uncharacterized protein (Fragment) OS=Glycine max OX=3847 GN=GLYMA_20G1919002 PE=4 SV=1	3	50.4	15.327	0	5.1238	0	0	0	0	0	0	40005	26098	18887	40598	26754	26547	0	0	0	0	0	0	3
tr|A0A0R0EEE4|A0A0R0EEE4_SOYBN	tr|A0A0R0EEE4|A0A0R0EEE4_SOYBN	tr|A0A0R0EEE4|A0A0R0EEE4_SOYBN Uncharacterized protein OS=Glycine max OX=3847 GN=GLYMA_20G187100 PE=4 SV=1	1	21.1	13.564	0	9.6718	33850	31357	26810	44107	35649	35293	104410	85622	66658	110950	77367	78962	55142	46916	39138	72028	52395	49385	21
tr|A0A0R0EEZ8|A0A0R0EEZ8_SOYBN;tr|K7M5R6|K7M5R6_SOYBN;tr|A0A0R0E3P1|A0A0R0E3P1_SOYBN;tr|A0A0R0E3R9|A0A0R0E3R9_SOYBN;tr|I1MXF9|I1MXF9_SOYBN;tr|A0A0R0FHF8|A0A0R0FHF8_SOYBN;tr|A0A0R0FRX9|A0A0R0FRX9_SOYBN	tr|A0A0R0EEZ8|A0A0R0EEZ8_SOYBN;tr|K7M5R6|K7M5R6_SOYBN;tr|A0A0R0E3P1|A0A0R0E3P1_SOYBN;tr|A0A0R0E3R9|A0A0R0E3R9_SOYBN;tr|I1MXF9|I1MXF9_SOYBN	tr|A0A0R0EEZ8|A0A0R0EEZ8_SOYBN Uncharacterized protein OS=Glycine max OX=3847 GN=100806019 PE=4 SV=1;tr|K7M5R6|K7M5R6_SOYBN Uncharacterized protein OS=Glycine max OX=3847 GN=100806019 PE=4 SV=1;tr|A0A0R0E3P1|A0A0R0E3P1_SOYBN Uncharacterized protein OS=Glyc	6	7.6	89.862	0	12.374	11830	10411	9193	10713	8946.9	10658	31940	20752	20122	28386	19809	22095	0	0	0	0	0	0	17
tr|K7N553|K7N553_SOYBN;tr|K7N550|K7N550_SOYBN;tr|A0A0R0EF73|A0A0R0EF73_SOYBN;tr|A0A0R0ERF5|A0A0R0ERF5_SOYBN;tr|A0A0R0EQ54|A0A0R0EQ54_SOYBN;tr|A0A0R0EFF9|A0A0R0EFF9_SOYBN	tr|K7N553|K7N553_SOYBN;tr|K7N550|K7N550_SOYBN;tr|A0A0R0EF73|A0A0R0EF73_SOYBN;tr|A0A0R0ERF5|A0A0R0ERF5_SOYBN;tr|A0A0R0EQ54|A0A0R0EQ54_SOYBN;tr|A0A0R0EFF9|A0A0R0EFF9_SOYBN	tr|K7N553|K7N553_SOYBN Uncharacterized protein OS=Glycine max OX=3847 GN=100777257 PE=4 SV=1;tr|K7N550|K7N550_SOYBN Uncharacterized protein OS=Glycine max OX=3847 GN=100777257 PE=4 SV=1;tr|A0A0R0EF73|A0A0R0EF73_SOYBN Uncharacterized protein OS=Glycine max	2	11.5	181.64	0.00021182	3.6905	0	0	0	0	0	0	0	0	0	0	0	0	0	0	0	0	0	0	3
tr|A0A0R0EFG4|A0A0R0EFG4_SOYBN;tr|K7LK30|K7LK30_SOYBN;tr|I1NIC1|I1NIC1_SOYBN	tr|A0A0R0EFG4|A0A0R0EFG4_SOYBN;tr|K7LK30|K7LK30_SOYBN;tr|I1NIC1|I1NIC1_SOYBN	tr|A0A0R0EFG4|A0A0R0EFG4_SOYBN Uncharacterized protein OS=Glycine max OX=3847 GN=100788111 PE=4 SV=1;tr|K7LK30|K7LK30_SOYBN Uncharacterized protein OS=Glycine max OX=3847 GN=100777725 PE=4 SV=1;tr|I1NIC1|I1NIC1_SOYBN Uncharacterized protein OS=Glycine max	2	5.5	64.354	0.00083229	3.4791	0	0	0	0	0	0	0	0	0	0	0	0	0	0	0	0	0	0	2
tr|A0A0R0EFQ6|A0A0R0EFQ6_SOYBN;tr|A0A0R0I540|A0A0R0I540_SOYBN;tr|I1LBW2|I1LBW2_SOYBN	tr|A0A0R0EFQ6|A0A0R0EFQ6_SOYBN;tr|A0A0R0I540|A0A0R0I540_SOYBN;tr|I1LBW2|I1LBW2_SOYBN	tr|A0A0R0EFQ6|A0A0R0EFQ6_SOYBN Uncharacterized protein (Fragment) OS=Glycine max OX=3847 GN=GLYMA_20G2189001 PE=3 SV=1;tr|A0A0R0I540|A0A0R0I540_SOYBN Uncharacterized protein OS=Glycine max OX=3847 GN=100804123 PE=3 SV=1;tr|I1LBW2|I1LBW2_SOYBN Uncharacteriz	1	4.9	31.66	0.00082679	3.3905	0	0	0	0	0	0	0	0	0	0	0	0	0	0	0	0	0	0	8
tr|K7N536|K7N536_SOYBN;tr|A0A0R0ENL1|A0A0R0ENL1_SOYBN;tr|A0A0R0EQ17|A0A0R0EQ17_SOYBN;tr|K7LJT6|K7LJT6_SOYBN;tr|A0A0R0EFV6|A0A0R0EFV6_SOYBN;tr|K7LJT5|K7LJT5_SOYBN	tr|K7N536|K7N536_SOYBN;tr|A0A0R0ENL1|A0A0R0ENL1_SOYBN;tr|A0A0R0EQ17|A0A0R0EQ17_SOYBN;tr|K7LJT6|K7LJT6_SOYBN;tr|A0A0R0EFV6|A0A0R0EFV6_SOYBN;tr|K7LJT5|K7LJT5_SOYBN	tr|K7N536|K7N536_SOYBN Uncharacterized protein OS=Glycine max OX=3847 GN=100817872 PE=4 SV=1;tr|A0A0R0ENL1|A0A0R0ENL1_SOYBN Uncharacterized protein OS=Glycine max OX=3847 GN=100817872 PE=4 SV=1;tr|A0A0R0EQ17|A0A0R0EQ17_SOYBN Uncharacterized protein OS=Glyc	1	2	83.155	0.0059696	2.1593	0	0	0	0	0	0	0	0	0	0	0	0	0	0	0	0	0	0	2
tr|A0A0R0EFX0|A0A0R0EFX0_SOYBN	tr|A0A0R0EFX0|A0A0R0EFX0_SOYBN	tr|A0A0R0EFX0|A0A0R0EFX0_SOYBN Uncharacterized protein OS=Glycine max OX=3847 GN=100814525 PE=4 SV=1	1	2.7	68.038	0.0027845	2.3861	0	0	0	0	0	0	6016.7	4247.3	3246.8	7666.7	6750.2	5606.6	0	0	0	0	0	0	2
tr|A0A0R0IN22|A0A0R0IN22_SOYBN;tr|K7KYU4|K7KYU4_SOYBN;tr|A0A0R0HHS7|A0A0R0HHS7_SOYBN;tr|K7KXD4|K7KXD4_SOYBN;tr|K7KQ50|K7KQ50_SOYBN;tr|I1K3D7|I1K3D7_SOYBN;tr|I1KRS6|I1KRS6_SOYBN;tr|I1KKS9|I1KKS9_SOYBN;tr|C6ZRM6|C6ZRM6_SOYBN;tr|A0A0R0HFQ6|A0A0R0HFQ6_SOYBN;tr|A0A0R0H590|A0A0R0H590_SOYBN;tr|A0A0R0JNU0|A0A0R0JNU0_SOYBN;tr|K7LUW8|K7LUW8_SOYBN;tr|A0A0R0HEE2|A0A0R0HEE2_SOYBN;tr|A0A0R0H5K4|A0A0R0H5K4_SOYB…	tr|A0A0R0IN22|A0A0R0IN22_SOYBN;tr|K7KYU4|K7KYU4_SOYBN;tr|A0A0R0HHS7|A0A0R0HHS7_SOYBN;tr|K7KXD4|K7KXD4_SOYBN;tr|K7KQ50|K7KQ50_SOYBN;tr|I1K3D7|I1K3D7_SOYBN;tr|I1KRS6|I1KRS6_SOYBN;tr|I1KKS9|I1KKS9_SOYBN;tr|C6ZRM6|C6ZRM6_SOYBN;tr|A0A0R0HFQ6|A0A0R0HFQ6_SOYBN;tr|A0A0R0H590|A0A0R0H590_SOYBN;tr|A0A0R0JNU0|A0A0R0JNU0_SOYBN;tr|K7LUW8|K7LUW8_SOYBN;tr|A0A0R0HEE2|A0A0R0HEE2_SOYBN;tr|A0A0R0H5K4|A0A0R0H5K4_SOYB…	tr|A0A0R0IN22|A0A0R0IN22_SOYBN Uncharacterized protein OS=Glycine max OX=3847 GN=GLYMA_08G167400 PE=4 SV=1;tr|K7KYU4|K7KYU4_SOYBN Uncharacterized protein OS=Glycine max OX=3847 GN=GLYMA_07G005700 PE=4 SV=1;tr|A0A0R0HHS7|A0A0R0HHS7_SOYBN Uncharacterized pro	1	11.5	10.449	0.001751	2.7913	0	0	0	0	0	0	11308	7118.4	6708.6	13956	8133.3	8035.6	0	0	0	0	0	0	1
tr|A0A0R0EG72|A0A0R0EG72_SOYBN;tr|I1N5J9|I1N5J9_SOYBN	tr|A0A0R0EG72|A0A0R0EG72_SOYBN;tr|I1N5J9|I1N5J9_SOYBN	tr|A0A0R0EG72|A0A0R0EG72_SOYBN Uncharacterized protein OS=Glycine max OX=3847 GN=100787214 PE=4 SV=1;tr|I1N5J9|I1N5J9_SOYBN Uncharacterized protein OS=Glycine max OX=3847 GN=100787214 PE=4 SV=2	5	22.5	39.839	0	10.887	7009	5207.2	4738.4	7287.7	5117.9	4925.3	31911	20830	23366	26789	19058	26986	7450.2	4520.5	4213.9	7920.6	4806.6	6410.2	11
tr|I1ND30|I1ND30_SOYBN;tr|A0A0R0EGI2|A0A0R0EGI2_SOYBN;tr|K7L2G9|K7L2G9_SOYBN;tr|I1KL34|I1KL34_SOYBN	tr|I1ND30|I1ND30_SOYBN;tr|A0A0R0EGI2|A0A0R0EGI2_SOYBN	tr|I1ND30|I1ND30_SOYBN Uncharacterized protein OS=Glycine max OX=3847 GN=100806672 PE=3 SV=1;tr|A0A0R0EGI2|A0A0R0EGI2_SOYBN Uncharacterized protein OS=Glycine max OX=3847 GN=100806672 PE=3 SV=1	9	31.5	41.478	0	24.211	67262	57466	37340	68347	49793	53434	89569	67473	42399	78713	51793	57564	85851	75256	49477	86311	60503	66983	35
tr|I1NE11|I1NE11_SOYBN;tr|A0A0R0EGS0|A0A0R0EGS0_SOYBN;tr|I1NE10|I1NE10_SOYBN;tr|A0A0R0E838|A0A0R0E838_SOYBN;tr|A0A0R0E7K6|A0A0R0E7K6_SOYBN;tr|A0A0R0EIA4|A0A0R0EIA4_SOYBN;tr|A0A0R0E794|A0A0R0E794_SOYBN	tr|I1NE11|I1NE11_SOYBN;tr|A0A0R0EGS0|A0A0R0EGS0_SOYBN;tr|I1NE10|I1NE10_SOYBN;tr|A0A0R0E838|A0A0R0E838_SOYBN;tr|A0A0R0E7K6|A0A0R0E7K6_SOYBN;tr|A0A0R0EIA4|A0A0R0EIA4_SOYBN;tr|A0A0R0E794|A0A0R0E794_SOYBN	tr|I1NE11|I1NE11_SOYBN Uncharacterized protein OS=Glycine max OX=3847 GN=100817521 PE=3 SV=1;tr|A0A0R0EGS0|A0A0R0EGS0_SOYBN Uncharacterized protein OS=Glycine max OX=3847 GN=100817521 PE=3 SV=1;tr|I1NE10|I1NE10_SOYBN Uncharacterized protein OS=Glycine max	5	17.5	41.981	0	10.076	21280	16704	16038	24252	15248	19726	39397	34401	28836	39776	25583	37371	3940.5	4280	3937.5	3826	3155.2	4607.3	23
tr|A0A0R0EGZ2|A0A0R0EGZ2_SOYBN	tr|A0A0R0EGZ2|A0A0R0EGZ2_SOYBN	tr|A0A0R0EGZ2|A0A0R0EGZ2_SOYBN Uncharacterized protein (Fragment) OS=Glycine max OX=3847 GN=GLYMA_20G054600 PE=4 SV=1	0	26.4	88.753	0.0015662	2.8548	0	0	0	0	0	0	0	0	0	0	0	0	0	0	0	0	0	0	2
tr|A0A0R0GF95|A0A0R0GF95_SOYBN;tr|A0A0R0EHN9|A0A0R0EHN9_SOYBN;tr|A0A0R0GFI9|A0A0R0GFI9_SOYBN;tr|A0A0R0J3P5|A0A0R0J3P5_SOYBN;tr|A0A0R0IVD5|A0A0R0IVD5_SOYBN;tr|A0A0R0J1I1|A0A0R0J1I1_SOYBN;tr|A0A0R0IV41|A0A0R0IV41_SOYBN;tr|A0A0R0GF65|A0A0R0GF65_SOYBN;tr|K7M4K7|K7M4K7_SOYBN;tr|I1JJ76|I1JJ76_SOYBN	tr|A0A0R0GF95|A0A0R0GF95_SOYBN;tr|A0A0R0EHN9|A0A0R0EHN9_SOYBN;tr|A0A0R0GFI9|A0A0R0GFI9_SOYBN;tr|A0A0R0J3P5|A0A0R0J3P5_SOYBN;tr|A0A0R0IVD5|A0A0R0IVD5_SOYBN;tr|A0A0R0J1I1|A0A0R0J1I1_SOYBN;tr|A0A0R0IV41|A0A0R0IV41_SOYBN;tr|A0A0R0GF65|A0A0R0GF65_SOYBN;tr|K7M4K7|K7M4K7_SOYBN;tr|I1JJ76|I1JJ76_SOYBN	tr|A0A0R0GF95|A0A0R0GF95_SOYBN Uncharacterized protein OS=Glycine max OX=3847 GN=GLYMA_14G191600 PE=4 SV=1;tr|A0A0R0EHN9|A0A0R0EHN9_SOYBN Uncharacterized protein (Fragment) OS=Glycine max OX=3847 GN=GLYMA_19G036300 PE=4 SV=1;tr|A0A0R0GFI9|A0A0R0GFI9_SOYBN	1	5.4	25.384	0.0019088	2.6104	0	0	0	0	0	0	0	0	0	0	0	0	20397	15927	13764	21313	16139	15366	1
tr|I1N6I4|I1N6I4_SOYBN;tr|A0A0R0EHQ4|A0A0R0EHQ4_SOYBN;tr|A0A0R0EHR6|A0A0R0EHR6_SOYBN	tr|I1N6I4|I1N6I4_SOYBN;tr|A0A0R0EHQ4|A0A0R0EHQ4_SOYBN;tr|A0A0R0EHR6|A0A0R0EHR6_SOYBN	tr|I1N6I4|I1N6I4_SOYBN 6-phosphogluconate dehydrogenase, decarboxylating OS=Glycine max OX=3847 GN=100799034 PE=3 SV=1;tr|A0A0R0EHQ4|A0A0R0EHQ4_SOYBN 6-phosphogluconate dehydrogenase, decarboxylating OS=Glycine max OX=3847 GN=100799034 PE=3 SV=1;tr|A0A0R0E	9	43.5	55.372	0	47.295	312480	218870	214880	300070	197790	237940	272340	198690	186860	267060	173570	214760	272040	212050	187140	277620	185890	211190	62
tr|A0A0R0ETY2|A0A0R0ETY2_SOYBN;tr|K7LNA8|K7LNA8_SOYBN;tr|A0A0R0EHQ5|A0A0R0EHQ5_SOYBN;tr|A0A0R0EHQ1|A0A0R0EHQ1_SOYBN;tr|A0A0R0HQ57|A0A0R0HQ57_SOYBN	tr|A0A0R0ETY2|A0A0R0ETY2_SOYBN;tr|K7LNA8|K7LNA8_SOYBN;tr|A0A0R0EHQ5|A0A0R0EHQ5_SOYBN;tr|A0A0R0EHQ1|A0A0R0EHQ1_SOYBN;tr|A0A0R0HQ57|A0A0R0HQ57_SOYBN	tr|A0A0R0ETY2|A0A0R0ETY2_SOYBN Uncharacterized protein OS=Glycine max OX=3847 GN=100783681 PE=4 SV=1;tr|K7LNA8|K7LNA8_SOYBN Uncharacterized protein OS=Glycine max OX=3847 GN=100807530 PE=4 SV=1;tr|A0A0R0EHQ5|A0A0R0EHQ5_SOYBN Uncharacterized protein OS=Glyc	2	1	236.85	0.00082355	3.3473	0	0	0	0	0	0	0	0	0	0	0	0	0	0	0	0	0	0	2
tr|A0A0R0EHX1|A0A0R0EHX1_SOYBN	tr|A0A0R0EHX1|A0A0R0EHX1_SOYBN	tr|A0A0R0EHX1|A0A0R0EHX1_SOYBN Uncharacterized protein OS=Glycine max OX=3847 GN=106797531 PE=4 SV=1	1	17.7	35.92	0	21.393	0	0	0	0	0	0	4567.7	3055.9	3090.8	5412.4	2998.7	3377.7	0	0	0	0	0	0	4
tr|A0A0R0EHY3|A0A0R0EHY3_SOYBN;tr|I1N651|I1N651_SOYBN;tr|I1LWK5|I1LWK5_SOYBN	tr|A0A0R0EHY3|A0A0R0EHY3_SOYBN;tr|I1N651|I1N651_SOYBN;tr|I1LWK5|I1LWK5_SOYBN	tr|A0A0R0EHY3|A0A0R0EHY3_SOYBN Structural maintenance of chromosomes protein OS=Glycine max OX=3847 GN=100781330 PE=3 SV=1;tr|I1N651|I1N651_SOYBN Structural maintenance of chromosomes protein OS=Glycine max OX=3847 GN=100781330 PE=3 SV=2;tr|I1LWK5|I1LWK5_S	2	1.7	135.92	0.0026207	2.4604	0	0	0	0	0	0	9208.2	4973.9	2985.5	7682.3	5796.2	4919.3	0	0	0	0	0	0	2
tr|A0A0R0EIE6|A0A0R0EIE6_SOYBN;tr|I1N6Y7|I1N6Y7_SOYBN	tr|A0A0R0EIE6|A0A0R0EIE6_SOYBN;tr|I1N6Y7|I1N6Y7_SOYBN	tr|A0A0R0EIE6|A0A0R0EIE6_SOYBN Uncharacterized protein OS=Glycine max OX=3847 GN=GLYMA_19G055500 PE=4 SV=1;tr|I1N6Y7|I1N6Y7_SOYBN Uncharacterized protein OS=Glycine max OX=3847 GN=GLYMA_19G055500 PE=4 SV=2	2	11.3	78.905	0	10.667	12457	7215.8	5683.9	11537	7105.9	5960.6	4247.3	1892.6	2058.9	3970.9	2639	2640.2	7981.7	5060.2	3764.4	8143.2	5558.4	4771.2	19
tr|A0A0R0EJ07|A0A0R0EJ07_SOYBN;tr|A0A0R0EVI7|A0A0R0EVI7_SOYBN;tr|A0A0R0EJU2|A0A0R0EJU2_SOYBN;tr|A0A0R0EV06|A0A0R0EV06_SOYBN	tr|A0A0R0EJ07|A0A0R0EJ07_SOYBN;tr|A0A0R0EVI7|A0A0R0EVI7_SOYBN;tr|A0A0R0EJU2|A0A0R0EJU2_SOYBN;tr|A0A0R0EV06|A0A0R0EV06_SOYBN	tr|A0A0R0EJ07|A0A0R0EJ07_SOYBN Uncharacterized protein OS=Glycine max OX=3847 GN=100784900 PE=4 SV=1;tr|A0A0R0EVI7|A0A0R0EVI7_SOYBN Uncharacterized protein OS=Glycine max OX=3847 GN=100784900 PE=4 SV=1;tr|A0A0R0EJU2|A0A0R0EJU2_SOYBN Uncharacterized protein	10	32.5	222.24	0	33.282	0	0	0	0	0	0	18367	18163	15853	17686	12145	15338	23455	28162	24492	24678	15804	19990	23
tr|A0A0R0EJ71|A0A0R0EJ71_SOYBN;tr|I1N6T7|I1N6T7_SOYBN	tr|A0A0R0EJ71|A0A0R0EJ71_SOYBN;tr|I1N6T7|I1N6T7_SOYBN	tr|A0A0R0EJ71|A0A0R0EJ71_SOYBN Uncharacterized protein OS=Glycine max OX=3847 GN=100782402 PE=4 SV=1;tr|I1N6T7|I1N6T7_SOYBN Uncharacterized protein OS=Glycine max OX=3847 GN=100782402 PE=4 SV=1	5	24.4	45.082	0	9.1533	0	0	0	0	0	0	35278	23827	22666	36185	23994	26572	0	0	0	0	0	0	14
tr|A0A0R0EJA3|A0A0R0EJA3_SOYBN;tr|I1NF03|I1NF03_SOYBN	tr|A0A0R0EJA3|A0A0R0EJA3_SOYBN;tr|I1NF03|I1NF03_SOYBN	tr|A0A0R0EJA3|A0A0R0EJA3_SOYBN Uncharacterized protein OS=Glycine max OX=3847 GN=100811997 PE=3 SV=1;tr|I1NF03|I1NF03_SOYBN Uncharacterized protein OS=Glycine max OX=3847 GN=100811997 PE=3 SV=1	8	67.8	48.502	0	296	6121900	3229300	2763700	4939000	3209600	3667000	6525400	3373900	2814900	5294600	3412200	3836100	6643500	3489200	3013300	5497100	3531300	4085000	865
tr|A0A0R0EJB6|A0A0R0EJB6_SOYBN;tr|I1LAH1|I1LAH1_SOYBN	tr|A0A0R0EJB6|A0A0R0EJB6_SOYBN;tr|I1LAH1|I1LAH1_SOYBN	tr|A0A0R0EJB6|A0A0R0EJB6_SOYBN Uncharacterized protein (Fragment) OS=Glycine max OX=3847 GN=GLYMA_20G0739002 PE=4 SV=1;tr|I1LAH1|I1LAH1_SOYBN Uncharacterized protein OS=Glycine max OX=3847 GN=100777028 PE=4 SV=1	1	3.2	41.175	0.0013925	3.0078	0	0	0	0	0	0	0	0	0	0	0	0	0	0	0	0	0	0	2
tr|A0A0R0EJE2|A0A0R0EJE2_SOYBN;tr|I1LAG7|I1LAG7_SOYBN;tr|A0A0R0G599|A0A0R0G599_SOYBN	tr|A0A0R0EJE2|A0A0R0EJE2_SOYBN;tr|I1LAG7|I1LAG7_SOYBN;tr|A0A0R0G599|A0A0R0G599_SOYBN	tr|A0A0R0EJE2|A0A0R0EJE2_SOYBN Exocyst subunit Exo70 family protein OS=Glycine max OX=3847 GN=GLYMA_20G072700 PE=3 SV=1;tr|I1LAG7|I1LAG7_SOYBN Exocyst subunit Exo70 family protein OS=Glycine max OX=3847 GN=100775958 PE=3 SV=1;tr|A0A0R0G599|A0A0R0G599_SOYBN	2	7	43.337	0.0041994	2.246	0	0	0	0	0	0	0	0	0	0	0	0	9532.9	6417.3	5267	8456.7	8422.4	8047.4	3
tr|A0A0R0EJN3|A0A0R0EJN3_SOYBN	tr|A0A0R0EJN3|A0A0R0EJN3_SOYBN	tr|A0A0R0EJN3|A0A0R0EJN3_SOYBN Uncharacterized protein OS=Glycine max OX=3847 GN=100788296 PE=3 SV=1	2	20.7	98.979	0	6.4254	0	0	0	0	0	0	0	0	0	0	0	0	0	0	0	0	0	0	5
tr|A0A0R0EL32|A0A0R0EL32_SOYBN;tr|A0A0R0EJX3|A0A0R0EJX3_SOYBN;tr|A0A0R0EUT3|A0A0R0EUT3_SOYBN;tr|A0A0R0EUS6|A0A0R0EUS6_SOYBN;tr|A0A0R0EWQ6|A0A0R0EWQ6_SOYBN;tr|A0A0R0ETQ5|A0A0R0ETQ5_SOYBN;tr|K7MXI8|K7MXI8_SOYBN;tr|A0A0R0EK98|A0A0R0EK98_SOYBN;tr|K7MXI7|K7MXI7_SOYBN;tr|A0A0R0EVW1|A0A0R0EVW1_SOYBN;tr|K7MXI6|K7MXI6_SOYBN;tr|K7MXI5|K7MXI5_SOYBN;tr|K7MVM2|K7MVM2_SOYBN	tr|A0A0R0EL32|A0A0R0EL32_SOYBN;tr|A0A0R0EJX3|A0A0R0EJX3_SOYBN;tr|A0A0R0EUT3|A0A0R0EUT3_SOYBN;tr|A0A0R0EUS6|A0A0R0EUS6_SOYBN;tr|A0A0R0EWQ6|A0A0R0EWQ6_SOYBN;tr|A0A0R0ETQ5|A0A0R0ETQ5_SOYBN;tr|K7MXI8|K7MXI8_SOYBN;tr|A0A0R0EK98|A0A0R0EK98_SOYBN;tr|K7MXI7|K7MXI7_SOYBN;tr|A0A0R0EVW1|A0A0R0EVW1_SOYBN;tr|K7MXI6|K7MXI6_SOYBN;tr|K7MXI5|K7MXI5_SOYBN	tr|A0A0R0EL32|A0A0R0EL32_SOYBN Uncharacterized protein OS=Glycine max OX=3847 GN=100775799 PE=4 SV=1;tr|A0A0R0EJX3|A0A0R0EJX3_SOYBN Uncharacterized protein OS=Glycine max OX=3847 GN=100775799 PE=4 SV=1;tr|A0A0R0EUT3|A0A0R0EUT3_SOYBN Uncharacterized protein	1	10	64.419	0	7.7391	0	0	0	0	0	0	22325	23905	23196	23066	20171	21239	4702.8	4746.1	3925.6	5029.2	5453.6	4141.3	6
tr|I1NF28|I1NF28_SOYBN;tr|I1NF27|I1NF27_SOYBN;tr|I1J419|I1J419_SOYBN;tr|A0A0R0EJY2|A0A0R0EJY2_SOYBN;tr|I1J418|I1J418_SOYBN;tr|I1NF26|I1NF26_SOYBN;tr|K7LM18|K7LM18_SOYBN;tr|K7LM16|K7LM16_SOYBN;tr|C6TK28|C6TK28_SOYBN;tr|C6TJ48|C6TJ48_SOYBN;tr|A0A0R0IEQ9|A0A0R0IEQ9_SOYBN	tr|I1NF28|I1NF28_SOYBN;tr|I1NF27|I1NF27_SOYBN;tr|I1J419|I1J419_SOYBN;tr|A0A0R0EJY2|A0A0R0EJY2_SOYBN;tr|I1J418|I1J418_SOYBN;tr|I1NF26|I1NF26_SOYBN;tr|K7LM18|K7LM18_SOYBN;tr|K7LM16|K7LM16_SOYBN;tr|C6TK28|C6TK28_SOYBN;tr|C6TJ48|C6TJ48_SOYBN;tr|A0A0R0IEQ9|A0A0R0IEQ9_SOYBN	tr|I1NF28|I1NF28_SOYBN Serine/threonine-protein phosphatase OS=Glycine max OX=3847 GN=100820006 PE=3 SV=1;tr|I1NF27|I1NF27_SOYBN Serine/threonine-protein phosphatase OS=Glycine max OX=3847 GN=100820006 PE=3 SV=1;tr|I1J419|I1J419_SOYBN Serine/threonine-prot	2	7.3	29.84	0.00022041	4.0085	0	0	0	0	0	0	0	0	0	0	0	0	30361	28818	32321	30914	28458	37389	4
tr|A0A0R0EK54|A0A0R0EK54_SOYBN;tr|F8SMC3|F8SMC3_SOYBN;tr|A0A0R0FM59|A0A0R0FM59_SOYBN;tr|I1MLP0|I1MLP0_SOYBN	tr|A0A0R0EK54|A0A0R0EK54_SOYBN;tr|F8SMC3|F8SMC3_SOYBN;tr|A0A0R0FM59|A0A0R0FM59_SOYBN;tr|I1MLP0|I1MLP0_SOYBN	tr|A0A0R0EK54|A0A0R0EK54_SOYBN Uncharacterized protein OS=Glycine max OX=3847 GN=100817852 PE=3 SV=1;tr|F8SMC3|F8SMC3_SOYBN Glucose-6-phosphate 1-dehydrogenase OS=Glycine max OX=3847 GN=100817852 PE=2 SV=1;tr|A0A0R0FM59|A0A0R0FM59_SOYBN Glucose-6-phosphate	18	51.6	56.557	0	115.2	365810	343990	369080	327330	293180	385220	330290	309290	308050	305280	274010	347110	287810	247140	256740	253930	220200	284840	136
tr|A0A0R0EK65|A0A0R0EK65_SOYBN;tr|I1LWT5|I1LWT5_SOYBN;tr|I1LAW6|I1LAW6_SOYBN;tr|A0A0R0E916|A0A0R0E916_SOYBN;tr|I1LAW7|I1LAW7_SOYBN	tr|A0A0R0EK65|A0A0R0EK65_SOYBN;tr|I1LWT5|I1LWT5_SOYBN;tr|I1LAW6|I1LAW6_SOYBN;tr|A0A0R0E916|A0A0R0E916_SOYBN	tr|A0A0R0EK65|A0A0R0EK65_SOYBN Eukaryotic translation initiation factor 3 subunit M OS=Glycine max OX=3847 GN=GLYMA_20G089400 PE=3 SV=1;tr|I1LWT5|I1LWT5_SOYBN Eukaryotic translation initiation factor 3 subunit M OS=Glycine max OX=3847 GN=GLYMA_13G055200 PE	4	15.4	46.157	0	16.298	21892	18003	17973	21710	15224	21396	10517	7846.9	9030.8	10819	7365.2	9468.5	0	0	0	0	0	0	8
tr|A0A0R0EK76|A0A0R0EK76_SOYBN;tr|I1N814|I1N814_SOYBN;tr|I1N815|I1N815_SOYBN;tr|A0A0R0EV18|A0A0R0EV18_SOYBN	tr|A0A0R0EK76|A0A0R0EK76_SOYBN;tr|I1N814|I1N814_SOYBN;tr|I1N815|I1N815_SOYBN;tr|A0A0R0EV18|A0A0R0EV18_SOYBN	tr|A0A0R0EK76|A0A0R0EK76_SOYBN Alpha-mannosidase OS=Glycine max OX=3847 GN=100795651 PE=3 SV=1;tr|I1N814|I1N814_SOYBN Alpha-mannosidase OS=Glycine max OX=3847 GN=100795651 PE=3 SV=1;tr|I1N815|I1N815_SOYBN Alpha-mannosidase OS=Glycine max OX=3847 GN=1007956	10	17.5	112.99	0	26.638	13419	13306	9995.8	14794	9707.8	12136	0	0	0	0	0	0	2822	2026	1634.8	3140.8	1654.2	2825.4	29
tr|I1LEN7|I1LEN7_SOYBN;tr|A0A0R0EKG7|A0A0R0EKG7_SOYBN;tr|A0A0R0HZK7|A0A0R0HZK7_SOYBN	tr|I1LEN7|I1LEN7_SOYBN;tr|A0A0R0EKG7|A0A0R0EKG7_SOYBN;tr|A0A0R0HZK7|A0A0R0HZK7_SOYBN	tr|I1LEN7|I1LEN7_SOYBN Uncharacterized protein OS=Glycine max OX=3847 GN=100795465 PE=4 SV=1;tr|A0A0R0EKG7|A0A0R0EKG7_SOYBN Uncharacterized protein OS=Glycine max OX=3847 GN=GLYMA_20G124000 PE=4 SV=1;tr|A0A0R0HZK7|A0A0R0HZK7_SOYBN Uncharacterized protein O	11	15.4	97.91	0	48.216	53158	42783	42001	50770	34516	44480	22966	21067	20389	22749	18842	21912	73034	59457	59318	68082	51640	63036	54
tr|A0A0R0EKI3|A0A0R0EKI3_SOYBN	tr|A0A0R0EKI3|A0A0R0EKI3_SOYBN	tr|A0A0R0EKI3|A0A0R0EKI3_SOYBN Uncharacterized protein OS=Glycine max OX=3847 GN=100805605 PE=4 SV=1	4	13.6	36.694	0	6.0427	0	0	0	0	0	0	0	0	0	0	0	0	16473	11446	7761.5	16005	10382	9962.1	13
tr|A0A0R0EL27|A0A0R0EL27_SOYBN;tr|A0A0R0LE84|A0A0R0LE84_SOYBN	tr|A0A0R0EL27|A0A0R0EL27_SOYBN	tr|A0A0R0EL27|A0A0R0EL27_SOYBN Phosphoacetylglucosamine mutase OS=Glycine max OX=3847 GN=GLYMA_20G095000 PE=3 SV=1	3	29.9	65.451	0	44.352	56746	46697	39397	66449	44079	51208	39537	33380	28774	49669	31813	39348	48757	36504	36962	66433	51641	55020	47
tr|A0A0R0EL31|A0A0R0EL31_SOYBN;tr|A0A0R0KS22|A0A0R0KS22_SOYBN;tr|A0A0R0EVV2|A0A0R0EVV2_SOYBN;tr|A0A0R0KQ56|A0A0R0KQ56_SOYBN;tr|A0A0R0ELW9|A0A0R0ELW9_SOYBN;tr|K7KEK1|K7KEK1_SOYBN;tr|I1JMY9|I1JMY9_SOYBN	tr|A0A0R0EL31|A0A0R0EL31_SOYBN;tr|A0A0R0KS22|A0A0R0KS22_SOYBN;tr|A0A0R0EVV2|A0A0R0EVV2_SOYBN;tr|A0A0R0KQ56|A0A0R0KQ56_SOYBN;tr|A0A0R0ELW9|A0A0R0ELW9_SOYBN;tr|K7KEK1|K7KEK1_SOYBN;tr|I1JMY9|I1JMY9_SOYBN	tr|A0A0R0EL31|A0A0R0EL31_SOYBN Uncharacterized protein OS=Glycine max OX=3847 GN=100808599 PE=4 SV=1;tr|A0A0R0KS22|A0A0R0KS22_SOYBN Uncharacterized protein OS=Glycine max OX=3847 GN=100781306 PE=4 SV=1;tr|A0A0R0EVV2|A0A0R0EVV2_SOYBN Uncharacterized protein	4	10.9	48.949	0	19.16	12889	9324.6	6750.6	13389	8809.9	9399.2	20513	13483	12141	21196	14502	16391	49994	38698	33328	49406	37776	42173	20
tr|A0A0R0EL35|A0A0R0EL35_SOYBN;tr|I1N8I2|I1N8I2_SOYBN;tr|A0A0R0EWR2|A0A0R0EWR2_SOYBN	tr|A0A0R0EL35|A0A0R0EL35_SOYBN;tr|I1N8I2|I1N8I2_SOYBN;tr|A0A0R0EWR2|A0A0R0EWR2_SOYBN	tr|A0A0R0EL35|A0A0R0EL35_SOYBN Uncharacterized protein OS=Glycine max OX=3847 GN=100779900 PE=4 SV=1;tr|I1N8I2|I1N8I2_SOYBN Uncharacterized protein OS=Glycine max OX=3847 GN=100779900 PE=4 SV=1;tr|A0A0R0EWR2|A0A0R0EWR2_SOYBN Uncharacterized protein OS=Glyc	1	4.4	50.93	0	11.581	0	0	0	0	0	0	0	0	0	0	0	0	0	0	0	0	0	0	2
tr|A0A0R0ELA7|A0A0R0ELA7_SOYBN;tr|K7N3B1|K7N3B1_SOYBN;tr|K7N3A9|K7N3A9_SOYBN;tr|A0A0R0EJP8|A0A0R0EJP8_SOYBN	tr|A0A0R0ELA7|A0A0R0ELA7_SOYBN;tr|K7N3B1|K7N3B1_SOYBN;tr|K7N3A9|K7N3A9_SOYBN;tr|A0A0R0EJP8|A0A0R0EJP8_SOYBN	tr|A0A0R0ELA7|A0A0R0ELA7_SOYBN Uncharacterized protein OS=Glycine max OX=3847 GN=100777778 PE=4 SV=1;tr|K7N3B1|K7N3B1_SOYBN Uncharacterized protein OS=Glycine max OX=3847 GN=100777778 PE=4 SV=1;tr|K7N3A9|K7N3A9_SOYBN Uncharacterized protein OS=Glycine max	2	8.3	114.81	0	4.972	6636.1	3138.2	4190.6	5358.6	3545.9	5139.2	0	0	0	0	0	0	10637	5778	8078.4	10263	6954.4	8737.7	4
tr|A0A0R0ELP2|A0A0R0ELP2_SOYBN;tr|A0A0R0KD58|A0A0R0KD58_SOYBN	tr|A0A0R0ELP2|A0A0R0ELP2_SOYBN;tr|A0A0R0KD58|A0A0R0KD58_SOYBN	tr|A0A0R0ELP2|A0A0R0ELP2_SOYBN Uncharacterized protein OS=Glycine max OX=3847 GN=100819985 PE=3 SV=1;tr|A0A0R0KD58|A0A0R0KD58_SOYBN Uncharacterized protein OS=Glycine max OX=3847 GN=GLYMA_03G006200 PE=3 SV=1	10	24.9	43.724	0	24.125	97542	79120	70596	91154	65577	82613	112970	91557	87312	102740	71650	97837	146550	117060	117890	137060	93735	123370	74
tr|K7MXV3|K7MXV3_SOYBN;tr|A0A0R0ELU3|A0A0R0ELU3_SOYBN;tr|K7MXV2|K7MXV2_SOYBN;tr|K7MF41|K7MF41_SOYBN	tr|K7MXV3|K7MXV3_SOYBN;tr|A0A0R0ELU3|A0A0R0ELU3_SOYBN;tr|K7MXV2|K7MXV2_SOYBN;tr|K7MF41|K7MF41_SOYBN	tr|K7MXV3|K7MXV3_SOYBN Uncharacterized protein OS=Glycine max OX=3847 GN=100798848 PE=4 SV=1;tr|A0A0R0ELU3|A0A0R0ELU3_SOYBN Uncharacterized protein OS=Glycine max OX=3847 GN=100798848 PE=4 SV=1;tr|K7MXV2|K7MXV2_SOYBN Uncharacterized protein OS=Glycine max	1	5.6	41.933	0.0068039	2.0689	0	0	0	0	0	0	0	0	0	0	0	0	50969	34175	46534	41962	16365	20989	2
tr|A0A0R0ELY7|A0A0R0ELY7_SOYBN	tr|A0A0R0ELY7|A0A0R0ELY7_SOYBN	tr|A0A0R0ELY7|A0A0R0ELY7_SOYBN Uncharacterized protein (Fragment) OS=Glycine max OX=3847 GN=GLYMA_20G1919001 PE=4 SV=1	6	35.1	40.47	0	22.333	9464.4	6107.6	4197.1	9095.7	6017.6	7040.2	14856	9594.8	8154.9	14854	10270	11307	0	0	0	0	0	0	13
tr|A0A0R0EM71|A0A0R0EM71_SOYBN;tr|K7N2X7|K7N2X7_SOYBN;tr|A0A0R0EAU1|A0A0R0EAU1_SOYBN;tr|K7KTG7|K7KTG7_SOYBN;tr|K7KIH4|K7KIH4_SOYBN;tr|I1K8S4|I1K8S4_SOYBN;tr|K7KIH3|K7KIH3_SOYBN;tr|K7KIH5|K7KIH5_SOYBN;tr|K7KTG8|K7KTG8_SOYBN	tr|A0A0R0EM71|A0A0R0EM71_SOYBN;tr|K7N2X7|K7N2X7_SOYBN;tr|A0A0R0EAU1|A0A0R0EAU1_SOYBN	tr|A0A0R0EM71|A0A0R0EM71_SOYBN Uncharacterized protein OS=Glycine max OX=3847 GN=100777447 PE=3 SV=1;tr|K7N2X7|K7N2X7_SOYBN Uncharacterized protein OS=Glycine max OX=3847 GN=100777447 PE=4 SV=1;tr|A0A0R0EAU1|A0A0R0EAU1_SOYBN Uncharacterized protein OS=Glyc	6	29.5	62.861	0	15.744	31125	22470	18994	32267	18346	24424	38935	27625	25711	37789	25491	31690	57559	45894	36865	65049	41903	50112	20
tr|A0A0R0EMD9|A0A0R0EMD9_SOYBN;tr|I1LDG6|I1LDG6_SOYBN;tr|I1JDE9|I1JDE9_SOYBN;tr|I1MP72|I1MP72_SOYBN;tr|K7K730|K7K730_SOYBN;tr|K7MHS2|K7MHS2_SOYBN	tr|A0A0R0EMD9|A0A0R0EMD9_SOYBN;tr|I1LDG6|I1LDG6_SOYBN;tr|I1JDE9|I1JDE9_SOYBN;tr|I1MP72|I1MP72_SOYBN;tr|K7K730|K7K730_SOYBN;tr|K7MHS2|K7MHS2_SOYBN	tr|A0A0R0EMD9|A0A0R0EMD9_SOYBN Uncharacterized protein OS=Glycine max OX=3847 GN=100817001 PE=4 SV=1;tr|I1LDG6|I1LDG6_SOYBN Uncharacterized protein OS=Glycine max OX=3847 GN=100811604 PE=4 SV=1;tr|I1JDE9|I1JDE9_SOYBN Uncharacterized protein OS=Glycine max	2	3	71.72	0.0013878	2.9873	0	0	0	0	0	0	0	0	0	0	0	0	0	0	0	0	0	0	2
tr|A0A0R0EME4|A0A0R0EME4_SOYBN	tr|A0A0R0EME4|A0A0R0EME4_SOYBN	tr|A0A0R0EME4|A0A0R0EME4_SOYBN Uncharacterized protein OS=Glycine max OX=3847 GN=GLYMA_20G176100 PE=3 SV=1	4	23.3	39.905	0	19.537	95829	27984	29083	65045	30493	36725	120400	34008	35071	74375	34846	44036	113480	24558	29517	67862	27468	36618	26
tr|A0A0R0EMR0|A0A0R0EMR0_SOYBN	tr|A0A0R0EMR0|A0A0R0EMR0_SOYBN	tr|A0A0R0EMR0|A0A0R0EMR0_SOYBN Uncharacterized protein OS=Glycine max OX=3847 GN=100812354 PE=3 SV=1	4	23.6	50.519	0	37.115	70090	66140	52354	71674	48070	62093	66054	55064	48843	67314	47477	59192	155860	142900	123820	152800	119970	140850	35
tr|A0A0R0ENE7|A0A0R0ENE7_SOYBN;tr|K7N4E6|K7N4E6_SOYBN;tr|K7N4E5|K7N4E5_SOYBN;tr|K7LKG4|K7LKG4_SOYBN	tr|A0A0R0ENE7|A0A0R0ENE7_SOYBN;tr|K7N4E6|K7N4E6_SOYBN;tr|K7N4E5|K7N4E5_SOYBN;tr|K7LKG4|K7LKG4_SOYBN	tr|A0A0R0ENE7|A0A0R0ENE7_SOYBN Uncharacterized protein OS=Glycine max OX=3847 GN=100790409 PE=4 SV=1;tr|K7N4E6|K7N4E6_SOYBN Uncharacterized protein OS=Glycine max OX=3847 GN=100790409 PE=4 SV=1;tr|K7N4E5|K7N4E5_SOYBN Uncharacterized protein OS=Glycine max	2	4	68.702	0	12.513	4605.4	4235.5	2998.1	4189.7	3688.3	3028.2	26401	15408	10956	25540	14668	13940	0	0	0	0	0	0	2
tr|A0A0R0ENI9|A0A0R0ENI9_SOYBN;tr|I1N9H3|I1N9H3_SOYBN;tr|K7MYK4|K7MYK4_SOYBN	tr|A0A0R0ENI9|A0A0R0ENI9_SOYBN;tr|I1N9H3|I1N9H3_SOYBN;tr|K7MYK4|K7MYK4_SOYBN	tr|A0A0R0ENI9|A0A0R0ENI9_SOYBN Uncharacterized protein OS=Glycine max OX=3847 GN=100782596 PE=4 SV=1;tr|I1N9H3|I1N9H3_SOYBN Uncharacterized protein OS=Glycine max OX=3847 GN=100782596 PE=4 SV=1;tr|K7MYK4|K7MYK4_SOYBN Uncharacterized protein OS=Glycine max	1	6.7	28.318	0.00082288	3.3369	0	0	0	0	0	0	0	0	0	0	0	0	0	0	0	0	0	0	1
tr|A0A0R0EXQ0|A0A0R0EXQ0_SOYBN;tr|A0A0R0ENR6|A0A0R0ENR6_SOYBN;tr|K7MYR4|K7MYR4_SOYBN	tr|A0A0R0EXQ0|A0A0R0EXQ0_SOYBN;tr|A0A0R0ENR6|A0A0R0ENR6_SOYBN;tr|K7MYR4|K7MYR4_SOYBN	tr|A0A0R0EXQ0|A0A0R0EXQ0_SOYBN Uncharacterized protein OS=Glycine max OX=3847 GN=100812165 PE=4 SV=1;tr|A0A0R0ENR6|A0A0R0ENR6_SOYBN Uncharacterized protein OS=Glycine max OX=3847 GN=100812165 PE=4 SV=1;tr|K7MYR4|K7MYR4_SOYBN Uncharacterized protein OS=Glyc	1	4.4	39.869	0.00082321	3.343	0	0	0	0	0	0	0	0	0	0	0	0	0	0	0	0	0	0	1
tr|A0A0R0ENV4|A0A0R0ENV4_SOYBN	tr|A0A0R0ENV4|A0A0R0ENV4_SOYBN	tr|A0A0R0ENV4|A0A0R0ENV4_SOYBN Uncharacterized protein (Fragment) OS=Glycine max OX=3847 GN=GLYMA_19G177200 PE=4 SV=1	10	63.3	23.488	0	46.002	63978	52963	65278	74706	61071	121280	17478	17487	20628	22575	17639	33409	118900	109170	118430	139720	111870	210630	44
tr|A0A0R0ENW2|A0A0R0ENW2_SOYBN;tr|A0A0R0FX83|A0A0R0FX83_SOYBN;tr|C6FF61|C6FF61_SOYBN;tr|A0A0R0HX43|A0A0R0HX43_SOYBN;tr|A0A0R0I6Y4|A0A0R0I6Y4_SOYBN;tr|I1KUF0|I1KUF0_SOYBN;tr|I1NH81|I1NH81_SOYBN;tr|I1LD98|I1LD98_SOYBN	tr|A0A0R0ENW2|A0A0R0ENW2_SOYBN;tr|A0A0R0FX83|A0A0R0FX83_SOYBN;tr|C6FF61|C6FF61_SOYBN;tr|A0A0R0HX43|A0A0R0HX43_SOYBN;tr|A0A0R0I6Y4|A0A0R0I6Y4_SOYBN;tr|I1KUF0|I1KUF0_SOYBN;tr|I1NH81|I1NH81_SOYBN;tr|I1LD98|I1LD98_SOYBN	tr|A0A0R0ENW2|A0A0R0ENW2_SOYBN Uncharacterized protein OS=Glycine max OX=3847 GN=100789884 PE=3 SV=1;tr|A0A0R0FX83|A0A0R0FX83_SOYBN Uncharacterized protein (Fragment) OS=Glycine max OX=3847 GN=GLYMA_15G0516001 PE=3 SV=1;tr|C6FF61|C6FF61_SOYBN Somatic embry	1	2.1	51.444	0.0074074	1.9459	0	0	0	0	0	0	0	0	0	0	0	0	0	0	0	0	0	0	4
tr|A0A0R0ENW6|A0A0R0ENW6_SOYBN	tr|A0A0R0ENW6|A0A0R0ENW6_SOYBN	tr|A0A0R0ENW6|A0A0R0ENW6_SOYBN Uncharacterized protein OS=Glycine max OX=3847 GN=100809706 PE=3 SV=1	7	26.5	46.353	0	54.612	146950	171950	243430	176910	196980	407180	165770	165410	268790	194230	211770	452370	158070	174220	244150	192610	198980	378500	81
tr|A0A0R0EPA1|A0A0R0EPA1_SOYBN;tr|A0A0R0EP44|A0A0R0EP44_SOYBN;tr|A0A0R0KSQ2|A0A0R0KSQ2_SOYBN	tr|A0A0R0EPA1|A0A0R0EPA1_SOYBN;tr|A0A0R0EP44|A0A0R0EP44_SOYBN	tr|A0A0R0EPA1|A0A0R0EPA1_SOYBN Uncharacterized protein OS=Glycine max OX=3847 GN=100807883 PE=3 SV=1;tr|A0A0R0EP44|A0A0R0EP44_SOYBN Uncharacterized protein OS=Glycine max OX=3847 GN=100807883 PE=3 SV=1	4	18.9	30.561	0	20.074	59640	59132	50879	58527	49320	52164	125730	116300	90952	134910	97020	96578	117950	106730	86444	126010	95889	96746	43
tr|A0A0R0EPH6|A0A0R0EPH6_SOYBN;tr|I1NAD0|I1NAD0_SOYBN	tr|A0A0R0EPH6|A0A0R0EPH6_SOYBN;tr|I1NAD0|I1NAD0_SOYBN	tr|A0A0R0EPH6|A0A0R0EPH6_SOYBN Uncharacterized protein OS=Glycine max OX=3847 GN=100819824 PE=3 SV=1;tr|I1NAD0|I1NAD0_SOYBN Uncharacterized protein OS=Glycine max OX=3847 GN=100819824 PE=3 SV=1	3	47.6	33.16	0	8.9909	50884	32294	29524	48041	32178	34882	125760	89183	75149	124380	81922	91042	112950	74527	68767	110940	66643	82816	23
tr|A0A0R0EPQ6|A0A0R0EPQ6_SOYBN;tr|I1NIT7|I1NIT7_SOYBN	tr|A0A0R0EPQ6|A0A0R0EPQ6_SOYBN;tr|I1NIT7|I1NIT7_SOYBN	tr|A0A0R0EPQ6|A0A0R0EPQ6_SOYBN 40S ribosomal protein S24 OS=Glycine max OX=3847 GN=GLYMA_20G228100 PE=3 SV=1;tr|I1NIT7|I1NIT7_SOYBN 40S ribosomal protein S24 OS=Glycine max OX=3847 GN=GLYMA_20G228100 PE=3 SV=1	2	31.4	15.754	0	8.1881	24587	17448	15580	28626	17384	18589	19229	13687	10757	23817	14334	12945	11837	9270.9	7064.8	14876	9843.5	8260.1	22
tr|A0A0R0EPX0|A0A0R0EPX0_SOYBN;tr|C6SYK7|C6SYK7_SOYBN	tr|A0A0R0EPX0|A0A0R0EPX0_SOYBN;tr|C6SYK7|C6SYK7_SOYBN	tr|A0A0R0EPX0|A0A0R0EPX0_SOYBN Uncharacterized protein (Fragment) OS=Glycine max OX=3847 GN=GLYMA_20G1942001 PE=4 SV=1;tr|C6SYK7|C6SYK7_SOYBN Uncharacterized protein OS=Glycine max OX=3847 GN=100499956 PE=2 SV=1	2	22.1	14.072	0	8.6221	0	0	0	0	0	0	13479	10363	8849.5	14372	10205	11896	12064	10220	9947	15249	13430	11131	5
tr|A0A0R0EQ02|A0A0R0EQ02_SOYBN;tr|K7N525|K7N525_SOYBN;tr|K7LJS8|K7LJS8_SOYBN	tr|A0A0R0EQ02|A0A0R0EQ02_SOYBN;tr|K7N525|K7N525_SOYBN;tr|K7LJS8|K7LJS8_SOYBN	tr|A0A0R0EQ02|A0A0R0EQ02_SOYBN Uncharacterized protein OS=Glycine max OX=3847 GN=100812377 PE=3 SV=1;tr|K7N525|K7N525_SOYBN Uncharacterized protein OS=Glycine max OX=3847 GN=100812377 PE=3 SV=1;tr|K7LJS8|K7LJS8_SOYBN Uncharacterized protein OS=Glycine max	1	2.4	58.954	0.0022719	2.5398	0	0	0	0	0	0	0	0	0	0	0	0	0	0	0	0	0	0	1
tr|A0A0R0EQ83|A0A0R0EQ83_SOYBN;tr|I1M016|I1M016_SOYBN;tr|A0A0R0ERG6|A0A0R0ERG6_SOYBN;tr|A0A0R0KH41|A0A0R0KH41_SOYBN;tr|I1KCH4|I1KCH4_SOYBN;tr|I1JX70|I1JX70_SOYBN	tr|A0A0R0EQ83|A0A0R0EQ83_SOYBN;tr|I1M016|I1M016_SOYBN;tr|A0A0R0ERG6|A0A0R0ERG6_SOYBN;tr|A0A0R0KH41|A0A0R0KH41_SOYBN;tr|I1KCH4|I1KCH4_SOYBN;tr|I1JX70|I1JX70_SOYBN	tr|A0A0R0EQ83|A0A0R0EQ83_SOYBN Uncharacterized protein OS=Glycine max OX=3847 GN=100806635 PE=4 SV=1;tr|I1M016|I1M016_SOYBN Uncharacterized protein OS=Glycine max OX=3847 GN=100796762 PE=4 SV=1;tr|A0A0R0ERG6|A0A0R0ERG6_SOYBN Uncharacterized protein OS=Glyc	2	12.8	32.471	0	6.9747	0	0	0	0	0	0	23447	17972	15608	22649	16698	18136	27347	19500	15524	26279	21617	23828	10
tr|A0A0R0EQD2|A0A0R0EQD2_SOYBN;tr|K7MZ98|K7MZ98_SOYBN;tr|K7KG28|K7KG28_SOYBN;tr|I1JGL8|I1JGL8_SOYBN;tr|I1L9F7|I1L9F7_SOYBN;tr|A0A0R0HQK4|A0A0R0HQK4_SOYBN;tr|K7MZ97|K7MZ97_SOYBN	tr|A0A0R0EQD2|A0A0R0EQD2_SOYBN;tr|K7MZ98|K7MZ98_SOYBN;tr|K7KG28|K7KG28_SOYBN;tr|I1JGL8|I1JGL8_SOYBN;tr|I1L9F7|I1L9F7_SOYBN;tr|A0A0R0HQK4|A0A0R0HQK4_SOYBN;tr|K7MZ97|K7MZ97_SOYBN	tr|A0A0R0EQD2|A0A0R0EQD2_SOYBN Uncharacterized protein OS=Glycine max OX=3847 GN=100779014 PE=4 SV=1;tr|K7MZ98|K7MZ98_SOYBN Uncharacterized protein OS=Glycine max OX=3847 GN=100779014 PE=4 SV=1;tr|K7KG28|K7KG28_SOYBN Uncharacterized protein OS=Glycine max	1	1.2	85.612	0.0095836	1.8512	0	0	0	0	0	0	0	0	0	0	0	0	0	0	0	0	0	0	1
tr|A0A0R0EQE1|A0A0R0EQE1_SOYBN;tr|I1NAS0|I1NAS0_SOYBN;tr|I1JQ62|I1JQ62_SOYBN;tr|I1JQ61|I1JQ61_SOYBN;tr|A0A0R0KM09|A0A0R0KM09_SOYBN	tr|A0A0R0EQE1|A0A0R0EQE1_SOYBN;tr|I1NAS0|I1NAS0_SOYBN;tr|I1JQ62|I1JQ62_SOYBN;tr|I1JQ61|I1JQ61_SOYBN	tr|A0A0R0EQE1|A0A0R0EQE1_SOYBN Uncharacterized protein OS=Glycine max OX=3847 GN=100804508 PE=4 SV=1;tr|I1NAS0|I1NAS0_SOYBN Uncharacterized protein OS=Glycine max OX=3847 GN=100804508 PE=4 SV=1;tr|I1JQ62|I1JQ62_SOYBN Uncharacterized protein OS=Glycine max	5	16.2	47.449	0	10.108	29308	20771	18469	29036	21518	21915	0	0	0	0	0	0	5922	5895.3	3789.5	6193.6	4284.4	5157.3	11
tr|A0A0R0EQG6|A0A0R0EQG6_SOYBN	tr|A0A0R0EQG6|A0A0R0EQG6_SOYBN	tr|A0A0R0EQG6|A0A0R0EQG6_SOYBN Pyruvate kinase OS=Glycine max OX=3847 GN=GLYMA_20G211200 PE=3 SV=1	1	37	50.624	0.00041982	3.5655	9701.1	9556.8	8450.9	10080	9176.2	8714	0	0	0	0	0	0	0	0	0	0	0	0	3
tr|A0A0R0EQL0|A0A0R0EQL0_SOYBN;tr|I1NIA8|I1NIA8_SOYBN;tr|A0A0R0I5F6|A0A0R0I5F6_SOYBN;tr|I1LC41|I1LC41_SOYBN;tr|A0A0R0HV92|A0A0R0HV92_SOYBN;tr|K7LK39|K7LK39_SOYBN;tr|A0A0R0HV32|A0A0R0HV32_SOYBN	tr|A0A0R0EQL0|A0A0R0EQL0_SOYBN;tr|I1NIA8|I1NIA8_SOYBN;tr|A0A0R0I5F6|A0A0R0I5F6_SOYBN;tr|I1LC41|I1LC41_SOYBN;tr|A0A0R0HV92|A0A0R0HV92_SOYBN;tr|K7LK39|K7LK39_SOYBN;tr|A0A0R0HV32|A0A0R0HV32_SOYBN	tr|A0A0R0EQL0|A0A0R0EQL0_SOYBN Uncharacterized protein OS=Glycine max OX=3847 GN=100785453 PE=4 SV=1;tr|I1NIA8|I1NIA8_SOYBN Uncharacterized protein OS=Glycine max OX=3847 GN=100785453 PE=4 SV=2;tr|A0A0R0I5F6|A0A0R0I5F6_SOYBN Uncharacterized protein OS=Glyc	5	6.3	93.607	0	14.842	94674	60565	41983	88387	52089	51935	24705	17109	15685	19824	14636	18403	79729	47814	29870	75165	43584	37366	14
tr|A0A0R0EQL4|A0A0R0EQL4_SOYBN;tr|I1NAY9|I1NAY9_SOYBN;tr|I1JQE5|I1JQE5_SOYBN;tr|I1JFV1|I1JFV1_SOYBN;tr|I1JQE6|I1JQE6_SOYBN;tr|I1M6L3|I1M6L3_SOYBN;tr|I1JJE9|I1JJE9_SOYBN	tr|A0A0R0EQL4|A0A0R0EQL4_SOYBN;tr|I1NAY9|I1NAY9_SOYBN;tr|I1JQE5|I1JQE5_SOYBN;tr|I1JFV1|I1JFV1_SOYBN	tr|A0A0R0EQL4|A0A0R0EQL4_SOYBN Serine/threonine-protein phosphatase OS=Glycine max OX=3847 GN=100775812 PE=3 SV=1;tr|I1NAY9|I1NAY9_SOYBN Serine/threonine-protein phosphatase OS=Glycine max OX=3847 GN=100775812 PE=3 SV=1;tr|I1JQE5|I1JQE5_SOYBN Serine/threon	0	31.3	26.109	0.00681	2.0739	9527.7	9758.7	8307.8	9936	8565.3	14487	0	0	0	0	0	0	0	0	0	0	0	0	1
tr|I1LC20|I1LC20_SOYBN;tr|A0A0R0ERF9|A0A0R0ERF9_SOYBN;tr|K7KQB7|K7KQB7_SOYBN	tr|I1LC20|I1LC20_SOYBN;tr|A0A0R0ERF9|A0A0R0ERF9_SOYBN	tr|I1LC20|I1LC20_SOYBN Chlorophyll a-b binding protein, chloroplastic OS=Glycine max OX=3847 GN=100820327 PE=3 SV=1;tr|A0A0R0ERF9|A0A0R0ERF9_SOYBN Chlorophyll a-b binding protein, chloroplastic OS=Glycine max OX=3847 GN=100817348 PE=3 SV=1	2	33.4	30.851	0	7.2851	75677	51725	28072	78237	46482	43445	41066	28019	18345	43260	26042	26166	82207	55765	35496	81421	50226	49968	26
tr|A0A0R0ERP7|A0A0R0ERP7_SOYBN	tr|A0A0R0ERP7|A0A0R0ERP7_SOYBN	tr|A0A0R0ERP7|A0A0R0ERP7_SOYBN Pectate lyase OS=Glycine max OX=3847 GN=100802068 PE=3 SV=1	2	10.8	37.762	0.0019433	2.7763	0	0	0	0	0	0	0	0	0	0	0	0	13365	15072	12689	17205	12812	16382	2
tr|I1LBA2|I1LBA2_SOYBN;tr|A0A0R0ERR0|A0A0R0ERR0_SOYBN;tr|I1NJ15|I1NJ15_SOYBN;tr|I1JRA0|I1JRA0_SOYBN;tr|A0A0R0ES83|A0A0R0ES83_SOYBN	tr|I1LBA2|I1LBA2_SOYBN;tr|A0A0R0ERR0|A0A0R0ERR0_SOYBN;tr|I1NJ15|I1NJ15_SOYBN;tr|I1JRA0|I1JRA0_SOYBN	tr|I1LBA2|I1LBA2_SOYBN Uncharacterized protein OS=Glycine max OX=3847 GN=GLYMA_10G151900 PE=3 SV=1;tr|A0A0R0ERR0|A0A0R0ERR0_SOYBN Uncharacterized protein OS=Glycine max OX=3847 GN=100788486 PE=3 SV=1;tr|I1NJ15|I1NJ15_SOYBN Uncharacterized protein OS=Glycin	14	44.2	47.441	0	56.299	122620	98944	174930	128650	116410	209780	126890	105880	193820	129910	121000	227650	115170	108580	229730	118310	128890	261560	91
tr|I1JQX5|I1JQX5_SOYBN;tr|A0A0R0EZX1|A0A0R0EZX1_SOYBN;tr|C6TAH6|C6TAH6_SOYBN;tr|A0A0R0ERZ1|A0A0R0ERZ1_SOYBN;tr|I1NBI6|I1NBI6_SOYBN;tr|I1JQX4|I1JQX4_SOYBN;tr|K7LJA2|K7LJA2_SOYBN	tr|I1JQX5|I1JQX5_SOYBN;tr|A0A0R0EZX1|A0A0R0EZX1_SOYBN;tr|C6TAH6|C6TAH6_SOYBN;tr|A0A0R0ERZ1|A0A0R0ERZ1_SOYBN;tr|I1NBI6|I1NBI6_SOYBN;tr|I1JQX4|I1JQX4_SOYBN	tr|I1JQX5|I1JQX5_SOYBN Uncharacterized protein OS=Glycine max OX=3847 GN=100817309 PE=3 SV=1;tr|A0A0R0EZX1|A0A0R0EZX1_SOYBN Uncharacterized protein OS=Glycine max OX=3847 GN=100782602 PE=3 SV=1;tr|C6TAH6|C6TAH6_SOYBN Uncharacterized protein OS=Glycine max	4	17.8	51.293	0	40.978	112800	58443	44628	95673	50074	58401	307620	149910	108980	256700	138340	134660	316370	154810	115490	246630	138600	143470	27
tr|A0A0R0ES09|A0A0R0ES09_SOYBN;tr|I1N6W6|I1N6W6_SOYBN;tr|K7MWQ7|K7MWQ7_SOYBN;tr|I1N6W7|I1N6W7_SOYBN;tr|K7KPN1|K7KPN1_SOYBN	tr|A0A0R0ES09|A0A0R0ES09_SOYBN;tr|I1N6W6|I1N6W6_SOYBN;tr|K7MWQ7|K7MWQ7_SOYBN;tr|I1N6W7|I1N6W7_SOYBN;tr|K7KPN1|K7KPN1_SOYBN	tr|A0A0R0ES09|A0A0R0ES09_SOYBN Glycerol-3-phosphate dehydrogenase [NAD(+)] OS=Glycine max OX=3847 GN=100803079 PE=3 SV=1;tr|I1N6W6|I1N6W6_SOYBN Glycerol-3-phosphate dehydrogenase [NAD(+)] OS=Glycine max OX=3847 GN=100803079 PE=3 SV=1;tr|K7MWQ7|K7MWQ7_SOYBN	2	7.7	41.442	0.0012119	3.1443	0	0	0	0	0	0	5549.4	3157.7	2744	5773.4	2638.2	3074.2	0	0	0	0	0	0	2
tr|A0A0R0ES31|A0A0R0ES31_SOYBN;tr|A0A0R0HTS2|A0A0R0HTS2_SOYBN;tr|A0A0R0HTY3|A0A0R0HTY3_SOYBN	tr|A0A0R0ES31|A0A0R0ES31_SOYBN;tr|A0A0R0HTS2|A0A0R0HTS2_SOYBN;tr|A0A0R0HTY3|A0A0R0HTY3_SOYBN	tr|A0A0R0ES31|A0A0R0ES31_SOYBN Uncharacterized protein OS=Glycine max OX=3847 GN=GLYMA_20G231700 PE=4 SV=1;tr|A0A0R0HTS2|A0A0R0HTS2_SOYBN Uncharacterized protein OS=Glycine max OX=3847 GN=100812488 PE=4 SV=1;tr|A0A0R0HTY3|A0A0R0HTY3_SOYBN Uncharacterized p	3	22	18.215	0	6.662	21097	18854	10527	21559	12374	14024	0	0	0	0	0	0	3484.5	2289.6	1464.8	3572.7	1491.2	2263.3	8
tr|A0A0R0ESF0|A0A0R0ESF0_SOYBN;tr|C6TM83|C6TM83_SOYBN;tr|K7MFP1|K7MFP1_SOYBN;tr|I1MLV4|I1MLV4_SOYBN;tr|K7MFP0|K7MFP0_SOYBN	tr|A0A0R0ESF0|A0A0R0ESF0_SOYBN;tr|C6TM83|C6TM83_SOYBN;tr|K7MFP1|K7MFP1_SOYBN;tr|I1MLV4|I1MLV4_SOYBN;tr|K7MFP0|K7MFP0_SOYBN	tr|A0A0R0ESF0|A0A0R0ESF0_SOYBN Uncharacterized protein OS=Glycine max OX=3847 GN=100776353 PE=4 SV=1;tr|C6TM83|C6TM83_SOYBN Uncharacterized protein OS=Glycine max OX=3847 GN=100776353 PE=2 SV=1;tr|K7MFP1|K7MFP1_SOYBN Uncharacterized protein OS=Glycine max	2	10.7	33.931	0	5.6458	0	0	0	0	0	0	0	0	0	0	0	0	15049	10364	14189	15203	11006	15190	3
tr|A0A0R0ESN9|A0A0R0ESN9_SOYBN;tr|I1MB34|I1MB34_SOYBN;tr|I1JV15|I1JV15_SOYBN;tr|I1JH44|I1JH44_SOYBN	tr|A0A0R0ESN9|A0A0R0ESN9_SOYBN	tr|A0A0R0ESN9|A0A0R0ESN9_SOYBN Uncharacterized protein OS=Glycine max OX=3847 GN=100803121 PE=4 SV=1	5	27.5	76.412	0	38.876	0	0	0	0	0	0	18341	9668.2	7104.9	16026	12651	10560	19636	15525	14804	21167	14968	16180	10
tr|A0A0R0ESU5|A0A0R0ESU5_SOYBN;tr|I1NCA3|I1NCA3_SOYBN;tr|I1JRN5|I1JRN5_SOYBN;tr|I1JRN4|I1JRN4_SOYBN	tr|A0A0R0ESU5|A0A0R0ESU5_SOYBN;tr|I1NCA3|I1NCA3_SOYBN;tr|I1JRN5|I1JRN5_SOYBN;tr|I1JRN4|I1JRN4_SOYBN	tr|A0A0R0ESU5|A0A0R0ESU5_SOYBN Uncharacterized protein OS=Glycine max OX=3847 GN=GLYMA_19G245700 PE=4 SV=1;tr|I1NCA3|I1NCA3_SOYBN Uncharacterized protein OS=Glycine max OX=3847 GN=GLYMA_19G245700 PE=4 SV=2;tr|I1JRN5|I1JRN5_SOYBN Uncharacterized protein OS=	7	21.1	48.978	0	23.552	17638	11109	10963	21390	13854	15309	28980	22196	19037	32037	19983	24044	44110	29596	23909	44045	31319	34345	32
tr|A0A0R0ESZ8|A0A0R0ESZ8_SOYBN	tr|A0A0R0ESZ8|A0A0R0ESZ8_SOYBN	tr|A0A0R0ESZ8|A0A0R0ESZ8_SOYBN Elongation factor 1-alpha OS=Glycine max OX=3847 GN=100785429 PE=3 SV=1	1	56.8	49.279	0	25.455	1401600	1187100	912540	1372500	970370	1064600	1305000	1090600	819230	1260200	885140	948140	1057900	920760	719350	1049800	769330	849440	338
tr|A0A0R0ESZ9|A0A0R0ESZ9_SOYBN;tr|I1NJ32|I1NJ32_SOYBN;tr|I1NJ31|I1NJ31_SOYBN	tr|A0A0R0ESZ9|A0A0R0ESZ9_SOYBN	tr|A0A0R0ESZ9|A0A0R0ESZ9_SOYBN Uncharacterized protein OS=Glycine max OX=3847 GN=GLYMA_19G231900 PE=4 SV=1	6	40.8	36.118	0	134.86	312690	262010	311470	290990	219670	320020	310980	260840	300590	299480	216850	306530	268280	235280	275510	261130	195570	276990	80
tr|A0A0R0ET54|A0A0R0ET54_SOYBN;tr|I1LU28|I1LU28_SOYBN	tr|A0A0R0ET54|A0A0R0ET54_SOYBN;tr|I1LU28|I1LU28_SOYBN	tr|A0A0R0ET54|A0A0R0ET54_SOYBN Uncharacterized protein OS=Glycine max OX=3847 GN=GLYMA_19G251700 PE=4 SV=1;tr|I1LU28|I1LU28_SOYBN Uncharacterized protein OS=Glycine max OX=3847 GN=100813838 PE=4 SV=1	2	12.1	21.072	0.0068076	2.0704	0	0	0	0	0	0	0	0	0	0	0	0	0	0	0	0	0	0	3
tr|A0A0R0ETA6|A0A0R0ETA6_SOYBN;tr|K7MW25|K7MW25_SOYBN	tr|A0A0R0ETA6|A0A0R0ETA6_SOYBN;tr|K7MW25|K7MW25_SOYBN	tr|A0A0R0ETA6|A0A0R0ETA6_SOYBN Uncharacterized protein OS=Glycine max OX=3847 GN=100776536 PE=4 SV=1;tr|K7MW25|K7MW25_SOYBN Uncharacterized protein OS=Glycine max OX=3847 GN=100776536 PE=4 SV=1	2	1	241.95	0.00022247	4.1032	990.37	677.39	1049.7	1248.9	607.8	857.47	1461.4	2151.2	1401.4	1475.7	1813	1887.8	1472.7	1603.3	1023.9	2345.2	1172.8	1704.3	8
tr|I1JS41|I1JS41_SOYBN;tr|A0A0R0ETB2|A0A0R0ETB2_SOYBN;tr|I1NCR1|I1NCR1_SOYBN	tr|I1JS41|I1JS41_SOYBN;tr|A0A0R0ETB2|A0A0R0ETB2_SOYBN;tr|I1NCR1|I1NCR1_SOYBN	tr|I1JS41|I1JS41_SOYBN Uncharacterized protein OS=Glycine max OX=3847 GN=GLYMA_03G261100 PE=4 SV=1;tr|A0A0R0ETB2|A0A0R0ETB2_SOYBN Uncharacterized protein OS=Glycine max OX=3847 GN=100808943 PE=4 SV=1;tr|I1NCR1|I1NCR1_SOYBN Uncharacterized protein OS=Glycin	10	14.4	82.983	0	17.996	27646	15563	12574	21037	14101	14805	39680	27470	26249	41111	27720	35385	24047	18534	14640	22348	16089	18313	29
tr|A0A0R0ETG1|A0A0R0ETG1_SOYBN	tr|A0A0R0ETG1|A0A0R0ETG1_SOYBN	tr|A0A0R0ETG1|A0A0R0ETG1_SOYBN Peptidyl-prolyl cis-trans isomerase OS=Glycine max OX=3847 GN=100306275 PE=3 SV=1	3	33.1	18.955	0	14.16	36029	23470	19176	40169	24278	26866	53208	51677	24968	53102	34700	35890	17791	12602	10157	21279	12565	13976	30
tr|A0A0R0ETL8|A0A0R0ETL8_SOYBN;tr|I1LN13|I1LN13_SOYBN;tr|A0A0R0HM79|A0A0R0HM79_SOYBN;tr|I1LN14|I1LN14_SOYBN;tr|K7LD23|K7LD23_SOYBN;tr|I1JFU9|I1JFU9_SOYBN;tr|I1LZZ7|I1LZZ7_SOYBN;tr|A0A0R4J5P6|A0A0R4J5P6_SOYBN;tr|K7K8W7|K7K8W7_SOYBN	tr|A0A0R0ETL8|A0A0R0ETL8_SOYBN;tr|I1LN13|I1LN13_SOYBN;tr|A0A0R0HM79|A0A0R0HM79_SOYBN;tr|I1LN14|I1LN14_SOYBN	tr|A0A0R0ETL8|A0A0R0ETL8_SOYBN Uncharacterized protein OS=Glycine max OX=3847 GN=100781668 PE=4 SV=1;tr|I1LN13|I1LN13_SOYBN Uncharacterized protein OS=Glycine max OX=3847 GN=100784557 PE=4 SV=1;tr|A0A0R0HM79|A0A0R0HM79_SOYBN Uncharacterized protein OS=Glyc	1	18.8	64.383	0.0031487	2.3654	0	0	0	0	0	0	0	0	0	0	0	0	0	0	0	0	0	0	1
tr|A0A0R0ETZ0|A0A0R0ETZ0_SOYBN;tr|A0A0R0F4M1|A0A0R0F4M1_SOYBN;tr|K7MQ21|K7MQ21_SOYBN;tr|K7MQ20|K7MQ20_SOYBN;tr|I1MAG9|I1MAG9_SOYBN;tr|I1MAG8|I1MAG8_SOYBN;tr|I1KAM3|I1KAM3_SOYBN;tr|I1MZP0|I1MZP0_SOYBN;tr|K7MTV8|K7MTV8_SOYBN;tr|K7MQ19|K7MQ19_SOYBN;tr|I1LPS4|I1LPS4_SOYBN;tr|I1LLY9|I1LLY9_SOYBN;tr|I1L6Y4|I1L6Y4_SOYBN;tr|I1KWZ3|I1KWZ3_SOYBN;tr|C6TAY6|C6TAY6_SOYBN;tr|C6SXA6|C6SXA6_SOYBN;tr|C6SX33|C6SX3…	tr|A0A0R0ETZ0|A0A0R0ETZ0_SOYBN;tr|A0A0R0F4M1|A0A0R0F4M1_SOYBN;tr|K7MQ21|K7MQ21_SOYBN;tr|K7MQ20|K7MQ20_SOYBN;tr|I1MAG9|I1MAG9_SOYBN;tr|I1MAG8|I1MAG8_SOYBN;tr|I1KAM3|I1KAM3_SOYBN;tr|I1MZP0|I1MZP0_SOYBN;tr|K7MTV8|K7MTV8_SOYBN;tr|K7MQ19|K7MQ19_SOYBN;tr|I1LPS4|I1LPS4_SOYBN;tr|I1LLY9|I1LLY9_SOYBN;tr|I1L6Y4|I1L6Y4_SOYBN;tr|I1KWZ3|I1KWZ3_SOYBN;tr|C6TAY6|C6TAY6_SOYBN;tr|C6SXA6|C6SXA6_SOYBN;tr|C6SX33|C6SX3…	tr|A0A0R0ETZ0|A0A0R0ETZ0_SOYBN Uncharacterized protein (Fragment) OS=Glycine max OX=3847 GN=GLYMA_19G2530001 PE=3 SV=1;tr|A0A0R0F4M1|A0A0R0F4M1_SOYBN Uncharacterized protein (Fragment) OS=Glycine max OX=3847 GN=GLYMA_19G2530001 PE=3 SV=1;tr|K7MQ21|K7MQ21_S	1	15.5	8.0402	0.00023574	4.8106	83738	56687	44453	93630	52743	65459	244540	158550	141710	268330	170020	188540	156150	103720	88824	176380	107200	118220	36
tr|A0A0R0EUH6|A0A0R0EUH6_SOYBN;tr|I1LNJ3|I1LNJ3_SOYBN;tr|A0A0R0HLF5|A0A0R0HLF5_SOYBN;tr|A0A0R0EUW3|A0A0R0EUW3_SOYBN	tr|A0A0R0EUH6|A0A0R0EUH6_SOYBN;tr|I1LNJ3|I1LNJ3_SOYBN;tr|A0A0R0HLF5|A0A0R0HLF5_SOYBN;tr|A0A0R0EUW3|A0A0R0EUW3_SOYBN	tr|A0A0R0EUH6|A0A0R0EUH6_SOYBN Uncharacterized protein OS=Glycine max OX=3847 GN=GLYMA_18G015500 PE=4 SV=1;tr|I1LNJ3|I1LNJ3_SOYBN Uncharacterized protein OS=Glycine max OX=3847 GN=100782771 PE=4 SV=1;tr|A0A0R0HLF5|A0A0R0HLF5_SOYBN Uncharacterized protein O	2	4.9	44.656	0.00021617	3.8403	0	0	0	0	0	0	15224	21908	25858	18960	16540	30408	0	0	0	0	0	0	2
tr|I1LNB4|I1LNB4_SOYBN;tr|A0A0R0EV13|A0A0R0EV13_SOYBN;tr|I1LNB3|I1LNB3_SOYBN;tr|I1LNB2|I1LNB2_SOYBN;tr|I1MYI4|I1MYI4_SOYBN	tr|I1LNB4|I1LNB4_SOYBN;tr|A0A0R0EV13|A0A0R0EV13_SOYBN;tr|I1LNB3|I1LNB3_SOYBN;tr|I1LNB2|I1LNB2_SOYBN;tr|I1MYI4|I1MYI4_SOYBN	tr|I1LNB4|I1LNB4_SOYBN Uncharacterized protein OS=Glycine max OX=3847 GN=100795306 PE=4 SV=1;tr|A0A0R0EV13|A0A0R0EV13_SOYBN Uncharacterized protein OS=Glycine max OX=3847 GN=100797769 PE=4 SV=1;tr|I1LNB3|I1LNB3_SOYBN Uncharacterized protein OS=Glycine max	1	3.6	49.468	0.00021925	3.9762	0	0	0	0	0	0	0	0	0	0	0	0	0	0	0	0	0	0	1
tr|A0A0R0EV63|A0A0R0EV63_SOYBN	tr|A0A0R0EV63|A0A0R0EV63_SOYBN	tr|A0A0R0EV63|A0A0R0EV63_SOYBN Uncharacterized protein (Fragment) OS=Glycine max OX=3847 GN=GLYMA_19G078900 PE=4 SV=1	2	59.1	16.929	0	13.315	70425	48462	46480	67479	62277	57940	38297	30231	32524	40681	43253	38249	5723.5	3708.8	2694.2	4372.5	3436.7	3880.1	25
tr|A0A0R0EVF9|A0A0R0EVF9_SOYBN;tr|A0A0R0EVJ5|A0A0R0EVJ5_SOYBN;tr|A0A0R0F695|A0A0R0F695_SOYBN	tr|A0A0R0EVF9|A0A0R0EVF9_SOYBN;tr|A0A0R0EVJ5|A0A0R0EVJ5_SOYBN;tr|A0A0R0F695|A0A0R0F695_SOYBN	tr|A0A0R0EVF9|A0A0R0EVF9_SOYBN Uncharacterized protein OS=Glycine max OX=3847 GN=732558 PE=4 SV=1;tr|A0A0R0EVJ5|A0A0R0EVJ5_SOYBN Uncharacterized protein OS=Glycine max OX=3847 GN=732558 PE=4 SV=1;tr|A0A0R0F695|A0A0R0F695_SOYBN Uncharacterized protein OS=Gl	0	36.9	18.408	0	21.979	52435	47564	43785	54496	38658	46026	63763	56535	53710	63929	47615	57868	24204	21015	17558	24238	16129	22546	42
tr|A0A0R0EVI2|A0A0R0EVI2_SOYBN;tr|K7LRU3|K7LRU3_SOYBN;tr|K7LRU0|K7LRU0_SOYBN	tr|A0A0R0EVI2|A0A0R0EVI2_SOYBN;tr|K7LRU3|K7LRU3_SOYBN	tr|A0A0R0EVI2|A0A0R0EVI2_SOYBN Uncharacterized protein OS=Glycine max OX=3847 GN=100789660 PE=3 SV=1;tr|K7LRU3|K7LRU3_SOYBN Uncharacterized protein OS=Glycine max OX=3847 GN=102662627 PE=4 SV=1	4	18.7	30.894	0	13.8	8654	10253	9341.2	13041	11191	14795	14970	16815	14777	20708	17264	22241	4290.9	3472.4	3527.6	5669.6	3576	4259.6	20
tr|A0A0R0EWL1|A0A0R0EWL1_SOYBN;tr|A0A0R0EVK5|A0A0R0EVK5_SOYBN	tr|A0A0R0EWL1|A0A0R0EWL1_SOYBN;tr|A0A0R0EVK5|A0A0R0EVK5_SOYBN	tr|A0A0R0EWL1|A0A0R0EWL1_SOYBN Uncharacterized protein (Fragment) OS=Glycine max OX=3847 GN=GLYMA_19G116700 PE=4 SV=1;tr|A0A0R0EVK5|A0A0R0EVK5_SOYBN Uncharacterized protein (Fragment) OS=Glycine max OX=3847 GN=GLYMA_19G116700 PE=3 SV=1	1	1.5	77.45	0.0087382	1.8788	3086.1	1889.2	2663.5	4039.3	2539.8	3588.7	0	0	0	0	0	0	0	0	0	0	0	0	1
tr|A0A0R0EVL3|A0A0R0EVL3_SOYBN;tr|A0A0R0LE59|A0A0R0LE59_SOYBN;tr|K7K2X8|K7K2X8_SOYBN;tr|I1J6X7|I1J6X7_SOYBN;tr|K7K2Y0|K7K2Y0_SOYBN;tr|K7K2X9|K7K2X9_SOYBN;tr|I1JLN5|I1JLN5_SOYBN;tr|I1KK37|I1KK37_SOYBN;tr|K7L1J5|K7L1J5_SOYBN	tr|A0A0R0EVL3|A0A0R0EVL3_SOYBN	tr|A0A0R0EVL3|A0A0R0EVL3_SOYBN Delta-1-pyrroline-5-carboxylate synthase OS=Glycine max OX=3847 GN=GLYMA_18G034300 PE=3 SV=1	9	27.4	78.011	0	36.209	22121	17280	14186	23036	16417	14920	14308	11751	10824	14627	10133	12986	119690	109500	84371	123610	87307	95931	34
tr|A0A0R0EVM7|A0A0R0EVM7_SOYBN;tr|A0A0R0EVJ4|A0A0R0EVJ4_SOYBN	tr|A0A0R0EVM7|A0A0R0EVM7_SOYBN;tr|A0A0R0EVJ4|A0A0R0EVJ4_SOYBN	tr|A0A0R0EVM7|A0A0R0EVM7_SOYBN Glutamine synthetase OS=Glycine max OX=3847 GN=GLYMA_18G041100 PE=3 SV=1;tr|A0A0R0EVJ4|A0A0R0EVJ4_SOYBN Glutamine synthetase OS=Glycine max OX=3847 GN=GLYMA_18G041100 PE=3 SV=1	2	35.7	39.14	0	12.216	91274	47371	35092	80899	48766	44429	101790	50673	38068	84739	46792	44072	169770	64263	40339	128750	57471	48612	20
tr|A0A0R0EVX5|A0A0R0EVX5_SOYBN;tr|I1LMA4|I1LMA4_SOYBN	tr|A0A0R0EVX5|A0A0R0EVX5_SOYBN;tr|I1LMA4|I1LMA4_SOYBN	tr|A0A0R0EVX5|A0A0R0EVX5_SOYBN Uncharacterized protein OS=Glycine max OX=3847 GN=GLYMA_18G041900 PE=4 SV=1;tr|I1LMA4|I1LMA4_SOYBN Uncharacterized protein OS=Glycine max OX=3847 GN=100801506 PE=4 SV=2	9	14.3	72.283	0	23.948	42115	37861	38087	52484	36293	53498	10078	7187.6	5552.6	9607.7	6896.3	6701.8	40809	31598	24029	40145	27051	29076	25
tr|A0A0R0EW30|A0A0R0EW30_SOYBN;tr|A0A0R4J4L8|A0A0R4J4L8_SOYBN;tr|I1LLZ2|I1LLZ2_SOYBN	tr|A0A0R0EW30|A0A0R0EW30_SOYBN;tr|A0A0R4J4L8|A0A0R4J4L8_SOYBN;tr|I1LLZ2|I1LLZ2_SOYBN	tr|A0A0R0EW30|A0A0R0EW30_SOYBN Uncharacterized protein OS=Glycine max OX=3847 GN=100783650 PE=3 SV=1;tr|A0A0R4J4L8|A0A0R4J4L8_SOYBN Uncharacterized protein OS=Glycine max OX=3847 GN=100819819 PE=3 SV=1;tr|I1LLZ2|I1LLZ2_SOYBN Uncharacterized protein OS=Glyc	8	25.4	47.315	0	21.983	64045	58938	108120	76064	70479	128210	24414	24442	41358	26033	26258	46617	80594	67110	101400	88755	78020	122910	28
tr|A0A0R0EWQ1|A0A0R0EWQ1_SOYBN;tr|K7MQ57|K7MQ57_SOYBN	tr|A0A0R0EWQ1|A0A0R0EWQ1_SOYBN;tr|K7MQ57|K7MQ57_SOYBN	tr|A0A0R0EWQ1|A0A0R0EWQ1_SOYBN Uncharacterized protein OS=Glycine max OX=3847 GN=100800201 PE=4 SV=1;tr|K7MQ57|K7MQ57_SOYBN Uncharacterized protein OS=Glycine max OX=3847 GN=100800201 PE=4 SV=1	2	6.4	92.999	0	8.6206	5345.6	3427.3	3356.9	6068.5	4061.9	3505.4	6728.7	4498.4	6511.5	7378.4	6578.5	7764.7	0	0	0	0	0	0	12
tr|A0A0R0EWT8|A0A0R0EWT8_SOYBN;tr|K7KF36|K7KF36_SOYBN	tr|A0A0R0EWT8|A0A0R0EWT8_SOYBN;tr|K7KF36|K7KF36_SOYBN	tr|A0A0R0EWT8|A0A0R0EWT8_SOYBN Uncharacterized protein OS=Glycine max OX=3847 GN=GLYMA_19G150000 PE=4 SV=1;tr|K7KF36|K7KF36_SOYBN Uncharacterized protein OS=Glycine max OX=3847 GN=100787366 PE=4 SV=1	2	5.9	40.256	0.0019376	2.74	0	0	0	0	0	0	0	0	0	0	0	0	0	0	0	0	0	0	3
tr|I1LLE7|I1LLE7_SOYBN;tr|K7LQP0|K7LQP0_SOYBN;tr|A0A0R0EX33|A0A0R0EX33_SOYBN	tr|I1LLE7|I1LLE7_SOYBN;tr|K7LQP0|K7LQP0_SOYBN;tr|A0A0R0EX33|A0A0R0EX33_SOYBN	tr|I1LLE7|I1LLE7_SOYBN Uncharacterized protein OS=Glycine max OX=3847 GN=100819117 PE=3 SV=1;tr|K7LQP0|K7LQP0_SOYBN Uncharacterized protein OS=Glycine max OX=3847 GN=100819117 PE=3 SV=1;tr|A0A0R0EX33|A0A0R0EX33_SOYBN Uncharacterized protein OS=Glycine max	2	3.7	65.587	0.0038426	2.2639	0	0	0	0	0	0	0	0	0	0	0	0	0	0	0	0	0	0	2
tr|I1N9M6|I1N9M6_SOYBN;tr|I1N9M5|I1N9M5_SOYBN;tr|A0A0R0EX78|A0A0R0EX78_SOYBN;tr|I1N9M3|I1N9M3_SOYBN;tr|I1N9M4|I1N9M4_SOYBN;tr|K7KFC0|K7KFC0_SOYBN	tr|I1N9M6|I1N9M6_SOYBN;tr|I1N9M5|I1N9M5_SOYBN;tr|A0A0R0EX78|A0A0R0EX78_SOYBN;tr|I1N9M3|I1N9M3_SOYBN;tr|I1N9M4|I1N9M4_SOYBN	tr|I1N9M6|I1N9M6_SOYBN Uncharacterized protein OS=Glycine max OX=3847 GN=100798850 PE=4 SV=1;tr|I1N9M5|I1N9M5_SOYBN Uncharacterized protein OS=Glycine max OX=3847 GN=100798850 PE=4 SV=1;tr|A0A0R0EX78|A0A0R0EX78_SOYBN Uncharacterized protein OS=Glycine max	4	23.8	23.293	0	12.647	0	0	0	0	0	0	1483.7	1185.4	829.94	1496.4	978.69	727.69	0	0	0	0	0	0	5
tr|I1N9N6|I1N9N6_SOYBN;tr|A0A0R0EX89|A0A0R0EX89_SOYBN	tr|I1N9N6|I1N9N6_SOYBN;tr|A0A0R0EX89|A0A0R0EX89_SOYBN	tr|I1N9N6|I1N9N6_SOYBN Uncharacterized protein OS=Glycine max OX=3847 GN=100799901 PE=4 SV=1;tr|A0A0R0EX89|A0A0R0EX89_SOYBN Uncharacterized protein OS=Glycine max OX=3847 GN=100799901 PE=4 SV=1	4	22.2	56.084	0	39.642	34347	19205	20990	33588	23121	25848	173980	128810	129340	167750	123700	157510	95068	60182	68018	98693	71141	85003	63
tr|A0A0R0EXM0|A0A0R0EXM0_SOYBN	tr|A0A0R0EXM0|A0A0R0EXM0_SOYBN	tr|A0A0R0EXM0|A0A0R0EXM0_SOYBN Uncharacterized protein (Fragment) OS=Glycine max OX=3847 GN=GLYMA_18G0776002 PE=4 SV=1	1	51.9	5.8243	0	11.994	0	0	0	0	0	0	3617.5	3594.8	1305.8	3739.5	1879.6	2694.5	2413.4	2668.4	1864.4	2713.7	1867.6	2577	2
tr|I1N0A8|I1N0A8_SOYBN;tr|A0A0R0EXM7|A0A0R0EXM7_SOYBN	tr|I1N0A8|I1N0A8_SOYBN;tr|A0A0R0EXM7|A0A0R0EXM7_SOYBN	tr|I1N0A8|I1N0A8_SOYBN Uncharacterized protein OS=Glycine max OX=3847 GN=100818537 PE=4 SV=2;tr|A0A0R0EXM7|A0A0R0EXM7_SOYBN Uncharacterized protein OS=Glycine max OX=3847 GN=100818537 PE=4 SV=1	2	11	82.986	0	5.699	10351	5325.1	4235.7	9717.5	7585.6	4607.3	11927	7001.8	3904	12154	8393	5861.4	0	0	0	0	0	0	5
tr|A0A0R0EY69|A0A0R0EY69_SOYBN;tr|A0A0R0EXM9|A0A0R0EXM9_SOYBN;tr|A0A0R0F746|A0A0R0F746_SOYBN;tr|K7MQI7|K7MQI7_SOYBN;tr|A0A0R0F989|A0A0R0F989_SOYBN	tr|A0A0R0EY69|A0A0R0EY69_SOYBN;tr|A0A0R0EXM9|A0A0R0EXM9_SOYBN;tr|A0A0R0F746|A0A0R0F746_SOYBN;tr|K7MQI7|K7MQI7_SOYBN;tr|A0A0R0F989|A0A0R0F989_SOYBN	tr|A0A0R0EY69|A0A0R0EY69_SOYBN Uncharacterized protein (Fragment) OS=Glycine max OX=3847 GN=GLYMA_18G0776001 PE=4 SV=1;tr|A0A0R0EXM9|A0A0R0EXM9_SOYBN Uncharacterized protein (Fragment) OS=Glycine max OX=3847 GN=GLYMA_18G0776001 PE=4 SV=1;tr|A0A0R0F746|A0A0	5	15.8	82.838	0	22.77	48563	35743	24970	49636	36133	33024	100910	73083	60731	96491	71867	77910	111310	80529	65201	99786	72143	78964	21
tr|K7LAA0|K7LAA0_SOYBN;tr|A0A0R0EXV8|A0A0R0EXV8_SOYBN;tr|I1N0D6|I1N0D6_SOYBN;tr|I1KYG4|I1KYG4_SOYBN;tr|I1JJG3|I1JJG3_SOYBN;tr|I1M6J9|I1M6J9_SOYBN	tr|K7LAA0|K7LAA0_SOYBN;tr|A0A0R0EXV8|A0A0R0EXV8_SOYBN;tr|I1N0D6|I1N0D6_SOYBN;tr|I1KYG4|I1KYG4_SOYBN	tr|K7LAA0|K7LAA0_SOYBN Uncharacterized protein OS=Glycine max OX=3847 GN=100805131 PE=4 SV=1;tr|A0A0R0EXV8|A0A0R0EXV8_SOYBN Uncharacterized protein OS=Glycine max OX=3847 GN=100794390 PE=4 SV=1;tr|I1N0D6|I1N0D6_SOYBN Uncharacterized protein OS=Glycine max	2	6.7	50.325	0	9.2945	23154	15079	11941	26962	15620	14335	22555	13855	10456	24867	16009	13985	48296	29214	23467	48662	29556	29335	12
tr|A0A0R4J302|A0A0R4J302_SOYBN;tr|A0A0R0EXW6|A0A0R0EXW6_SOYBN;tr|A0A0R0KRE0|A0A0R0KRE0_SOYBN;tr|K7L9E4|K7L9E4_SOYBN	tr|A0A0R4J302|A0A0R4J302_SOYBN;tr|A0A0R0EXW6|A0A0R0EXW6_SOYBN	tr|A0A0R4J302|A0A0R4J302_SOYBN Uncharacterized protein OS=Glycine max OX=3847 GN=100798835 PE=3 SV=1;tr|A0A0R0EXW6|A0A0R0EXW6_SOYBN Uncharacterized protein OS=Glycine max OX=3847 GN=100776168 PE=3 SV=1	1	23.3	49.577	0	32.855	19484	17486	27318	19665	18973	31546	25407	20026	32466	26711	24170	39327	40867	40850	55212	44546	40917	66884	43
tr|A0A0R0EXZ0|A0A0R0EXZ0_SOYBN	tr|A0A0R0EXZ0|A0A0R0EXZ0_SOYBN	tr|A0A0R0EXZ0|A0A0R0EXZ0_SOYBN Uncharacterized protein (Fragment) OS=Glycine max OX=3847 GN=GLYMA_19G1455001 PE=4 SV=1	1	11.9	39.451	0.0015628	2.8295	0	0	0	0	0	0	9515	8275.7	9155.6	8246.9	7451.6	9392.6	0	0	0	0	0	0	1
tr|A0A0R0EY78|A0A0R0EY78_SOYBN	tr|A0A0R0EY78|A0A0R0EY78_SOYBN	tr|A0A0R0EY78|A0A0R0EY78_SOYBN Uncharacterized protein OS=Glycine max OX=3847 GN=GLYMA_19G185200 PE=4 SV=1	1	10.7	14.526	0.00021867	3.9509	2160.7	1808.4	1495.5	2242.1	1769.3	1682.3	0	0	0	0	0	0	0	0	0	0	0	0	3
tr|A0A0R0EY92|A0A0R0EY92_SOYBN;tr|K7MQS5|K7MQS5_SOYBN;tr|I1N0K1|I1N0K1_SOYBN;tr|A0A0R0F7V6|A0A0R0F7V6_SOYBN;tr|A0A0R0J5S1|A0A0R0J5S1_SOYBN;tr|I1LPA5|I1LPA5_SOYBN;tr|I1LPA3|I1LPA3_SOYBN	tr|A0A0R0EY92|A0A0R0EY92_SOYBN;tr|K7MQS5|K7MQS5_SOYBN;tr|I1N0K1|I1N0K1_SOYBN	tr|A0A0R0EY92|A0A0R0EY92_SOYBN Uncharacterized protein OS=Glycine max OX=3847 GN=GLYMA_18G091500 PE=4 SV=1;tr|K7MQS5|K7MQS5_SOYBN Uncharacterized protein OS=Glycine max OX=3847 GN=GLYMA_18G091500 PE=4 SV=1;tr|I1N0K1|I1N0K1_SOYBN Uncharacterized protein OS=	8	32.9	35.786	0	51.714	303980	200370	197670	280540	179780	228680	380470	252490	241430	346650	224580	275690	297990	199880	198270	282730	183650	228830	115
tr|A0A0R0EYN3|A0A0R0EYN3_SOYBN	tr|A0A0R0EYN3|A0A0R0EYN3_SOYBN	tr|A0A0R0EYN3|A0A0R0EYN3_SOYBN Uncharacterized protein OS=Glycine max OX=3847 GN=GLYMA_19G145200 PE=4 SV=1	2	6.8	39.158	0	5.4634	0	0	0	0	0	0	15921	11441	15088	15656	11719	28637	0	0	0	0	0	0	6
tr|A0A0R0F9Z4|A0A0R0F9Z4_SOYBN;tr|A0A0R0EYR7|A0A0R0EYR7_SOYBN;tr|I1N0T8|I1N0T8_SOYBN;tr|A0A0R0F0H9|A0A0R0F0H9_SOYBN;tr|K7MSD8|K7MSD8_SOYBN;tr|I1N1S4|I1N1S4_SOYBN;tr|A0A0R0F081|A0A0R0F081_SOYBN	tr|A0A0R0F9Z4|A0A0R0F9Z4_SOYBN;tr|A0A0R0EYR7|A0A0R0EYR7_SOYBN;tr|I1N0T8|I1N0T8_SOYBN	tr|A0A0R0F9Z4|A0A0R0F9Z4_SOYBN Uncharacterized protein OS=Glycine max OX=3847 GN=100802364 PE=4 SV=1;tr|A0A0R0EYR7|A0A0R0EYR7_SOYBN Uncharacterized protein OS=Glycine max OX=3847 GN=100802364 PE=4 SV=1;tr|I1N0T8|I1N0T8_SOYBN Uncharacterized protein OS=Glyc	4	22.1	28.72	0	13.515	19336	7713.9	7516.3	17266	7410.7	9060.1	19634	9466.6	8329.8	18548	8264.8	9670.4	5316.6	5251.7	3934.9	7853	4337.7	3964.5	11
tr|A0A0R0EZM4|A0A0R0EZM4_SOYBN;tr|I1NBM1|I1NBM1_SOYBN;tr|I1JR09|I1JR09_SOYBN	tr|A0A0R0EZM4|A0A0R0EZM4_SOYBN;tr|I1NBM1|I1NBM1_SOYBN;tr|I1JR09|I1JR09_SOYBN	tr|A0A0R0EZM4|A0A0R0EZM4_SOYBN Pectin acetylesterase OS=Glycine max OX=3847 GN=100788448 PE=3 SV=1;tr|I1NBM1|I1NBM1_SOYBN Pectin acetylesterase OS=Glycine max OX=3847 GN=100788448 PE=3 SV=1;tr|I1JR09|I1JR09_SOYBN Pectin acetylesterase OS=Glycine max OX=384	1	7.7	33.417	0.0080986	1.9294	0	0	0	0	0	0	0	0	0	0	0	0	0	0	0	0	0	0	3
tr|I1NA04|I1NA04_SOYBN;tr|A0A0R0EZU8|A0A0R0EZU8_SOYBN	tr|I1NA04|I1NA04_SOYBN;tr|A0A0R0EZU8|A0A0R0EZU8_SOYBN	tr|I1NA04|I1NA04_SOYBN Uncharacterized protein OS=Glycine max OX=3847 GN=100784203 PE=3 SV=1;tr|A0A0R0EZU8|A0A0R0EZU8_SOYBN Uncharacterized protein OS=Glycine max OX=3847 GN=100784203 PE=3 SV=1	1	13.9	24.338	0.00021409	3.7788	5189.8	2751	2923.1	5048.5	3312.4	3349.6	7461.7	4756.4	4742.7	8112.7	4763.5	5423.9	0	0	0	0	0	0	6
tr|A0A0R0F0F9|A0A0R0F0F9_SOYBN;tr|I1N1Z5|I1N1Z5_SOYBN;tr|A0A0R0IWN3|A0A0R0IWN3_SOYBN;tr|A0A0R0IWX6|A0A0R0IWX6_SOYBN	tr|A0A0R0F0F9|A0A0R0F0F9_SOYBN;tr|I1N1Z5|I1N1Z5_SOYBN;tr|A0A0R0IWN3|A0A0R0IWN3_SOYBN;tr|A0A0R0IWX6|A0A0R0IWX6_SOYBN	tr|A0A0R0F0F9|A0A0R0F0F9_SOYBN Uncharacterized protein OS=Glycine max OX=3847 GN=100782744 PE=4 SV=1;tr|I1N1Z5|I1N1Z5_SOYBN Uncharacterized protein OS=Glycine max OX=3847 GN=100782744 PE=4 SV=1;tr|A0A0R0IWN3|A0A0R0IWN3_SOYBN Uncharacterized protein OS=Glyc	1	15.7	34.4	0	9.7439	0	0	0	0	0	0	16828	10711	9746.1	18309	11941	13632	0	0	0	0	0	0	6
tr|A0A0R0F135|A0A0R0F135_SOYBN	tr|A0A0R0F135|A0A0R0F135_SOYBN	tr|A0A0R0F135|A0A0R0F135_SOYBN Uncharacterized protein OS=Glycine max OX=3847 GN=GLYMA_18G172700 PE=4 SV=1	1	1.5	78.072	0.0074547	1.992	84287	112940	149060	80435	83200	130320	117500	167220	218170	115490	120830	191410	119700	161920	214740	116050	125550	187280	17
tr|I1NB77|I1NB77_SOYBN;tr|I1JQN0|I1JQN0_SOYBN;tr|I1NB76|I1NB76_SOYBN;tr|I1JR90|I1JR90_SOYBN;tr|I1JQM9|I1JQM9_SOYBN;tr|C6T0R5|C6T0R5_SOYBN;tr|A0A0R0F137|A0A0R0F137_SOYBN;tr|I1JR91|I1JR91_SOYBN;tr|I1NJ30|I1NJ30_SOYBN	tr|I1NB77|I1NB77_SOYBN;tr|I1JQN0|I1JQN0_SOYBN;tr|I1NB76|I1NB76_SOYBN;tr|I1JR90|I1JR90_SOYBN;tr|I1JQM9|I1JQM9_SOYBN;tr|C6T0R5|C6T0R5_SOYBN;tr|A0A0R0F137|A0A0R0F137_SOYBN;tr|I1JR91|I1JR91_SOYBN;tr|I1NJ30|I1NJ30_SOYBN	tr|I1NB77|I1NB77_SOYBN Uncharacterized protein OS=Glycine max OX=3847 GN=GLYMA_19G211800 PE=4 SV=1;tr|I1JQN0|I1JQN0_SOYBN Uncharacterized protein OS=Glycine max OX=3847 GN=GLYMA_03G215300 PE=4 SV=1;tr|I1NB76|I1NB76_SOYBN Uncharacterized protein OS=Glycine	2	14.2	14.886	0.00021589	3.8329	5799.2	3080.7	2414.5	5610.8	3461.6	3087.7	0	0	0	0	0	0	17203	8979.9	9444.8	16810	11495	10756	5
tr|A0A0R0F1J9|A0A0R0F1J9_SOYBN	tr|A0A0R0F1J9|A0A0R0F1J9_SOYBN	tr|A0A0R0F1J9|A0A0R0F1J9_SOYBN Uncharacterized protein (Fragment) OS=Glycine max OX=3847 GN=GLYMA_18G1849002 PE=3 SV=1	3	11.8	32.035	0.00022553	4.2389	0	0	0	0	0	0	0	0	0	0	0	0	0	0	0	0	0	0	3
tr|A0A0R0F1L5|A0A0R0F1L5_SOYBN;tr|A0A0R0F1H8|A0A0R0F1H8_SOYBN;tr|I1KK25|I1KK25_SOYBN	tr|A0A0R0F1L5|A0A0R0F1L5_SOYBN	tr|A0A0R0F1L5|A0A0R0F1L5_SOYBN Uncharacterized protein OS=Glycine max OX=3847 GN=100786456 PE=4 SV=1	3	26.1	28.358	0	18.462	24094	18032	22056	27017	18622	22339	29352	22524	30951	31262	23821	30273	12883	8917.4	12533	13387	7328.9	10427	44
tr|A0A0R0F1N7|A0A0R0F1N7_SOYBN	tr|A0A0R0F1N7|A0A0R0F1N7_SOYBN	tr|A0A0R0F1N7|A0A0R0F1N7_SOYBN Uncharacterized protein OS=Glycine max OX=3847 GN=547859 PE=3 SV=1	3	40.5	78.666	0	9.5387	5525.4	3231.7	1814.1	6049.8	3353.1	3000.4	0	0	0	0	0	0	20249	12804	8115.3	20761	15024	11164	5
tr|A0A0R0F259|A0A0R0F259_SOYBN	tr|A0A0R0F259|A0A0R0F259_SOYBN	tr|A0A0R0F259|A0A0R0F259_SOYBN Uncharacterized protein OS=Glycine max OX=3847 GN=100782747 PE=3 SV=1	2	31.6	65.272	0	70.76	81674	95022	123040	76550	71780	126450	233180	263720	329100	220290	203530	351500	375600	448950	618070	367120	355150	616400	50
tr|A0A0R0F2C6|A0A0R0F2C6_SOYBN;tr|K7MTR3|K7MTR3_SOYBN;tr|A0A0R0IKB3|A0A0R0IKB3_SOYBN	tr|A0A0R0F2C6|A0A0R0F2C6_SOYBN;tr|K7MTR3|K7MTR3_SOYBN;tr|A0A0R0IKB3|A0A0R0IKB3_SOYBN	tr|A0A0R0F2C6|A0A0R0F2C6_SOYBN Uncharacterized protein OS=Glycine max OX=3847 GN=100778622 PE=4 SV=1;tr|K7MTR3|K7MTR3_SOYBN Uncharacterized protein OS=Glycine max OX=3847 GN=100778622 PE=4 SV=1;tr|A0A0R0IKB3|A0A0R0IKB3_SOYBN Uncharacterized protein (Fragme	2	4.5	77.122	0	6.6991	0	0	0	0	0	0	4953.7	4219.6	4310.7	5115	4390.4	4601.5	0	0	0	0	0	0	5
tr|A0A0R0F2E8|A0A0R0F2E8_SOYBN;tr|C6SW20|C6SW20_SOYBN	tr|A0A0R0F2E8|A0A0R0F2E8_SOYBN;tr|C6SW20|C6SW20_SOYBN	tr|A0A0R0F2E8|A0A0R0F2E8_SOYBN Uncharacterized protein OS=Glycine max OX=3847 GN=GLYMA_19G228800 PE=3 SV=1;tr|C6SW20|C6SW20_SOYBN Uncharacterized protein OS=Glycine max OX=3847 GN=100305650 PE=2 SV=1	3	57	22.085	0	58.147	380190	353780	358930	409360	286810	434240	258630	267860	268100	285260	200580	311180	315480	329370	304370	335820	252540	364620	122
tr|A0A0R0F2G6|A0A0R0F2G6_SOYBN;tr|A0A0R0ILM6|A0A0R0ILM6_SOYBN;tr|A0A0R0KEL8|A0A0R0KEL8_SOYBN;tr|I1JL13|I1JL13_SOYBN;tr|A0A0R4J2K3|A0A0R4J2K3_SOYBN	tr|A0A0R0F2G6|A0A0R0F2G6_SOYBN;tr|A0A0R0ILM6|A0A0R0ILM6_SOYBN;tr|A0A0R0KEL8|A0A0R0KEL8_SOYBN;tr|I1JL13|I1JL13_SOYBN;tr|A0A0R4J2K3|A0A0R4J2K3_SOYBN	tr|A0A0R0F2G6|A0A0R0F2G6_SOYBN Uncharacterized protein OS=Glycine max OX=3847 GN=100797583 PE=3 SV=1;tr|A0A0R0ILM6|A0A0R0ILM6_SOYBN Uncharacterized protein OS=Glycine max OX=3847 GN=GLYMA_09G278300 PE=4 SV=1;tr|A0A0R0KEL8|A0A0R0KEL8_SOYBN Uncharacterized p	4	9.5	52.558	0	8.3227	0	0	0	0	0	0	0	0	0	0	0	0	0	0	0	0	0	0	6
tr|A0A0R0F2K3|A0A0R0F2K3_SOYBN;tr|K7MTU2|K7MTU2_SOYBN;tr|I1L702|I1L702_SOYBN;tr|A0A0R0IKV3|A0A0R0IKV3_SOYBN;tr|K7MTU1|K7MTU1_SOYBN	tr|A0A0R0F2K3|A0A0R0F2K3_SOYBN;tr|K7MTU2|K7MTU2_SOYBN;tr|I1L702|I1L702_SOYBN;tr|A0A0R0IKV3|A0A0R0IKV3_SOYBN;tr|K7MTU1|K7MTU1_SOYBN	tr|A0A0R0F2K3|A0A0R0F2K3_SOYBN Uncharacterized protein OS=Glycine max OX=3847 GN=100808049 PE=4 SV=1;tr|K7MTU2|K7MTU2_SOYBN Uncharacterized protein OS=Glycine max OX=3847 GN=100808049 PE=4 SV=1;tr|I1L702|I1L702_SOYBN Uncharacterized protein OS=Glycine max	1	7.1	23.644	0	5.5031	0	0	0	0	0	0	0	0	0	0	0	0	8831.4	5221.9	5230	9116.3	6213.4	6817.3	2
tr|A0A0R0F2P4|A0A0R0F2P4_SOYBN;tr|K7K9C2|K7K9C2_SOYBN	tr|A0A0R0F2P4|A0A0R0F2P4_SOYBN	tr|A0A0R0F2P4|A0A0R0F2P4_SOYBN Uncharacterized protein OS=Glycine max OX=3847 GN=GLYMA_18G218500 PE=4 SV=1	4	11.8	42.687	0	13.672	35052	26424	13282	37565	21256	21574	87704	80743	54916	96930	61932	68604	42786	37163	22477	49828	32055	30343	31
tr|A0A0R0F2Z4|A0A0R0F2Z4_SOYBN	tr|A0A0R0F2Z4|A0A0R0F2Z4_SOYBN	tr|A0A0R0F2Z4|A0A0R0F2Z4_SOYBN Uncharacterized protein OS=Glycine max OX=3847 GN=100820155 PE=4 SV=1	3	38.1	60.836	0	323.31	2205100	1216800	1002500	1965100	1155000	1229700	3034000	1627300	1359800	2674400	1541200	1697800	2896800	1531400	1230800	2533400	1454000	1526200	343
tr|A0A0R0F381|A0A0R0F381_SOYBN	tr|A0A0R0F381|A0A0R0F381_SOYBN	tr|A0A0R0F381|A0A0R0F381_SOYBN Uncharacterized protein OS=Glycine max OX=3847 GN=100785408 PE=4 SV=1	2	14.7	59.576	0	9.9786	0	0	0	0	0	0	15070	11327	8897.2	14839	9077.9	10221	60557	48091	39606	61481	42341	47531	11
tr|A0A0R0F392|A0A0R0F392_SOYBN;tr|K7MUB9|K7MUB9_SOYBN;tr|I1L6I6|I1L6I6_SOYBN;tr|K7LG37|K7LG37_SOYBN	tr|A0A0R0F392|A0A0R0F392_SOYBN;tr|K7MUB9|K7MUB9_SOYBN;tr|I1L6I6|I1L6I6_SOYBN;tr|K7LG37|K7LG37_SOYBN	tr|A0A0R0F392|A0A0R0F392_SOYBN Cysteine synthase OS=Glycine max OX=3847 GN=GLYMA_18G234600 PE=3 SV=1;tr|K7MUB9|K7MUB9_SOYBN Cysteine synthase OS=Glycine max OX=3847 GN=GLYMA_18G234600 PE=3 SV=1;tr|I1L6I6|I1L6I6_SOYBN Cysteine synthase OS=Glycine max OX=384	3	11.8	40.096	0.0002265	4.3038	0	0	0	0	0	0	5101.4	2197.3	1768.3	5124.1	1689.8	2668.8	19826	6282.2	7318.6	17485	7632.2	8561.3	8
tr|A0A0R0F394|A0A0R0F394_SOYBN	tr|A0A0R0F394|A0A0R0F394_SOYBN	tr|A0A0R0F394|A0A0R0F394_SOYBN Uncharacterized protein OS=Glycine max OX=3847 GN=100811640 PE=4 SV=1	2	15	38.821	0	7.9199	0	0	0	0	0	0	5601.2	3283	3476.6	6081	2949.2	4069.6	5475.3	2817.9	3154.4	5469.3	3612	4155.7	6
tr|A0A0R0F3E9|A0A0R0F3E9_SOYBN;tr|K7MZY2|K7MZY2_SOYBN;tr|K7MZY3|K7MZY3_SOYBN	tr|A0A0R0F3E9|A0A0R0F3E9_SOYBN;tr|K7MZY2|K7MZY2_SOYBN;tr|K7MZY3|K7MZY3_SOYBN	tr|A0A0R0F3E9|A0A0R0F3E9_SOYBN Uncharacterized protein OS=Glycine max OX=3847 GN=100779551 PE=3 SV=1;tr|K7MZY2|K7MZY2_SOYBN Uncharacterized protein OS=Glycine max OX=3847 GN=100779551 PE=4 SV=1;tr|K7MZY3|K7MZY3_SOYBN Uncharacterized protein OS=Glycine max	8	18.6	77.636	0	18.448	6618.1	4630.1	3739.8	6866.5	4612.5	5946.6	13945	10743	9309.7	14209	9546.5	11881	3925.8	2899.9	2843.8	4778	4246.9	3821.6	12
tr|A0A0R0F3F2|A0A0R0F3F2_SOYBN	tr|A0A0R0F3F2|A0A0R0F3F2_SOYBN	tr|A0A0R0F3F2|A0A0R0F3F2_SOYBN Uncharacterized protein OS=Glycine max OX=3847 GN=100812169 PE=4 SV=1	1	19.9	38.166	0.0012173	3.1883	0	0	0	0	0	0	0	0	0	0	0	0	19404	12541	10974	18545	12535	11886	2
tr|A0A0R0FDY4|A0A0R0FDY4_SOYBN;tr|A0A0R0F3H3|A0A0R0F3H3_SOYBN;tr|C6TNL4|C6TNL4_SOYBN	tr|A0A0R0FDY4|A0A0R0FDY4_SOYBN;tr|A0A0R0F3H3|A0A0R0F3H3_SOYBN;tr|C6TNL4|C6TNL4_SOYBN	tr|A0A0R0FDY4|A0A0R0FDY4_SOYBN Uncharacterized protein OS=Glycine max OX=3847 GN=GLYMA_18G229900 PE=3 SV=1;tr|A0A0R0F3H3|A0A0R0F3H3_SOYBN Uncharacterized protein OS=Glycine max OX=3847 GN=GLYMA_18G229900 PE=3 SV=1;tr|C6TNL4|C6TNL4_SOYBN Uncharacterized pro	7	23.2	32.304	0	13.684	45393	34508	31688	46748	33222	38768	81228	71987	66590	87617	65370	77257	43850	54244	56039	53291	46497	66537	24
tr|A0A0R0F3J1|A0A0R0F3J1_SOYBN;tr|I1L6G7|I1L6G7_SOYBN;tr|A0A0R0ENF6|A0A0R0ENF6_SOYBN;tr|A0A0R0I547|A0A0R0I547_SOYBN;tr|A0A0R0HXT1|A0A0R0HXT1_SOYBN;tr|I1KPE5|I1KPE5_SOYBN;tr|C6T824|C6T824_SOYBN;tr|I1K6E9|I1K6E9_SOYBN;tr|I1KPE4|I1KPE4_SOYBN	tr|A0A0R0F3J1|A0A0R0F3J1_SOYBN;tr|I1L6G7|I1L6G7_SOYBN;tr|A0A0R0ENF6|A0A0R0ENF6_SOYBN;tr|A0A0R0I547|A0A0R0I547_SOYBN;tr|A0A0R0HXT1|A0A0R0HXT1_SOYBN	tr|A0A0R0F3J1|A0A0R0F3J1_SOYBN Uncharacterized protein OS=Glycine max OX=3847 GN=100816232 PE=3 SV=1;tr|I1L6G7|I1L6G7_SOYBN Uncharacterized protein OS=Glycine max OX=3847 GN=100776827 PE=3 SV=1;tr|A0A0R0ENF6|A0A0R0ENF6_SOYBN Uncharacterized protein OS=Glyc	2	11.4	53.263	0.0014065	3.1008	0	0	0	0	0	0	0	0	0	0	0	0	14246	9017.8	7640.7	15700	9428.6	8837.6	5
tr|A0A0R0F3K8|A0A0R0F3K8_SOYBN;tr|I1N3U0|I1N3U0_SOYBN;tr|A0A0R0IIZ2|A0A0R0IIZ2_SOYBN;tr|I1L6G6|I1L6G6_SOYBN;tr|A0A0R0HBG9|A0A0R0HBG9_SOYBN;tr|A0A0R0HJ77|A0A0R0HJ77_SOYBN;tr|A0A0R0K541|A0A0R0K541_SOYBN;tr|C6TG52|C6TG52_SOYBN;tr|I1KPE6|I1KPE6_SOYBN;tr|I1K6E8|I1K6E8_SOYBN;tr|A0A0R0IFL7|A0A0R0IFL7_SOYBN;tr|A0A0R0JZA0|A0A0R0JZA0_SOYBN	tr|A0A0R0F3K8|A0A0R0F3K8_SOYBN;tr|I1N3U0|I1N3U0_SOYBN;tr|A0A0R0IIZ2|A0A0R0IIZ2_SOYBN;tr|I1L6G6|I1L6G6_SOYBN;tr|A0A0R0HBG9|A0A0R0HBG9_SOYBN	tr|A0A0R0F3K8|A0A0R0F3K8_SOYBN Mitogen-activated protein kinase OS=Glycine max OX=3847 GN=GLYMA_18G236800 PE=3 SV=1;tr|I1N3U0|I1N3U0_SOYBN Mitogen-activated protein kinase OS=Glycine max OX=3847 GN=GLYMA_18G236800 PE=3 SV=2;tr|A0A0R0IIZ2|A0A0R0IIZ2_SOYBN U	1	12.5	42.379	0	20.42	0	0	0	0	0	0	2305	2309.6	2597.6	3060.7	1854.6	3253.4	43094	40895	33026	48034	33181	45084	12
tr|A0A0R0F3L6|A0A0R0F3L6_SOYBN	tr|A0A0R0F3L6|A0A0R0F3L6_SOYBN	tr|A0A0R0F3L6|A0A0R0F3L6_SOYBN Uncharacterized protein (Fragment) OS=Glycine max OX=3847 GN=GLYMA_18G2360002 PE=4 SV=1	4	11.9	38.967	0	7.2496	1565	2199.6	1917.2	2037.1	1662.2	2311.4	29728	95817	99352	40079	58693	99981	1017.1	1116.5	587.3	1474.7	928.66	1454.5	6
tr|A0A0R0FC46|A0A0R0FC46_SOYBN;tr|A0A0R0F3P8|A0A0R0F3P8_SOYBN;tr|A0A0R0F3M6|A0A0R0F3M6_SOYBN;tr|A0A0R0F3V3|A0A0R0F3V3_SOYBN;tr|I1N3W6|I1N3W6_SOYBN;tr|K7MUF2|K7MUF2_SOYBN	tr|A0A0R0FC46|A0A0R0FC46_SOYBN;tr|A0A0R0F3P8|A0A0R0F3P8_SOYBN;tr|A0A0R0F3M6|A0A0R0F3M6_SOYBN;tr|A0A0R0F3V3|A0A0R0F3V3_SOYBN;tr|I1N3W6|I1N3W6_SOYBN;tr|K7MUF2|K7MUF2_SOYBN	tr|A0A0R0FC46|A0A0R0FC46_SOYBN Uncharacterized protein OS=Glycine max OX=3847 GN=100779695 PE=4 SV=1;tr|A0A0R0F3P8|A0A0R0F3P8_SOYBN Uncharacterized protein OS=Glycine max OX=3847 GN=100779695 PE=4 SV=1;tr|A0A0R0F3M6|A0A0R0F3M6_SOYBN Uncharacterized protein	1	3.6	50.566	0.0019429	2.7744	1519	946.34	1323.5	1080.5	537.85	1227.5	4349	3372.6	3061.2	5001.6	3515.8	3606.2	0	0	0	0	0	0	2
tr|A0A0R0F3Q5|A0A0R0F3Q5_SOYBN;tr|A0A0R0FCW9|A0A0R0FCW9_SOYBN;tr|A0A0R0FDI4|A0A0R0FDI4_SOYBN	tr|A0A0R0F3Q5|A0A0R0F3Q5_SOYBN;tr|A0A0R0FCW9|A0A0R0FCW9_SOYBN;tr|A0A0R0FDI4|A0A0R0FDI4_SOYBN	tr|A0A0R0F3Q5|A0A0R0F3Q5_SOYBN Uncharacterized protein OS=Glycine max OX=3847 GN=GLYMA_18G234300 PE=4 SV=1;tr|A0A0R0FCW9|A0A0R0FCW9_SOYBN Uncharacterized protein OS=Glycine max OX=3847 GN=GLYMA_18G234300 PE=4 SV=1;tr|A0A0R0FDI4|A0A0R0FDI4_SOYBN Uncharacter	1	4.1	25.171	0.0019298	2.6959	25015	23139	22797	25517	17329	27432	31742	26105	26694	33805	24100	34033	12080	8671.8	8555.6	12621	9069.3	10361	8
tr|K7MUF4|K7MUF4_SOYBN;tr|A0A0R0F492|A0A0R0F492_SOYBN	tr|K7MUF4|K7MUF4_SOYBN;tr|A0A0R0F492|A0A0R0F492_SOYBN	tr|K7MUF4|K7MUF4_SOYBN Uncharacterized protein OS=Glycine max OX=3847 GN=100797033 PE=4 SV=1;tr|A0A0R0F492|A0A0R0F492_SOYBN Uncharacterized protein OS=Glycine max OX=3847 GN=100797033 PE=4 SV=1	4	42.9	38.726	0	11.933	17275	9411.5	8457.3	16870	10399	9617.1	10882	8885	7108.8	10340	8689.7	8727.2	0	0	0	0	0	0	9
tr|A0A0R0F4B2|A0A0R0F4B2_SOYBN;tr|I1NCB4|I1NCB4_SOYBN;tr|I1JRQ5|I1JRQ5_SOYBN;tr|K7KGX8|K7KGX8_SOYBN;tr|A0A0R0F1Z6|A0A0R0F1Z6_SOYBN;tr|A0A0R0I211|A0A0R0I211_SOYBN;tr|A0A0R0I4U0|A0A0R0I4U0_SOYBN;tr|A0A0R0ERT7|A0A0R0ERT7_SOYBN;tr|I1NIS0|I1NIS0_SOYBN;tr|I1LBN5|I1LBN5_SOYBN	tr|A0A0R0F4B2|A0A0R0F4B2_SOYBN;tr|I1NCB4|I1NCB4_SOYBN;tr|I1JRQ5|I1JRQ5_SOYBN;tr|K7KGX8|K7KGX8_SOYBN	tr|A0A0R0F4B2|A0A0R0F4B2_SOYBN Uncharacterized protein OS=Glycine max OX=3847 GN=100809843 PE=4 SV=1;tr|I1NCB4|I1NCB4_SOYBN Uncharacterized protein OS=Glycine max OX=3847 GN=100809843 PE=4 SV=1;tr|I1JRQ5|I1JRQ5_SOYBN Uncharacterized protein OS=Glycine max	3	14.5	21.371	0	5.9302	12090	8471.2	7673.6	17787	11374	10499	21385	24994	21425	30036	27596	30261	12569	13932	13156	17616	14249	16679	5
tr|I1NCE4|I1NCE4_SOYBN;tr|A0A0R0F4F8|A0A0R0F4F8_SOYBN;tr|I1NCE3|I1NCE3_SOYBN;tr|I1NCE2|I1NCE2_SOYBN;tr|A0A0R0KPL3|A0A0R0KPL3_SOYBN;tr|I1JRT7|I1JRT7_SOYBN;tr|A0A0R0KPH2|A0A0R0KPH2_SOYBN;tr|I1JRT6|I1JRT6_SOYBN	tr|I1NCE4|I1NCE4_SOYBN;tr|A0A0R0F4F8|A0A0R0F4F8_SOYBN;tr|I1NCE3|I1NCE3_SOYBN;tr|I1NCE2|I1NCE2_SOYBN;tr|A0A0R0KPL3|A0A0R0KPL3_SOYBN;tr|I1JRT7|I1JRT7_SOYBN;tr|A0A0R0KPH2|A0A0R0KPH2_SOYBN;tr|I1JRT6|I1JRT6_SOYBN	tr|I1NCE4|I1NCE4_SOYBN Uncharacterized protein OS=Glycine max OX=3847 GN=100816781 PE=4 SV=1;tr|A0A0R0F4F8|A0A0R0F4F8_SOYBN Uncharacterized protein OS=Glycine max OX=3847 GN=100816781 PE=4 SV=1;tr|I1NCE3|I1NCE3_SOYBN Uncharacterized protein OS=Glycine max	2	7.4	35.764	0	6.2632	0	0	0	0	0	0	0	0	0	0	0	0	0	0	0	0	0	0	4
tr|A0A0R0ISH4|A0A0R0ISH4_SOYBN;tr|I1KWP1|I1KWP1_SOYBN;tr|A0A0R0F4W4|A0A0R0F4W4_SOYBN	tr|A0A0R0ISH4|A0A0R0ISH4_SOYBN;tr|I1KWP1|I1KWP1_SOYBN;tr|A0A0R0F4W4|A0A0R0F4W4_SOYBN	tr|A0A0R0ISH4|A0A0R0ISH4_SOYBN Uncharacterized protein OS=Glycine max OX=3847 GN=100799996 PE=4 SV=1;tr|I1KWP1|I1KWP1_SOYBN Uncharacterized protein OS=Glycine max OX=3847 GN=100799996 PE=4 SV=1;tr|A0A0R0F4W4|A0A0R0F4W4_SOYBN Uncharacterized protein OS=Glyc	2	25.3	21.295	0.0019198	2.664	9081.4	8113.3	6257	9505.4	6702.8	8656.7	0	0	0	0	0	0	2320.1	2386.6	1978.8	3477.3	2297.7	2677.8	3
tr|A0A0R0F5D4|A0A0R0F5D4_SOYBN;tr|A0A0R0F536|A0A0R0F536_SOYBN;tr|A0A0R0F0E1|A0A0R0F0E1_SOYBN	tr|A0A0R0F5D4|A0A0R0F5D4_SOYBN;tr|A0A0R0F536|A0A0R0F536_SOYBN	tr|A0A0R0F5D4|A0A0R0F5D4_SOYBN Uncharacterized protein OS=Glycine max OX=3847 GN=GLYMA_18G284800 PE=4 SV=1;tr|A0A0R0F536|A0A0R0F536_SOYBN Uncharacterized protein OS=Glycine max OX=3847 GN=GLYMA_18G284800 PE=4 SV=1	3	10.9	30.679	0.0010179	3.2362	0	0	0	0	0	0	11717	10585	10263	11941	8578.6	11306	0	0	0	0	0	0	3
tr|A0A0R0F5I3|A0A0R0F5I3_SOYBN	tr|A0A0R0F5I3|A0A0R0F5I3_SOYBN	tr|A0A0R0F5I3|A0A0R0F5I3_SOYBN Uncharacterized protein (Fragment) OS=Glycine max OX=3847 GN=GLYMA_18G2862001 PE=4 SV=1	1	29.9	23.199	0.00023095	4.5384	20944	18811	16828	21936	16898	17394	15682	12467	12635	14254	11959	13830	39403	36346	27829	45428	32371	33294	5
tr|A0A0R0F5Q2|A0A0R0F5Q2_SOYBN;tr|I1KRZ2|I1KRZ2_SOYBN;tr|A0A0R0IEI4|A0A0R0IEI4_SOYBN;REV__tr|K7N3T0|K7N3T0_SOYBN;REV__tr|K7MI40|K7MI40_SOYBN;REV__tr|A0A0R0G1P4|A0A0R0G1P4_SOYBN	tr|A0A0R0F5Q2|A0A0R0F5Q2_SOYBN	tr|A0A0R0F5Q2|A0A0R0F5Q2_SOYBN Uncharacterized protein OS=Glycine max OX=3847 GN=100809809 PE=4 SV=1	2	39.4	33.535	0	149.04	990960	747510	479450	952110	603280	573980	873560	635010	419640	839350	525320	492860	1003300	754920	493300	962830	595670	597440	140
tr|A0A0R0F5T9|A0A0R0F5T9_SOYBN	tr|A0A0R0F5T9|A0A0R0F5T9_SOYBN	tr|A0A0R0F5T9|A0A0R0F5T9_SOYBN Uncharacterized protein (Fragment) OS=Glycine max OX=3847 GN=GLYMA_18G2828001 PE=4 SV=1	2	12.4	80.689	0.0035049	2.3284	16230	11654	9877	18686	14160	13859	23042	14299	11847	24726	18219	17992	20795	12487	11529	23780	15102	14821	4
tr|A0A0R0F5Y7|A0A0R0F5Y7_SOYBN;tr|I1N065|I1N065_SOYBN;tr|A0A0R0EXC2|A0A0R0EXC2_SOYBN;REV__tr|B8XQT7|B8XQT7_SOYBN	tr|A0A0R0F5Y7|A0A0R0F5Y7_SOYBN;tr|I1N065|I1N065_SOYBN;tr|A0A0R0EXC2|A0A0R0EXC2_SOYBN	tr|A0A0R0F5Y7|A0A0R0F5Y7_SOYBN Uncharacterized protein OS=Glycine max OX=3847 GN=GLYMA_18G072400 PE=4 SV=1;tr|I1N065|I1N065_SOYBN Uncharacterized protein OS=Glycine max OX=3847 GN=GLYMA_18G072400 PE=4 SV=2;tr|A0A0R0EXC2|A0A0R0EXC2_SOYBN Uncharacterized pro	9	29	121.96	0	21.885	78855	64832	61730	77594	60163	72640	58966	50375	41612	60765	45343	53497	46530	41459	38181	43566	36989	44402	22
tr|A0A0R0F6Q0|A0A0R0F6Q0_SOYBN;tr|I1MZ21|I1MZ21_SOYBN;tr|I1LMR9|I1LMR9_SOYBN	tr|A0A0R0F6Q0|A0A0R0F6Q0_SOYBN;tr|I1MZ21|I1MZ21_SOYBN;tr|I1LMR9|I1LMR9_SOYBN	tr|A0A0R0F6Q0|A0A0R0F6Q0_SOYBN Phosphoinositide phospholipase C OS=Glycine max OX=3847 GN=100784534 PE=4 SV=1;tr|I1MZ21|I1MZ21_SOYBN Phosphoinositide phospholipase C OS=Glycine max OX=3847 GN=100784534 PE=4 SV=1;tr|I1LMR9|I1LMR9_SOYBN Phosphoinositide phos	7	15.5	64.002	0	15.732	2492.2	2002	1876.6	2046.9	870.79	1654.1	3674.6	3834.2	4550.5	2954.5	2578.3	3474.1	2932.8	2951.9	4050.2	2785.4	1607.3	2567	16
tr|I1MRR6|I1MRR6_SOYBN;tr|I1MRR5|I1MRR5_SOYBN;tr|A0A0R0F719|A0A0R0F719_SOYBN	tr|I1MRR6|I1MRR6_SOYBN;tr|I1MRR5|I1MRR5_SOYBN;tr|A0A0R0F719|A0A0R0F719_SOYBN	tr|I1MRR6|I1MRR6_SOYBN Uncharacterized protein OS=Glycine max OX=3847 GN=100809788 PE=4 SV=1;tr|I1MRR5|I1MRR5_SOYBN Uncharacterized protein OS=Glycine max OX=3847 GN=100809788 PE=4 SV=1;tr|A0A0R0F719|A0A0R0F719_SOYBN Uncharacterized protein OS=Glycine max	1	15.3	25.458	0.0013969	3.0383	32868	23001	17120	31980	19564	21745	0	0	0	0	0	0	0	0	0	0	0	0	3
tr|A0A0R0F7Q2|A0A0R0F7Q2_SOYBN;tr|A0A0R0F7N6|A0A0R0F7N6_SOYBN;tr|K7MJS5|K7MJS5_SOYBN;tr|I1MRT0|I1MRT0_SOYBN;tr|I1KMP5|I1KMP5_SOYBN	tr|A0A0R0F7Q2|A0A0R0F7Q2_SOYBN;tr|A0A0R0F7N6|A0A0R0F7N6_SOYBN;tr|K7MJS5|K7MJS5_SOYBN;tr|I1MRT0|I1MRT0_SOYBN;tr|I1KMP5|I1KMP5_SOYBN	tr|A0A0R0F7Q2|A0A0R0F7Q2_SOYBN Uncharacterized protein OS=Glycine max OX=3847 GN=100786792 PE=4 SV=1;tr|A0A0R0F7N6|A0A0R0F7N6_SOYBN Uncharacterized protein OS=Glycine max OX=3847 GN=100786792 PE=4 SV=1;tr|K7MJS5|K7MJS5_SOYBN Uncharacterized protein OS=Glyc	2	2.9	74.65	0.00021673	3.8747	11149	5880.7	3443.8	6003.3	3861.9	4362.8	0	0	0	0	0	0	5029.9	5106.9	5397.7	4335.2	4858.6	6972.2	3
tr|I1MS88|I1MS88_SOYBN;tr|I1LY80|I1LY80_SOYBN;tr|I1MS87|I1MS87_SOYBN;tr|I1LY79|I1LY79_SOYBN;tr|A0A0R0F7T3|A0A0R0F7T3_SOYBN;tr|I1MS86|I1MS86_SOYBN	tr|I1MS88|I1MS88_SOYBN;tr|I1LY80|I1LY80_SOYBN;tr|I1MS87|I1MS87_SOYBN;tr|I1LY79|I1LY79_SOYBN;tr|A0A0R0F7T3|A0A0R0F7T3_SOYBN;tr|I1MS86|I1MS86_SOYBN	tr|I1MS88|I1MS88_SOYBN Uncharacterized protein OS=Glycine max OX=3847 GN=100813736 PE=4 SV=1;tr|I1LY80|I1LY80_SOYBN Uncharacterized protein OS=Glycine max OX=3847 GN=100803322 PE=4 SV=1;tr|I1MS87|I1MS87_SOYBN Uncharacterized protein OS=Glycine max OX=3847	3	10.5	35.65	0	5.7822	28334	15158	21621	21682	17259	27357	13236	7372.9	8960.6	10538	6184.7	10223	163860	102030	108170	138650	91714	120940	14
tr|A0A0R0F7W2|A0A0R0F7W2_SOYBN;tr|A0A0R0GWS4|A0A0R0GWS4_SOYBN;tr|K7LZ48|K7LZ48_SOYBN;tr|A0A0R0GLW8|A0A0R0GLW8_SOYBN;tr|K7LDN8|K7LDN8_SOYBN	tr|A0A0R0F7W2|A0A0R0F7W2_SOYBN;tr|A0A0R0GWS4|A0A0R0GWS4_SOYBN;tr|K7LZ48|K7LZ48_SOYBN;tr|A0A0R0GLW8|A0A0R0GLW8_SOYBN	tr|A0A0R0F7W2|A0A0R0F7W2_SOYBN Uncharacterized protein OS=Glycine max OX=3847 GN=GLYMA_17G045100 PE=4 SV=1;tr|A0A0R0GWS4|A0A0R0GWS4_SOYBN Uncharacterized protein OS=Glycine max OX=3847 GN=100811682 PE=4 SV=1;tr|K7LZ48|K7LZ48_SOYBN Uncharacterized protein O	13	20.6	79.021	0	31.1	43887	39202	31771	47106	34418	38372	38297	32450	30975	42105	30788	36487	74868	69106	66398	80606	61931	81601	36
tr|A0A0R0F896|A0A0R0F896_SOYBN;tr|I1MSG4|I1MSG4_SOYBN;tr|K7LYV4|K7LYV4_SOYBN;tr|A0A0R0GYE0|A0A0R0GYE0_SOYBN	tr|A0A0R0F896|A0A0R0F896_SOYBN;tr|I1MSG4|I1MSG4_SOYBN	tr|A0A0R0F896|A0A0R0F896_SOYBN Uncharacterized protein OS=Glycine max OX=3847 GN=100786089 PE=4 SV=1;tr|I1MSG4|I1MSG4_SOYBN Uncharacterized protein OS=Glycine max OX=3847 GN=100786089 PE=4 SV=1	5	34.7	30.193	0	24.816	181130	120020	94198	175300	101490	117480	34063	21694	20270	31184	20950	24529	88277	59170	46788	77965	45963	58435	27
tr|A0A0R0IW65|A0A0R0IW65_SOYBN;tr|A0A0R0F8K2|A0A0R0F8K2_SOYBN;tr|I1N056|I1N056_SOYBN;tr|I1KYS6|I1KYS6_SOYBN	tr|A0A0R0IW65|A0A0R0IW65_SOYBN;tr|A0A0R0F8K2|A0A0R0F8K2_SOYBN;tr|I1N056|I1N056_SOYBN;tr|I1KYS6|I1KYS6_SOYBN	tr|A0A0R0IW65|A0A0R0IW65_SOYBN Uncharacterized protein OS=Glycine max OX=3847 GN=100782507 PE=4 SV=1;tr|A0A0R0F8K2|A0A0R0F8K2_SOYBN Uncharacterized protein OS=Glycine max OX=3847 GN=100812126 PE=4 SV=1;tr|I1N056|I1N056_SOYBN Uncharacterized protein OS=Glyc	1	3.8	32.739	0.00021692	3.886	16368	8651.2	8115.7	15691	10042	9522.3	9929.8	6047	5995.3	7984.4	5744	7012.4	3595.6	2611.6	3565.3	4092.4	1767.6	3266.3	6
tr|A0A0R0F8V6|A0A0R0F8V6_SOYBN;tr|I1MSV5|I1MSV5_SOYBN;tr|I1MSV3|I1MSV3_SOYBN;tr|I1MSV4|I1MSV4_SOYBN	tr|A0A0R0F8V6|A0A0R0F8V6_SOYBN;tr|I1MSV5|I1MSV5_SOYBN;tr|I1MSV3|I1MSV3_SOYBN;tr|I1MSV4|I1MSV4_SOYBN	tr|A0A0R0F8V6|A0A0R0F8V6_SOYBN Uncharacterized protein OS=Glycine max OX=3847 GN=100809430 PE=4 SV=1;tr|I1MSV5|I1MSV5_SOYBN Uncharacterized protein OS=Glycine max OX=3847 GN=100809430 PE=4 SV=1;tr|I1MSV3|I1MSV3_SOYBN Uncharacterized protein OS=Glycine max	1	11	38.328	0.0015668	2.8653	1474.3	1198.1	784.18	1561	909.71	912.34	5457.5	4549.5	5082.3	5389.6	3450.4	4331.9	6317.1	4650.9	4282.5	7112.4	5044.3	4704.5	8
tr|A0A0R0F8Z5|A0A0R0F8Z5_SOYBN;tr|I1MSU1|I1MSU1_SOYBN	tr|A0A0R0F8Z5|A0A0R0F8Z5_SOYBN;tr|I1MSU1|I1MSU1_SOYBN	tr|A0A0R0F8Z5|A0A0R0F8Z5_SOYBN Xylose isomerase OS=Glycine max OX=3847 GN=100804624 PE=3 SV=1;tr|I1MSU1|I1MSU1_SOYBN Xylose isomerase OS=Glycine max OX=3847 GN=100804624 PE=3 SV=1	14	31.7	53.926	0	38.052	108170	83064	84982	100600	64465	98645	234090	174230	185960	218650	149700	205820	164510	134350	132090	160000	110070	150940	63
tr|A0A0R0FKQ5|A0A0R0FKQ5_SOYBN;tr|A0A0R0F975|A0A0R0F975_SOYBN;tr|A0A0R0F966|A0A0R0F966_SOYBN;tr|K7MKF2|K7MKF2_SOYBN	tr|A0A0R0FKQ5|A0A0R0FKQ5_SOYBN;tr|A0A0R0F975|A0A0R0F975_SOYBN;tr|A0A0R0F966|A0A0R0F966_SOYBN;tr|K7MKF2|K7MKF2_SOYBN	tr|A0A0R0FKQ5|A0A0R0FKQ5_SOYBN Uncharacterized protein OS=Glycine max OX=3847 GN=100803040 PE=4 SV=1;tr|A0A0R0F975|A0A0R0F975_SOYBN Two-component response regulator OS=Glycine max OX=3847 GN=100803040 PE=4 SV=1;tr|A0A0R0F966|A0A0R0F966_SOYBN Two-component	1	3.6	57.819	0.0068149	2.0777	0	0	0	0	0	0	0	0	0	0	0	0	0	0	0	0	0	0	1
tr|A0A0R4J365|A0A0R4J365_SOYBN;tr|A0A0R0FAD6|A0A0R0FAD6_SOYBN;tr|K7KB36|K7KB36_SOYBN	tr|A0A0R4J365|A0A0R4J365_SOYBN;tr|A0A0R0FAD6|A0A0R0FAD6_SOYBN	tr|A0A0R4J365|A0A0R4J365_SOYBN Uncharacterized protein OS=Glycine max OX=3847 GN=100779933 PE=4 SV=1;tr|A0A0R0FAD6|A0A0R0FAD6_SOYBN Uncharacterized protein OS=Glycine max OX=3847 GN=100814603 PE=4 SV=1	7	20.3	51.3	0	30.735	50867	27412	17662	48426	25787	22969	84122	41848	31396	77081	37570	39379	70061	41555	28128	70914	37277	36851	36
tr|A0A0R0FE26|A0A0R0FE26_SOYBN;tr|A0A0R0FAH0|A0A0R0FAH0_SOYBN;tr|A0A0R0FAX5|A0A0R0FAX5_SOYBN	tr|A0A0R0FE26|A0A0R0FE26_SOYBN;tr|A0A0R0FAH0|A0A0R0FAH0_SOYBN;tr|A0A0R0FAX5|A0A0R0FAX5_SOYBN	tr|A0A0R0FE26|A0A0R0FE26_SOYBN Uncharacterized protein (Fragment) OS=Glycine max OX=3847 GN=GLYMA_18G2039001 PE=4 SV=1;tr|A0A0R0FAH0|A0A0R0FAH0_SOYBN Uncharacterized protein (Fragment) OS=Glycine max OX=3847 GN=GLYMA_18G2039001 PE=4 SV=1;tr|A0A0R0FAX5|A0A0	3	13.6	90.321	0	31.09	8578	7148.4	7611.8	9208.2	6375.9	7832.3	2494.2	2282.1	1637.2	2038.3	2364.8	2522.1	7378.9	4642	5568.3	6128.5	4587.4	5689.7	14
tr|I1MTR0|I1MTR0_SOYBN;tr|A0A0R0FAJ6|A0A0R0FAJ6_SOYBN;tr|A0A0R0FAY2|A0A0R0FAY2_SOYBN	tr|I1MTR0|I1MTR0_SOYBN;tr|A0A0R0FAJ6|A0A0R0FAJ6_SOYBN;tr|A0A0R0FAY2|A0A0R0FAY2_SOYBN	tr|I1MTR0|I1MTR0_SOYBN Uncharacterized protein OS=Glycine max OX=3847 GN=100806579 PE=4 SV=1;tr|A0A0R0FAJ6|A0A0R0FAJ6_SOYBN Uncharacterized protein OS=Glycine max OX=3847 GN=100806579 PE=4 SV=1;tr|A0A0R0FAY2|A0A0R0FAY2_SOYBN Uncharacterized protein OS=Glyc	7	39.6	61.225	0	117.84	579910	421550	375360	541050	347820	416620	612570	435480	423580	590480	370760	466900	760970	559360	501750	727190	465170	568280	186
tr|A0A0R0FB29|A0A0R0FB29_SOYBN	tr|A0A0R0FB29|A0A0R0FB29_SOYBN	tr|A0A0R0FB29|A0A0R0FB29_SOYBN Uncharacterized protein OS=Glycine max OX=3847 GN=GLYMA_17G107900 PE=4 SV=1	3	14.2	29.572	0.00021496	3.8056	0	0	0	0	0	0	16106	12254	10978	16766	10917	12432	0	0	0	0	0	0	5
tr|A0A0R0FB49|A0A0R0FB49_SOYBN;tr|A0A0R0JHJ4|A0A0R0JHJ4_SOYBN	tr|A0A0R0FB49|A0A0R0FB49_SOYBN	tr|A0A0R0FB49|A0A0R0FB49_SOYBN Uncharacterized protein OS=Glycine max OX=3847 GN=GLYMA_17G109500 PE=4 SV=1	9	18.7	66.522	0	55.122	56868	38549	32343	56432	34235	40946	95278	73595	67075	98899	62260	76943	126100	98811	82995	131120	84956	96888	69
tr|I1N1X0|I1N1X0_SOYBN;tr|A0A0R0FB78|A0A0R0FB78_SOYBN	tr|I1N1X0|I1N1X0_SOYBN;tr|A0A0R0FB78|A0A0R0FB78_SOYBN	tr|I1N1X0|I1N1X0_SOYBN Uncharacterized protein OS=Glycine max OX=3847 GN=100779679 PE=4 SV=2;tr|A0A0R0FB78|A0A0R0FB78_SOYBN Uncharacterized protein OS=Glycine max OX=3847 GN=100779679 PE=4 SV=1	2	45.4	41.723	0	14.18	31095	24808	20713	31859	19176	24978	55168	43048	40129	53917	38311	49752	6249	3491.2	3631.9	6693.7	3208.6	5201.1	18
tr|A0A0R0FB82|A0A0R0FB82_SOYBN;tr|I1MTX9|I1MTX9_SOYBN;tr|I1LZM7|I1LZM7_SOYBN	tr|A0A0R0FB82|A0A0R0FB82_SOYBN;tr|I1MTX9|I1MTX9_SOYBN;tr|I1LZM7|I1LZM7_SOYBN	tr|A0A0R0FB82|A0A0R0FB82_SOYBN DNA helicase OS=Glycine max OX=3847 GN=100779483 PE=3 SV=1;tr|I1MTX9|I1MTX9_SOYBN DNA helicase OS=Glycine max OX=3847 GN=100779483 PE=3 SV=1;tr|I1LZM7|I1LZM7_SOYBN DNA helicase OS=Glycine max OX=3847 GN=100800649 PE=3 SV=1	4	5.6	80.333	0	8.4216	4145.8	2121	1831.5	3248.5	2167.1	1702	24441	12690	9916.3	22945	12111	11935	0	0	0	0	0	0	15
tr|A0A0R0FBL6|A0A0R0FBL6_SOYBN;tr|I1N3M2|I1N3M2_SOYBN	tr|A0A0R0FBL6|A0A0R0FBL6_SOYBN;tr|I1N3M2|I1N3M2_SOYBN	tr|A0A0R0FBL6|A0A0R0FBL6_SOYBN Malic enzyme OS=Glycine max OX=3847 GN=100795823 PE=3 SV=1;tr|I1N3M2|I1N3M2_SOYBN Malic enzyme OS=Glycine max OX=3847 GN=100795823 PE=3 SV=2	1	12.7	62.371	0.00021645	3.8496	0	0	0	0	0	0	3598	3051.3	2024.5	4332.2	2258.6	2148.6	0	0	0	0	0	0	1
tr|A0A0R0FBT0|A0A0R0FBT0_SOYBN	tr|A0A0R0FBT0|A0A0R0FBT0_SOYBN	tr|A0A0R0FBT0|A0A0R0FBT0_SOYBN Uncharacterized protein (Fragment) OS=Glycine max OX=3847 GN=GLYMA_17G1267001 PE=4 SV=1	5	34.1	69.579	0	55.333	54586	51557	68088	58913	47795	78255	79303	71142	89289	90724	66590	104850	136850	127850	158290	154010	120310	188280	105
tr|A0A0R0FC01|A0A0R0FC01_SOYBN	tr|A0A0R0FC01|A0A0R0FC01_SOYBN	tr|A0A0R0FC01|A0A0R0FC01_SOYBN tRNA (guanine(37)-N1)-methyltransferase OS=Glycine max OX=3847 GN=GLYMA_17G120800 PE=3 SV=1	1	2.9	110.43	0.0069494	2.0227	0	0	0	0	0	0	0	0	0	0	0	0	1462.3	2673.8	2091.1	1927.9	1465.5	1981.2	1
tr|A0A0R0FC11|A0A0R0FC11_SOYBN	tr|A0A0R0FC11|A0A0R0FC11_SOYBN	tr|A0A0R0FC11|A0A0R0FC11_SOYBN Uncharacterized protein OS=Glycine max OX=3847 GN=100778962 PE=3 SV=1	2	8.6	51.997	0	14.036	221810	159740	123510	210510	134370	147370	239440	156370	129770	227930	139780	151790	166960	117450	98104	162280	102450	115680	43
tr|A0A0R0FCP7|A0A0R0FCP7_SOYBN;tr|A0A0R0FCD1|A0A0R0FCD1_SOYBN;tr|K7MUH9|K7MUH9_SOYBN;tr|I1L677|I1L677_SOYBN;tr|A0A0R0FFP1|A0A0R0FFP1_SOYBN;tr|I1N415|I1N415_SOYBN;tr|I1L676|I1L676_SOYBN;tr|I1L678|I1L678_SOYBN	tr|A0A0R0FCP7|A0A0R0FCP7_SOYBN;tr|A0A0R0FCD1|A0A0R0FCD1_SOYBN;tr|K7MUH9|K7MUH9_SOYBN;tr|I1L677|I1L677_SOYBN;tr|A0A0R0FFP1|A0A0R0FFP1_SOYBN;tr|I1N415|I1N415_SOYBN;tr|I1L676|I1L676_SOYBN;tr|I1L678|I1L678_SOYBN	tr|A0A0R0FCP7|A0A0R0FCP7_SOYBN Phosphoglycolate phosphatase OS=Glycine max OX=3847 GN=100798113 PE=3 SV=1;tr|A0A0R0FCD1|A0A0R0FCD1_SOYBN Phosphoglycolate phosphatase OS=Glycine max OX=3847 GN=100798113 PE=3 SV=1;tr|K7MUH9|K7MUH9_SOYBN Uncharacterized prote	4	23	28.129	0	7.9893	0	0	0	0	0	0	15794	10471	9518.1	14266	8686.3	11814	0	0	0	0	0	0	12
tr|A0A0R0FCD2|A0A0R0FCD2_SOYBN;tr|A0A0R0FKF6|A0A0R0FKF6_SOYBN	tr|A0A0R0FCD2|A0A0R0FCD2_SOYBN	tr|A0A0R0FCD2|A0A0R0FCD2_SOYBN Uncharacterized protein OS=Glycine max OX=3847 GN=GLYMA_17G124500 PE=4 SV=1	1	43	48.74	0	6.7357	2530.8	2871.9	3162.5	2665.3	2673.9	3943.7	0	0	0	0	0	0	5640.4	4191.5	3720.1	6877.4	5227.5	4929	3
tr|I1MUP2|I1MUP2_SOYBN;tr|A0A0R0FCE0|A0A0R0FCE0_SOYBN;tr|I1MUP1|I1MUP1_SOYBN;tr|K7MLF1|K7MLF1_SOYBN	tr|I1MUP2|I1MUP2_SOYBN;tr|A0A0R0FCE0|A0A0R0FCE0_SOYBN;tr|I1MUP1|I1MUP1_SOYBN;tr|K7MLF1|K7MLF1_SOYBN	tr|I1MUP2|I1MUP2_SOYBN Uncharacterized protein OS=Glycine max OX=3847 GN=100817096 PE=4 SV=1;tr|A0A0R0FCE0|A0A0R0FCE0_SOYBN Uncharacterized protein OS=Glycine max OX=3847 GN=100817096 PE=4 SV=1;tr|I1MUP1|I1MUP1_SOYBN Uncharacterized protein OS=Glycine max	2	11.1	75.926	0	12.292	3843.6	3856.5	2253.2	4151.6	2498.3	2906	0	0	0	0	0	0	54201	25995	24601	44114	26521	29359	10
tr|K7MUK7|K7MUK7_SOYBN;tr|A0A0R0ICW2|A0A0R0ICW2_SOYBN;tr|A0A0R0FCH2|A0A0R0FCH2_SOYBN;tr|K7MUK6|K7MUK6_SOYBN;tr|I1L644|I1L644_SOYBN;tr|I1N448|I1N448_SOYBN;tr|A0A0R0IJF6|A0A0R0IJF6_SOYBN	tr|K7MUK7|K7MUK7_SOYBN;tr|A0A0R0ICW2|A0A0R0ICW2_SOYBN;tr|A0A0R0FCH2|A0A0R0FCH2_SOYBN;tr|K7MUK6|K7MUK6_SOYBN;tr|I1L644|I1L644_SOYBN;tr|I1N448|I1N448_SOYBN;tr|A0A0R0IJF6|A0A0R0IJF6_SOYBN	tr|K7MUK7|K7MUK7_SOYBN Cysteine protease OS=Glycine max OX=3847 GN=100809664 PE=3 SV=1;tr|A0A0R0ICW2|A0A0R0ICW2_SOYBN Cysteine protease OS=Glycine max OX=3847 GN=100810317 PE=3 SV=1;tr|A0A0R0FCH2|A0A0R0FCH2_SOYBN Cysteine protease OS=Glycine max OX=3847 GN	1	3.3	43.163	0.0019242	2.6782	6774.6	4595	2938.8	5605	3667.7	3824.6	0	0	0	0	0	0	0	0	0	0	0	0	1
tr|A0A0R0FCL8|A0A0R0FCL8_SOYBN;tr|I1MUR9|I1MUR9_SOYBN;tr|I1K0E1|I1K0E1_SOYBN	tr|A0A0R0FCL8|A0A0R0FCL8_SOYBN;tr|I1MUR9|I1MUR9_SOYBN;tr|I1K0E1|I1K0E1_SOYBN	tr|A0A0R0FCL8|A0A0R0FCL8_SOYBN Uncharacterized protein OS=Glycine max OX=3847 GN=100780028 PE=4 SV=1;tr|I1MUR9|I1MUR9_SOYBN Uncharacterized protein OS=Glycine max OX=3847 GN=100780028 PE=4 SV=1;tr|I1K0E1|I1K0E1_SOYBN Uncharacterized protein OS=Glycine max	1	1.6	59.207	0.0063131	2.1272	39223	4652.5	4644.2	16295	6234.1	4681.9	20344	638.21	1656.7	7364.9	1837.8	2076.9	0	0	0	0	0	0	3
tr|A0A0R0FCX5|A0A0R0FCX5_SOYBN;tr|K7MTK2|K7MTK2_SOYBN;tr|K7MTK1|K7MTK1_SOYBN;tr|K7L1V9|K7L1V9_SOYBN	tr|A0A0R0FCX5|A0A0R0FCX5_SOYBN;tr|K7MTK2|K7MTK2_SOYBN;tr|K7MTK1|K7MTK1_SOYBN;tr|K7L1V9|K7L1V9_SOYBN	tr|A0A0R0FCX5|A0A0R0FCX5_SOYBN Uncharacterized protein OS=Glycine max OX=3847 GN=100776508 PE=4 SV=1;tr|K7MTK2|K7MTK2_SOYBN Uncharacterized protein OS=Glycine max OX=3847 GN=100776508 PE=4 SV=1;tr|K7MTK1|K7MTK1_SOYBN Uncharacterized protein OS=Glycine max	1	1.5	108.5	0	5.4652	0	0	0	0	0	0	0	0	0	0	0	0	0	0	0	0	0	0	6
tr|A0A0R0FD66|A0A0R0FD66_SOYBN	tr|A0A0R0FD66|A0A0R0FD66_SOYBN	tr|A0A0R0FD66|A0A0R0FD66_SOYBN Uncharacterized protein OS=Glycine max OX=3847 GN=100809637 PE=4 SV=1	5	2.9	208.8	0	10.883	1999.1	2069	1697.9	2565.2	1434.4	1727.6	1789.6	1501.3	1801.9	2680.4	1753.6	1765	27909	17420	14822	30817	21503	24311	9
tr|A0A0R0FDT6|A0A0R0FDT6_SOYBN	tr|A0A0R0FDT6|A0A0R0FDT6_SOYBN	tr|A0A0R0FDT6|A0A0R0FDT6_SOYBN Uncharacterized protein OS=Glycine max OX=3847 GN=100784882 PE=4 SV=1	0	58.1	40.111	0	30.124	292640	202690	208520	266870	184920	241420	267790	180090	183000	247320	163820	217360	238650	168640	174570	220900	152720	196050	52
tr|A0A0R0FDV1|A0A0R0FDV1_SOYBN	tr|A0A0R0FDV1|A0A0R0FDV1_SOYBN	tr|A0A0R0FDV1|A0A0R0FDV1_SOYBN 4-hydroxy-4-methyl-2-oxoglutarate aldolase OS=Glycine max OX=3847 GN=100500691 PE=3 SV=1	2	42.2	17.851	0	20.231	36460	30219	40572	37848	29995	42449	111840	79887	87622	105980	82480	97826	38348	35663	43167	41412	33033	47354	33
tr|A0A0R0FDV7|A0A0R0FDV7_SOYBN;tr|I1KKH5|I1KKH5_SOYBN;tr|I1KKH4|I1KKH4_SOYBN;tr|I1MMP3|I1MMP3_SOYBN	tr|A0A0R0FDV7|A0A0R0FDV7_SOYBN;tr|I1KKH5|I1KKH5_SOYBN;tr|I1KKH4|I1KKH4_SOYBN	tr|A0A0R0FDV7|A0A0R0FDV7_SOYBN Uncharacterized protein OS=Glycine max OX=3847 GN=100796871 PE=4 SV=1;tr|I1KKH5|I1KKH5_SOYBN Uncharacterized protein OS=Glycine max OX=3847 GN=100785691 PE=4 SV=1;tr|I1KKH4|I1KKH4_SOYBN Uncharacterized protein OS=Glycine max	11	15.6	63.552	0	29.108	31869	24731	19490	29026	20082	22140	70873	57795	48955	65005	44117	48037	26407	24476	26054	28809	20694	25447	20
tr|A0A0R0FE08|A0A0R0FE08_SOYBN;tr|A0A0R0IE06|A0A0R0IE06_SOYBN;tr|I1N3C8|I1N3C8_SOYBN	tr|A0A0R0FE08|A0A0R0FE08_SOYBN;tr|A0A0R0IE06|A0A0R0IE06_SOYBN	tr|A0A0R0FE08|A0A0R0FE08_SOYBN Uncharacterized protein OS=Glycine max OX=3847 GN=GLYMA_18G218400 PE=3 SV=1;tr|A0A0R0IE06|A0A0R0IE06_SOYBN Uncharacterized protein (Fragment) OS=Glycine max OX=3847 GN=GLYMA_09G271000 PE=3 SV=1	6	44.4	16.219	0	19.792	37614	27488	16127	36115	22085	19473	82113	65464	36672	87220	45963	47336	139760	100450	82864	145730	91290	99587	26
tr|A0A0R0FE22|A0A0R0FE22_SOYBN;tr|A0A0R4J3A8|A0A0R4J3A8_SOYBN;tr|A0A0R0FYN8|A0A0R0FYN8_SOYBN	tr|A0A0R0FE22|A0A0R0FE22_SOYBN;tr|A0A0R4J3A8|A0A0R4J3A8_SOYBN	tr|A0A0R0FE22|A0A0R0FE22_SOYBN 40S ribosomal protein S26 OS=Glycine max OX=3847 GN=100781822 PE=3 SV=1;tr|A0A0R4J3A8|A0A0R4J3A8_SOYBN 40S ribosomal protein S26 OS=Glycine max OX=3847 GN=100808790 PE=3 SV=1	2	37.2	14.903	0	32.457	70123	56942	36664	85873	58386	64974	0	0	0	0	0	0	12199	11472	5999	16593	11438	10504	9
tr|A0A0R0FN24|A0A0R0FN24_SOYBN;tr|A0A0R0FE31|A0A0R0FE31_SOYBN;tr|K7KPC2|K7KPC2_SOYBN;tr|I1K293|I1K293_SOYBN	tr|A0A0R0FN24|A0A0R0FN24_SOYBN;tr|A0A0R0FE31|A0A0R0FE31_SOYBN;tr|K7KPC2|K7KPC2_SOYBN;tr|I1K293|I1K293_SOYBN	tr|A0A0R0FN24|A0A0R0FN24_SOYBN Uncharacterized protein (Fragment) OS=Glycine max OX=3847 GN=GLYMA_17G1659001 PE=4 SV=1;tr|A0A0R0FE31|A0A0R0FE31_SOYBN Uncharacterized protein (Fragment) OS=Glycine max OX=3847 GN=GLYMA_17G1659001 PE=4 SV=1;tr|K7KPC2|K7KPC2_S	1	4.2	28.042	0.0019361	2.7328	0	0	0	0	0	0	0	0	0	0	0	0	2153.1	1404.3	2124.7	1773	1638.2	2321.2	2
tr|A0A0R0FE66|A0A0R0FE66_SOYBN;tr|I1N3G0|I1N3G0_SOYBN;tr|I1L6T5|I1L6T5_SOYBN	tr|A0A0R0FE66|A0A0R0FE66_SOYBN;tr|I1N3G0|I1N3G0_SOYBN;tr|I1L6T5|I1L6T5_SOYBN	tr|A0A0R0FE66|A0A0R0FE66_SOYBN Uncharacterized protein OS=Glycine max OX=3847 GN=100808912 PE=4 SV=1;tr|I1N3G0|I1N3G0_SOYBN Uncharacterized protein OS=Glycine max OX=3847 GN=100808912 PE=4 SV=2;tr|I1L6T5|I1L6T5_SOYBN Uncharacterized protein OS=Glycine max	2	2.8	72.684	0.0022676	2.5268	0	0	0	0	0	0	7959.6	5693.2	5786.4	9807.5	7519.9	6445.1	0	0	0	0	0	0	2
tr|A0A0R0FE79|A0A0R0FE79_SOYBN;tr|K7L8P1|K7L8P1_SOYBN;tr|I1KWF6|I1KWF6_SOYBN	tr|A0A0R0FE79|A0A0R0FE79_SOYBN;tr|K7L8P1|K7L8P1_SOYBN;tr|I1KWF6|I1KWF6_SOYBN	tr|A0A0R0FE79|A0A0R0FE79_SOYBN Uncharacterized protein OS=Glycine max OX=3847 GN=GLYMA_18G267400 PE=4 SV=1;tr|K7L8P1|K7L8P1_SOYBN Uncharacterized protein OS=Glycine max OX=3847 GN=100805494 PE=4 SV=1;tr|I1KWF6|I1KWF6_SOYBN Uncharacterized protein OS=Glycin	2	4	51.818	0.0010173	3.2286	0	0	0	0	0	0	10797	10020	9464.9	13029	11719	12311	0	0	0	0	0	0	4
tr|I1K245|I1K245_SOYBN;tr|A0A0R0JZV6|A0A0R0JZV6_SOYBN;tr|A0A0R0FE88|A0A0R0FE88_SOYBN;tr|I1K243|I1K243_SOYBN;tr|I1MVV5|I1MVV5_SOYBN;tr|I1LHC8|I1LHC8_SOYBN;tr|I1J985|I1J985_SOYBN	tr|I1K245|I1K245_SOYBN;tr|A0A0R0JZV6|A0A0R0JZV6_SOYBN;tr|A0A0R0FE88|A0A0R0FE88_SOYBN;tr|I1K243|I1K243_SOYBN;tr|I1MVV5|I1MVV5_SOYBN	tr|I1K245|I1K245_SOYBN Uncharacterized protein OS=Glycine max OX=3847 GN=100798171 PE=4 SV=1;tr|A0A0R0JZV6|A0A0R0JZV6_SOYBN Uncharacterized protein OS=Glycine max OX=3847 GN=100798171 PE=4 SV=1;tr|A0A0R0FE88|A0A0R0FE88_SOYBN Uncharacterized protein OS=Glyc	3	10.9	35.335	0	7.0214	0	0	0	0	0	0	24865	22145	17744	25691	18778	25057	0	0	0	0	0	0	8
tr|A0A0R0FEM3|A0A0R0FEM3_SOYBN;tr|K7MVE5|K7MVE5_SOYBN;tr|K7MVE6|K7MVE6_SOYBN	tr|A0A0R0FEM3|A0A0R0FEM3_SOYBN;tr|K7MVE5|K7MVE5_SOYBN;tr|K7MVE6|K7MVE6_SOYBN	tr|A0A0R0FEM3|A0A0R0FEM3_SOYBN Uncharacterized protein OS=Glycine max OX=3847 GN=100793715 PE=3 SV=1;tr|K7MVE5|K7MVE5_SOYBN Uncharacterized protein OS=Glycine max OX=3847 GN=100793715 PE=3 SV=1;tr|K7MVE6|K7MVE6_SOYBN Uncharacterized protein OS=Glycine max	6	15.9	49.466	0	25.807	56401	50112	61817	55682	43707	68230	32164	24718	31954	28645	24639	34397	86949	77857	91737	90564	67449	94885	31
tr|A0A0R0FEV7|A0A0R0FEV7_SOYBN;tr|K7MUM8|K7MUM8_SOYBN;tr|A0A0R0F460|A0A0R0F460_SOYBN;tr|A0A0R0F4A9|A0A0R0F4A9_SOYBN;tr|A0A0R0ICT2|A0A0R0ICT2_SOYBN	tr|A0A0R0FEV7|A0A0R0FEV7_SOYBN;tr|K7MUM8|K7MUM8_SOYBN;tr|A0A0R0F460|A0A0R0F460_SOYBN;tr|A0A0R0F4A9|A0A0R0F4A9_SOYBN;tr|A0A0R0ICT2|A0A0R0ICT2_SOYBN	tr|A0A0R0FEV7|A0A0R0FEV7_SOYBN Leucine carboxyl methyltransferase 1 homolog OS=Glycine max OX=3847 GN=100818890 PE=3 SV=1;tr|K7MUM8|K7MUM8_SOYBN Leucine carboxyl methyltransferase 1 homolog OS=Glycine max OX=3847 GN=100818890 PE=3 SV=1;tr|A0A0R0F460|A0A0R0	1	13.9	36.366	0	8.1462	7774.9	6548.1	7819.4	9213.1	5823.3	8119.3	4025.2	3233	3061	3995.7	2642.2	3838.3	7268.6	7365	8051.9	7993.4	6243	8491.3	14
tr|A0A0R0FF50|A0A0R0FF50_SOYBN;tr|I1MW91|I1MW91_SOYBN;tr|Q2V732|Q2V732_SOYBN;tr|A0A0R0GMX9|A0A0R0GMX9_SOYBN	tr|A0A0R0FF50|A0A0R0FF50_SOYBN;tr|I1MW91|I1MW91_SOYBN;tr|Q2V732|Q2V732_SOYBN;tr|A0A0R0GMX9|A0A0R0GMX9_SOYBN	tr|A0A0R0FF50|A0A0R0FF50_SOYBN Uncharacterized protein OS=Glycine max OX=3847 GN=732580 PE=4 SV=1;tr|I1MW91|I1MW91_SOYBN Uncharacterized protein OS=Glycine max OX=3847 GN=732580 PE=4 SV=1;tr|Q2V732|Q2V732_SOYBN VHS and GAT domain protein OS=Glycine max OX=	3	10.7	54.76	0	5.1998	5449.5	4915	4298.9	6375.9	3732.8	5541.2	0	0	0	0	0	0	717.32	289.93	0	1102.7	510.67	358.05	5
tr|K7M6R8|K7M6R8_SOYBN;tr|A0A0R0FFE5|A0A0R0FFE5_SOYBN;tr|K7MMJ7|K7MMJ7_SOYBN	tr|K7M6R8|K7M6R8_SOYBN;tr|A0A0R0FFE5|A0A0R0FFE5_SOYBN;tr|K7MMJ7|K7MMJ7_SOYBN	tr|K7M6R8|K7M6R8_SOYBN Uncharacterized protein OS=Glycine max OX=3847 GN=GLYMA_14G143700 PE=4 SV=1;tr|A0A0R0FFE5|A0A0R0FFE5_SOYBN Uncharacterized protein OS=Glycine max OX=3847 GN=100792984 PE=4 SV=1;tr|K7MMJ7|K7MMJ7_SOYBN Uncharacterized protein OS=Glycin	2	5	33.9	0.0019301	2.6975	0	0	0	0	0	0	0	0	0	0	0	0	0	0	0	0	0	0	9
tr|A0A0R0FFF3|A0A0R0FFF3_SOYBN	tr|A0A0R0FFF3|A0A0R0FFF3_SOYBN	tr|A0A0R0FFF3|A0A0R0FFF3_SOYBN Uncharacterized protein (Fragment) OS=Glycine max OX=3847 GN=GLYMA_18G2828002 PE=4 SV=1	1	19.9	38.271	0	11.058	4107.7	3146.5	2482.5	4318.4	2144.1	4295.5	11404	7943.2	6226	11989	7670.1	7245.8	0	0	0	0	0	0	4
tr|A0A0R0FFH5|A0A0R0FFH5_SOYBN;tr|I1N508|I1N508_SOYBN	tr|A0A0R0FFH5|A0A0R0FFH5_SOYBN;tr|I1N508|I1N508_SOYBN	tr|A0A0R0FFH5|A0A0R0FFH5_SOYBN Glucose-6-phosphate 1-dehydrogenase OS=Glycine max OX=3847 GN=100815891 PE=3 SV=1;tr|I1N508|I1N508_SOYBN Glucose-6-phosphate 1-dehydrogenase OS=Glycine max OX=3847 GN=100815891 PE=3 SV=1	2	36.2	60.885	0	68.951	358230	239320	176060	354450	215940	198030	189040	134630	97995	187370	114480	120590	326740	226210	172900	312900	191920	196800	83
tr|I1MR37|I1MR37_SOYBN;tr|A0A0R0FFL6|A0A0R0FFL6_SOYBN;tr|A0A0R0KLL5|A0A0R0KLL5_SOYBN	tr|I1MR37|I1MR37_SOYBN;tr|A0A0R0FFL6|A0A0R0FFL6_SOYBN	tr|I1MR37|I1MR37_SOYBN Uncharacterized protein OS=Glycine max OX=3847 GN=547478 PE=3 SV=1;tr|A0A0R0FFL6|A0A0R0FFL6_SOYBN Uncharacterized protein OS=Glycine max OX=3847 GN=547478 PE=3 SV=1	4	32.1	55.435	0	143.78	203810	239030	323090	219200	185230	352970	230060	257090	351930	249710	211540	381190	215650	245680	350490	231700	205710	372940	98
tr|I1KZH5|I1KZH5_SOYBN;tr|A0A0R0FG45|A0A0R0FG45_SOYBN;tr|K7MVL3|K7MVL3_SOYBN;tr|I1KZH4|I1KZH4_SOYBN;tr|K7ME49|K7ME49_SOYBN;tr|A0A0R0EGR0|A0A0R0EGR0_SOYBN	tr|I1KZH5|I1KZH5_SOYBN;tr|A0A0R0FG45|A0A0R0FG45_SOYBN;tr|K7MVL3|K7MVL3_SOYBN;tr|I1KZH4|I1KZH4_SOYBN	tr|I1KZH5|I1KZH5_SOYBN Uncharacterized protein OS=Glycine max OX=3847 GN=100801607 PE=4 SV=2;tr|A0A0R0FG45|A0A0R0FG45_SOYBN Uncharacterized protein OS=Glycine max OX=3847 GN=100777209 PE=4 SV=1;tr|K7MVL3|K7MVL3_SOYBN Uncharacterized protein OS=Glycine max	11	9.1	209.56	0	25.126	20172	9879.3	6347	15708	7936.4	7928.4	7470.7	4735.7	4018.4	8073.8	5484.2	4800.9	57964	28237	21246	52906	27420	28763	36
tr|A0A0R0FG80|A0A0R0FG80_SOYBN	tr|A0A0R0FG80|A0A0R0FG80_SOYBN	tr|A0A0R0FG80|A0A0R0FG80_SOYBN Uncharacterized protein OS=Glycine max OX=3847 GN=100782718 PE=4 SV=1	1	23.7	23.944	0.0074244	1.9661	0	0	0	0	0	0	0	0	0	0	0	0	0	0	0	0	0	0	1
tr|A0A0R0FGT9|A0A0R0FGT9_SOYBN	tr|A0A0R0FGT9|A0A0R0FGT9_SOYBN	tr|A0A0R0FGT9|A0A0R0FGT9_SOYBN Uncharacterized protein OS=Glycine max OX=3847 GN=100806417 PE=4 SV=1	2	23	19.304	0	5.7484	34367	26388	23528	32228	24031	24762	39063	26636	21163	36204	24943	27553	143930	131630	109930	150840	124650	135620	13
tr|A0A0R0FGU6|A0A0R0FGU6_SOYBN	tr|A0A0R0FGU6|A0A0R0FGU6_SOYBN	tr|A0A0R0FGU6|A0A0R0FGU6_SOYBN Uncharacterized protein (Fragment) OS=Glycine max OX=3847 GN=GLYMA_18G2862002 PE=4 SV=1	1	25	40.213	0.002611	2.4291	30263	37853	42816	32780	26808	43279	64217	63795	66822	58530	42386	66286	42186	39327	38651	46953	33011	41064	11
tr|A0A0R0FH00|A0A0R0FH00_SOYBN	tr|A0A0R0FH00|A0A0R0FH00_SOYBN	tr|A0A0R0FH00|A0A0R0FH00_SOYBN Uncharacterized protein OS=Glycine max OX=3847 GN=100787543 PE=3 SV=1	3	54.2	71.232	0	14.195	7465.1	6482.2	6590	8832.7	6775.4	8690.3	14211	11882	8990.9	14427	9636.5	12121	4076.5	3496.3	4025.9	6031.6	4130.5	4597.3	10
tr|A0A0R0FH68|A0A0R0FH68_SOYBN;tr|A0A0R0JEC6|A0A0R0JEC6_SOYBN	tr|A0A0R0FH68|A0A0R0FH68_SOYBN;tr|A0A0R0JEC6|A0A0R0JEC6_SOYBN	tr|A0A0R0FH68|A0A0R0FH68_SOYBN Uncharacterized protein OS=Glycine max OX=3847 GN=100797554 PE=4 SV=1;tr|A0A0R0JEC6|A0A0R0JEC6_SOYBN Uncharacterized protein OS=Glycine max OX=3847 GN=100804048 PE=4 SV=1	1	17.5	43.779	0.00021753	3.9103	17060	17067	18451	15940	13532	21949	58630	74659	99861	59687	59597	103290	24044	34533	48638	24239	24741	44376	4
tr|A0A0R0FH73|A0A0R0FH73_SOYBN;tr|K7MNG0|K7MNG0_SOYBN;tr|I1M934|I1M934_SOYBN;tr|A0A0R0GBG7|A0A0R0GBG7_SOYBN;tr|K7M5X0|K7M5X0_SOYBN	tr|A0A0R0FH73|A0A0R0FH73_SOYBN;tr|K7MNG0|K7MNG0_SOYBN;tr|I1M934|I1M934_SOYBN	tr|A0A0R0FH73|A0A0R0FH73_SOYBN Uncharacterized protein OS=Glycine max OX=3847 GN=100808349 PE=3 SV=1;tr|K7MNG0|K7MNG0_SOYBN Uncharacterized protein OS=Glycine max OX=3847 GN=100808349 PE=3 SV=1;tr|I1M934|I1M934_SOYBN Uncharacterized protein OS=Glycine max	4	11.2	66.27	0	5.5076	1030.6	1052.2	980.45	2006.8	752.87	1550.1	0	0	0	0	0	0	3496.6	2358	2515.7	3944.1	2843.7	3770	9
tr|I1MSG0|I1MSG0_SOYBN;tr|I1MSG1|I1MSG1_SOYBN;tr|I1MSF8|I1MSF8_SOYBN;tr|A0A0R0FHA5|A0A0R0FHA5_SOYBN;tr|I1MSG2|I1MSG2_SOYBN	tr|I1MSG0|I1MSG0_SOYBN;tr|I1MSG1|I1MSG1_SOYBN;tr|I1MSF8|I1MSF8_SOYBN;tr|A0A0R0FHA5|A0A0R0FHA5_SOYBN;tr|I1MSG2|I1MSG2_SOYBN	tr|I1MSG0|I1MSG0_SOYBN Uncharacterized protein OS=Glycine max OX=3847 GN=100818687 PE=3 SV=1;tr|I1MSG1|I1MSG1_SOYBN Uncharacterized protein OS=Glycine max OX=3847 GN=100818687 PE=3 SV=1;tr|I1MSF8|I1MSF8_SOYBN Uncharacterized protein OS=Glycine max OX=3847	1	24.4	39.611	0	27.693	158700	90877	77699	144400	94911	105570	219650	120900	117880	215420	135900	152030	214480	115670	101090	197300	123030	136160	53
tr|A0A0R0FHC7|A0A0R0FHC7_SOYBN	tr|A0A0R0FHC7|A0A0R0FHC7_SOYBN	tr|A0A0R0FHC7|A0A0R0FHC7_SOYBN Uncharacterized protein OS=Glycine max OX=3847 GN=GLYMA_17G231400 PE=4 SV=1	1	20.1	43.817	0	13.472	63097	37163	21359	54237	33739	30664	32503	21494	12641	29155	18455	14510	12451	9212.3	10461	13282	7960.2	11815	5
tr|A0A0R0FHM5|A0A0R0FHM5_SOYBN;tr|K7MK54|K7MK54_SOYBN;tr|K7LWT6|K7LWT6_SOYBN	tr|A0A0R0FHM5|A0A0R0FHM5_SOYBN;tr|K7MK54|K7MK54_SOYBN;tr|K7LWT6|K7LWT6_SOYBN	tr|A0A0R0FHM5|A0A0R0FHM5_SOYBN Uncharacterized protein OS=Glycine max OX=3847 GN=100778772 PE=4 SV=1;tr|K7MK54|K7MK54_SOYBN Uncharacterized protein OS=Glycine max OX=3847 GN=100778772 PE=4 SV=1;tr|K7LWT6|K7LWT6_SOYBN Uncharacterized protein OS=Glycine max	1	5	35.561	0.0061438	2.1478	0	0	0	0	0	0	0	0	0	0	0	0	0	0	0	0	0	0	1
tr|A0A0R0FKB5|A0A0R0FKB5_SOYBN;tr|A0A0R0FHP5|A0A0R0FHP5_SOYBN	tr|A0A0R0FKB5|A0A0R0FKB5_SOYBN;tr|A0A0R0FHP5|A0A0R0FHP5_SOYBN	tr|A0A0R0FKB5|A0A0R0FKB5_SOYBN Uncharacterized protein (Fragment) OS=Glycine max OX=3847 GN=GLYMA_17G0613002 PE=4 SV=1;tr|A0A0R0FHP5|A0A0R0FHP5_SOYBN Uncharacterized protein (Fragment) OS=Glycine max OX=3847 GN=GLYMA_17G0613002 PE=4 SV=1	2	69.8	6.8335	0	8.7171	118630	99396	83589	108630	77673	88369	68592	67931	59372	72369	50279	65889	161680	130030	117260	142630	102750	125770	25
tr|A0A0R0FHY5|A0A0R0FHY5_SOYBN;tr|I1MXP2|I1MXP2_SOYBN	tr|A0A0R0FHY5|A0A0R0FHY5_SOYBN;tr|I1MXP2|I1MXP2_SOYBN	tr|A0A0R0FHY5|A0A0R0FHY5_SOYBN Alpha-amylase OS=Glycine max OX=3847 GN=100815664 PE=3 SV=1;tr|I1MXP2|I1MXP2_SOYBN Alpha-amylase OS=Glycine max OX=3847 GN=100815664 PE=3 SV=1	3	6.9	43.845	0	5.7185	0	0	0	0	0	0	6249.5	5215.3	6071.1	6780.9	5123.7	4757.7	2988	3366	2864.4	2970.8	2362.7	2268	9
tr|A0A0R0FHZ8|A0A0R0FHZ8_SOYBN	tr|A0A0R0FHZ8|A0A0R0FHZ8_SOYBN	tr|A0A0R0FHZ8|A0A0R0FHZ8_SOYBN Uncharacterized protein OS=Glycine max OX=3847 GN=GLYMA_17G243600 PE=4 SV=1	2	21.8	25.029	0	13.93	13095	13412	11685	15320	11501	15343	976.14	1204.3	968.29	1605.8	1254.9	1201.6	4924.7	5897	5483	5149.9	5077	5909.9	11
tr|A0A0R0FIB5|A0A0R0FIB5_SOYBN;tr|I1MXW3|I1MXW3_SOYBN;tr|K7KSU5|K7KSU5_SOYBN;tr|K7KHV1|K7KHV1_SOYBN;tr|A0A0R0JB82|A0A0R0JB82_SOYBN;tr|K7KHU9|K7KHU9_SOYBN;tr|I1K7R7|I1K7R7_SOYBN;tr|A0A0R0JG80|A0A0R0JG80_SOYBN	tr|A0A0R0FIB5|A0A0R0FIB5_SOYBN;tr|I1MXW3|I1MXW3_SOYBN	tr|A0A0R0FIB5|A0A0R0FIB5_SOYBN Uncharacterized protein OS=Glycine max OX=3847 GN=100814787 PE=4 SV=1;tr|I1MXW3|I1MXW3_SOYBN Uncharacterized protein OS=Glycine max OX=3847 GN=100814787 PE=4 SV=2	4	7.5	64.466	0	8.8504	5950.8	6262.2	7870.8	6153	6181.3	7102.2	20041	15714	14409	16740	14045	15989	0	0	0	0	0	0	6
tr|A0A0R0FIC1|A0A0R0FIC1_SOYBN;tr|A0A0R0GAG6|A0A0R0GAG6_SOYBN;tr|A0A0R0GAM1|A0A0R0GAM1_SOYBN	tr|A0A0R0FIC1|A0A0R0FIC1_SOYBN;tr|A0A0R0GAG6|A0A0R0GAG6_SOYBN;tr|A0A0R0GAM1|A0A0R0GAM1_SOYBN	tr|A0A0R0FIC1|A0A0R0FIC1_SOYBN Uncharacterized protein OS=Glycine max OX=3847 GN=100791920 PE=4 SV=1;tr|A0A0R0GAG6|A0A0R0GAG6_SOYBN Uncharacterized protein OS=Glycine max OX=3847 GN=100799430 PE=4 SV=1;tr|A0A0R0GAM1|A0A0R0GAM1_SOYBN Uncharacterized protein	5	11.1	71.665	0	10.513	0	0	0	0	0	0	10620	6983.8	6893.4	9827.9	6791.7	7975.2	5840.3	3548.4	3891.6	6904	5480.7	6292.1	11
tr|A0A0R0FIH6|A0A0R0FIH6_SOYBN	tr|A0A0R0FIH6|A0A0R0FIH6_SOYBN	tr|A0A0R0FIH6|A0A0R0FIH6_SOYBN Uncharacterized protein OS=Glycine max OX=3847 GN=100817636 PE=4 SV=1	1	0.8	173.23	0.0036738	2.2923	17975	10717	8936.8	15431	17462	12995	82508	45847	46577	65588	77748	60644	27475	16910	15597	23510	28381	20620	8
tr|K7L3M2|K7L3M2_SOYBN;tr|K7L3M1|K7L3M1_SOYBN;tr|A0A0R0FIS1|A0A0R0FIS1_SOYBN;tr|A0A0R0I084|A0A0R0I084_SOYBN	tr|K7L3M2|K7L3M2_SOYBN;tr|K7L3M1|K7L3M1_SOYBN;tr|A0A0R0FIS1|A0A0R0FIS1_SOYBN;tr|A0A0R0I084|A0A0R0I084_SOYBN	tr|K7L3M2|K7L3M2_SOYBN Uncharacterized protein OS=Glycine max OX=3847 GN=100815458 PE=4 SV=1;tr|K7L3M1|K7L3M1_SOYBN Uncharacterized protein OS=Glycine max OX=3847 GN=100815458 PE=4 SV=1;tr|A0A0R0FIS1|A0A0R0FIS1_SOYBN Uncharacterized protein OS=Glycine max	2	3.7	65.058	0.0022671	2.5257	0	0	0	0	0	0	0	0	0	0	0	0	0	0	0	0	0	0	2
tr|A0A0R0FIX6|A0A0R0FIX6_SOYBN;tr|A0A0R4J5N9|A0A0R4J5N9_SOYBN;tr|I1KMT8|I1KMT8_SOYBN;tr|I1KMT7|I1KMT7_SOYBN	tr|A0A0R0FIX6|A0A0R0FIX6_SOYBN;tr|A0A0R4J5N9|A0A0R4J5N9_SOYBN;tr|I1KMT8|I1KMT8_SOYBN;tr|I1KMT7|I1KMT7_SOYBN	tr|A0A0R0FIX6|A0A0R0FIX6_SOYBN Uncharacterized protein OS=Glycine max OX=3847 GN=100806590 PE=4 SV=1;tr|A0A0R4J5N9|A0A0R4J5N9_SOYBN Uncharacterized protein OS=Glycine max OX=3847 GN=100806590 PE=4 SV=1;tr|I1KMT8|I1KMT8_SOYBN Uncharacterized protein OS=Glyc	2	6.5	41.798	0.00083074	3.4655	0	0	0	0	0	0	0	0	0	0	0	0	0	0	0	0	0	0	2
tr|I1MJT7|I1MJT7_SOYBN;tr|A0A0R0FJ21|A0A0R0FJ21_SOYBN;tr|I1MJT8|I1MJT8_SOYBN;tr|I1MJT9|I1MJT9_SOYBN	tr|I1MJT7|I1MJT7_SOYBN;tr|A0A0R0FJ21|A0A0R0FJ21_SOYBN;tr|I1MJT8|I1MJT8_SOYBN;tr|I1MJT9|I1MJT9_SOYBN	tr|I1MJT7|I1MJT7_SOYBN Uncharacterized protein OS=Glycine max OX=3847 GN=GLYMA_16G001700 PE=4 SV=1;tr|A0A0R0FJ21|A0A0R0FJ21_SOYBN Uncharacterized protein OS=Glycine max OX=3847 GN=GLYMA_16G001700 PE=4 SV=1;tr|I1MJT8|I1MJT8_SOYBN Uncharacterized protein OS=	2	46.2	20.547	0	5.7088	25276	24162	31971	5803.7	3286	3683.8	0	0	0	0	0	0	15737	15570	15690	4399.4	3651.1	4825.4	3
tr|A0A0R0FJ50|A0A0R0FJ50_SOYBN;tr|K7LVD1|K7LVD1_SOYBN;tr|K7LVD0|K7LVD0_SOYBN;tr|I1MJV5|I1MJV5_SOYBN	tr|A0A0R0FJ50|A0A0R0FJ50_SOYBN;tr|K7LVD1|K7LVD1_SOYBN;tr|K7LVD0|K7LVD0_SOYBN;tr|I1MJV5|I1MJV5_SOYBN	tr|A0A0R0FJ50|A0A0R0FJ50_SOYBN tRNA pseudouridine synthase OS=Glycine max OX=3847 GN=100799818 PE=3 SV=1;tr|K7LVD1|K7LVD1_SOYBN tRNA pseudouridine synthase OS=Glycine max OX=3847 GN=100802586 PE=3 SV=1;tr|K7LVD0|K7LVD0_SOYBN tRNA pseudouridine synthase OS=	2	7.4	39.036	0.00021915	3.9734	0	0	0	0	0	0	4133.5	2954.3	2791	4309.7	3428	2935.9	0	0	0	0	0	0	3
tr|A0A0R0FJ86|A0A0R0FJ86_SOYBN;tr|I1MRT2|I1MRT2_SOYBN;tr|I1KMP4|I1KMP4_SOYBN	tr|A0A0R0FJ86|A0A0R0FJ86_SOYBN;tr|I1MRT2|I1MRT2_SOYBN;tr|I1KMP4|I1KMP4_SOYBN	tr|A0A0R0FJ86|A0A0R0FJ86_SOYBN Uncharacterized protein OS=Glycine max OX=3847 GN=100805534 PE=4 SV=1;tr|I1MRT2|I1MRT2_SOYBN Uncharacterized protein OS=Glycine max OX=3847 GN=100805534 PE=4 SV=1;tr|I1KMP4|I1KMP4_SOYBN Uncharacterized protein OS=Glycine max	2	4.9	41.022	0.00082508	3.3707	0	0	0	0	0	0	1704.5	986.54	1098.4	1612.6	1252.5	923.27	0	0	0	0	0	0	4
tr|A0A0R0FJR0|A0A0R0FJR0_SOYBN	tr|A0A0R0FJR0|A0A0R0FJR0_SOYBN	tr|A0A0R0FJR0|A0A0R0FJR0_SOYBN 40S ribosomal protein SA OS=Glycine max OX=3847 GN=100805318 PE=3 SV=1	1	40.5	34.051	0	272.36	646170	463080	306960	649670	453240	435960	580500	439480	300280	597650	425260	425180	694180	533580	393720	684390	473510	503700	181
tr|A0A0R0FJU9|A0A0R0FJU9_SOYBN;tr|K7LYU8|K7LYU8_SOYBN	tr|A0A0R0FJU9|A0A0R0FJU9_SOYBN;tr|K7LYU8|K7LYU8_SOYBN	tr|A0A0R0FJU9|A0A0R0FJU9_SOYBN Uncharacterized protein OS=Glycine max OX=3847 GN=100809090 PE=4 SV=1;tr|K7LYU8|K7LYU8_SOYBN Uncharacterized protein OS=Glycine max OX=3847 GN=100782106 PE=4 SV=1	4	7.8	60.257	0.00023089	4.5368	9201.9	8735.8	5469.1	8927.2	6582.5	6659.4	52411	36697	31085	57350	32932	40515	31219	23024	19629	30201	19725	22995	8
tr|I1KHK8|I1KHK8_SOYBN;tr|I1KHK7|I1KHK7_SOYBN;tr|I1MK86|I1MK86_SOYBN;tr|A0A0R0FJW7|A0A0R0FJW7_SOYBN	tr|I1KHK8|I1KHK8_SOYBN;tr|I1KHK7|I1KHK7_SOYBN;tr|I1MK86|I1MK86_SOYBN;tr|A0A0R0FJW7|A0A0R0FJW7_SOYBN	tr|I1KHK8|I1KHK8_SOYBN Uncharacterized protein OS=Glycine max OX=3847 GN=100776604 PE=4 SV=1;tr|I1KHK7|I1KHK7_SOYBN Uncharacterized protein OS=Glycine max OX=3847 GN=100776604 PE=4 SV=1;tr|I1MK86|I1MK86_SOYBN Uncharacterized protein OS=Glycine max OX=3847	1	2	56.789	0.0045595	2.2337	7068.5	5831.7	3664	6890.1	5147.3	4655.1	0	0	0	0	0	0	0	0	0	0	0	0	4
tr|A0A0R0FK64|A0A0R0FK64_SOYBN;tr|A0A0R0F8L2|A0A0R0F8L2_SOYBN;tr|A0A0R0FIB8|A0A0R0FIB8_SOYBN;tr|K7L853|K7L853_SOYBN;tr|K7KYT6|K7KYT6_SOYBN	tr|A0A0R0FK64|A0A0R0FK64_SOYBN;tr|A0A0R0F8L2|A0A0R0F8L2_SOYBN	tr|A0A0R0FK64|A0A0R0FK64_SOYBN Uncharacterized protein (Fragment) OS=Glycine max OX=3847 GN=GLYMA_17G0613001 PE=4 SV=1;tr|A0A0R0F8L2|A0A0R0F8L2_SOYBN Uncharacterized protein (Fragment) OS=Glycine max OX=3847 GN=GLYMA_17G0613001 PE=4 SV=1	4	61.1	27.178	0	74.228	100450	106410	98843	98268	74559	95183	102700	112400	104680	103900	79415	102670	150530	163320	152340	145290	117700	149900	56
tr|I1MSR6|I1MSR6_SOYBN;tr|I1MSR5|I1MSR5_SOYBN;tr|A0A0R0FK88|A0A0R0FK88_SOYBN	tr|I1MSR6|I1MSR6_SOYBN;tr|I1MSR5|I1MSR5_SOYBN;tr|A0A0R0FK88|A0A0R0FK88_SOYBN	tr|I1MSR6|I1MSR6_SOYBN Protein YIPF OS=Glycine max OX=3847 GN=100796840 PE=3 SV=1;tr|I1MSR5|I1MSR5_SOYBN Protein YIPF OS=Glycine max OX=3847 GN=100796840 PE=3 SV=1;tr|A0A0R0FK88|A0A0R0FK88_SOYBN Protein YIPF OS=Glycine max OX=3847 GN=100796840 PE=3 SV=1	2	12.1	29.236	0	28.33	0	0	0	0	0	0	2903.5	2200.4	1909.1	2686.1	2548.9	1927.8	19022	15219	13304	19991	14223	17874	6
tr|A0A0R0FKM0|A0A0R0FKM0_SOYBN	tr|A0A0R0FKM0|A0A0R0FKM0_SOYBN	tr|A0A0R0FKM0|A0A0R0FKM0_SOYBN Uncharacterized protein (Fragment) OS=Glycine max OX=3847 GN=GLYMA_16G0289002 PE=4 SV=1	1	13.2	16.203	0.00022316	4.1242	9099.9	9782.8	6910.9	10248	7557.9	8151.1	33827	27500	21790	33684	26624	28345	0	0	0	0	0	0	13
tr|A0A0R0FKW9|A0A0R0FKW9_SOYBN	tr|A0A0R0FKW9|A0A0R0FKW9_SOYBN	tr|A0A0R0FKW9|A0A0R0FKW9_SOYBN Uncharacterized protein OS=Glycine max OX=3847 GN=GLYMA_16G036100 PE=3 SV=1	1	1	118.5	0.0087489	1.891	0	0	0	0	0	0	0	0	0	0	0	0	0	0	0	0	0	0	1
tr|A0A0R0K0I2|A0A0R0K0I2_SOYBN;tr|A0A0R0FKY3|A0A0R0FKY3_SOYBN;tr|I1MUF8|I1MUF8_SOYBN	tr|A0A0R0K0I2|A0A0R0K0I2_SOYBN;tr|A0A0R0FKY3|A0A0R0FKY3_SOYBN;tr|I1MUF8|I1MUF8_SOYBN	tr|A0A0R0K0I2|A0A0R0K0I2_SOYBN Histone deacetylase OS=Glycine max OX=3847 GN=GLYMA_05G012900 PE=4 SV=1;tr|A0A0R0FKY3|A0A0R0FKY3_SOYBN Histone deacetylase OS=Glycine max OX=3847 GN=100802870 PE=4 SV=1;tr|I1MUF8|I1MUF8_SOYBN Histone deacetylase OS=Glycine ma	1	2.6	45.285	0.0022835	2.5916	1686.4	1255.5	1527.6	1781.9	1153.2	2065.8	0	0	0	0	0	0	786.73	660.44	937.27	841.14	518.27	1009.8	2
tr|C6TD66|C6TD66_SOYBN;tr|A0A0R0FL69|A0A0R0FL69_SOYBN	tr|C6TD66|C6TD66_SOYBN;tr|A0A0R0FL69|A0A0R0FL69_SOYBN	tr|C6TD66|C6TD66_SOYBN Uncharacterized protein OS=Glycine max OX=3847 GN=100793739 PE=2 SV=1;tr|A0A0R0FL69|A0A0R0FL69_SOYBN Uncharacterized protein OS=Glycine max OX=3847 GN=GLYMA_16G040700 PE=4 SV=1	7	22.7	35.918	0	30.341	145570	114650	98066	154440	115680	125110	13927	13493	10307	17734	11534	15007	36825	35217	30047	42148	33214	37540	21
tr|A0A0R0FL76|A0A0R0FL76_SOYBN;tr|I1MV20|I1MV20_SOYBN;tr|A0A0R0JRG1|A0A0R0JRG1_SOYBN;tr|A0A0R0JRK1|A0A0R0JRK1_SOYBN;tr|A0A0R0GE26|A0A0R0GE26_SOYBN;tr|A0A0R0GP61|A0A0R0GP61_SOYBN;tr|K7M7F1|K7M7F1_SOYBN;tr|K7LX37|K7LX37_SOYBN	tr|A0A0R0FL76|A0A0R0FL76_SOYBN;tr|I1MV20|I1MV20_SOYBN;tr|A0A0R0JRG1|A0A0R0JRG1_SOYBN;tr|A0A0R0JRK1|A0A0R0JRK1_SOYBN;tr|A0A0R0GE26|A0A0R0GE26_SOYBN;tr|A0A0R0GP61|A0A0R0GP61_SOYBN;tr|K7M7F1|K7M7F1_SOYBN;tr|K7LX37|K7LX37_SOYBN	tr|A0A0R0FL76|A0A0R0FL76_SOYBN Uncharacterized protein OS=Glycine max OX=3847 GN=100798453 PE=4 SV=1;tr|I1MV20|I1MV20_SOYBN Uncharacterized protein OS=Glycine max OX=3847 GN=100798453 PE=4 SV=2;tr|A0A0R0JRG1|A0A0R0JRG1_SOYBN Uncharacterized protein OS=Glyc	1	4.1	50.143	0.0074257	1.9663	0	0	0	0	0	0	0	0	0	0	0	0	0	0	0	0	0	0	2
tr|A0A0R0FLG8|A0A0R0FLG8_SOYBN;tr|A0A0R0FLH6|A0A0R0FLH6_SOYBN;tr|A0A0R0EWY2|A0A0R0EWY2_SOYBN	tr|A0A0R0FLG8|A0A0R0FLG8_SOYBN;tr|A0A0R0FLH6|A0A0R0FLH6_SOYBN	tr|A0A0R0FLG8|A0A0R0FLG8_SOYBN Alpha-mannosidase OS=Glycine max OX=3847 GN=GLYMA_16G048100 PE=3 SV=1;tr|A0A0R0FLH6|A0A0R0FLH6_SOYBN Alpha-mannosidase OS=Glycine max OX=3847 GN=GLYMA_16G048100 PE=3 SV=1	21	28.7	115.02	0	137.81	655640	574300	453220	793660	561870	613220	730370	653240	542920	970800	663800	729560	633410	561910	448360	800000	553650	599940	163
tr|K7MFB9|K7MFB9_SOYBN;tr|A0A0R0FLQ7|A0A0R0FLQ7_SOYBN;tr|I1N7V2|I1N7V2_SOYBN;tr|I1KP57|I1KP57_SOYBN;tr|A0A0R0KAD1|A0A0R0KAD1_SOYBN;tr|A0A0R0JHY1|A0A0R0JHY1_SOYBN;tr|I1K6Q2|I1K6Q2_SOYBN	tr|K7MFB9|K7MFB9_SOYBN;tr|A0A0R0FLQ7|A0A0R0FLQ7_SOYBN;tr|I1N7V2|I1N7V2_SOYBN	tr|K7MFB9|K7MFB9_SOYBN Uncharacterized protein OS=Glycine max OX=3847 GN=100792433 PE=4 SV=1;tr|A0A0R0FLQ7|A0A0R0FLQ7_SOYBN Uncharacterized protein OS=Glycine max OX=3847 GN=100792433 PE=4 SV=1;tr|I1N7V2|I1N7V2_SOYBN Uncharacterized protein OS=Glycine max	6	13.4	48.38	0	9.5148	0	0	0	0	0	0	100970	24366	21947	77537	25028	27061	4664.4	383.66	777.79	2683.3	908.47	799.54	6
tr|A0A0R0FLS7|A0A0R0FLS7_SOYBN;tr|A0A0R0FX86|A0A0R0FX86_SOYBN;tr|I1MLC3|I1MLC3_SOYBN;tr|I1N7Y5|I1N7Y5_SOYBN;tr|I1N7Y4|I1N7Y4_SOYBN;tr|I1N7Y3|I1N7Y3_SOYBN;tr|C6SZ88|C6SZ88_SOYBN	tr|A0A0R0FLS7|A0A0R0FLS7_SOYBN;tr|A0A0R0FX86|A0A0R0FX86_SOYBN;tr|I1MLC3|I1MLC3_SOYBN	tr|A0A0R0FLS7|A0A0R0FLS7_SOYBN Uncharacterized protein OS=Glycine max OX=3847 GN=GLYMA_16G050800 PE=4 SV=1;tr|A0A0R0FX86|A0A0R0FX86_SOYBN Uncharacterized protein OS=Glycine max OX=3847 GN=GLYMA_16G050800 PE=4 SV=1;tr|I1MLC3|I1MLC3_SOYBN Translocon-associat	3	32.9	16.709	0	98.197	1062700	884320	564450	1146300	803040	871720	1131700	935940	612470	1206000	854100	923230	1140800	936200	616740	1201100	836750	919660	219
tr|A0A0R0FM69|A0A0R0FM69_SOYBN;tr|K7MFI0|K7MFI0_SOYBN	tr|A0A0R0FM69|A0A0R0FM69_SOYBN;tr|K7MFI0|K7MFI0_SOYBN	tr|A0A0R0FM69|A0A0R0FM69_SOYBN Uncharacterized protein OS=Glycine max OX=3847 GN=100783769 PE=4 SV=1;tr|K7MFI0|K7MFI0_SOYBN Uncharacterized protein OS=Glycine max OX=3847 GN=100783769 PE=4 SV=1	1	2	85.94	0.0033284	2.3473	0	0	0	0	0	0	0	0	0	0	0	0	0	0	0	0	0	0	1
tr|A0A0R0FM97|A0A0R0FM97_SOYBN	tr|A0A0R0FM97|A0A0R0FM97_SOYBN	tr|A0A0R0FM97|A0A0R0FM97_SOYBN Elongation factor 1-alpha OS=Glycine max OX=3847 GN=100801611 PE=3 SV=1	0	55.3	49.406	0.00022994	4.4813	48382	33878	27696	41277	25131	28084	70631	49123	40782	50678	33183	38653	0	0	0	0	0	0	6
tr|I1MVT3|I1MVT3_SOYBN;tr|A0A0R0FML0|A0A0R0FML0_SOYBN;tr|A0A0R0FPJ7|A0A0R0FPJ7_SOYBN;tr|A0A0R0HZA8|A0A0R0HZA8_SOYBN	tr|I1MVT3|I1MVT3_SOYBN;tr|A0A0R0FML0|A0A0R0FML0_SOYBN;tr|A0A0R0FPJ7|A0A0R0FPJ7_SOYBN	tr|I1MVT3|I1MVT3_SOYBN Uncharacterized protein OS=Glycine max OX=3847 GN=100785565 PE=4 SV=1;tr|A0A0R0FML0|A0A0R0FML0_SOYBN Uncharacterized protein OS=Glycine max OX=3847 GN=100785565 PE=4 SV=1;tr|A0A0R0FPJ7|A0A0R0FPJ7_SOYBN Uncharacterized protein OS=Glyc	5	12.2	57.296	0	7.1588	0	0	0	0	0	0	0	0	0	0	0	0	15297	9412.9	7830.7	15042	10717	10888	5
tr|A0A0R0FMM6|A0A0R0FMM6_SOYBN	tr|A0A0R0FMM6|A0A0R0FMM6_SOYBN	tr|A0A0R0FMM6|A0A0R0FMM6_SOYBN Uncharacterized protein OS=Glycine max OX=3847 GN=GLYMA_16G073800 PE=3 SV=1	4	15.1	30.858	0	7.1883	23882	21961	20401	32443	30876	49080	0	0	0	0	0	0	8970.2	7709.7	9658.2	13187	11627	20673	8
tr|K7ML28|K7ML28_SOYBN;tr|A0A0R0FMN0|A0A0R0FMN0_SOYBN;tr|A0A0R0FMA9|A0A0R0FMA9_SOYBN	tr|K7ML28|K7ML28_SOYBN;tr|A0A0R0FMN0|A0A0R0FMN0_SOYBN;tr|A0A0R0FMA9|A0A0R0FMA9_SOYBN	tr|K7ML28|K7ML28_SOYBN Uncharacterized protein OS=Glycine max OX=3847 GN=100802507 PE=4 SV=1;tr|A0A0R0FMN0|A0A0R0FMN0_SOYBN Uncharacterized protein OS=Glycine max OX=3847 GN=100802507 PE=4 SV=1;tr|A0A0R0FMA9|A0A0R0FMA9_SOYBN Uncharacterized protein OS=Glyc	2	11.1	92.965	0	20.6	8997.3	6928.7	5627.6	10199	8017.3	7603.5	1854.9	972.27	1367.1	2228.2	1052	1334	6893.2	6327.3	5664.1	8372.4	5324.5	7196.7	16
tr|A0A0R0KGH3|A0A0R0KGH3_SOYBN;tr|K7KDY0|K7KDY0_SOYBN;tr|A0A0R0FN05|A0A0R0FN05_SOYBN	tr|A0A0R0KGH3|A0A0R0KGH3_SOYBN;tr|K7KDY0|K7KDY0_SOYBN;tr|A0A0R0FN05|A0A0R0FN05_SOYBN	tr|A0A0R0KGH3|A0A0R0KGH3_SOYBN Gamma-tubulin complex component OS=Glycine max OX=3847 GN=100791588 PE=3 SV=1;tr|K7KDY0|K7KDY0_SOYBN Gamma-tubulin complex component OS=Glycine max OX=3847 GN=100791588 PE=3 SV=1;tr|A0A0R0FN05|A0A0R0FN05_SOYBN Gamma-tubulin c	1	2.4	71.538	0.00082203	3.3241	0	0	0	0	0	0	0	0	0	0	0	0	0	0	0	0	0	0	2
tr|A0A0R0FN93|A0A0R0FN93_SOYBN;tr|K7MLH4|K7MLH4_SOYBN;tr|I1K0H3|I1K0H3_SOYBN	tr|A0A0R0FN93|A0A0R0FN93_SOYBN;tr|K7MLH4|K7MLH4_SOYBN;tr|I1K0H3|I1K0H3_SOYBN	tr|A0A0R0FN93|A0A0R0FN93_SOYBN Uncharacterized protein OS=Glycine max OX=3847 GN=100789629 PE=4 SV=1;tr|K7MLH4|K7MLH4_SOYBN Uncharacterized protein OS=Glycine max OX=3847 GN=100789629 PE=4 SV=1;tr|I1K0H3|I1K0H3_SOYBN Uncharacterized protein OS=Glycine max	1	5.5	41.039	0.0019051	2.602	0	0	0	0	0	0	4876.4	2818.2	3175.8	4198.9	3121.4	3800.6	1710.7	1710.9	1532.8	2166.1	1205.9	1690.4	2
tr|C6TBP8|C6TBP8_SOYBN;tr|A0A0R0FND9|A0A0R0FND9_SOYBN;tr|A0A0R4J391|A0A0R4J391_SOYBN;tr|I1MUN1|I1MUN1_SOYBN;tr|I1MUN0|I1MUN0_SOYBN;tr|I1MUN2|I1MUN2_SOYBN;tr|A0A0R0KXU6|A0A0R0KXU6_SOYBN;tr|A0A0R0JMP6|A0A0R0JMP6_SOYBN	tr|C6TBP8|C6TBP8_SOYBN;tr|A0A0R0FND9|A0A0R0FND9_SOYBN;tr|A0A0R4J391|A0A0R4J391_SOYBN;tr|I1MUN1|I1MUN1_SOYBN;tr|I1MUN0|I1MUN0_SOYBN;tr|I1MUN2|I1MUN2_SOYBN	tr|C6TBP8|C6TBP8_SOYBN Uncharacterized protein OS=Glycine max OX=3847 GN=100790268 PE=2 SV=1;tr|A0A0R0FND9|A0A0R0FND9_SOYBN Uncharacterized protein OS=Glycine max OX=3847 GN=100814972 PE=3 SV=1;tr|A0A0R4J391|A0A0R4J391_SOYBN Uncharacterized protein OS=Glyc	10	45.5	26.626	0	55.73	350840	253060	207220	397790	283010	311310	195520	141770	112270	216370	151440	167000	341150	248120	196370	370450	266070	291250	89
tr|I1MUP6|I1MUP6_SOYBN;tr|A0A0R0FNH1|A0A0R0FNH1_SOYBN;tr|I1K0A8|I1K0A8_SOYBN	tr|I1MUP6|I1MUP6_SOYBN;tr|A0A0R0FNH1|A0A0R0FNH1_SOYBN;tr|I1K0A8|I1K0A8_SOYBN	tr|I1MUP6|I1MUP6_SOYBN Uncharacterized protein OS=Glycine max OX=3847 GN=100818156 PE=4 SV=1;tr|A0A0R0FNH1|A0A0R0FNH1_SOYBN Uncharacterized protein OS=Glycine max OX=3847 GN=100818156 PE=4 SV=1;tr|I1K0A8|I1K0A8_SOYBN Uncharacterized protein OS=Glycine max	7	27.4	46.379	0	28.708	84083	65792	67879	88762	67401	80757	47509	38293	38878	54224	38812	48708	53068	43416	42382	59487	42050	53418	46
tr|I1M9D1|I1M9D1_SOYBN;tr|A0A0R0FNH9|A0A0R0FNH9_SOYBN;tr|I1N3N7|I1N3N7_SOYBN;tr|I1L6L5|I1L6L5_SOYBN;tr|K7MU78|K7MU78_SOYBN;tr|K7LG67|K7LG67_SOYBN;tr|I1L6L3|I1L6L3_SOYBN	tr|I1M9D1|I1M9D1_SOYBN;tr|A0A0R0FNH9|A0A0R0FNH9_SOYBN;tr|I1N3N7|I1N3N7_SOYBN;tr|I1L6L5|I1L6L5_SOYBN;tr|K7MU78|K7MU78_SOYBN;tr|K7LG67|K7LG67_SOYBN;tr|I1L6L3|I1L6L3_SOYBN	tr|I1M9D1|I1M9D1_SOYBN Uncharacterized protein OS=Glycine max OX=3847 GN=GLYMA_14G108100 PE=4 SV=2;tr|A0A0R0FNH9|A0A0R0FNH9_SOYBN Uncharacterized protein OS=Glycine max OX=3847 GN=GLYMA_17G169500 PE=4 SV=1;tr|I1N3N7|I1N3N7_SOYBN Uncharacterized protein OS=	1	4.3	22.515	0.0013886	2.9926	0	0	0	0	0	0	0	0	0	0	0	0	0	0	0	0	0	0	1
tr|A0A0R0FNZ5|A0A0R0FNZ5_SOYBN	tr|A0A0R0FNZ5|A0A0R0FNZ5_SOYBN	tr|A0A0R0FNZ5|A0A0R0FNZ5_SOYBN Uncharacterized protein OS=Glycine max OX=3847 GN=GLYMA_16G103700 PE=4 SV=1	2	8.1	38.325	0.00023414	4.723	0	0	0	0	0	0	0	0	0	0	0	0	0	0	0	0	0	0	2
tr|A0A0R0FP38|A0A0R0FP38_SOYBN	tr|A0A0R0FP38|A0A0R0FP38_SOYBN	tr|A0A0R0FP38|A0A0R0FP38_SOYBN Uncharacterized protein (Fragment) OS=Glycine max OX=3847 GN=GLYMA_17G1569001 PE=4 SV=1	2	66.5	18.928	0	14.022	4037.7	3663.2	3364.4	3954.6	3774	4937	0	0	0	0	0	0	1781.5	1476	1818.3	1962.4	1540.2	2176.3	5
tr|A0A0R0FPI3|A0A0R0FPI3_SOYBN;tr|I1MW66|I1MW66_SOYBN	tr|A0A0R0FPI3|A0A0R0FPI3_SOYBN;tr|I1MW66|I1MW66_SOYBN	tr|A0A0R0FPI3|A0A0R0FPI3_SOYBN Uncharacterized protein OS=Glycine max OX=3847 GN=100815329 PE=4 SV=1;tr|I1MW66|I1MW66_SOYBN Uncharacterized protein OS=Glycine max OX=3847 GN=100815329 PE=4 SV=2	4	14.7	75.967	0	37.882	20574	19277	13058	21855	15957	16382	13002	11213	10410	14456	9230.1	12173	5212.4	3719.8	3800.4	5525.2	5045.4	3493.3	13
tr|A0A0R0FPW0|A0A0R0FPW0_SOYBN;tr|I1MN17|I1MN17_SOYBN;tr|I1MN16|I1MN16_SOYBN	tr|A0A0R0FPW0|A0A0R0FPW0_SOYBN;tr|I1MN17|I1MN17_SOYBN;tr|I1MN16|I1MN16_SOYBN	tr|A0A0R0FPW0|A0A0R0FPW0_SOYBN Uncharacterized protein OS=Glycine max OX=3847 GN=100785706 PE=4 SV=1;tr|I1MN17|I1MN17_SOYBN Uncharacterized protein OS=Glycine max OX=3847 GN=100785706 PE=4 SV=1;tr|I1MN16|I1MN16_SOYBN Uncharacterized protein OS=Glycine max	1	14.4	14.704	0.00022416	4.1574	0	0	0	0	0	0	0	0	0	0	0	0	0	0	0	0	0	0	2
tr|A0A0R0FQN0|A0A0R0FQN0_SOYBN	tr|A0A0R0FQN0|A0A0R0FQN0_SOYBN	tr|A0A0R0FQN0|A0A0R0FQN0_SOYBN Aspartate aminotransferase OS=Glycine max OX=3847 GN=547792 PE=4 SV=1	6	68.7	50.582	0	268.87	889720	716280	614420	915440	665160	720780	1141900	921160	754580	1313500	854970	938690	1335600	1110200	939420	1415400	1011000	1110100	337
tr|A0A0R0FR38|A0A0R0FR38_SOYBN;tr|C6TJQ0|C6TJQ0_SOYBN;tr|A0A0R0KTP5|A0A0R0KTP5_SOYBN;tr|A0A0R0G0H4|A0A0R0G0H4_SOYBN	tr|A0A0R0FR38|A0A0R0FR38_SOYBN;tr|C6TJQ0|C6TJQ0_SOYBN;tr|A0A0R0KTP5|A0A0R0KTP5_SOYBN;tr|A0A0R0G0H4|A0A0R0G0H4_SOYBN	tr|A0A0R0FR38|A0A0R0FR38_SOYBN Uncharacterized protein OS=Glycine max OX=3847 GN=100782690 PE=3 SV=1;tr|C6TJQ0|C6TJQ0_SOYBN Uncharacterized protein OS=Glycine max OX=3847 GN=100782155 PE=2 SV=1;tr|A0A0R0KTP5|A0A0R0KTP5_SOYBN Uncharacterized protein OS=Glyc	1	4.5	28.516	0.0002209	4.0387	20811	14492	13335	20647	12068	14458	0	0	0	0	0	0	0	0	0	0	0	0	3
tr|K7MHH5|K7MHH5_SOYBN;tr|A0A0R0G096|A0A0R0G096_SOYBN;tr|K7MHH3|K7MHH3_SOYBN;tr|A0A0R0KTM3|A0A0R0KTM3_SOYBN;tr|A0A0R0KTM8|A0A0R0KTM8_SOYBN;tr|A0A0R0FR52|A0A0R0FR52_SOYBN	tr|K7MHH5|K7MHH5_SOYBN;tr|A0A0R0G096|A0A0R0G096_SOYBN;tr|K7MHH3|K7MHH3_SOYBN;tr|A0A0R0KTM3|A0A0R0KTM3_SOYBN;tr|A0A0R0KTM8|A0A0R0KTM8_SOYBN;tr|A0A0R0FR52|A0A0R0FR52_SOYBN	tr|K7MHH5|K7MHH5_SOYBN Uncharacterized protein OS=Glycine max OX=3847 GN=100789267 PE=3 SV=1;tr|A0A0R0G096|A0A0R0G096_SOYBN Uncharacterized protein OS=Glycine max OX=3847 GN=100789267 PE=3 SV=1;tr|K7MHH3|K7MHH3_SOYBN Uncharacterized protein OS=Glycine max	1	4.1	42.817	0.0026217	2.4621	0	0	0	0	0	0	0	0	0	0	0	0	0	0	0	0	0	0	2
tr|A0A0R0FR69|A0A0R0FR69_SOYBN;tr|I1MNX6|I1MNX6_SOYBN;tr|I1MNX7|I1MNX7_SOYBN	tr|A0A0R0FR69|A0A0R0FR69_SOYBN;tr|I1MNX6|I1MNX6_SOYBN;tr|I1MNX7|I1MNX7_SOYBN	tr|A0A0R0FR69|A0A0R0FR69_SOYBN Uncharacterized protein OS=Glycine max OX=3847 GN=100784293 PE=3 SV=1;tr|I1MNX6|I1MNX6_SOYBN Uncharacterized protein OS=Glycine max OX=3847 GN=100784293 PE=3 SV=1;tr|I1MNX7|I1MNX7_SOYBN Uncharacterized protein OS=Glycine max	6	23	42.485	0	20.604	72103	52993	42856	75561	45666	46717	15526	13845	13167	16401	12479	15566	90188	65518	51774	93433	57908	59437	28
tr|A0A0R0FR88|A0A0R0FR88_SOYBN;tr|I1M8F0|I1M8F0_SOYBN	tr|A0A0R0FR88|A0A0R0FR88_SOYBN;tr|I1M8F0|I1M8F0_SOYBN	tr|A0A0R0FR88|A0A0R0FR88_SOYBN Glycosyltransferase OS=Glycine max OX=3847 GN=GLYMA_17G249200 PE=3 SV=1;tr|I1M8F0|I1M8F0_SOYBN Glycosyltransferase OS=Glycine max OX=3847 GN=100804935 PE=3 SV=1	3	11	46.874	0	6.8764	3963.6	1726.4	1704.2	4253	2521.3	1964.5	3485.4	1412.7	1072.9	3080.4	1873	1310.9	0	0	0	0	0	0	5
tr|A0A0R0FRL1|A0A0R0FRL1_SOYBN;tr|I1MBY3|I1MBY3_SOYBN	tr|A0A0R0FRL1|A0A0R0FRL1_SOYBN;tr|I1MBY3|I1MBY3_SOYBN	tr|A0A0R0FRL1|A0A0R0FRL1_SOYBN Uncharacterized protein OS=Glycine max OX=3847 GN=GLYMA_17G209900 PE=4 SV=1;tr|I1MBY3|I1MBY3_SOYBN Uncharacterized protein OS=Glycine max OX=3847 GN=100810271 PE=4 SV=1	2	8	39.085	0.0026222	2.4628	4342.5	3705.8	4326.7	5195	3404.9	4821.1	10553	16348	9229.6	11492	9432.6	10883	0	0	0	0	0	0	2
tr|A0A0R0FRX2|A0A0R0FRX2_SOYBN;tr|A0A0R0FRV1|A0A0R0FRV1_SOYBN;tr|A0A0R0G2K5|A0A0R0G2K5_SOYBN;tr|I1MPD2|I1MPD2_SOYBN	tr|A0A0R0FRX2|A0A0R0FRX2_SOYBN;tr|A0A0R0FRV1|A0A0R0FRV1_SOYBN;tr|A0A0R0G2K5|A0A0R0G2K5_SOYBN;tr|I1MPD2|I1MPD2_SOYBN	tr|A0A0R0FRX2|A0A0R0FRX2_SOYBN Uncharacterized protein OS=Glycine max OX=3847 GN=100817952 PE=4 SV=1;tr|A0A0R0FRV1|A0A0R0FRV1_SOYBN Uncharacterized protein OS=Glycine max OX=3847 GN=100817952 PE=4 SV=1;tr|A0A0R0G2K5|A0A0R0G2K5_SOYBN Uncharacterized protein	2	8.7	84.699	0.00021468	3.8009	16578	14347	11914	24949	38100	93998	0	0	0	0	0	0	29816	27813	22272	58141	115880	313880	6
tr|I1L329|I1L329_SOYBN;tr|I1MPJ1|I1MPJ1_SOYBN;tr|A0A0R0FS04|A0A0R0FS04_SOYBN;tr|I1MPJ0|I1MPJ0_SOYBN;tr|I1L327|I1L327_SOYBN	tr|I1L329|I1L329_SOYBN;tr|I1MPJ1|I1MPJ1_SOYBN;tr|A0A0R0FS04|A0A0R0FS04_SOYBN;tr|I1MPJ0|I1MPJ0_SOYBN;tr|I1L327|I1L327_SOYBN	tr|I1L329|I1L329_SOYBN Uncharacterized protein OS=Glycine max OX=3847 GN=100814440 PE=4 SV=1;tr|I1MPJ1|I1MPJ1_SOYBN Uncharacterized protein OS=Glycine max OX=3847 GN=100786944 PE=4 SV=1;tr|A0A0R0FS04|A0A0R0FS04_SOYBN Uncharacterized protein OS=Glycine max	2	14.8	19.481	0	5.9196	0	0	0	0	0	0	6211.5	3428.1	2925.2	7966	4244.9	4181.6	0	0	0	0	0	0	3
tr|I1MY22|I1MY22_SOYBN;tr|A0A0R0FS92|A0A0R0FS92_SOYBN;tr|A0A0R0GG90|A0A0R0GG90_SOYBN;tr|I1MC52|I1MC52_SOYBN	tr|I1MY22|I1MY22_SOYBN;tr|A0A0R0FS92|A0A0R0FS92_SOYBN;tr|A0A0R0GG90|A0A0R0GG90_SOYBN;tr|I1MC52|I1MC52_SOYBN	tr|I1MY22|I1MY22_SOYBN 5-3 exoribonuclease OS=Glycine max OX=3847 GN=100783068 PE=3 SV=2;tr|A0A0R0FS92|A0A0R0FS92_SOYBN 5-3 exoribonuclease OS=Glycine max OX=3847 GN=100783068 PE=3 SV=1;tr|A0A0R0GG90|A0A0R0GG90_SOYBN 5-3 exoribonuclease OS=Glycine ma	4	4.2	121.24	0	6.9753	0	0	0	0	0	0	8544	9214.3	7619	8712.6	6898.4	10587	0	0	0	0	0	0	6
tr|A0A0R0FSB9|A0A0R0FSB9_SOYBN	tr|A0A0R0FSB9|A0A0R0FSB9_SOYBN	tr|A0A0R0FSB9|A0A0R0FSB9_SOYBN Uncharacterized protein (Fragment) OS=Glycine max OX=3847 GN=GLYMA_17G223300 PE=4 SV=1	1	21.6	11.235	0.00021115	3.6544	51523	35487	45537	52150	38485	50911	29723	26679	31021	33490	26768	37487	12307	10712	11485	14276	9333.7	12729	6
tr|A0A0R0FSJ3|A0A0R0FSJ3_SOYBN;tr|I1MXE7|I1MXE7_SOYBN;tr|I1MXE5|I1MXE5_SOYBN;tr|A0A0R0FHE6|A0A0R0FHE6_SOYBN;tr|I1M8Y8|I1M8Y8_SOYBN	tr|A0A0R0FSJ3|A0A0R0FSJ3_SOYBN;tr|I1MXE7|I1MXE7_SOYBN;tr|I1MXE5|I1MXE5_SOYBN;tr|A0A0R0FHE6|A0A0R0FHE6_SOYBN;tr|I1M8Y8|I1M8Y8_SOYBN	tr|A0A0R0FSJ3|A0A0R0FSJ3_SOYBN Uncharacterized protein OS=Glycine max OX=3847 GN=100788577 PE=4 SV=1;tr|I1MXE7|I1MXE7_SOYBN Uncharacterized protein OS=Glycine max OX=3847 GN=100788577 PE=4 SV=1;tr|I1MXE5|I1MXE5_SOYBN Uncharacterized protein OS=Glycine max	2	30.4	38.562	0	24.902	63501	55323	49771	60379	43041	54785	59136	48273	46471	61463	40067	51238	125630	107540	99036	116530	84651	109530	36
tr|A0A0R0FSS2|A0A0R0FSS2_SOYBN;tr|K7MWV5|K7MWV5_SOYBN;tr|A0A0R0JAA2|A0A0R0JAA2_SOYBN;tr|A0A0R0J3W8|A0A0R0J3W8_SOYBN;tr|A0A0R0J8I0|A0A0R0J8I0_SOYBN;tr|A0A0R0J3Z1|A0A0R0J3Z1_SOYBN;tr|A0A0R0JES0|A0A0R0JES0_SOYBN	tr|A0A0R0FSS2|A0A0R0FSS2_SOYBN	tr|A0A0R0FSS2|A0A0R0FSS2_SOYBN Uncharacterized protein OS=Glycine max OX=3847 GN=100788897 PE=4 SV=1	2	30.9	91.281	0	5.8223	0	0	0	0	0	0	0	0	0	0	0	0	7842.9	6200.4	5849	10023	5325.5	8294.4	6
tr|A0A0R0FSS4|A0A0R0FSS4_SOYBN;tr|A0A0R0G3R6|A0A0R0G3R6_SOYBN;tr|K7MIF0|K7MIF0_SOYBN;tr|K7MIA6|K7MIA6_SOYBN;tr|K7MIF4|K7MIF4_SOYBN;tr|A0A0R0G3W0|A0A0R0G3W0_SOYBN;tr|A0A0R0FSF5|A0A0R0FSF5_SOYBN	tr|A0A0R0FSS4|A0A0R0FSS4_SOYBN;tr|A0A0R0G3R6|A0A0R0G3R6_SOYBN;tr|K7MIF0|K7MIF0_SOYBN;tr|K7MIA6|K7MIA6_SOYBN;tr|K7MIF4|K7MIF4_SOYBN;tr|A0A0R0G3W0|A0A0R0G3W0_SOYBN;tr|A0A0R0FSF5|A0A0R0FSF5_SOYBN	tr|A0A0R0FSS4|A0A0R0FSS4_SOYBN Uncharacterized protein (Fragment) OS=Glycine max OX=3847 GN=GLYMA_16G192000 PE=4 SV=1;tr|A0A0R0G3R6|A0A0R0G3R6_SOYBN Uncharacterized protein (Fragment) OS=Glycine max OX=3847 GN=GLYMA_16G185900 PE=4 SV=1;tr|K7MIF0|K7MIF0_SOY	0	41.7	23.795	0	9.7921	0	0	0	0	0	0	15979	23266	25759	13661	15420	27583	24169	21691	20528	26299	22590	28399	7
tr|A0A0R0FSS6|A0A0R0FSS6_SOYBN;tr|I1MWX4|I1MWX4_SOYBN;tr|K7M681|K7M681_SOYBN	tr|A0A0R0FSS6|A0A0R0FSS6_SOYBN;tr|I1MWX4|I1MWX4_SOYBN;tr|K7M681|K7M681_SOYBN	tr|A0A0R0FSS6|A0A0R0FSS6_SOYBN Uncharacterized protein OS=Glycine max OX=3847 GN=100817784 PE=4 SV=1;tr|I1MWX4|I1MWX4_SOYBN Uncharacterized protein OS=Glycine max OX=3847 GN=100817784 PE=4 SV=2;tr|K7M681|K7M681_SOYBN Uncharacterized protein OS=Glycine max	2	4.3	62.299	0	6.4225	0	0	0	0	0	0	0	0	0	0	0	0	0	0	0	0	0	0	2
tr|A0A0R0I8M7|A0A0R0I8M7_SOYBN;tr|A0A0R0FST1|A0A0R0FST1_SOYBN;tr|I1MQ33|I1MQ33_SOYBN	tr|A0A0R0I8M7|A0A0R0I8M7_SOYBN;tr|A0A0R0FST1|A0A0R0FST1_SOYBN;tr|I1MQ33|I1MQ33_SOYBN	tr|A0A0R0I8M7|A0A0R0I8M7_SOYBN Uncharacterized protein (Fragment) OS=Glycine max OX=3847 GN=GLYMA_09G1480002 PE=4 SV=1;tr|A0A0R0FST1|A0A0R0FST1_SOYBN Uncharacterized protein OS=Glycine max OX=3847 GN=100775542 PE=4 SV=1;tr|I1MQ33|I1MQ33_SOYBN Uncharacteriz	3	10.1	37.49	0	5.8667	3740.8	2253.7	2423.9	3419.9	2467.6	3063.6	15870	12488	12515	16090	10801	14857	0	0	0	0	0	0	8
tr|A0A0R0FSY2|A0A0R0FSY2_SOYBN;tr|A0A0R0I8Z5|A0A0R0I8Z5_SOYBN	tr|A0A0R0FSY2|A0A0R0FSY2_SOYBN;tr|A0A0R0I8Z5|A0A0R0I8Z5_SOYBN	tr|A0A0R0FSY2|A0A0R0FSY2_SOYBN Chlorophyll a-b binding protein, chloroplastic OS=Glycine max OX=3847 GN=100789786 PE=3 SV=1;tr|A0A0R0I8Z5|A0A0R0I8Z5_SOYBN Chlorophyll a-b binding protein, chloroplastic OS=Glycine max OX=3847 GN=100806585 PE=3 SV=1	2	37.7	30.754	0	81.367	303410	212790	164720	290510	185120	197120	248690	185680	142360	236560	161700	180890	247010	179450	139080	246460	159810	173580	109
tr|A0A0R0FT50|A0A0R0FT50_SOYBN;tr|A0A0R0HUQ4|A0A0R0HUQ4_SOYBN;tr|I1LBZ8|I1LBZ8_SOYBN	tr|A0A0R0FT50|A0A0R0FT50_SOYBN	tr|A0A0R0FT50|A0A0R0FT50_SOYBN Alpha-galactosidase OS=Glycine max OX=3847 GN=GLYMA_16G209800 PE=3 SV=1	2	12.4	46.158	0	5.2361	5768.6	2358.4	7386.5	5809.6	2701.7	11015	0	0	0	0	0	0	0	0	0	0	0	0	8
tr|A0A0R0FTL4|A0A0R0FTL4_SOYBN;tr|A0A0R0G3Q0|A0A0R0G3Q0_SOYBN;tr|A0A0R0G4Z0|A0A0R0G4Z0_SOYBN;tr|I1L3Z9|I1L3Z9_SOYBN;tr|I1MQN2|I1MQN2_SOYBN	tr|A0A0R0FTL4|A0A0R0FTL4_SOYBN;tr|A0A0R0G3Q0|A0A0R0G3Q0_SOYBN;tr|A0A0R0G4Z0|A0A0R0G4Z0_SOYBN;tr|I1L3Z9|I1L3Z9_SOYBN;tr|I1MQN2|I1MQN2_SOYBN	tr|A0A0R0FTL4|A0A0R0FTL4_SOYBN Uncharacterized protein OS=Glycine max OX=3847 GN=100786596 PE=4 SV=1;tr|A0A0R0G3Q0|A0A0R0G3Q0_SOYBN Uncharacterized protein OS=Glycine max OX=3847 GN=100786596 PE=4 SV=1;tr|A0A0R0G4Z0|A0A0R0G4Z0_SOYBN Uncharacterized protein	1	1.7	95.305	0.0069544	2.0305	0	0	0	0	0	0	31252	29768	28548	29954	22130	31027	0	0	0	0	0	0	3
tr|A0A0R0FTZ3|A0A0R0FTZ3_SOYBN	tr|A0A0R0FTZ3|A0A0R0FTZ3_SOYBN	tr|A0A0R0FTZ3|A0A0R0FTZ3_SOYBN Uncharacterized protein OS=Glycine max OX=3847 GN=100808163 PE=3 SV=1	1	14.5	51.052	0	19.152	20985	16023	8228.3	23714	15320	13549	8302.5	5743.8	4733	8935.5	4870.5	6529	0	0	0	0	0	0	4
tr|I1MCE0|I1MCE0_SOYBN;tr|I1MCD9|I1MCD9_SOYBN;tr|A0A0R0FUI8|A0A0R0FUI8_SOYBN;tr|I1MCD8|I1MCD8_SOYBN;tr|C6SW75|C6SW75_SOYBN;tr|A0A0R0FUC5|A0A0R0FUC5_SOYBN	tr|I1MCE0|I1MCE0_SOYBN;tr|I1MCD9|I1MCD9_SOYBN;tr|A0A0R0FUI8|A0A0R0FUI8_SOYBN;tr|I1MCD8|I1MCD8_SOYBN;tr|C6SW75|C6SW75_SOYBN;tr|A0A0R0FUC5|A0A0R0FUC5_SOYBN	tr|I1MCE0|I1MCE0_SOYBN Uncharacterized protein OS=Glycine max OX=3847 GN=100500057 PE=4 SV=1;tr|I1MCD9|I1MCD9_SOYBN Uncharacterized protein OS=Glycine max OX=3847 GN=100500057 PE=4 SV=1;tr|A0A0R0FUI8|A0A0R0FUI8_SOYBN Uncharacterized protein OS=Glycine max	1	9.5	13.177	0.0010225	3.2733	0	0	0	0	0	0	0	0	0	0	0	0	0	0	0	0	0	0	3
tr|A0A0R0G628|A0A0R0G628_SOYBN;tr|A0A0R0FUJ5|A0A0R0FUJ5_SOYBN;tr|K7M923|K7M923_SOYBN	tr|A0A0R0G628|A0A0R0G628_SOYBN;tr|A0A0R0FUJ5|A0A0R0FUJ5_SOYBN;tr|K7M923|K7M923_SOYBN	tr|A0A0R0G628|A0A0R0G628_SOYBN Uncharacterized protein OS=Glycine max OX=3847 GN=100788537 PE=4 SV=1;tr|A0A0R0FUJ5|A0A0R0FUJ5_SOYBN Uncharacterized protein OS=Glycine max OX=3847 GN=100788537 PE=4 SV=1;tr|K7M923|K7M923_SOYBN Uncharacterized protein OS=Glyc	1	1.6	121.74	0	5.6892	3081.9	3205.8	2139.9	3496.7	2059.5	3157.5	0	0	0	0	0	0	0	0	0	0	0	0	1
tr|A0A0R0FUK2|A0A0R0FUK2_SOYBN	tr|A0A0R0FUK2|A0A0R0FUK2_SOYBN	tr|A0A0R0FUK2|A0A0R0FUK2_SOYBN Uncharacterized protein (Fragment) OS=Glycine max OX=3847 GN=GLYMA_16G0289001 PE=4 SV=1	1	43.5	21.174	0	15.775	36946	37556	32778	38988	29848	37400	6245.2	6256	4685.4	5579.3	4474.6	5409.2	72061	56334	46503	73269	54040	59488	9
tr|A0A0R0FUL1|A0A0R0FUL1_SOYBN;tr|I1MNN5|I1MNN5_SOYBN;tr|A0A0R0KZR8|A0A0R0KZR8_SOYBN	tr|A0A0R0FUL1|A0A0R0FUL1_SOYBN	tr|A0A0R0FUL1|A0A0R0FUL1_SOYBN Uncharacterized protein OS=Glycine max OX=3847 GN=GLYMA_16G050000 PE=3 SV=1	1	28.5	39.827	0	33.599	36963	29181	26991	37652	24932	32503	24603	18919	18324	25122	18742	20213	35400	40705	39787	39629	29808	41089	23
tr|A0A0R0FUV4|A0A0R0FUV4_SOYBN	tr|A0A0R0FUV4|A0A0R0FUV4_SOYBN	tr|A0A0R0FUV4|A0A0R0FUV4_SOYBN Uncharacterized protein OS=Glycine max OX=3847 GN=100777628 PE=3 SV=1	2	39.7	46.645	0	5.4551	91660	61632	71785	86291	65317	84411	23074	14294	12949	19177	12363	14937	13564	6068.8	7777.2	12731	8815.1	9661	11
tr|I1M585|I1M585_SOYBN;tr|A0A0R0FV11|A0A0R0FV11_SOYBN;tr|I1MD36|I1MD36_SOYBN;tr|A0A0R0HC08|A0A0R0HC08_SOYBN;tr|I1LJM1|I1LJM1_SOYBN;tr|A0A0R0HG61|A0A0R0HG61_SOYBN;tr|I1LQB1|I1LQB1_SOYBN;tr|I1LJM0|I1LJM0_SOYBN	tr|I1M585|I1M585_SOYBN;tr|A0A0R0FV11|A0A0R0FV11_SOYBN;tr|I1MD36|I1MD36_SOYBN;tr|A0A0R0HC08|A0A0R0HC08_SOYBN;tr|I1LJM1|I1LJM1_SOYBN;tr|A0A0R0HG61|A0A0R0HG61_SOYBN;tr|I1LQB1|I1LQB1_SOYBN;tr|I1LJM0|I1LJM0_SOYBN	tr|I1M585|I1M585_SOYBN Uncharacterized protein OS=Glycine max OX=3847 GN=100776049 PE=4 SV=1;tr|A0A0R0FV11|A0A0R0FV11_SOYBN Uncharacterized protein OS=Glycine max OX=3847 GN=100785695 PE=4 SV=1;tr|I1MD36|I1MD36_SOYBN Uncharacterized protein OS=Glycine max	2	4.7	52.209	0.0012178	3.1951	0	0	0	0	0	0	3112.5	2863.6	3515.9	4317.3	2872.1	3906.7	0	0	0	0	0	0	2
tr|A0A0R0FV32|A0A0R0FV32_SOYBN	tr|A0A0R0FV32|A0A0R0FV32_SOYBN	tr|A0A0R0FV32|A0A0R0FV32_SOYBN Succinate dehydrogenase [ubiquinone] iron-sulfur subunit, mitochondrial (Fragment) OS=Glycine max OX=3847 GN=GLYMA_16G066200 PE=3 SV=1	1	22.2	26.496	0.0013861	2.9748	0	0	0	0	0	0	7707.2	7222.3	5650.4	10802	6248.9	8766	35795	34517	29009	47903	37523	40311	3
tr|A0A0R0FVM5|A0A0R0FVM5_SOYBN;tr|I1N803|I1N803_SOYBN	tr|A0A0R0FVM5|A0A0R0FVM5_SOYBN;tr|I1N803|I1N803_SOYBN	tr|A0A0R0FVM5|A0A0R0FVM5_SOYBN Uncharacterized protein OS=Glycine max OX=3847 GN=100803204 PE=4 SV=1;tr|I1N803|I1N803_SOYBN Uncharacterized protein OS=Glycine max OX=3847 GN=100792482 PE=4 SV=1	2	15.7	61.451	0	14.192	9391.7	4518.6	3265.3	8128.7	4851.3	3523.9	13844	8161	7316.4	12527	8324.4	8074.4	14041	15387	17487	18001	14278	20251	23
tr|A0A0R0FVR5|A0A0R0FVR5_SOYBN;tr|A0A0R0G2S0|A0A0R0G2S0_SOYBN;tr|A0A0R0HGR7|A0A0R0HGR7_SOYBN;tr|A0A0R0HGT4|A0A0R0HGT4_SOYBN;tr|A0A0R0G3R3|A0A0R0G3R3_SOYBN;tr|I1MH11|I1MH11_SOYBN;tr|K7MBR9|K7MBR9_SOYBN;tr|I1L1B8|I1L1B8_SOYBN;tr|K7LJD3|K7LJD3_SOYBN;tr|A0A0R0GVH1|A0A0R0GVH1_SOYBN;tr|K7LWU3|K7LWU3_SOYBN;tr|K7LWU2|K7LWU2_SOYBN;tr|K7MBS0|K7MBS0_SOYBN	tr|A0A0R0FVR5|A0A0R0FVR5_SOYBN;tr|A0A0R0G2S0|A0A0R0G2S0_SOYBN;tr|A0A0R0HGR7|A0A0R0HGR7_SOYBN;tr|A0A0R0HGT4|A0A0R0HGT4_SOYBN;tr|A0A0R0G3R3|A0A0R0G3R3_SOYBN	tr|A0A0R0FVR5|A0A0R0FVR5_SOYBN Uncharacterized protein OS=Glycine max OX=3847 GN=100818836 PE=4 SV=1;tr|A0A0R0G2S0|A0A0R0G2S0_SOYBN Uncharacterized protein OS=Glycine max OX=3847 GN=100818836 PE=4 SV=1;tr|A0A0R0HGR7|A0A0R0HGR7_SOYBN Uncharacterized protein	2	10.2	113.31	0.0092431	1.8638	0	0	0	0	0	0	0	0	0	0	0	0	0	0	0	0	0	0	3
tr|A0A0R0FVU4|A0A0R0FVU4_SOYBN;tr|I1ML37|I1ML37_SOYBN;tr|I1ML38|I1ML38_SOYBN;tr|K7MXS8|K7MXS8_SOYBN;tr|K7MXS5|K7MXS5_SOYBN;tr|I1MNT5|I1MNT5_SOYBN;tr|I1JD46|I1JD46_SOYBN	tr|A0A0R0FVU4|A0A0R0FVU4_SOYBN;tr|I1ML37|I1ML37_SOYBN;tr|I1ML38|I1ML38_SOYBN;tr|K7MXS8|K7MXS8_SOYBN;tr|K7MXS5|K7MXS5_SOYBN	tr|A0A0R0FVU4|A0A0R0FVU4_SOYBN Uncharacterized protein OS=Glycine max OX=3847 GN=100783415 PE=4 SV=1;tr|I1ML37|I1ML37_SOYBN Uncharacterized protein OS=Glycine max OX=3847 GN=100783415 PE=4 SV=2;tr|I1ML38|I1ML38_SOYBN Uncharacterized protein OS=Glycine max	7	11.8	96.059	0	13.847	27029	25998	20346	32606	25871	25164	7156.8	5452.8	5296.1	8859.2	7839.1	8203.7	10815	11483	9574	12340	10025	11102	12
tr|A0A0R0FVX7|A0A0R0FVX7_SOYBN	tr|A0A0R0FVX7|A0A0R0FVX7_SOYBN	tr|A0A0R0FVX7|A0A0R0FVX7_SOYBN Uncharacterized protein OS=Glycine max OX=3847 GN=100807623 PE=4 SV=1	13	27.5	68.578	0	37.363	47150	43871	44120	48269	39821	55516	40644	41984	46216	49850	39161	57323	60319	53087	58417	69402	51765	75530	53
tr|A0A0R0FW44|A0A0R0FW44_SOYBN	tr|A0A0R0FW44|A0A0R0FW44_SOYBN	tr|A0A0R0FW44|A0A0R0FW44_SOYBN Uncharacterized protein OS=Glycine max OX=3847 GN=100805853 PE=3 SV=1	4	11.8	42.795	0	7.1598	11286	5592.9	5910.9	10491	6913.4	7533	16933	12609	11362	17344	11932	15650	10111	7972.4	6513.1	10358	7644.5	9035.7	9
tr|A0A0R0FWB0|A0A0R0FWB0_SOYBN;tr|K7MEM5|K7MEM5_SOYBN;tr|I1MK89|I1MK89_SOYBN;tr|A0A0R0ETL3|A0A0R0ETL3_SOYBN;tr|A0A0R4J651|A0A0R4J651_SOYBN;tr|I1JS65|I1JS65_SOYBN	tr|A0A0R0FWB0|A0A0R0FWB0_SOYBN;tr|K7MEM5|K7MEM5_SOYBN;tr|I1MK89|I1MK89_SOYBN;tr|A0A0R0ETL3|A0A0R0ETL3_SOYBN;tr|A0A0R4J651|A0A0R4J651_SOYBN;tr|I1JS65|I1JS65_SOYBN	tr|A0A0R0FWB0|A0A0R0FWB0_SOYBN Uncharacterized protein OS=Glycine max OX=3847 GN=100817422 PE=4 SV=1;tr|K7MEM5|K7MEM5_SOYBN Uncharacterized protein OS=Glycine max OX=3847 GN=100817422 PE=4 SV=1;tr|I1MK89|I1MK89_SOYBN Uncharacterized protein OS=Glycine max	1	6.4	70.001	0	5.2723	0	0	0	0	0	0	19361	13896	7250	19794	14368	9591.1	29799	19026	8608.3	29194	16853	13998	4
tr|K7KZV0|K7KZV0_SOYBN;tr|A0A0R0FWS9|A0A0R0FWS9_SOYBN;tr|K7MEU4|K7MEU4_SOYBN;tr|K7MEU2|K7MEU2_SOYBN;tr|I1JWD6|I1JWD6_SOYBN	tr|K7KZV0|K7KZV0_SOYBN;tr|A0A0R0FWS9|A0A0R0FWS9_SOYBN;tr|K7MEU4|K7MEU4_SOYBN;tr|K7MEU2|K7MEU2_SOYBN	tr|K7KZV0|K7KZV0_SOYBN Uncharacterized protein OS=Glycine max OX=3847 GN=100808136 PE=4 SV=1;tr|A0A0R0FWS9|A0A0R0FWS9_SOYBN Uncharacterized protein OS=Glycine max OX=3847 GN=100784117 PE=4 SV=1;tr|K7MEU4|K7MEU4_SOYBN Uncharacterized protein OS=Glycine max	2	2.2	202.76	0	5.0398	64751	153440	196080	97887	125890	188670	0	0	0	0	0	0	0	0	0	0	0	0	4
tr|A0A0R0FWT8|A0A0R0FWT8_SOYBN	tr|A0A0R0FWT8|A0A0R0FWT8_SOYBN	tr|A0A0R0FWT8|A0A0R0FWT8_SOYBN Peptidylprolyl isomerase OS=Glycine max OX=3847 GN=GLYMA_15G056800 PE=4 SV=1	1	24.3	15.266	1	-2	0	0	0	0	0	0	10096	11204	13467	13552	10606	13048	0	0	0	0	0	0	4	+
tr|K7MAB7|K7MAB7_SOYBN;tr|A0A0R0FXL8|A0A0R0FXL8_SOYBN;tr|I1M1T5|I1M1T5_SOYBN	tr|K7MAB7|K7MAB7_SOYBN;tr|A0A0R0FXL8|A0A0R0FXL8_SOYBN;tr|I1M1T5|I1M1T5_SOYBN	tr|K7MAB7|K7MAB7_SOYBN Uncharacterized protein OS=Glycine max OX=3847 GN=GLYMA_15G083100 PE=4 SV=1;tr|A0A0R0FXL8|A0A0R0FXL8_SOYBN Uncharacterized protein OS=Glycine max OX=3847 GN=GLYMA_15G083100 PE=4 SV=1;tr|I1M1T5|I1M1T5_SOYBN Uncharacterized protein OS=	1	5.4	26.929	0.00021236	3.7071	0	0	0	0	0	0	0	0	0	0	0	0	0	0	0	0	0	0	1
tr|A0A0R0FXM8|A0A0R0FXM8_SOYBN;tr|I1MEJ0|I1MEJ0_SOYBN;tr|A0A0R0H5N5|A0A0R0H5N5_SOYBN;tr|K7M2P2|K7M2P2_SOYBN;tr|K7KY36|K7KY36_SOYBN;tr|K7KY34|K7KY34_SOYBN	tr|A0A0R0FXM8|A0A0R0FXM8_SOYBN;tr|I1MEJ0|I1MEJ0_SOYBN;tr|A0A0R0H5N5|A0A0R0H5N5_SOYBN;tr|K7M2P2|K7M2P2_SOYBN	tr|A0A0R0FXM8|A0A0R0FXM8_SOYBN Uncharacterized protein OS=Glycine max OX=3847 GN=100812250 PE=4 SV=1;tr|I1MEJ0|I1MEJ0_SOYBN Uncharacterized protein OS=Glycine max OX=3847 GN=100812250 PE=4 SV=2;tr|A0A0R0H5N5|A0A0R0H5N5_SOYBN Uncharacterized protein OS=Glyc	6	6.2	204.52	0	10.612	44808	33597	20124	44179	28235	27792	5341.9	5446.8	3596.9	6973.1	3104.2	4363.1	39157	23370	18585	36606	18266	18856	9
tr|I1MEC4|I1MEC4_SOYBN;tr|I1M2A8|I1M2A8_SOYBN;tr|I1M2A9|I1M2A9_SOYBN;tr|K7M1P0|K7M1P0_SOYBN;tr|I1M2A7|I1M2A7_SOYBN;tr|I1M2B0|I1M2B0_SOYBN;tr|K7M1N8|K7M1N8_SOYBN;tr|I1MEC3|I1MEC3_SOYBN;tr|A0A0R0FXU5|A0A0R0FXU5_SOYBN	tr|I1MEC4|I1MEC4_SOYBN;tr|I1M2A8|I1M2A8_SOYBN;tr|I1M2A9|I1M2A9_SOYBN;tr|K7M1P0|K7M1P0_SOYBN;tr|I1M2A7|I1M2A7_SOYBN;tr|I1M2B0|I1M2B0_SOYBN;tr|K7M1N8|K7M1N8_SOYBN;tr|I1MEC3|I1MEC3_SOYBN;tr|A0A0R0FXU5|A0A0R0FXU5_SOYBN	tr|I1MEC4|I1MEC4_SOYBN Uncharacterized protein OS=Glycine max OX=3847 GN=100778191 PE=4 SV=2;tr|I1M2A8|I1M2A8_SOYBN Uncharacterized protein OS=Glycine max OX=3847 GN=GLYMA_13G244500 PE=4 SV=2;tr|I1M2A9|I1M2A9_SOYBN Uncharacterized protein OS=Glycine max OX	1	4.6	40.498	0	6.5899	0	0	0	0	0	0	0	0	0	0	0	0	0	0	0	0	0	0	2
tr|A0A0R0FXY0|A0A0R0FXY0_SOYBN	tr|A0A0R0FXY0|A0A0R0FXY0_SOYBN	tr|A0A0R0FXY0|A0A0R0FXY0_SOYBN Uncharacterized protein OS=Glycine max OX=3847 GN=100806381 PE=4 SV=1	13	34.5	55.184	0	73.54	214150	181500	180570	226130	184010	220270	320710	275620	280650	353360	282490	353240	113060	94744	93143	124540	92536	116830	85
tr|A0A0R0FXY5|A0A0R0FXY5_SOYBN	tr|A0A0R0FXY5|A0A0R0FXY5_SOYBN	tr|A0A0R0FXY5|A0A0R0FXY5_SOYBN Uncharacterized protein OS=Glycine max OX=3847 GN=100780015 PE=4 SV=1	3	45.2	29.506	0	13.357	52388	14788	8760.7	41589	17792	13727	8801.5	4287.2	1558.8	8700.5	4811.7	2811.7	17715	7217.2	7906.2	16071	9737.7	9858.6	12
tr|A0A0R0FY50|A0A0R0FY50_SOYBN;tr|C6T0U9|C6T0U9_SOYBN;tr|A0A0R0JRW3|A0A0R0JRW3_SOYBN;tr|I1JBK4|I1JBK4_SOYBN	tr|A0A0R0FY50|A0A0R0FY50_SOYBN;tr|C6T0U9|C6T0U9_SOYBN;tr|A0A0R0JRW3|A0A0R0JRW3_SOYBN;tr|I1JBK4|I1JBK4_SOYBN	tr|A0A0R0FY50|A0A0R0FY50_SOYBN Uncharacterized protein OS=Glycine max OX=3847 GN=GLYMA_16G151600 PE=4 SV=1;tr|C6T0U9|C6T0U9_SOYBN Uncharacterized protein OS=Glycine max OX=3847 GN=100500182 PE=2 SV=1;tr|A0A0R0JRW3|A0A0R0JRW3_SOYBN Uncharacterized protein O	2	14.2	14.446	0	4.9749	20675	20099	14946	23312	14805	15243	58174	54540	42605	55857	36374	38509	0	0	0	0	0	0	9
tr|A0A0R0FYE3|A0A0R0FYE3_SOYBN;tr|K7MFW9|K7MFW9_SOYBN	tr|A0A0R0FYE3|A0A0R0FYE3_SOYBN;tr|K7MFW9|K7MFW9_SOYBN	tr|A0A0R0FYE3|A0A0R0FYE3_SOYBN Uncharacterized protein OS=Glycine max OX=3847 GN=100791527 PE=4 SV=1;tr|K7MFW9|K7MFW9_SOYBN Uncharacterized protein OS=Glycine max OX=3847 GN=100791527 PE=4 SV=1	2	23	80.255	0.00082781	3.403	358.41	688.34	591.8	1322	1019.6	1386.7	1133.4	594.39	582.15	1603.1	1279.2	1296.7	0	0	0	0	0	0	4
tr|A0A0R0FYH8|A0A0R0FYH8_SOYBN;tr|I1MF67|I1MF67_SOYBN;tr|A0A0R0FYM3|A0A0R0FYM3_SOYBN;tr|I1MF70|I1MF70_SOYBN;tr|A0A0R0FZB2|A0A0R0FZB2_SOYBN;tr|A0A0R0G7G5|A0A0R0G7G5_SOYBN;tr|I1MF68|I1MF68_SOYBN;tr|A0A0R0FYL6|A0A0R0FYL6_SOYBN;tr|A0A0R0G9L3|A0A0R0G9L3_SOYBN;tr|A0A0R0G7X6|A0A0R0G7X6_SOYBN;tr|K7M122|K7M122_SOYBN;tr|A0A0R0FYF1|A0A0R0FYF1_SOYBN	tr|A0A0R0FYH8|A0A0R0FYH8_SOYBN;tr|I1MF67|I1MF67_SOYBN;tr|A0A0R0FYM3|A0A0R0FYM3_SOYBN;tr|I1MF70|I1MF70_SOYBN;tr|A0A0R0FZB2|A0A0R0FZB2_SOYBN;tr|A0A0R0G7G5|A0A0R0G7G5_SOYBN;tr|I1MF68|I1MF68_SOYBN;tr|A0A0R0FYL6|A0A0R0FYL6_SOYBN;tr|A0A0R0G9L3|A0A0R0G9L3_SOYBN	tr|A0A0R0FYH8|A0A0R0FYH8_SOYBN Uncharacterized protein OS=Glycine max OX=3847 GN=100814401 PE=4 SV=1;tr|I1MF67|I1MF67_SOYBN Uncharacterized protein OS=Glycine max OX=3847 GN=100814401 PE=4 SV=1;tr|A0A0R0FYM3|A0A0R0FYM3_SOYBN Uncharacterized protein OS=Glyc	3	13.2	28.118	0	7.1762	0	0	0	0	0	0	17696	9534.7	9237.5	20640	13659	15212	9250.9	7964.6	7059.4	9106	7350.1	8902.2	8
tr|A0A0R0FZ23|A0A0R0FZ23_SOYBN;tr|A0A0R0KP31|A0A0R0KP31_SOYBN	tr|A0A0R0FZ23|A0A0R0FZ23_SOYBN;tr|A0A0R0KP31|A0A0R0KP31_SOYBN	tr|A0A0R0FZ23|A0A0R0FZ23_SOYBN Uncharacterized protein OS=Glycine max OX=3847 GN=GLYMA_15G095300 PE=3 SV=1;tr|A0A0R0KP31|A0A0R0KP31_SOYBN Uncharacterized protein OS=Glycine max OX=3847 GN=100787077 PE=3 SV=1	1	64.7	16.323	0	323.31	726830	610670	485610	812470	559540	627980	779380	661330	546120	885220	614040	701330	782270	722730	615800	921970	649610	749960	226
tr|A0A0R0GA83|A0A0R0GA83_SOYBN;tr|A0A0R0FZ63|A0A0R0FZ63_SOYBN;tr|I1MFK5|I1MFK5_SOYBN;tr|I1KZV8|I1KZV8_SOYBN	tr|A0A0R0GA83|A0A0R0GA83_SOYBN;tr|A0A0R0FZ63|A0A0R0FZ63_SOYBN;tr|I1MFK5|I1MFK5_SOYBN;tr|I1KZV8|I1KZV8_SOYBN	tr|A0A0R0GA83|A0A0R0GA83_SOYBN Uncharacterized protein OS=Glycine max OX=3847 GN=100802836 PE=4 SV=1;tr|A0A0R0FZ63|A0A0R0FZ63_SOYBN Uncharacterized protein OS=Glycine max OX=3847 GN=100802836 PE=4 SV=1;tr|I1MFK5|I1MFK5_SOYBN Uncharacterized protein OS=Glyc	2	5.1	49.118	0.0012153	3.1678	0	0	0	0	0	0	0	0	0	0	0	0	14485	14401	13577	16359	13657	14563	4
tr|A0A0R0FZI9|A0A0R0FZI9_SOYBN;tr|K7MID0|K7MID0_SOYBN	tr|A0A0R0FZI9|A0A0R0FZI9_SOYBN;tr|K7MID0|K7MID0_SOYBN	tr|A0A0R0FZI9|A0A0R0FZI9_SOYBN Uncharacterized protein OS=Glycine max OX=3847 GN=100801440 PE=4 SV=1;tr|K7MID0|K7MID0_SOYBN Uncharacterized protein OS=Glycine max OX=3847 GN=100801440 PE=4 SV=1	20	42.7	96.073	0	164.08	113530	121150	252950	115520	96020	252160	180240	200290	444290	178800	162790	451400	218740	265690	619330	207570	199400	588020	123
tr|A0A0R0G7H4|A0A0R0G7H4_SOYBN;tr|A0A0R0FZL5|A0A0R0FZL5_SOYBN;tr|I1KN46|I1KN46_SOYBN;tr|I1MRD0|I1MRD0_SOYBN;tr|I1KN47|I1KN47_SOYBN;tr|A0A0R0JIG7|A0A0R0JIG7_SOYBN;tr|I1MRC8|I1MRC8_SOYBN;tr|I1M1A4|I1M1A4_SOYBN;tr|I1KN45|I1KN45_SOYBN	tr|A0A0R0G7H4|A0A0R0G7H4_SOYBN;tr|A0A0R0FZL5|A0A0R0FZL5_SOYBN;tr|I1KN46|I1KN46_SOYBN;tr|I1MRD0|I1MRD0_SOYBN;tr|I1KN47|I1KN47_SOYBN;tr|A0A0R0JIG7|A0A0R0JIG7_SOYBN;tr|I1MRC8|I1MRC8_SOYBN;tr|I1M1A4|I1M1A4_SOYBN;tr|I1KN45|I1KN45_SOYBN	tr|A0A0R0G7H4|A0A0R0G7H4_SOYBN Uncharacterized protein OS=Glycine max OX=3847 GN=GLYMA_15G099300 PE=4 SV=1;tr|A0A0R0FZL5|A0A0R0FZL5_SOYBN Uncharacterized protein (Fragment) OS=Glycine max OX=3847 GN=GLYMA_15G099300 PE=4 SV=1;tr|I1KN46|I1KN46_SOYBN Uncharac	1	4.1	33.793	0.00021097	3.6376	0	0	0	0	0	0	0	0	0	0	0	0	0	0	0	0	0	0	1
tr|A0A0R0G016|A0A0R0G016_SOYBN;tr|I1MFM9|I1MFM9_SOYBN;tr|A0A0R0G7B5|A0A0R0G7B5_SOYBN	tr|A0A0R0G016|A0A0R0G016_SOYBN;tr|I1MFM9|I1MFM9_SOYBN;tr|A0A0R0G7B5|A0A0R0G7B5_SOYBN	tr|A0A0R0G016|A0A0R0G016_SOYBN Uncharacterized protein OS=Glycine max OX=3847 GN=100812247 PE=4 SV=1;tr|I1MFM9|I1MFM9_SOYBN Uncharacterized protein OS=Glycine max OX=3847 GN=100812247 PE=4 SV=1;tr|A0A0R0G7B5|A0A0R0G7B5_SOYBN Uncharacterized protein OS=Glyc	2	6.6	58.619	0	10.641	5412.9	5299.6	5451.5	4818.5	5208.4	5325.7	0	0	0	0	0	0	0	0	0	0	0	0	3
tr|A0A0R0G057|A0A0R0G057_SOYBN	tr|A0A0R0G057|A0A0R0G057_SOYBN	tr|A0A0R0G057|A0A0R0G057_SOYBN Uncharacterized protein OS=Glycine max OX=3847 GN=GLYMA_15G129500 PE=4 SV=1	2	17.9	54.797	0.0024501	2.5109	23631	14216	14817	20496	14926	16537	20395	14389	12582	19374	12116	14001	0	0	0	0	0	0	4
tr|A0A0R0G0D5|A0A0R0G0D5_SOYBN;tr|K7MB59|K7MB59_SOYBN;tr|A0A0R0G0E9|A0A0R0G0E9_SOYBN	tr|A0A0R0G0D5|A0A0R0G0D5_SOYBN;tr|K7MB59|K7MB59_SOYBN;tr|A0A0R0G0E9|A0A0R0G0E9_SOYBN	tr|A0A0R0G0D5|A0A0R0G0D5_SOYBN Protein arginine methyltransferase NDUFAF7 OS=Glycine max OX=3847 GN=100799456 PE=3 SV=1;tr|K7MB59|K7MB59_SOYBN Protein arginine methyltransferase NDUFAF7 OS=Glycine max OX=3847 GN=100799456 PE=3 SV=1;tr|A0A0R0G0E9|A0A0R0G0E9	2	5.5	41.57	0.00102	3.2541	0	0	0	0	0	0	0	0	0	0	0	0	0	0	0	0	0	0	2
tr|A0A0R0G0H0|A0A0R0G0H0_SOYBN;tr|K7MB82|K7MB82_SOYBN	tr|A0A0R0G0H0|A0A0R0G0H0_SOYBN;tr|K7MB82|K7MB82_SOYBN	tr|A0A0R0G0H0|A0A0R0G0H0_SOYBN Uncharacterized protein OS=Glycine max OX=3847 GN=100787467 PE=4 SV=1;tr|K7MB82|K7MB82_SOYBN Uncharacterized protein OS=Glycine max OX=3847 GN=100787467 PE=4 SV=1	1	2.7	117.73	0.00022134	4.0611	0	0	0	0	0	0	7477.6	7040.9	4861.8	7704.9	4775.4	7346.5	7158.5	5569.3	5710.9	8240.5	5182.1	6546.3	4
tr|A0A0R0G0I7|A0A0R0G0I7_SOYBN;tr|I1MGB0|I1MGB0_SOYBN;tr|A0A0R0J7J3|A0A0R0J7J3_SOYBN	tr|A0A0R0G0I7|A0A0R0G0I7_SOYBN;tr|I1MGB0|I1MGB0_SOYBN	tr|A0A0R0G0I7|A0A0R0G0I7_SOYBN Uncharacterized protein OS=Glycine max OX=3847 GN=100806905 PE=4 SV=1;tr|I1MGB0|I1MGB0_SOYBN Uncharacterized protein OS=Glycine max OX=3847 GN=100806905 PE=4 SV=1	2	19.1	34.758	0	7.6408	10052	15402	15257	16572	16393	16990	3510.8	3343.5	3168.1	3671.8	2576.5	4097.5	6427.1	5657.7	4522.7	7522	5392.4	5937.7	6
tr|A0A0R0G0K3|A0A0R0G0K3_SOYBN;tr|A0A0R0KZD7|A0A0R0KZD7_SOYBN	tr|A0A0R0G0K3|A0A0R0G0K3_SOYBN;tr|A0A0R0KZD7|A0A0R0KZD7_SOYBN	tr|A0A0R0G0K3|A0A0R0G0K3_SOYBN V-type proton ATPase subunit H OS=Glycine max OX=3847 GN=GLYMA_16G142600 PE=3 SV=1;tr|A0A0R0KZD7|A0A0R0KZD7_SOYBN V-type proton ATPase subunit H OS=Glycine max OX=3847 GN=GLYMA_02G059800 PE=3 SV=1	9	25	51.004	0	46.579	22771	17833	16300	23707	15817	16811	15991	14006	12502	17228	12446	15469	24404	18926	18161	31317	20252	25817	21
tr|A0A0R0G0P5|A0A0R0G0P5_SOYBN;tr|A0A0R0GAQ0|A0A0R0GAQ0_SOYBN;tr|K7LBC0|K7LBC0_SOYBN;tr|A0A0R0I2C1|A0A0R0I2C1_SOYBN	tr|A0A0R0G0P5|A0A0R0G0P5_SOYBN;tr|A0A0R0GAQ0|A0A0R0GAQ0_SOYBN;tr|K7LBC0|K7LBC0_SOYBN;tr|A0A0R0I2C1|A0A0R0I2C1_SOYBN	tr|A0A0R0G0P5|A0A0R0G0P5_SOYBN Uncharacterized protein OS=Glycine max OX=3847 GN=100789240 PE=3 SV=1;tr|A0A0R0GAQ0|A0A0R0GAQ0_SOYBN Uncharacterized protein OS=Glycine max OX=3847 GN=100789240 PE=3 SV=1;tr|K7LBC0|K7LBC0_SOYBN Uncharacterized protein OS=Glyc	6	16.2	45.028	0	17.823	185080	56688	57188	117620	55976	67911	138710	47510	35013	87756	40283	43718	40317	8852.8	7602.5	26877	10685	10525	28
tr|I1MQ49|I1MQ49_SOYBN;tr|A0A0R0G0T0|A0A0R0G0T0_SOYBN	tr|I1MQ49|I1MQ49_SOYBN;tr|A0A0R0G0T0|A0A0R0G0T0_SOYBN	tr|I1MQ49|I1MQ49_SOYBN Uncharacterized protein OS=Glycine max OX=3847 GN=100778752 PE=3 SV=1;tr|A0A0R0G0T0|A0A0R0G0T0_SOYBN Uncharacterized protein OS=Glycine max OX=3847 GN=100778752 PE=3 SV=1	1	28.1	37.325	0.0013785	2.9319	0	0	0	0	0	0	0	0	0	0	0	0	0	0	0	0	0	0	2
tr|A0A0R0G189|A0A0R0G189_SOYBN;tr|I1MGR4|I1MGR4_SOYBN;tr|I1MRG8|I1MRG8_SOYBN;tr|I1KN10|I1KN10_SOYBN;tr|I1MRG9|I1MRG9_SOYBN;tr|A0A0R0GND9|A0A0R0GND9_SOYBN	tr|A0A0R0G189|A0A0R0G189_SOYBN;tr|I1MGR4|I1MGR4_SOYBN;tr|I1MRG8|I1MRG8_SOYBN;tr|I1KN10|I1KN10_SOYBN;tr|I1MRG9|I1MRG9_SOYBN	tr|A0A0R0G189|A0A0R0G189_SOYBN Uncharacterized protein OS=Glycine max OX=3847 GN=100784626 PE=3 SV=1;tr|I1MGR4|I1MGR4_SOYBN Uncharacterized protein OS=Glycine max OX=3847 GN=100784626 PE=3 SV=1;tr|I1MRG8|I1MRG8_SOYBN Uncharacterized protein OS=Glycine max	3	41.8	86.659	0	89.184	413300	298610	322500	418920	290580	371690	514090	391000	404550	508300	381910	466060	297570	274330	287610	288820	234170	297130	162
tr|A0A0R0G1U5|A0A0R0G1U5_SOYBN	tr|A0A0R0G1U5|A0A0R0G1U5_SOYBN	tr|A0A0R0G1U5|A0A0R0G1U5_SOYBN Uncharacterized protein OS=Glycine max OX=3847 GN=100780700 PE=4 SV=1	1	1.3	85.398	0.0087458	1.8868	0	0	0	0	0	0	0	0	0	0	0	0	55510	41206	33130	41376	29801	29474	2
tr|A0A0R0G1Y0|A0A0R0G1Y0_SOYBN;tr|K7LWS4|K7LWS4_SOYBN;tr|I1MSK0|I1MSK0_SOYBN;tr|A0A0R0FIK0|A0A0R0FIK0_SOYBN;tr|I1KVR4|I1KVR4_SOYBN;tr|A0A0R0J568|A0A0R0J568_SOYBN;tr|I1MC84|I1MC84_SOYBN;tr|K7LUX8|K7LUX8_SOYBN;tr|A0A0R0IXR3|A0A0R0IXR3_SOYBN;tr|A0A0R0GZV9|A0A0R0GZV9_SOYBN;tr|A0A0R0H8K5|A0A0R0H8K5_SOYBN	tr|A0A0R0G1Y0|A0A0R0G1Y0_SOYBN	tr|A0A0R0G1Y0|A0A0R0G1Y0_SOYBN Calcium-transporting ATPase OS=Glycine max OX=3847 GN=100792945 PE=3 SV=1	3	16.3	117.92	0	12.391	0	0	0	0	0	0	0	0	0	0	0	0	3433.4	2600.1	2880.6	4004.5	3803	3242.9	3
tr|A0A0R0GAV6|A0A0R0GAV6_SOYBN;tr|A0A0R0GAS3|A0A0R0GAS3_SOYBN;tr|A0A0R0G2B1|A0A0R0G2B1_SOYBN;tr|K7MBZ6|K7MBZ6_SOYBN;tr|A0A0R0I4R3|A0A0R0I4R3_SOYBN;tr|A0A0R0I4R7|A0A0R0I4R7_SOYBN;tr|K7LC73|K7LC73_SOYBN	tr|A0A0R0GAV6|A0A0R0GAV6_SOYBN;tr|A0A0R0GAS3|A0A0R0GAS3_SOYBN;tr|A0A0R0G2B1|A0A0R0G2B1_SOYBN;tr|K7MBZ6|K7MBZ6_SOYBN;tr|A0A0R0I4R3|A0A0R0I4R3_SOYBN;tr|A0A0R0I4R7|A0A0R0I4R7_SOYBN;tr|K7LC73|K7LC73_SOYBN	tr|A0A0R0GAV6|A0A0R0GAV6_SOYBN Uncharacterized protein OS=Glycine max OX=3847 GN=100811359 PE=3 SV=1;tr|A0A0R0GAS3|A0A0R0GAS3_SOYBN Uncharacterized protein OS=Glycine max OX=3847 GN=100811359 PE=4 SV=1;tr|A0A0R0G2B1|A0A0R0G2B1_SOYBN Uncharacterized protein	1	2	56.746	0.0087658	1.9009	0	0	0	0	0	0	0	0	0	0	0	0	0	0	0	0	0	0	1
tr|A0A0R0G342|A0A0R0G342_SOYBN	tr|A0A0R0G342|A0A0R0G342_SOYBN	tr|A0A0R0G342|A0A0R0G342_SOYBN Uncharacterized protein OS=Glycine max OX=3847 GN=100795045 PE=3 SV=1	1	74.6	26.282	0	5.504	7732.2	4406.9	4045.5	5417.9	3477.2	5039	5841.7	4521.1	3874.1	6108.7	4164.7	5049.2	7859.3	4151.4	4090.6	6221.4	4060	4123.4	16
tr|A0A0R0GCQ2|A0A0R0GCQ2_SOYBN;tr|A0A0R0G3C3|A0A0R0G3C3_SOYBN;tr|A0A0R0GBP8|A0A0R0GBP8_SOYBN;tr|A0A0R0G382|A0A0R0G382_SOYBN;tr|K7LCK5|K7LCK5_SOYBN	tr|A0A0R0GCQ2|A0A0R0GCQ2_SOYBN;tr|A0A0R0G3C3|A0A0R0G3C3_SOYBN;tr|A0A0R0GBP8|A0A0R0GBP8_SOYBN;tr|A0A0R0G382|A0A0R0G382_SOYBN;tr|K7LCK5|K7LCK5_SOYBN	tr|A0A0R0GCQ2|A0A0R0GCQ2_SOYBN Uncharacterized protein OS=Glycine max OX=3847 GN=GLYMA_15G192800 PE=4 SV=1;tr|A0A0R0G3C3|A0A0R0G3C3_SOYBN Uncharacterized protein OS=Glycine max OX=3847 GN=GLYMA_15G192800 PE=4 SV=1;tr|A0A0R0GBP8|A0A0R0GBP8_SOYBN Uncharacter	2	6.8	43.372	0	4.9622	0	0	0	0	0	0	2255.9	4225	3471.4	3465.6	4363.4	4733.5	0	0	0	0	0	0	3
tr|I1KVL0|I1KVL0_SOYBN;tr|C6T064|C6T064_SOYBN;tr|C6SVV7|C6SVV7_SOYBN;tr|A0A0R0G3G4|A0A0R0G3G4_SOYBN;tr|K7L817|K7L817_SOYBN;tr|I1KVK9|I1KVK9_SOYBN;tr|K7M5T0|K7M5T0_SOYBN	tr|I1KVL0|I1KVL0_SOYBN;tr|C6T064|C6T064_SOYBN;tr|C6SVV7|C6SVV7_SOYBN;tr|A0A0R0G3G4|A0A0R0G3G4_SOYBN;tr|K7L817|K7L817_SOYBN;tr|I1KVK9|I1KVK9_SOYBN	tr|I1KVL0|I1KVL0_SOYBN 40S ribosomal protein S12 OS=Glycine max OX=3847 GN=100305687 PE=3 SV=1;tr|C6T064|C6T064_SOYBN 40S ribosomal protein S12 OS=Glycine max OX=3847 GN=100500093 PE=2 SV=1;tr|C6SVV7|C6SVV7_SOYBN 40S ribosomal protein S12 OS=Glycine max OX	1	64.3	14.897	0	59.788	733820	578160	425360	810590	545420	624320	787130	754230	410940	872890	562270	686310	664790	553650	367060	711760	475130	559110	133
tr|A0A0R0G3L8|A0A0R0G3L8_SOYBN	tr|A0A0R0G3L8|A0A0R0G3L8_SOYBN	tr|A0A0R0G3L8|A0A0R0G3L8_SOYBN Phospho-2-dehydro-3-deoxyheptonate aldolase OS=Glycine max OX=3847 GN=100789764 PE=3 SV=1	8	31.7	54.907	0	34.01	219730	174190	153250	210760	152030	184540	57830	54584	46260	63141	48380	59607	99563	89050	63379	98248	70507	87286	39
tr|A0A0R0G3Y8|A0A0R0G3Y8_SOYBN;tr|I1ME62|I1ME62_SOYBN	tr|A0A0R0G3Y8|A0A0R0G3Y8_SOYBN;tr|I1ME62|I1ME62_SOYBN	tr|A0A0R0G3Y8|A0A0R0G3Y8_SOYBN 4-hydroxy-4-methyl-2-oxoglutarate aldolase OS=Glycine max OX=3847 GN=100500019 PE=3 SV=1;tr|I1ME62|I1ME62_SOYBN 4-hydroxy-4-methyl-2-oxoglutarate aldolase OS=Glycine max OX=3847 GN=100500019 PE=3 SV=1	2	55.4	17.701	0	33.978	43985	40824	85158	43474	38713	69988	60068	57242	95400	60323	55696	94628	81287	61556	81278	78190	63308	89455	31
tr|A0A0R0G3Z6|A0A0R0G3Z6_SOYBN;tr|A0A0R0G6Y4|A0A0R0G6Y4_SOYBN;tr|I1LK79|I1LK79_SOYBN;tr|I1LK74|I1LK74_SOYBN;tr|I1LQU7|I1LQU7_SOYBN;tr|K7M3B0|K7M3B0_SOYBN	tr|A0A0R0G3Z6|A0A0R0G3Z6_SOYBN;tr|A0A0R0G6Y4|A0A0R0G6Y4_SOYBN	tr|A0A0R0G3Z6|A0A0R0G3Z6_SOYBN Uncharacterized protein OS=Glycine max OX=3847 GN=GLYMA_15G042100 PE=4 SV=1;tr|A0A0R0G6Y4|A0A0R0G6Y4_SOYBN Uncharacterized protein OS=Glycine max OX=3847 GN=GLYMA_15G042100 PE=4 SV=1	15	52.5	38.291	0	166.95	938620	804450	689140	1042600	776740	928120	908200	731780	635630	1016400	723110	892770	1047600	837530	675810	1154300	832260	965710	227
tr|A0A0R0G4R1|A0A0R0G4R1_SOYBN;tr|I1L5T5|I1L5T5_SOYBN;tr|I1LNQ1|I1LNQ1_SOYBN;tr|K7LS85|K7LS85_SOYBN;tr|I1L5T4|I1L5T4_SOYBN	tr|A0A0R0G4R1|A0A0R0G4R1_SOYBN;tr|I1L5T5|I1L5T5_SOYBN;tr|I1LNQ1|I1LNQ1_SOYBN;tr|K7LS85|K7LS85_SOYBN;tr|I1L5T4|I1L5T4_SOYBN	tr|A0A0R0G4R1|A0A0R0G4R1_SOYBN Uncharacterized protein OS=Glycine max OX=3847 GN=GLYMA_15G226400 PE=4 SV=1;tr|I1L5T5|I1L5T5_SOYBN Uncharacterized protein OS=Glycine max OX=3847 GN=100781647 PE=4 SV=1;tr|I1LNQ1|I1LNQ1_SOYBN Uncharacterized protein OS=Glycin	1	16.1	13.71	0.0068272	2.0935	0	0	0	0	0	0	0	0	0	0	0	0	0	0	0	0	0	0	2
tr|I1M5I2|I1M5I2_SOYBN;tr|A0A0R0G4T6|A0A0R0G4T6_SOYBN	tr|I1M5I2|I1M5I2_SOYBN;tr|A0A0R0G4T6|A0A0R0G4T6_SOYBN	tr|I1M5I2|I1M5I2_SOYBN Uncharacterized protein OS=Glycine max OX=3847 GN=100786011 PE=3 SV=2;tr|A0A0R0G4T6|A0A0R0G4T6_SOYBN Uncharacterized protein OS=Glycine max OX=3847 GN=GLYMA_15G017900 PE=3 SV=1	1	1.7	103.94	0.0019387	2.7459	0	0	0	0	0	0	0	0	0	0	0	0	0	0	0	0	0	0	1
tr|A0A0R0G554|A0A0R0G554_SOYBN;tr|A0A0R0K016|A0A0R0K016_SOYBN;tr|A0A0R0KDG4|A0A0R0KDG4_SOYBN;tr|A0A0R0KHI0|A0A0R0KHI0_SOYBN;tr|K7MGJ6|K7MGJ6_SOYBN;tr|A0A0R0G523|A0A0R0G523_SOYBN;tr|A0A0R0IT41|A0A0R0IT41_SOYBN;tr|K7L927|K7L927_SOYBN;tr|I1KWX3|I1KWX3_SOYBN	tr|A0A0R0G554|A0A0R0G554_SOYBN	tr|A0A0R0G554|A0A0R0G554_SOYBN Lipoxygenase OS=Glycine max OX=3847 GN=GLYMA_15G026500 PE=3 SV=1	4	49.2	96.641	0	49.261	296150	141210	78024	354780	119580	103900	386720	186890	105120	432570	159460	139200	287340	138600	84294	336590	118040	107470	83
tr|A0A0R0G5H5|A0A0R0G5H5_SOYBN	tr|A0A0R0G5H5|A0A0R0G5H5_SOYBN	tr|A0A0R0G5H5|A0A0R0G5H5_SOYBN Uncharacterized protein OS=Glycine max OX=3847 GN=GLYMA_15G034000 PE=4 SV=1	1	10.6	142.25	0.0024505	2.5123	0	0	0	0	0	0	0	0	0	0	0	0	0	0	0	0	0	0	2
tr|A0A0R0G680|A0A0R0G680_SOYBN	tr|A0A0R0G680|A0A0R0G680_SOYBN	tr|A0A0R0G680|A0A0R0G680_SOYBN Phosphoglycerate kinase (Fragment) OS=Glycine max OX=3847 GN=GLYMA_15G2621002 PE=3 SV=1	1	50.8	7.1412	0.0019272	2.6914	170210	160190	175810	193890	140020	177890	475930	413250	428390	495350	347700	456230	236310	214430	235270	253950	181770	234040	28
tr|A0A0R0G6D0|A0A0R0G6D0_SOYBN;tr|I1MJF7|I1MJF7_SOYBN;tr|A0A0R0G6A2|A0A0R0G6A2_SOYBN;tr|A0A0R0GHM3|A0A0R0GHM3_SOYBN;tr|A0A0R0IMY4|A0A0R0IMY4_SOYBN;tr|A0A0R0IRC4|A0A0R0IRC4_SOYBN	tr|A0A0R0G6D0|A0A0R0G6D0_SOYBN;tr|I1MJF7|I1MJF7_SOYBN;tr|A0A0R0G6A2|A0A0R0G6A2_SOYBN;tr|A0A0R0GHM3|A0A0R0GHM3_SOYBN	tr|A0A0R0G6D0|A0A0R0G6D0_SOYBN Uncharacterized protein OS=Glycine max OX=3847 GN=100811882 PE=4 SV=1;tr|I1MJF7|I1MJF7_SOYBN Uncharacterized protein OS=Glycine max OX=3847 GN=100811882 PE=4 SV=2;tr|A0A0R0G6A2|A0A0R0G6A2_SOYBN Uncharacterized protein OS=Glyc	6	7.7	231.19	0	30.016	26235	15851	17292	26053	17895	20133	67580	56517	56540	72743	53450	71581	42526	31071	34133	41370	32267	40021	20
tr|A0A0R0G6T3|A0A0R0G6T3_SOYBN	tr|A0A0R0G6T3|A0A0R0G6T3_SOYBN	tr|A0A0R0G6T3|A0A0R0G6T3_SOYBN Uncharacterized protein OS=Glycine max OX=3847 GN=100796274 PE=3 SV=1	2	73.1	27.198	0	323.31	4566500	3841000	3313700	4553900	3363000	4066000	5477100	4733300	4190200	5522300	4119700	5074500	4628000	4034700	3401300	4714700	3431100	4198000	820
tr|K7KGC2|K7KGC2_SOYBN;tr|A0A0R0G6V6|A0A0R0G6V6_SOYBN	tr|K7KGC2|K7KGC2_SOYBN;tr|A0A0R0G6V6|A0A0R0G6V6_SOYBN	tr|K7KGC2|K7KGC2_SOYBN Exocyst complex component OS=Glycine max OX=3847 GN=100784539 PE=3 SV=1;tr|A0A0R0G6V6|A0A0R0G6V6_SOYBN Exocyst complex component OS=Glycine max OX=3847 GN=GLYMA_14G001400 PE=3 SV=1	6	8.1	90.316	0	13.251	39483	27143	25491	37411	31915	28576	14376	14276	13808	15406	11476	15685	18885	13231	11648	18817	11197	14395	18
tr|A0A0R0GDS6|A0A0R0GDS6_SOYBN;tr|A0A0R0G729|A0A0R0G729_SOYBN;tr|A0A0R0L471|A0A0R0L471_SOYBN	tr|A0A0R0GDS6|A0A0R0GDS6_SOYBN;tr|A0A0R0G729|A0A0R0G729_SOYBN	tr|A0A0R0GDS6|A0A0R0GDS6_SOYBN Uncharacterized protein OS=Glycine max OX=3847 GN=100795551 PE=4 SV=1;tr|A0A0R0G729|A0A0R0G729_SOYBN Uncharacterized protein OS=Glycine max OX=3847 GN=100795551 PE=4 SV=1	3	16.7	140.77	0	47.33	109340	69403	55751	100480	57451	61011	119470	93382	83872	119470	76417	91915	70905	48635	44333	65902	40425	52195	71
tr|A0A0R0G766|A0A0R0G766_SOYBN	tr|A0A0R0G766|A0A0R0G766_SOYBN	tr|A0A0R0G766|A0A0R0G766_SOYBN Uncharacterized protein OS=Glycine max OX=3847 GN=100526853 PE=4 SV=1	1	5.8	25.123	0.0013809	2.9506	0	0	0	0	0	0	0	0	0	0	0	0	0	0	0	0	0	0	1
tr|I1M235|I1M235_SOYBN;tr|A0A0R0G7B6|A0A0R0G7B6_SOYBN;tr|A0A0R0H379|A0A0R0H379_SOYBN;tr|I1MEJ4|I1MEJ4_SOYBN;tr|I1M234|I1M234_SOYBN;tr|A0A0R0GT16|A0A0R0GT16_SOYBN;tr|I1KLK3|I1KLK3_SOYBN;tr|I1M0A5|I1M0A5_SOYBN	tr|I1M235|I1M235_SOYBN;tr|A0A0R0G7B6|A0A0R0G7B6_SOYBN;tr|A0A0R0H379|A0A0R0H379_SOYBN;tr|I1MEJ4|I1MEJ4_SOYBN;tr|I1M234|I1M234_SOYBN;tr|A0A0R0GT16|A0A0R0GT16_SOYBN;tr|I1KLK3|I1KLK3_SOYBN;tr|I1M0A5|I1M0A5_SOYBN	tr|I1M235|I1M235_SOYBN Uncharacterized protein OS=Glycine max OX=3847 GN=100804922 PE=4 SV=2;tr|A0A0R0G7B6|A0A0R0G7B6_SOYBN Uncharacterized protein OS=Glycine max OX=3847 GN=100792761 PE=4 SV=1;tr|A0A0R0H379|A0A0R0H379_SOYBN Uncharacterized protein OS=Glyc	2	4.7	53.52	0.0080943	1.9281	0	0	0	0	0	0	0	0	0	0	0	0	1069.2	1024.6	403.36	922.58	595.75	834.3	3
tr|A0A0R0G7B7|A0A0R0G7B7_SOYBN	tr|A0A0R0G7B7|A0A0R0G7B7_SOYBN	tr|A0A0R0G7B7|A0A0R0G7B7_SOYBN Uncharacterized protein OS=Glycine max OX=3847 GN=GLYMA_14G005300 PE=4 SV=1	1	3.1	27.224	0.0022629	2.5155	65002	16603	11574	47988	18639	16749	198030	44375	31614	149280	51393	40553	164310	53121	50317	133120	57968	55877	10
tr|A0A0R0G7C3|A0A0R0G7C3_SOYBN;tr|A0A0R0G7G3|A0A0R0G7G3_SOYBN;tr|I1JJQ0|I1JJQ0_SOYBN	tr|A0A0R0G7C3|A0A0R0G7C3_SOYBN;tr|A0A0R0G7G3|A0A0R0G7G3_SOYBN;tr|I1JJQ0|I1JJQ0_SOYBN	tr|A0A0R0G7C3|A0A0R0G7C3_SOYBN Uncharacterized protein OS=Glycine max OX=3847 GN=100780148 PE=4 SV=1;tr|A0A0R0G7G3|A0A0R0G7G3_SOYBN Uncharacterized protein OS=Glycine max OX=3847 GN=100780148 PE=4 SV=1;tr|I1JJQ0|I1JJQ0_SOYBN Uncharacterized protein OS=Glyc	3	3.5	129.43	0	5.8321	0	0	0	0	0	0	6029.3	2264.3	2309.5	5534	2661.4	2948.7	20211	14789	9533.2	19127	10062	11109	4
tr|A0A0R0G7D8|A0A0R0G7D8_SOYBN;tr|A0A0R0INP0|A0A0R0INP0_SOYBN;tr|A0A0R0ES60|A0A0R0ES60_SOYBN;tr|K7MZK8|K7MZK8_SOYBN;tr|I1NBB5|I1NBB5_SOYBN;tr|A0A0R0HT51|A0A0R0HT51_SOYBN	tr|A0A0R0G7D8|A0A0R0G7D8_SOYBN;tr|A0A0R0INP0|A0A0R0INP0_SOYBN	tr|A0A0R0G7D8|A0A0R0G7D8_SOYBN Uncharacterized protein (Fragment) OS=Glycine max OX=3847 GN=GLYMA_15G0515002 PE=4 SV=1;tr|A0A0R0INP0|A0A0R0INP0_SOYBN Uncharacterized protein OS=Glycine max OX=3847 GN=100792948 PE=4 SV=1	1	9.2	68.154	0	10.427	0	0	0	0	0	0	6767.1	3672.9	3713.6	5554.5	3279.4	4816.1	36513	18222	15950	31590	20584	23769	11
tr|A0A0R0G7L1|A0A0R0G7L1_SOYBN;tr|I1MDV5|I1MDV5_SOYBN	tr|A0A0R0G7L1|A0A0R0G7L1_SOYBN;tr|I1MDV5|I1MDV5_SOYBN	tr|A0A0R0G7L1|A0A0R0G7L1_SOYBN Uncharacterized protein OS=Glycine max OX=3847 GN=100815286 PE=3 SV=1;tr|I1MDV5|I1MDV5_SOYBN Uncharacterized protein OS=Glycine max OX=3847 GN=100815286 PE=3 SV=1	2	13.3	12.908	0	6.3285	266240	211120	200670	231820	159210	195750	499560	383640	354290	425150	307370	369800	572500	465760	432030	482070	336430	426540	71
tr|A0A0R0G7R8|A0A0R0G7R8_SOYBN	tr|A0A0R0G7R8|A0A0R0G7R8_SOYBN	tr|A0A0R0G7R8|A0A0R0G7R8_SOYBN Uncharacterized protein OS=Glycine max OX=3847 GN=102660822 PE=4 SV=1	2	2.2	97.449	0.00042034	3.5834	110360	76969	63680	105570	77632	88098	100240	64096	61960	95444	63593	76623	8240.8	4967	4870.3	8349.6	4785.6	7428.8	12
tr|A0A0R0G869|A0A0R0G869_SOYBN;tr|I1M6N5|I1M6N5_SOYBN;tr|I1JJD2|I1JJD2_SOYBN	tr|A0A0R0G869|A0A0R0G869_SOYBN;tr|I1M6N5|I1M6N5_SOYBN;tr|I1JJD2|I1JJD2_SOYBN	tr|A0A0R0G869|A0A0R0G869_SOYBN Pyruvate dehydrogenase E1 component subunit beta OS=Glycine max OX=3847 GN=100777306 PE=4 SV=1;tr|I1M6N5|I1M6N5_SOYBN Pyruvate dehydrogenase E1 component subunit beta OS=Glycine max OX=3847 GN=100777306 PE=4 SV=1;tr|I1JJD2|I1	2	32	37.971	0	129.69	223270	146520	148180	219020	155400	175030	241300	170560	175920	246630	172380	196840	222200	150720	138760	215790	149130	165320	47
tr|A0A0R0G8N9|A0A0R0G8N9_SOYBN;tr|A0A0R0G885|A0A0R0G885_SOYBN;tr|I1KYB0|I1KYB0_SOYBN;tr|A0A0R4J5S7|A0A0R4J5S7_SOYBN	tr|A0A0R0G8N9|A0A0R0G8N9_SOYBN;tr|A0A0R0G885|A0A0R0G885_SOYBN;tr|I1KYB0|I1KYB0_SOYBN;tr|A0A0R4J5S7|A0A0R4J5S7_SOYBN	tr|A0A0R0G8N9|A0A0R0G8N9_SOYBN Uncharacterized protein OS=Glycine max OX=3847 GN=100792752 PE=4 SV=1;tr|A0A0R0G885|A0A0R0G885_SOYBN Uncharacterized protein OS=Glycine max OX=3847 GN=100792752 PE=4 SV=1;tr|I1KYB0|I1KYB0_SOYBN Uncharacterized protein OS=Glyc	1	4.5	29.962	0.0099113	1.83	0	0	0	0	0	0	0	0	0	0	0	0	0	0	0	0	0	0	1
tr|A0A0R0G8C7|A0A0R0G8C7_SOYBN;tr|I1MF85|I1MF85_SOYBN;tr|A0A0R0F0B6|A0A0R0F0B6_SOYBN;tr|A0A0R0GN80|A0A0R0GN80_SOYBN;tr|A0A0R0EQG1|A0A0R0EQG1_SOYBN;tr|I1JPL6|I1JPL6_SOYBN;tr|K7MZ08|K7MZ08_SOYBN;tr|A0A0R0GND3|A0A0R0GND3_SOYBN;tr|I1LZ38|I1LZ38_SOYBN	tr|A0A0R0G8C7|A0A0R0G8C7_SOYBN;tr|I1MF85|I1MF85_SOYBN	tr|A0A0R0G8C7|A0A0R0G8C7_SOYBN Uncharacterized protein OS=Glycine max OX=3847 GN=100527094 PE=4 SV=1;tr|I1MF85|I1MF85_SOYBN Uncharacterized protein OS=Glycine max OX=3847 GN=100527094 PE=4 SV=1	3	16.2	33.203	0.00022411	4.1551	0	0	0	0	0	0	2358.5	4245.1	2029.8	3000.9	2913.1	3423.8	0	0	0	0	0	0	3
tr|A0A0R0G8E1|A0A0R0G8E1_SOYBN;tr|I1M0Z8|I1M0Z8_SOYBN;tr|I1MFH5|I1MFH5_SOYBN;tr|K7LJ27|K7LJ27_SOYBN	tr|A0A0R0G8E1|A0A0R0G8E1_SOYBN;tr|I1M0Z8|I1M0Z8_SOYBN;tr|I1MFH5|I1MFH5_SOYBN	tr|A0A0R0G8E1|A0A0R0G8E1_SOYBN Uncharacterized protein OS=Glycine max OX=3847 GN=100797872 PE=3 SV=1;tr|I1M0Z8|I1M0Z8_SOYBN Uncharacterized protein OS=Glycine max OX=3847 GN=100801729 PE=3 SV=2;tr|I1MFH5|I1MFH5_SOYBN Uncharacterized protein OS=Glycine max	3	3.8	102.49	0	6.3209	0	0	0	0	0	0	9308.1	8048.6	9618.2	9324.4	8017.3	11651	8779.6	6253.2	6798.5	8166.9	7272.2	9413.4	3
tr|A0A0R0G8L4|A0A0R0G8L4_SOYBN	tr|A0A0R0G8L4|A0A0R0G8L4_SOYBN	tr|A0A0R0G8L4|A0A0R0G8L4_SOYBN Uncharacterized protein (Fragment) OS=Glycine max OX=3847 GN=GLYMA_14G0334001 PE=4 SV=1	2	11.8	35.322	0	8.671	0	0	0	0	0	0	5872	5356.3	5539.8	7233.6	5486.3	5634.6	10359	7831.9	6093.1	11113	7119.3	8916.4	8
tr|I1L0C7|I1L0C7_SOYBN;tr|A0A0R0G8P3|A0A0R0G8P3_SOYBN	tr|I1L0C7|I1L0C7_SOYBN;tr|A0A0R0G8P3|A0A0R0G8P3_SOYBN	tr|I1L0C7|I1L0C7_SOYBN Uncharacterized protein OS=Glycine max OX=3847 GN=100792632 PE=4 SV=1;tr|A0A0R0G8P3|A0A0R0G8P3_SOYBN Uncharacterized protein OS=Glycine max OX=3847 GN=GLYMA_15G127800 PE=4 SV=1	2	9.4	40.116	0.00021515	3.8104	8488.3	5685.2	4607.9	9881.1	6831.1	6609.5	0	0	0	0	0	0	0	0	0	0	0	0	5
tr|A0A0R0G8R3|A0A0R0G8R3_SOYBN	tr|A0A0R0G8R3|A0A0R0G8R3_SOYBN	tr|A0A0R0G8R3|A0A0R0G8R3_SOYBN Uncharacterized protein OS=Glycine max OX=3847 GN=100795917 PE=4 SV=1	27	19	198.76	0	82.229	125350	89580	83069	139350	90493	105220	157350	134810	127200	172470	130820	155510	134030	92329	82974	134110	90002	103800	92
tr|A0A0R0G8Z9|A0A0R0G8Z9_SOYBN;tr|A0A0R0G8T3|A0A0R0G8T3_SOYBN	tr|A0A0R0G8Z9|A0A0R0G8Z9_SOYBN;tr|A0A0R0G8T3|A0A0R0G8T3_SOYBN	tr|A0A0R0G8Z9|A0A0R0G8Z9_SOYBN Uncharacterized protein OS=Glycine max OX=3847 GN=GLYMA_15G131400 PE=4 SV=1;tr|A0A0R0G8T3|A0A0R0G8T3_SOYBN Uncharacterized protein OS=Glycine max OX=3847 GN=GLYMA_15G131300 PE=4 SV=1	8	28.3	45.526	0	21.829	25018	20897	14692	34761	20839	25001	37689	32346	28418	59388	37566	43990	40946	33152	23968	67286	41746	47064	29
tr|A0A0R0G928|A0A0R0G928_SOYBN;tr|A0A0R0GKM7|A0A0R0GKM7_SOYBN;tr|A0A0R0G924|A0A0R0G924_SOYBN	tr|A0A0R0G928|A0A0R0G928_SOYBN;tr|A0A0R0GKM7|A0A0R0GKM7_SOYBN;tr|A0A0R0G924|A0A0R0G924_SOYBN	tr|A0A0R0G928|A0A0R0G928_SOYBN Uncharacterized protein OS=Glycine max OX=3847 GN=100800328 PE=3 SV=1;tr|A0A0R0GKM7|A0A0R0GKM7_SOYBN Uncharacterized protein OS=Glycine max OX=3847 GN=100800328 PE=3 SV=1;tr|A0A0R0G924|A0A0R0G924_SOYBN Uncharacterized protein	0	27.4	130.92	0	4.9486	6072.1	5123	10004	7600.3	6757.7	10389	14421	7130.1	13874	14744	10785	17213	0	0	0	0	0	0	4
tr|A0A0R0G9A4|A0A0R0G9A4_SOYBN;tr|I1JIN1|I1JIN1_SOYBN;tr|I1M7D7|I1M7D7_SOYBN	tr|A0A0R0G9A4|A0A0R0G9A4_SOYBN;tr|I1JIN1|I1JIN1_SOYBN;tr|I1M7D7|I1M7D7_SOYBN	tr|A0A0R0G9A4|A0A0R0G9A4_SOYBN Structural maintenance of chromosomes protein OS=Glycine max OX=3847 GN=100810448 PE=3 SV=1;tr|I1JIN1|I1JIN1_SOYBN Structural maintenance of chromosomes protein OS=Glycine max OX=3847 GN=GLYMA_02G271900 PE=3 SV=2;tr|I1M7D7|I1	3	2.3	137.55	0.0002208	4.03	6493.9	6809	5440	7914.6	5950.3	7467	13740	6473.5	6057.5	13275	8573.1	6247.5	19996	9380	10392	19328	12024	10732	4
tr|A0A0R0G9R0|A0A0R0G9R0_SOYBN;tr|K7MBG3|K7MBG3_SOYBN;tr|K7MBG4|K7MBG4_SOYBN;tr|A0A0R0G1M8|A0A0R0G1M8_SOYBN;tr|A0A0R0G163|A0A0R0G163_SOYBN	tr|A0A0R0G9R0|A0A0R0G9R0_SOYBN;tr|K7MBG3|K7MBG3_SOYBN;tr|K7MBG4|K7MBG4_SOYBN;tr|A0A0R0G1M8|A0A0R0G1M8_SOYBN;tr|A0A0R0G163|A0A0R0G163_SOYBN	tr|A0A0R0G9R0|A0A0R0G9R0_SOYBN Sucrose synthase OS=Glycine max OX=3847 GN=100788717 PE=3 SV=1;tr|K7MBG3|K7MBG3_SOYBN Sucrose synthase OS=Glycine max OX=3847 GN=100788717 PE=3 SV=1;tr|K7MBG4|K7MBG4_SOYBN Sucrose synthase OS=Glycine max OX=3847 GN=100788717	18	30.6	89.775	0	133.3	183620	258410	505480	173250	185920	426510	229860	317760	626810	220190	233410	533250	299040	440340	820330	285890	313290	690060	113
tr|A0A0R0GA14|A0A0R0GA14_SOYBN	tr|A0A0R0GA14|A0A0R0GA14_SOYBN	tr|A0A0R0GA14|A0A0R0GA14_SOYBN Uncharacterized protein OS=Glycine max OX=3847 GN=100779969 PE=3 SV=1	4	27.7	17.91	0	6.6811	4797	4347.8	8800.2	5683.1	4742.9	9915.5	0	0	0	0	0	0	0	0	0	0	0	0	9
tr|A0A0R0GH97|A0A0R0GH97_SOYBN;tr|A0A0R0GA65|A0A0R0GA65_SOYBN;tr|K7MNW8|K7MNW8_SOYBN	tr|A0A0R0GH97|A0A0R0GH97_SOYBN;tr|A0A0R0GA65|A0A0R0GA65_SOYBN	tr|A0A0R0GH97|A0A0R0GH97_SOYBN Uncharacterized protein OS=Glycine max OX=3847 GN=548087 PE=4 SV=1;tr|A0A0R0GA65|A0A0R0GA65_SOYBN Dihydroflavonol-4-reductase DFR1 OS=Glycine max OX=3847 GN=DFR1 PE=4 SV=1	4	24	36.795	0	17.172	0	0	0	0	0	0	47199	14554	9917	31622	15189	13892	15280	9969.5	9568.7	15326	10955	12912	12
tr|I1MFJ1|I1MFJ1_SOYBN;tr|A0A0R0GA69|A0A0R0GA69_SOYBN	tr|I1MFJ1|I1MFJ1_SOYBN;tr|A0A0R0GA69|A0A0R0GA69_SOYBN	tr|I1MFJ1|I1MFJ1_SOYBN Uncharacterized protein OS=Glycine max OX=3847 GN=100801598 PE=3 SV=1;tr|A0A0R0GA69|A0A0R0GA69_SOYBN Uncharacterized protein OS=Glycine max OX=3847 GN=100801598 PE=3 SV=1	1	32.9	55.241	0.001935	2.7208	21443	10511	8899.1	21994	10801	10313	0	0	0	0	0	0	0	0	0	0	0	0	7
tr|K7M5B1|K7M5B1_SOYBN;tr|A0A0R0GA73|A0A0R0GA73_SOYBN;tr|K7KAM6|K7KAM6_SOYBN	tr|K7M5B1|K7M5B1_SOYBN;tr|A0A0R0GA73|A0A0R0GA73_SOYBN;tr|K7KAM6|K7KAM6_SOYBN	tr|K7M5B1|K7M5B1_SOYBN Uncharacterized protein OS=Glycine max OX=3847 GN=100784083 PE=4 SV=1;tr|A0A0R0GA73|A0A0R0GA73_SOYBN Uncharacterized protein OS=Glycine max OX=3847 GN=100784083 PE=4 SV=1;tr|K7KAM6|K7KAM6_SOYBN Uncharacterized protein OS=Glycine max	6	8.2	165.09	0	27.345	44040	29722	23949	43263	30904	30805	25169	15973	13859	25673	18309	18497	6315.4	5665.4	4792.7	7239.2	4602	6020.5	19
tr|A0A0R0GAA6|A0A0R0GAA6_SOYBN;tr|I1M878|I1M878_SOYBN;tr|I1M879|I1M879_SOYBN;tr|K7MNY0|K7MNY0_SOYBN;tr|K7MNX9|K7MNX9_SOYBN;tr|A0A0R0FIK2|A0A0R0FIK2_SOYBN	tr|A0A0R0GAA6|A0A0R0GAA6_SOYBN;tr|I1M878|I1M878_SOYBN;tr|I1M879|I1M879_SOYBN	tr|A0A0R0GAA6|A0A0R0GAA6_SOYBN Beta-galactosidase OS=Glycine max OX=3847 GN=100818981 PE=3 SV=1;tr|I1M878|I1M878_SOYBN Uncharacterized protein OS=Glycine max OX=3847 GN=100818981 PE=3 SV=1;tr|I1M879|I1M879_SOYBN Uncharacterized protein OS=Glycine max OX=38	4	7.4	81.457	0	6.1437	16290	3425.6	3109.7	12295	3505.7	3398.3	0	0	0	0	0	0	0	0	0	0	0	0	7
tr|I1MGG5|I1MGG5_SOYBN;tr|A0A0R0GAF0|A0A0R0GAF0_SOYBN;tr|C6SWV4|C6SWV4_SOYBN;tr|A0A0R0G1E5|A0A0R0G1E5_SOYBN	tr|I1MGG5|I1MGG5_SOYBN;tr|A0A0R0GAF0|A0A0R0GAF0_SOYBN;tr|C6SWV4|C6SWV4_SOYBN;tr|A0A0R0G1E5|A0A0R0G1E5_SOYBN	tr|I1MGG5|I1MGG5_SOYBN Uncharacterized protein OS=Glycine max OX=3847 GN=100305849 PE=4 SV=1;tr|A0A0R0GAF0|A0A0R0GAF0_SOYBN Uncharacterized protein OS=Glycine max OX=3847 GN=100305849 PE=4 SV=1;tr|C6SWV4|C6SWV4_SOYBN Uncharacterized protein OS=Glycine max	6	65.2	14.626	0	116.88	487780	629170	626200	565860	487330	742680	405920	548910	545460	480330	430030	645630	377130	445840	435510	435470	374830	539800	161
tr|A0A0R0GAF9|A0A0R0GAF9_SOYBN;tr|A0A0R0FSB1|A0A0R0FSB1_SOYBN;tr|A0A0R0GKI1|A0A0R0GKI1_SOYBN;tr|A0A0R0FRX4|A0A0R0FRX4_SOYBN	tr|A0A0R0GAF9|A0A0R0GAF9_SOYBN;tr|A0A0R0FSB1|A0A0R0FSB1_SOYBN;tr|A0A0R0GKI1|A0A0R0GKI1_SOYBN	tr|A0A0R0GAF9|A0A0R0GAF9_SOYBN Uncharacterized protein OS=Glycine max OX=3847 GN=100798909 PE=4 SV=1;tr|A0A0R0FSB1|A0A0R0FSB1_SOYBN Uncharacterized protein OS=Glycine max OX=3847 GN=100814256 PE=4 SV=1;tr|A0A0R0GKI1|A0A0R0GKI1_SOYBN Uncharacterized protein	4	7.9	80.367	0	14.224	17871	15195	14894	17914	15241	18916	6094.1	5777.2	6486.8	7519.9	4926.3	7628.9	25549	18575	16727	22696	17213	20127	20
tr|A0A0R0L1G2|A0A0R0L1G2_SOYBN;tr|A0A0R0GIN2|A0A0R0GIN2_SOYBN;tr|A0A0R0L896|A0A0R0L896_SOYBN;tr|A0A0R0GAK0|A0A0R0GAK0_SOYBN;tr|A0A0R0LB64|A0A0R0LB64_SOYBN;tr|I1M7W9|I1M7W9_SOYBN;tr|I1JI64|I1JI64_SOYBN;tr|C6TEZ8|C6TEZ8_SOYBN;tr|K7MPL6|K7MPL6_SOYBN;tr|A0A0R0LIP5|A0A0R0LIP5_SOYBN;tr|A0A0R0KNM9|A0A0R0KNM9_SOYBN;tr|A0A0R0L9X7|A0A0R0L9X7_SOYBN	tr|A0A0R0L1G2|A0A0R0L1G2_SOYBN;tr|A0A0R0GIN2|A0A0R0GIN2_SOYBN;tr|A0A0R0L896|A0A0R0L896_SOYBN;tr|A0A0R0GAK0|A0A0R0GAK0_SOYBN;tr|A0A0R0LB64|A0A0R0LB64_SOYBN;tr|I1M7W9|I1M7W9_SOYBN;tr|I1JI64|I1JI64_SOYBN	tr|A0A0R0L1G2|A0A0R0L1G2_SOYBN Uncharacterized protein OS=Glycine max OX=3847 GN=100775766 PE=3 SV=1;tr|A0A0R0GIN2|A0A0R0GIN2_SOYBN Uncharacterized protein OS=Glycine max OX=3847 GN=100780145 PE=3 SV=1;tr|A0A0R0L896|A0A0R0L896_SOYBN Uncharacterized protein	5	23.3	27.551	0	97.636	508680	417690	324470	483500	328650	312400	604510	494650	380060	569210	401760	375230	662010	540150	423200	622940	430140	399940	109
tr|A0A0R0GAK6|A0A0R0GAK6_SOYBN	tr|A0A0R0GAK6|A0A0R0GAK6_SOYBN	tr|A0A0R0GAK6|A0A0R0GAK6_SOYBN Uncharacterized protein OS=Glycine max OX=3847 GN=GLYMA_14G078600 PE=3 SV=1	4	29.2	47.058	0	22.817	30440	19192	16204	24912	14179	17279	17673	11139	11819	16854	10802	9717.7	61203	34101	27145	49889	27410	25262	38
tr|A0A0R0GAP4|A0A0R0GAP4_SOYBN;tr|A0A0R0IAT7|A0A0R0IAT7_SOYBN	tr|A0A0R0GAP4|A0A0R0GAP4_SOYBN	tr|A0A0R0GAP4|A0A0R0GAP4_SOYBN Uncharacterized protein OS=Glycine max OX=3847 GN=100806185 PE=4 SV=1	3	10	72.338	0	9.2387	3872	4099.6	3905.6	4931.7	2941.9	5118.5	6563.8	5728.5	5780	6709.8	4582.9	7108.6	0	0	0	0	0	0	14
tr|A0A0R0GAV8|A0A0R0GAV8_SOYBN	tr|A0A0R0GAV8|A0A0R0GAV8_SOYBN	tr|A0A0R0GAV8|A0A0R0GAV8_SOYBN Uncharacterized protein OS=Glycine max OX=3847 GN=100788184 PE=4 SV=1	5	18.5	92.052	0	18.117	148940	86969	80172	131620	81427	89980	0	0	0	0	0	0	103610	58489	49497	97182	57543	58703	12
tr|A0A0R0GAZ6|A0A0R0GAZ6_SOYBN	tr|A0A0R0GAZ6|A0A0R0GAZ6_SOYBN	tr|A0A0R0GAZ6|A0A0R0GAZ6_SOYBN Uncharacterized protein (Fragment) OS=Glycine max OX=3847 GN=GLYMA_15G1274002 PE=4 SV=1	1	10	25.743	0	5.0707	11107	6974.2	5561.8	12635	7161.4	5856.4	4412.1	2236.4	1121.3	4414.1	1908.6	1565.2	14657	8506.6	5752.7	12920	8203	7869.1	8
tr|A0A0R0GME5|A0A0R0GME5_SOYBN;tr|A0A0R0GB29|A0A0R0GB29_SOYBN;tr|A0A0R0GKJ4|A0A0R0GKJ4_SOYBN;tr|A0A0R0GHZ7|A0A0R0GHZ7_SOYBN;tr|C6TKM0|C6TKM0_SOYBN;tr|A0A0R0GHI1|A0A0R0GHI1_SOYBN;tr|K7M5I9|K7M5I9_SOYBN	tr|A0A0R0GME5|A0A0R0GME5_SOYBN;tr|A0A0R0GB29|A0A0R0GB29_SOYBN;tr|A0A0R0GKJ4|A0A0R0GKJ4_SOYBN;tr|A0A0R0GHZ7|A0A0R0GHZ7_SOYBN;tr|C6TKM0|C6TKM0_SOYBN;tr|A0A0R0GHI1|A0A0R0GHI1_SOYBN;tr|K7M5I9|K7M5I9_SOYBN	tr|A0A0R0GME5|A0A0R0GME5_SOYBN Uncharacterized protein OS=Glycine max OX=3847 GN=100813851 PE=4 SV=1;tr|A0A0R0GB29|A0A0R0GB29_SOYBN Uncharacterized protein OS=Glycine max OX=3847 GN=100813851 PE=4 SV=1;tr|A0A0R0GKJ4|A0A0R0GKJ4_SOYBN Uncharacterized protein	1	3	33.429	0.0074521	1.9902	27774	5451.5	3889.8	18282	6789.4	4759.4	3846.6	506.14	243.14	1380.1	539.81	296.84	0	0	0	0	0	0	2
tr|I1MI10|I1MI10_SOYBN;tr|A0A0R0GB74|A0A0R0GB74_SOYBN;tr|I1MI09|I1MI09_SOYBN;tr|K7LCU0|K7LCU0_SOYBN;tr|A0A0R0IA12|A0A0R0IA12_SOYBN	tr|I1MI10|I1MI10_SOYBN;tr|A0A0R0GB74|A0A0R0GB74_SOYBN;tr|I1MI09|I1MI09_SOYBN;tr|K7LCU0|K7LCU0_SOYBN	tr|I1MI10|I1MI10_SOYBN Uncharacterized protein OS=Glycine max OX=3847 GN=100818830 PE=3 SV=2;tr|A0A0R0GB74|A0A0R0GB74_SOYBN Uncharacterized protein OS=Glycine max OX=3847 GN=100818830 PE=3 SV=1;tr|I1MI09|I1MI09_SOYBN Uncharacterized protein OS=Glycine max	4	8.5	56.071	0	6.3287	0	0	0	0	0	0	0	0	0	0	0	0	12567	8409.7	6998.4	12882	9120.2	7742.1	8
tr|A0A0R0GBB6|A0A0R0GBB6_SOYBN;tr|I1L171|I1L171_SOYBN	tr|A0A0R0GBB6|A0A0R0GBB6_SOYBN;tr|I1L171|I1L171_SOYBN	tr|A0A0R0GBB6|A0A0R0GBB6_SOYBN Uncharacterized protein OS=Glycine max OX=3847 GN=100795032 PE=4 SV=1;tr|I1L171|I1L171_SOYBN Uncharacterized protein OS=Glycine max OX=3847 GN=100800020 PE=4 SV=1	13	33.7	45.971	0	42.507	114650	52228	60423	99018	57286	59471	188940	93638	94309	157280	90020	109030	97587	48865	49637	81448	50238	57758	41
tr|A0A0R0GDV3|A0A0R0GDV3_SOYBN;tr|A0A0R0GBM3|A0A0R0GBM3_SOYBN;tr|I1MI76|I1MI76_SOYBN;tr|A0A0R0IWR8|A0A0R0IWR8_SOYBN;tr|A0A0R0I686|A0A0R0I686_SOYBN;tr|K7K1Y0|K7K1Y0_SOYBN;tr|K7K1X9|K7K1X9_SOYBN;tr|I1J5U3|I1J5U3_SOYBN;tr|I1J5U2|I1J5U2_SOYBN;tr|A0A0R0FKH3|A0A0R0FKH3_SOYBN;tr|K7MK79|K7MK79_SOYBN;tr|K7LWW4|K7LWW4_SOYBN;tr|A0A0R0IX83|A0A0R0IX83_SOYBN;tr|A0A0R0IXK7|A0A0R0IXK7_SOYBN;tr|K7LAT7|K7LAT7_SOYBN	tr|A0A0R0GDV3|A0A0R0GDV3_SOYBN;tr|A0A0R0GBM3|A0A0R0GBM3_SOYBN;tr|I1MI76|I1MI76_SOYBN;tr|A0A0R0IWR8|A0A0R0IWR8_SOYBN	tr|A0A0R0GDV3|A0A0R0GDV3_SOYBN Uncharacterized protein OS=Glycine max OX=3847 GN=100816522 PE=4 SV=1;tr|A0A0R0GBM3|A0A0R0GBM3_SOYBN Uncharacterized protein OS=Glycine max OX=3847 GN=100816522 PE=4 SV=1;tr|I1MI76|I1MI76_SOYBN Uncharacterized protein OS=Glyc	2	3.6	129.66	0.00022512	4.2146	0	0	0	0	0	0	0	0	0	0	0	0	0	0	0	0	0	0	2
tr|I1M9A8|I1M9A8_SOYBN;tr|I1MX28|I1MX28_SOYBN;tr|A0A0R0GC70|A0A0R0GC70_SOYBN	tr|I1M9A8|I1M9A8_SOYBN;tr|I1MX28|I1MX28_SOYBN;tr|A0A0R0GC70|A0A0R0GC70_SOYBN	tr|I1M9A8|I1M9A8_SOYBN Uncharacterized protein OS=Glycine max OX=3847 GN=100795017 PE=3 SV=1;tr|I1MX28|I1MX28_SOYBN Uncharacterized protein OS=Glycine max OX=3847 GN=547661 PE=3 SV=1;tr|A0A0R0GC70|A0A0R0GC70_SOYBN Uncharacterized protein OS=Glycine max OX=	1	36.3	29.768	0	4.9839	3514.6	3766.5	3222.2	4132.9	3521.8	3856.1	0	0	0	0	0	0	0	0	0	0	0	0	2
tr|A0A0R0H2Q6|A0A0R0H2Q6_SOYBN;tr|A0A0R0GEX3|A0A0R0GEX3_SOYBN;tr|I1M0T4|I1M0T4_SOYBN;tr|A0A0R0GGL1|A0A0R0GGL1_SOYBN;tr|A0A0R0GCH5|A0A0R0GCH5_SOYBN;tr|A0A0R0GQZ5|A0A0R0GQZ5_SOYBN	tr|A0A0R0H2Q6|A0A0R0H2Q6_SOYBN;tr|A0A0R0GEX3|A0A0R0GEX3_SOYBN;tr|I1M0T4|I1M0T4_SOYBN;tr|A0A0R0GGL1|A0A0R0GGL1_SOYBN;tr|A0A0R0GCH5|A0A0R0GCH5_SOYBN;tr|A0A0R0GQZ5|A0A0R0GQZ5_SOYBN	tr|A0A0R0H2Q6|A0A0R0H2Q6_SOYBN Uncharacterized protein OS=Glycine max OX=3847 GN=100788493 PE=4 SV=1;tr|A0A0R0GEX3|A0A0R0GEX3_SOYBN Uncharacterized protein OS=Glycine max OX=3847 GN=100791889 PE=4 SV=1;tr|I1M0T4|I1M0T4_SOYBN Uncharacterized protein OS=Glyc	2	2.7	77.71	0.00022277	4.1135	0	0	0	0	0	0	46434	37463	28413	44403	32420	34688	0	0	0	0	0	0	3
tr|A0A0R0GDE6|A0A0R0GDE6_SOYBN;tr|I1MA16|I1MA16_SOYBN	tr|A0A0R0GDE6|A0A0R0GDE6_SOYBN;tr|I1MA16|I1MA16_SOYBN	tr|A0A0R0GDE6|A0A0R0GDE6_SOYBN Uncharacterized protein OS=Glycine max OX=3847 GN=100812776 PE=4 SV=1;tr|I1MA16|I1MA16_SOYBN Uncharacterized protein OS=Glycine max OX=3847 GN=100812776 PE=4 SV=1	2	15.4	35.049	0	4.9489	0	0	0	0	0	0	16729	15113	11841	19298	13638	17019	21866	18102	16019	24908	18546	18859	4
tr|I1M9Z5|I1M9Z5_SOYBN;tr|A0A0R0GDI7|A0A0R0GDI7_SOYBN;tr|K7MML4|K7MML4_SOYBN	tr|I1M9Z5|I1M9Z5_SOYBN;tr|A0A0R0GDI7|A0A0R0GDI7_SOYBN;tr|K7MML4|K7MML4_SOYBN	tr|I1M9Z5|I1M9Z5_SOYBN Uncharacterized protein OS=Glycine max OX=3847 GN=100810101 PE=3 SV=1;tr|A0A0R0GDI7|A0A0R0GDI7_SOYBN Uncharacterized protein OS=Glycine max OX=3847 GN=100810101 PE=3 SV=1;tr|K7MML4|K7MML4_SOYBN Uncharacterized protein OS=Glycine max	3	5.2	64.667	0	5.2935	0	0	0	0	0	0	11605	6464.4	5753.8	12205	7373.1	8117.2	0	0	0	0	0	0	5
tr|A0A0R0GDN1|A0A0R0GDN1_SOYBN;tr|I1MAI0|I1MAI0_SOYBN;tr|K7KUR7|K7KUR7_SOYBN;tr|I1LX73|I1LX73_SOYBN	tr|A0A0R0GDN1|A0A0R0GDN1_SOYBN;tr|I1MAI0|I1MAI0_SOYBN;tr|K7KUR7|K7KUR7_SOYBN;tr|I1LX73|I1LX73_SOYBN	tr|A0A0R0GDN1|A0A0R0GDN1_SOYBN Uncharacterized protein OS=Glycine max OX=3847 GN=100810102 PE=4 SV=1;tr|I1MAI0|I1MAI0_SOYBN Uncharacterized protein OS=Glycine max OX=3847 GN=100810102 PE=4 SV=1;tr|K7KUR7|K7KUR7_SOYBN Uncharacterized protein OS=Glycine max	1	23.9	37.853	0	16.925	6499.9	6028	6382.9	7123.7	6371.4	7233.6	0	0	0	0	0	0	0	0	0	0	0	0	3
tr|A0A0R0GMC0|A0A0R0GMC0_SOYBN;tr|A0A0R0GDQ5|A0A0R0GDQ5_SOYBN;tr|A0A0R0GN87|A0A0R0GN87_SOYBN;tr|I1MA57|I1MA57_SOYBN;tr|A0A0R0GHT0|A0A0R0GHT0_SOYBN;tr|I1JFT5|I1JFT5_SOYBN	tr|A0A0R0GMC0|A0A0R0GMC0_SOYBN;tr|A0A0R0GDQ5|A0A0R0GDQ5_SOYBN;tr|A0A0R0GN87|A0A0R0GN87_SOYBN;tr|I1MA57|I1MA57_SOYBN;tr|A0A0R0GHT0|A0A0R0GHT0_SOYBN;tr|I1JFT5|I1JFT5_SOYBN	tr|A0A0R0GMC0|A0A0R0GMC0_SOYBN Aldehyde dehydrogenase OS=Glycine max OX=3847 GN=100778722 PE=3 SV=1;tr|A0A0R0GDQ5|A0A0R0GDQ5_SOYBN Aldehyde dehydrogenase OS=Glycine max OX=3847 GN=100778722 PE=3 SV=1;tr|A0A0R0GN87|A0A0R0GN87_SOYBN Aldehyde dehydrogenase OS	7	19.3	44.639	0	14.936	16044	12258	9915.4	16806	10059	12603	38442	28902	30525	38598	27623	33166	38200	30550	32808	40319	24094	36565	24
tr|A0A0R0KGZ7|A0A0R0KGZ7_SOYBN;tr|I1KAS1|I1KAS1_SOYBN;tr|A0A0R0GDU9|A0A0R0GDU9_SOYBN	tr|A0A0R0KGZ7|A0A0R0KGZ7_SOYBN;tr|I1KAS1|I1KAS1_SOYBN;tr|A0A0R0GDU9|A0A0R0GDU9_SOYBN	tr|A0A0R0KGZ7|A0A0R0KGZ7_SOYBN Pectinesterase OS=Glycine max OX=3847 GN=100808236 PE=3 SV=1;tr|I1KAS1|I1KAS1_SOYBN Pectinesterase OS=Glycine max OX=3847 GN=100776752 PE=3 SV=1;tr|A0A0R0GDU9|A0A0R0GDU9_SOYBN Pectinesterase OS=Glycine max OX=3847 GN=10679600	2	2.9	63.576	0.00021954	3.9864	0	0	0	0	0	0	0	0	0	0	0	0	0	0	0	0	0	0	3
tr|A0A0R0GDY6|A0A0R0GDY6_SOYBN;tr|I1M669|I1M669_SOYBN	tr|A0A0R0GDY6|A0A0R0GDY6_SOYBN;tr|I1M669|I1M669_SOYBN	tr|A0A0R0GDY6|A0A0R0GDY6_SOYBN Uncharacterized protein OS=Glycine max OX=3847 GN=100776777 PE=3 SV=1;tr|I1M669|I1M669_SOYBN Uncharacterized protein OS=Glycine max OX=3847 GN=100776777 PE=3 SV=1	2	72.7	41.556	0	323.31	897760	659470	602590	903440	645030	731970	1310700	940100	794490	1297300	874940	994000	1224500	927740	789020	1214300	843060	976010	334
tr|A0A0R0GEJ0|A0A0R0GEJ0_SOYBN;tr|A0A0R0GNN3|A0A0R0GNN3_SOYBN;tr|A0A0R0GPP2|A0A0R0GPP2_SOYBN	tr|A0A0R0GEJ0|A0A0R0GEJ0_SOYBN;tr|A0A0R0GNN3|A0A0R0GNN3_SOYBN;tr|A0A0R0GPP2|A0A0R0GPP2_SOYBN	tr|A0A0R0GEJ0|A0A0R0GEJ0_SOYBN Uncharacterized protein OS=Glycine max OX=3847 GN=100795192 PE=3 SV=1;tr|A0A0R0GNN3|A0A0R0GNN3_SOYBN Uncharacterized protein OS=Glycine max OX=3847 GN=100795192 PE=3 SV=1;tr|A0A0R0GPP2|A0A0R0GPP2_SOYBN Uncharacterized protein	1	20.7	29.738	0	13.556	26480	20968	15193	28724	18699	21606	10375	10837	5963.4	11419	7834.7	11377	570.37	990.65	249.29	1334	524.25	783.2	19
tr|A0A0R0GF16|A0A0R0GF16_SOYBN	tr|A0A0R0GF16|A0A0R0GF16_SOYBN	tr|A0A0R0GF16|A0A0R0GF16_SOYBN Annexin OS=Glycine max OX=3847 GN=GLYMA_15G238200 PE=3 SV=1	5	50	33.89	0	82.045	1099400	390450	303760	879740	411530	436750	1160600	421660	350240	883570	421570	479780	1180300	482240	438960	938100	471140	578080	141
tr|I1MIY0|I1MIY0_SOYBN;tr|A0A0R0GF97|A0A0R0GF97_SOYBN;tr|A0A0R0GE25|A0A0R0GE25_SOYBN;tr|I1MIX9|I1MIX9_SOYBN;tr|I1M2T5|I1M2T5_SOYBN	tr|I1MIY0|I1MIY0_SOYBN;tr|A0A0R0GF97|A0A0R0GF97_SOYBN;tr|A0A0R0GE25|A0A0R0GE25_SOYBN;tr|I1MIX9|I1MIX9_SOYBN	tr|I1MIY0|I1MIY0_SOYBN Cytochrome P450 OS=Glycine max OX=3847 GN=100806730 PE=2 SV=1;tr|A0A0R0GF97|A0A0R0GF97_SOYBN Uncharacterized protein OS=Glycine max OX=3847 GN=100806730 PE=3 SV=1;tr|A0A0R0GE25|A0A0R0GE25_SOYBN Uncharacterized protein OS=Glycine max	2	8.4	58.641	0	8.5607	6469	4112.6	2590.6	6293.3	3639.2	3022.6	36065	23428	14702	35011	20225	17763	0	0	0	0	0	0	9
tr|K7M828|K7M828_SOYBN;tr|A0A0R0GFI8|A0A0R0GFI8_SOYBN	tr|K7M828|K7M828_SOYBN;tr|A0A0R0GFI8|A0A0R0GFI8_SOYBN	tr|K7M828|K7M828_SOYBN Uncharacterized protein OS=Glycine max OX=3847 GN=100799433 PE=3 SV=1;tr|A0A0R0GFI8|A0A0R0GFI8_SOYBN Uncharacterized protein OS=Glycine max OX=3847 GN=100799433 PE=3 SV=1	6	36.5	121.02	0	32.292	221030	202970	199950	220760	179280	237470	302350	266130	270330	312230	237890	291640	172700	151700	153760	175660	133680	175050	58
tr|A0A0R0L197|A0A0R0L197_SOYBN;tr|A0A0R0GFW0|A0A0R0GFW0_SOYBN;tr|A0A0R0GG39|A0A0R0GG39_SOYBN;tr|K7M8F1|K7M8F1_SOYBN;tr|A0A0R0L6P0|A0A0R0L6P0_SOYBN;tr|I1JHW2|I1JHW2_SOYBN;tr|A0A0R0GPT5|A0A0R0GPT5_SOYBN;tr|A0A0R0L892|A0A0R0L892_SOYBN	tr|A0A0R0L197|A0A0R0L197_SOYBN;tr|A0A0R0GFW0|A0A0R0GFW0_SOYBN;tr|A0A0R0GG39|A0A0R0GG39_SOYBN;tr|K7M8F1|K7M8F1_SOYBN;tr|A0A0R0L6P0|A0A0R0L6P0_SOYBN;tr|I1JHW2|I1JHW2_SOYBN;tr|A0A0R0GPT5|A0A0R0GPT5_SOYBN;tr|A0A0R0L892|A0A0R0L892_SOYBN	tr|A0A0R0L197|A0A0R0L197_SOYBN Uncharacterized protein OS=Glycine max OX=3847 GN=100792634 PE=3 SV=1;tr|A0A0R0GFW0|A0A0R0GFW0_SOYBN Uncharacterized protein OS=Glycine max OX=3847 GN=100799965 PE=3 SV=1;tr|A0A0R0GG39|A0A0R0GG39_SOYBN Uncharacterized protein	3	11.8	44.946	0	10.719	25988	15715	17305	25243	15341	18518	46103	30326	27400	43173	25612	31984	26387	18121	14921	25540	16138	19370	29
tr|A0A0R0GFW6|A0A0R0GFW6_SOYBN;tr|I1MJC6|I1MJC6_SOYBN	tr|A0A0R0GFW6|A0A0R0GFW6_SOYBN;tr|I1MJC6|I1MJC6_SOYBN	tr|A0A0R0GFW6|A0A0R0GFW6_SOYBN Phosphoglycerate kinase OS=Glycine max OX=3847 GN=100801951 PE=3 SV=1;tr|I1MJC6|I1MJC6_SOYBN Phosphoglycerate kinase OS=Glycine max OX=3847 GN=100801951 PE=3 SV=1	6	68.7	50.066	0	323.31	4024500	3332300	2639300	3806700	2536400	3002900	5185200	4420400	3570200	4908500	3414100	3965200	4735000	3948100	3179600	4492100	3091800	3638200	967
tr|K7KL36|K7KL36_SOYBN;tr|A0A0R0GFY6|A0A0R0GFY6_SOYBN;tr|I1JXF8|I1JXF8_SOYBN;tr|I1MIM1|I1MIM1_SOYBN;tr|I1M0N2|I1M0N2_SOYBN;tr|I1JXF7|I1JXF7_SOYBN;tr|A0A0R0KGN4|A0A0R0KGN4_SOYBN	tr|K7KL36|K7KL36_SOYBN;tr|A0A0R0GFY6|A0A0R0GFY6_SOYBN;tr|I1JXF8|I1JXF8_SOYBN;tr|I1MIM1|I1MIM1_SOYBN;tr|I1M0N2|I1M0N2_SOYBN;tr|I1JXF7|I1JXF7_SOYBN;tr|A0A0R0KGN4|A0A0R0KGN4_SOYBN	tr|K7KL36|K7KL36_SOYBN Uncharacterized protein OS=Glycine max OX=3847 GN=100777429 PE=4 SV=1;tr|A0A0R0GFY6|A0A0R0GFY6_SOYBN Uncharacterized protein OS=Glycine max OX=3847 GN=100779266 PE=4 SV=1;tr|I1JXF8|I1JXF8_SOYBN Uncharacterized protein OS=Glycine max	2	2.7	105.96	0.00062893	3.5475	0	0	0	0	0	0	0	0	0	0	0	0	0	0	0	0	0	0	3
tr|A0A0R0GG04|A0A0R0GG04_SOYBN;tr|A0A0R0G4Y4|A0A0R0G4Y4_SOYBN	tr|A0A0R0GG04|A0A0R0GG04_SOYBN;tr|A0A0R0G4Y4|A0A0R0G4Y4_SOYBN	tr|A0A0R0GG04|A0A0R0GG04_SOYBN Uncharacterized protein (Fragment) OS=Glycine max OX=3847 GN=GLYMA_15G231500 PE=4 SV=1;tr|A0A0R0G4Y4|A0A0R0G4Y4_SOYBN Uncharacterized protein OS=Glycine max OX=3847 GN=100792404 PE=3 SV=1	2	1.8	125.83	0.0019175	2.6515	147010	121310	89522	177010	126590	136070	189800	153250	114980	217860	160070	172180	134370	110500	87532	155760	119360	134150	13
tr|A0A0R0GG37|A0A0R0GG37_SOYBN	tr|A0A0R0GG37|A0A0R0GG37_SOYBN	tr|A0A0R0GG37|A0A0R0GG37_SOYBN Uncharacterized protein (Fragment) OS=Glycine max OX=3847 GN=GLYMA_14G0093001 PE=4 SV=1	1	33.6	35.084	0.00023343	4.6852	0	0	0	0	0	0	0	0	0	0	0	0	0	0	0	0	0	0	2
tr|A0A0R0GG96|A0A0R0GG96_SOYBN;tr|A0A0R0EPY9|A0A0R0EPY9_SOYBN	tr|A0A0R0GG96|A0A0R0GG96_SOYBN	tr|A0A0R0GG96|A0A0R0GG96_SOYBN Uncharacterized protein OS=Glycine max OX=3847 GN=100787098 PE=4 SV=1	2	40.6	54.666	0	110.59	300970	273550	259580	296070	252580	314460	361950	309140	298480	358180	287730	363010	582900	505820	463800	582850	470710	573390	146
tr|A0A0R0GGB7|A0A0R0GGB7_SOYBN;tr|A0A0R0GGA5|A0A0R0GGA5_SOYBN;tr|A0A0R0GT38|A0A0R0GT38_SOYBN;tr|A0A0R0GGH1|A0A0R0GGH1_SOYBN;tr|I1MBZ3|I1MBZ3_SOYBN	tr|A0A0R0GGB7|A0A0R0GGB7_SOYBN;tr|A0A0R0GGA5|A0A0R0GGA5_SOYBN;tr|A0A0R0GT38|A0A0R0GT38_SOYBN;tr|A0A0R0GGH1|A0A0R0GGH1_SOYBN;tr|I1MBZ3|I1MBZ3_SOYBN	tr|A0A0R0GGB7|A0A0R0GGB7_SOYBN Uncharacterized protein OS=Glycine max OX=3847 GN=100811870 PE=4 SV=1;tr|A0A0R0GGA5|A0A0R0GGA5_SOYBN Uncharacterized protein OS=Glycine max OX=3847 GN=100811870 PE=4 SV=1;tr|A0A0R0GT38|A0A0R0GT38_SOYBN Uncharacterized protein	4	13.1	96.599	0	17.616	329.32	692.72	760.24	606.01	270.41	558.6	17742	11518	9597.7	20649	14072	16443	16868	8993.9	9617.4	17321	10901	14310	7
tr|A0A0R0GGN1|A0A0R0GGN1_SOYBN;tr|A0A0R0GJF4|A0A0R0GJF4_SOYBN	tr|A0A0R0GGN1|A0A0R0GGN1_SOYBN;tr|A0A0R0GJF4|A0A0R0GJF4_SOYBN	tr|A0A0R0GGN1|A0A0R0GGN1_SOYBN Uncharacterized protein OS=Glycine max OX=3847 GN=100795195 PE=4 SV=1;tr|A0A0R0GJF4|A0A0R0GJF4_SOYBN Uncharacterized protein OS=Glycine max OX=3847 GN=100796255 PE=4 SV=1	3	4.1	84.085	0.00022427	4.1635	5450	2938.7	1703	5783.9	1895	1671.8	0	0	0	0	0	0	0	0	0	0	0	0	5
tr|A0A0R0GHB3|A0A0R0GHB3_SOYBN	tr|A0A0R0GHB3|A0A0R0GHB3_SOYBN	tr|A0A0R0GHB3|A0A0R0GHB3_SOYBN Uncharacterized protein OS=Glycine max OX=3847 GN=100806710 PE=3 SV=1	4	35.1	90.502	0	27.022	75626	52722	34053	88711	46884	51856	66930	40290	26612	81332	39883	37164	102300	64449	48015	109770	69848	66994	34
tr|A0A0R0GHF6|A0A0R0GHF6_SOYBN	tr|A0A0R0GHF6|A0A0R0GHF6_SOYBN	tr|A0A0R0GHF6|A0A0R0GHF6_SOYBN Phosphoglycerate kinase (Fragment) OS=Glycine max OX=3847 GN=GLYMA_15G2621001 PE=3 SV=1	2	88.4	35.311	0	323.31	156300	156320	159130	189940	137540	182360	285760	291910	279300	327930	256000	345540	236190	225200	244610	268130	199110	264100	109
tr|A0A0R0GHM8|A0A0R0GHM8_SOYBN	tr|A0A0R0GHM8|A0A0R0GHM8_SOYBN	tr|A0A0R0GHM8|A0A0R0GHM8_SOYBN Uncharacterized protein OS=Glycine max OX=3847 GN=100789941 PE=3 SV=1	3	10.7	42.028	0	5.4218	0	0	0	0	0	0	14965	9781.1	8902.8	14507	12769	12114	0	0	0	0	0	0	4
tr|I1M7H2|I1M7H2_SOYBN;tr|A0A0R0GI68|A0A0R0GI68_SOYBN;tr|I1JIJ8|I1JIJ8_SOYBN	tr|I1M7H2|I1M7H2_SOYBN;tr|A0A0R0GI68|A0A0R0GI68_SOYBN;tr|I1JIJ8|I1JIJ8_SOYBN	tr|I1M7H2|I1M7H2_SOYBN Uncharacterized protein OS=Glycine max OX=3847 GN=100797861 PE=3 SV=1;tr|A0A0R0GI68|A0A0R0GI68_SOYBN Uncharacterized protein OS=Glycine max OX=3847 GN=100797861 PE=3 SV=1;tr|I1JIJ8|I1JIJ8_SOYBN Uncharacterized protein OS=Glycine max	3	8.1	51.015	0.0013992	3.0511	5934.5	6987.1	3673.3	7397.4	5477	5927.9	0	0	0	0	0	0	0	0	0	0	0	0	4
tr|I1LX01|I1LX01_SOYBN;tr|C6TBZ4|C6TBZ4_SOYBN;tr|A0A0R0GIJ9|A0A0R0GIJ9_SOYBN	tr|I1LX01|I1LX01_SOYBN;tr|C6TBZ4|C6TBZ4_SOYBN;tr|A0A0R0GIJ9|A0A0R0GIJ9_SOYBN	tr|I1LX01|I1LX01_SOYBN Uncharacterized protein OS=Glycine max OX=3847 GN=106795447 PE=3 SV=1;tr|C6TBZ4|C6TBZ4_SOYBN Uncharacterized protein OS=Glycine max OX=3847 GN=100790426 PE=2 SV=1;tr|A0A0R0GIJ9|A0A0R0GIJ9_SOYBN Uncharacterized protein OS=Glycine max	2	15.7	34.073	0	10.318	47902	27873	26098	48650	29814	35469	51766	23175	15308	53678	29852	27418	72298	38565	28001	65371	42989	46979	19
tr|A0A0R0GIR1|A0A0R0GIR1_SOYBN;tr|I1LWV6|I1LWV6_SOYBN;tr|I1LWV4|I1LWV4_SOYBN;tr|K7MWB7|K7MWB7_SOYBN;tr|K7MWB6|K7MWB6_SOYBN	tr|A0A0R0GIR1|A0A0R0GIR1_SOYBN;tr|I1LWV6|I1LWV6_SOYBN;tr|I1LWV4|I1LWV4_SOYBN;tr|K7MWB7|K7MWB7_SOYBN;tr|K7MWB6|K7MWB6_SOYBN	tr|A0A0R0GIR1|A0A0R0GIR1_SOYBN tRNA (guanine(26)-N(2))-dimethyltransferase OS=Glycine max OX=3847 GN=100777825 PE=3 SV=1;tr|I1LWV6|I1LWV6_SOYBN tRNA (guanine(26)-N(2))-dimethyltransferase OS=Glycine max OX=3847 GN=100777825 PE=3 SV=1;tr|I1LWV4|I1LWV4_SOYBN	5	11.9	57.877	0	11.02	0	0	0	0	0	0	17057	14707	14875	16131	12811	14511	24220	16400	12600	22213	15038	14931	8
tr|A0A0R0GIU4|A0A0R0GIU4_SOYBN;tr|K7KAT8|K7KAT8_SOYBN	tr|A0A0R0GIU4|A0A0R0GIU4_SOYBN	tr|A0A0R0GIU4|A0A0R0GIU4_SOYBN Peroxidase OS=Glycine max OX=3847 GN=100793973 PE=3 SV=1	4	16.3	35.248	0	8.9469	21372	8521.2	7931.2	13344	7014.2	6763.6	28929	15399	12415	22752	14954	12584	30635	19159	19358	26223	18894	29855	11
tr|A0A0R0GIY4|A0A0R0GIY4_SOYBN	tr|A0A0R0GIY4|A0A0R0GIY4_SOYBN	tr|A0A0R0GIY4|A0A0R0GIY4_SOYBN Uncharacterized protein OS=Glycine max OX=3847 GN=100816840 PE=3 SV=1	1	25.8	110.16	0	29.227	13533	11710	10408	14597	9164.9	12906	36003	29795	28204	37024	26171	33388	16032	12042	13606	17346	11000	16614	26
tr|A0A0R0GJ22|A0A0R0GJ22_SOYBN	tr|A0A0R0GJ22|A0A0R0GJ22_SOYBN	tr|A0A0R0GJ22|A0A0R0GJ22_SOYBN Uncharacterized protein OS=Glycine max OX=3847 GN=GLYMA_13G060800 PE=4 SV=1	1	4	60.968	0.001411	3.1192	20549	21661	19003	23423	19639	25788	44436	47173	36276	53006	43529	46687	28974	29974	28233	37078	25525	31632	8
tr|I1LWK0|I1LWK0_SOYBN;tr|A0A0R0GJ52|A0A0R0GJ52_SOYBN	tr|I1LWK0|I1LWK0_SOYBN;tr|A0A0R0GJ52|A0A0R0GJ52_SOYBN	tr|I1LWK0|I1LWK0_SOYBN Uncharacterized protein OS=Glycine max OX=3847 GN=100804040 PE=4 SV=1;tr|A0A0R0GJ52|A0A0R0GJ52_SOYBN Uncharacterized protein OS=Glycine max OX=3847 GN=100804040 PE=4 SV=1	3	8.7	48.516	0.00022722	4.3369	14652	12872	9623.5	17180	12715	17201	0	0	0	0	0	0	21661	20618	17823	26029	17431	21177	5
tr|A0A0R0GJ67|A0A0R0GJ67_SOYBN	tr|A0A0R0GJ67|A0A0R0GJ67_SOYBN	tr|A0A0R0GJ67|A0A0R0GJ67_SOYBN Uncharacterized protein (Fragment) OS=Glycine max OX=3847 GN=GLYMA_13G0646001 PE=4 SV=1	1	8.9	50.064	0.0061372	2.1337	8824.1	5791	5577.5	8549.7	5580.1	6171.9	13374	9909.5	10466	14751	9457	10942	0	0	0	0	0	0	2
tr|I1N6I1|I1N6I1_SOYBN;tr|A0A0R0GJA9|A0A0R0GJA9_SOYBN	tr|I1N6I1|I1N6I1_SOYBN;tr|A0A0R0GJA9|A0A0R0GJA9_SOYBN	tr|I1N6I1|I1N6I1_SOYBN Hexosyltransferase OS=Glycine max OX=3847 GN=100792155 PE=3 SV=1;tr|A0A0R0GJA9|A0A0R0GJA9_SOYBN Hexosyltransferase OS=Glycine max OX=3847 GN=100778332 PE=3 SV=1	1	3.4	63.106	0.0002317	4.5882	0	0	0	0	0	0	28877	18124	14015	28265	15012	19038	0	0	0	0	0	0	10
tr|A0A0R0GSM8|A0A0R0GSM8_SOYBN;tr|I1LWS2|I1LWS2_SOYBN;tr|A0A0R0GJG2|A0A0R0GJG2_SOYBN;tr|A0A0R0LDG1|A0A0R0LDG1_SOYBN;tr|I1J6P1|I1J6P1_SOYBN;tr|K7LXM1|K7LXM1_SOYBN;tr|I1J6P3|I1J6P3_SOYBN;tr|I1N6B5|I1N6B5_SOYBN;tr|A0A0R0ETQ1|A0A0R0ETQ1_SOYBN	tr|A0A0R0GSM8|A0A0R0GSM8_SOYBN;tr|I1LWS2|I1LWS2_SOYBN;tr|A0A0R0GJG2|A0A0R0GJG2_SOYBN;tr|A0A0R0LDG1|A0A0R0LDG1_SOYBN	tr|A0A0R0GSM8|A0A0R0GSM8_SOYBN Glycosyltransferase OS=Glycine max OX=3847 GN=100816666 PE=3 SV=1;tr|I1LWS2|I1LWS2_SOYBN Glycosyltransferase OS=Glycine max OX=3847 GN=100816666 PE=3 SV=1;tr|A0A0R0GJG2|A0A0R0GJG2_SOYBN Glycosyltransferase OS=Glycine max OX=3	10	24.1	50.355	0	29.516	196730	111870	87771	185860	106490	113610	314500	192020	166470	309800	184980	204690	145630	86976	70724	139240	84414	91267	59
tr|A0A0R0GJG3|A0A0R0GJG3_SOYBN;tr|I1N5Y6|I1N5Y6_SOYBN;tr|K7MVY5|K7MVY5_SOYBN;sp|O81972|C82A2_SOYBN;tr|I1N5Y9|I1N5Y9_SOYBN;tr|A0A0R0EGW1|A0A0R0EGW1_SOYBN	tr|A0A0R0GJG3|A0A0R0GJG3_SOYBN	tr|A0A0R0GJG3|A0A0R0GJG3_SOYBN Uncharacterized protein OS=Glycine max OX=3847 GN=GLYMA_13G068500 PE=3 SV=1	5	9.4	58.952	0	15.513	7892.4	9871	8305.7	7785.6	7990.2	8170.5	0	0	0	0	0	0	0	0	0	0	0	0	8
tr|A0A0R0GJK6|A0A0R0GJK6_SOYBN;tr|K7M5F2|K7M5F2_SOYBN;tr|A0A0R0GA74|A0A0R0GA74_SOYBN;tr|I1M8B5|I1M8B5_SOYBN;tr|K7M5F1|K7M5F1_SOYBN;tr|K7M5F0|K7M5F0_SOYBN;tr|C6T999|C6T999_SOYBN;tr|K7M5E9|K7M5E9_SOYBN	tr|A0A0R0GJK6|A0A0R0GJK6_SOYBN;tr|K7M5F2|K7M5F2_SOYBN;tr|A0A0R0GA74|A0A0R0GA74_SOYBN;tr|I1M8B5|I1M8B5_SOYBN;tr|K7M5F1|K7M5F1_SOYBN;tr|K7M5F0|K7M5F0_SOYBN;tr|C6T999|C6T999_SOYBN;tr|K7M5E9|K7M5E9_SOYBN	tr|A0A0R0GJK6|A0A0R0GJK6_SOYBN Uncharacterized protein OS=Glycine max OX=3847 GN=100796783 PE=4 SV=1;tr|K7M5F2|K7M5F2_SOYBN Uncharacterized protein OS=Glycine max OX=3847 GN=100796783 PE=4 SV=1;tr|A0A0R0GA74|A0A0R0GA74_SOYBN Uncharacterized protein OS=Glyc	2	10	31.94	0.0013831	2.9611	3143.1	7813.9	12263	3366.6	5406.4	9316	154290	134720	119650	153670	118580	145670	3316.4	11548	16297	4277.5	7052.7	12677	7
tr|A0A0R0GKM0|A0A0R0GKM0_SOYBN;tr|I1MSS9|I1MSS9_SOYBN;tr|I1MST0|I1MST0_SOYBN	tr|A0A0R0GKM0|A0A0R0GKM0_SOYBN;tr|I1MSS9|I1MSS9_SOYBN;tr|I1MST0|I1MST0_SOYBN	tr|A0A0R0GKM0|A0A0R0GKM0_SOYBN Xyloglucan endotransglucosylase/hydrolase OS=Glycine max OX=3847 GN=100787440 PE=3 SV=1;tr|I1MSS9|I1MSS9_SOYBN Xyloglucan endotransglucosylase/hydrolase OS=Glycine max OX=3847 GN=100801634 PE=3 SV=1;tr|I1MST0|I1MST0_SOYBN Xyl	2	8.8	31.948	0.0015714	2.9032	8240.4	6052.5	10734	10030	6593.8	13520	8151.7	5112.5	9040.4	6782.3	4205.9	9986	0	0	0	0	0	0	2
tr|A0A0R0GKQ6|A0A0R0GKQ6_SOYBN;tr|K7LWW1|K7LWW1_SOYBN;tr|K7LWW2|K7LWW2_SOYBN;tr|A0A0R0GSF5|A0A0R0GSF5_SOYBN	tr|A0A0R0GKQ6|A0A0R0GKQ6_SOYBN;tr|K7LWW1|K7LWW1_SOYBN;tr|K7LWW2|K7LWW2_SOYBN;tr|A0A0R0GSF5|A0A0R0GSF5_SOYBN	tr|A0A0R0GKQ6|A0A0R0GKQ6_SOYBN Uncharacterized protein OS=Glycine max OX=3847 GN=100795532 PE=4 SV=1;tr|K7LWW1|K7LWW1_SOYBN Uncharacterized protein OS=Glycine max OX=3847 GN=100795532 PE=4 SV=1;tr|K7LWW2|K7LWW2_SOYBN Uncharacterized protein OS=Glycine max	2	15.1	61.308	0.0002181	3.9255	1906.5	1408.9	1367.4	1716.8	1564.2	1363.9	1071.4	1518	1549	1213.6	960.48	1643.4	0	0	0	0	0	0	3
tr|A0A0R0GKV9|A0A0R0GKV9_SOYBN;tr|A0A0R0FHN7|A0A0R0FHN7_SOYBN;tr|C6T4L4|C6T4L4_SOYBN;tr|A0A0R0I5X2|A0A0R0I5X2_SOYBN	tr|A0A0R0GKV9|A0A0R0GKV9_SOYBN;tr|A0A0R0FHN7|A0A0R0FHN7_SOYBN;tr|C6T4L4|C6T4L4_SOYBN	tr|A0A0R0GKV9|A0A0R0GKV9_SOYBN Uncharacterized protein OS=Glycine max OX=3847 GN=GLYMA_14G087200 PE=4 SV=1;tr|A0A0R0FHN7|A0A0R0FHN7_SOYBN Uncharacterized protein OS=Glycine max OX=3847 GN=100305602 PE=4 SV=1;tr|C6T4L4|C6T4L4_SOYBN Uncharacterized protein O	3	28.4	9.5755	0	8.4253	65177	143530	118010	55326	69960	72710	119370	245540	213030	116350	124490	133720	117560	295810	242880	108090	121020	143610	31
tr|A0A0R0GKW3|A0A0R0GKW3_SOYBN;tr|I1LVL8|I1LVL8_SOYBN;tr|I1MSL2|I1MSL2_SOYBN	tr|A0A0R0GKW3|A0A0R0GKW3_SOYBN;tr|I1LVL8|I1LVL8_SOYBN;tr|I1MSL2|I1MSL2_SOYBN	tr|A0A0R0GKW3|A0A0R0GKW3_SOYBN Uncharacterized protein OS=Glycine max OX=3847 GN=100802089 PE=4 SV=1;tr|I1LVL8|I1LVL8_SOYBN Uncharacterized protein OS=Glycine max OX=3847 GN=100802089 PE=4 SV=1;tr|I1MSL2|I1MSL2_SOYBN Uncharacterized protein OS=Glycine max	3	20	43.432	0	9.72	5793.8	5568.7	7266.7	5643.5	4852.8	8197.7	0	0	0	0	0	0	11593	10957	9324.2	10711	8542.3	12071	3
tr|A0A0R0GKX8|A0A0R0GKX8_SOYBN	tr|A0A0R0GKX8|A0A0R0GKX8_SOYBN	tr|A0A0R0GKX8|A0A0R0GKX8_SOYBN Glycosyltransferase OS=Glycine max OX=3847 GN=100783385 PE=3 SV=1	12	29.1	54.692	0	90.135	316750	207900	168160	319860	192170	207410	796940	512460	384100	792730	488740	500090	496480	352800	283500	504690	324980	357270	133
tr|K7LXZ1|K7LXZ1_SOYBN;tr|K7M7B1|K7M7B1_SOYBN;tr|A0A0R0GL56|A0A0R0GL56_SOYBN	tr|K7LXZ1|K7LXZ1_SOYBN;tr|K7M7B1|K7M7B1_SOYBN;tr|A0A0R0GL56|A0A0R0GL56_SOYBN	tr|K7LXZ1|K7LXZ1_SOYBN Uncharacterized protein OS=Glycine max OX=3847 GN=100794322 PE=3 SV=1;tr|K7M7B1|K7M7B1_SOYBN Uncharacterized protein OS=Glycine max OX=3847 GN=100815980 PE=3 SV=1;tr|A0A0R0GL56|A0A0R0GL56_SOYBN Uncharacterized protein OS=Glycine max	2	4	85.156	0.00022548	4.2342	0	0	0	0	0	0	0	0	0	0	0	0	0	0	0	0	0	0	2
tr|I1MSF4|I1MSF4_SOYBN;tr|A0A0R0GL93|A0A0R0GL93_SOYBN;tr|I1LY12|I1LY12_SOYBN;tr|K7M967|K7M967_SOYBN;tr|I1M5A1|I1M5A1_SOYBN;tr|A0A0R4J4Y0|A0A0R4J4Y0_SOYBN;tr|A0A0R0G271|A0A0R0G271_SOYBN;tr|I1L1K3|I1L1K3_SOYBN;tr|A0A0R0GBZ2|A0A0R0GBZ2_SOYBN;tr|I1L8F8|I1L8F8_SOYBN;tr|I1L8F7|I1L8F7_SOYBN;tr|A0A0R0IXW5|A0A0R0IXW5_SOYBN;tr|A0A0R0G289|A0A0R0G289_SOYBN;tr|I1JUU5|I1JUU5_SOYBN;tr|I1K9C5|I1K9C5_SOYBN;tr|I1L…	tr|I1MSF4|I1MSF4_SOYBN;tr|A0A0R0GL93|A0A0R0GL93_SOYBN;tr|I1LY12|I1LY12_SOYBN;tr|K7M967|K7M967_SOYBN;tr|I1M5A1|I1M5A1_SOYBN;tr|A0A0R4J4Y0|A0A0R4J4Y0_SOYBN	tr|I1MSF4|I1MSF4_SOYBN Uncharacterized protein OS=Glycine max OX=3847 GN=100811567 PE=3 SV=1;tr|A0A0R0GL93|A0A0R0GL93_SOYBN Uncharacterized protein OS=Glycine max OX=3847 GN=100785851 PE=3 SV=1;tr|I1LY12|I1LY12_SOYBN Uncharacterized protein OS=Glycine max	4	20.3	50.881	0	21.651	38111	31678	27747	40172	27844	36498	25502	23756	22265	27233	20075	27021	67458	57347	56776	75038	51597	64400	27
tr|A0A0R0GLR3|A0A0R0GLR3_SOYBN;tr|Q5ECI5|Q5ECI5_SOYBN;tr|Q5ECI4|Q5ECI4_SOYBN;tr|I1MS53|I1MS53_SOYBN;tr|K7MC67|K7MC67_SOYBN;tr|A0A0R0G972|A0A0R0G972_SOYBN;tr|A0A0R0GE20|A0A0R0GE20_SOYBN	tr|A0A0R0GLR3|A0A0R0GLR3_SOYBN;tr|Q5ECI5|Q5ECI5_SOYBN;tr|Q5ECI4|Q5ECI4_SOYBN;tr|I1MS53|I1MS53_SOYBN	tr|A0A0R0GLR3|A0A0R0GLR3_SOYBN 3-oxoacyl-[acyl-carrier-protein] synthase OS=Glycine max OX=3847 GN=100037453 PE=3 SV=1;tr|Q5ECI5|Q5ECI5_SOYBN Plastid 3-keto-acyl-ACP synthase II-B OS=Glycine max OX=3847 GN=KASII-B PE=2 SV=1;tr|Q5ECI4|Q5ECI4_SOYBN Plastid 3	8	21.5	46.286	0	44.426	176350	128770	88353	169180	102660	107640	63759	50864	47792	63356	46502	53075	126860	102400	85866	128270	93794	103060	40
tr|I1MXL1|I1MXL1_SOYBN;tr|A0A0R0GML1|A0A0R0GML1_SOYBN	tr|I1MXL1|I1MXL1_SOYBN;tr|A0A0R0GML1|A0A0R0GML1_SOYBN	tr|I1MXL1|I1MXL1_SOYBN Uncharacterized protein OS=Glycine max OX=3847 GN=GLYMA_17G238800 PE=4 SV=2;tr|A0A0R0GML1|A0A0R0GML1_SOYBN Uncharacterized protein OS=Glycine max OX=3847 GN=100787632 PE=4 SV=1	2	8.5	26.031	0.0013837	2.9699	3159.3	1975.8	1793.4	2738.5	1697.8	2596.6	2812.3	2109.8	1608	2484.3	1917.5	2577.4	2414.2	2060.4	2304	3006.5	1823.9	2498.7	11
tr|I1L8I7|I1L8I7_SOYBN;tr|A0A0R0GMN5|A0A0R0GMN5_SOYBN;tr|K7LHD6|K7LHD6_SOYBN;tr|I1LYR2|I1LYR2_SOYBN;tr|K7KFL5|K7KFL5_SOYBN;tr|I1N9X9|I1N9X9_SOYBN;tr|A0A0R0HP80|A0A0R0HP80_SOYBN	tr|I1L8I7|I1L8I7_SOYBN;tr|A0A0R0GMN5|A0A0R0GMN5_SOYBN;tr|K7LHD6|K7LHD6_SOYBN;tr|I1LYR2|I1LYR2_SOYBN;tr|K7KFL5|K7KFL5_SOYBN;tr|I1N9X9|I1N9X9_SOYBN	tr|I1L8I7|I1L8I7_SOYBN Uncharacterized protein OS=Glycine max OX=3847 GN=100791070 PE=3 SV=1;tr|A0A0R0GMN5|A0A0R0GMN5_SOYBN Uncharacterized protein OS=Glycine max OX=3847 GN=100786893 PE=3 SV=1;tr|K7LHD6|K7LHD6_SOYBN Uncharacterized protein OS=Glycine max	5	5.2	165.04	0	13.635	0	0	0	0	0	0	16023	10042	8422.8	16653	10217	10296	9112.1	6695.7	4156.4	9485.9	6430.4	6528.7	8
tr|A0A0R0GMQ7|A0A0R0GMQ7_SOYBN;tr|I1MA65|I1MA65_SOYBN;tr|I1MA63|I1MA63_SOYBN;tr|C6SV91|C6SV91_SOYBN;tr|C6SXW4|C6SXW4_SOYBN	tr|A0A0R0GMQ7|A0A0R0GMQ7_SOYBN;tr|I1MA65|I1MA65_SOYBN;tr|I1MA63|I1MA63_SOYBN;tr|C6SV91|C6SV91_SOYBN;tr|C6SXW4|C6SXW4_SOYBN	tr|A0A0R0GMQ7|A0A0R0GMQ7_SOYBN Proteasome subunit beta type OS=Glycine max OX=3847 GN=100527027 PE=3 SV=1;tr|I1MA65|I1MA65_SOYBN Proteasome subunit beta type OS=Glycine max OX=3847 GN=100527027 PE=3 SV=1;tr|I1MA63|I1MA63_SOYBN Proteasome subunit beta type	1	15.9	21.061	0	43.557	15575	20407	25033	18896	17184	27204	33208	48615	63313	38264	43713	68501	39968	49769	48943	44009	38924	56135	31
tr|A0A0R0GMV1|A0A0R0GMV1_SOYBN	tr|A0A0R0GMV1|A0A0R0GMV1_SOYBN	tr|A0A0R0GMV1|A0A0R0GMV1_SOYBN Uncharacterized protein (Fragment) OS=Glycine max OX=3847 GN=GLYMA_13G123500 PE=3 SV=1	2	47.4	55.143	0	177.09	150750	456490	178520	371540	249800	246290	150310	312420	149900	294690	197180	210970	175890	525840	214900	403480	279050	292940	144
tr|A0A0R0GNK5|A0A0R0GNK5_SOYBN;tr|K7KVS7|K7KVS7_SOYBN;tr|A0A0R0H094|A0A0R0H094_SOYBN;tr|K7LIY2|K7LIY2_SOYBN;tr|K7KX52|K7KX52_SOYBN	tr|A0A0R0GNK5|A0A0R0GNK5_SOYBN;tr|K7KVS7|K7KVS7_SOYBN;tr|A0A0R0H094|A0A0R0H094_SOYBN	tr|A0A0R0GNK5|A0A0R0GNK5_SOYBN Pantothenate kinase 2 OS=Glycine max OX=3847 GN=100800121 PE=3 SV=1;tr|K7KVS7|K7KVS7_SOYBN Pantothenate kinase 2 OS=Glycine max OX=3847 GN=100781580 PE=3 SV=1;tr|A0A0R0H094|A0A0R0H094_SOYBN Pantothenate kinase 2 OS=Glycine ma	2	10.9	100.81	0	4.9152	14162	8095.3	7809.1	11265	7375.2	10427	53881	29763	28454	50327	29174	32935	25844	14838	15576	22381	15815	20031	9
tr|A0A0R0GNM9|A0A0R0GNM9_SOYBN	tr|A0A0R0GNM9|A0A0R0GNM9_SOYBN	tr|A0A0R0GNM9|A0A0R0GNM9_SOYBN Uncharacterized protein OS=Glycine max OX=3847 GN=100305609 PE=4 SV=1	2	17.5	131.02	0.002268	2.5296	0	0	0	0	0	0	0	0	0	0	0	0	0	0	0	0	0	0	2
tr|A0A0R0GPD7|A0A0R0GPD7_SOYBN;tr|I1L950|I1L950_SOYBN	tr|A0A0R0GPD7|A0A0R0GPD7_SOYBN;tr|I1L950|I1L950_SOYBN	tr|A0A0R0GPD7|A0A0R0GPD7_SOYBN Peptidylprolyl isomerase OS=Glycine max OX=3847 GN=GLYMA_13G148400 PE=4 SV=1;tr|I1L950|I1L950_SOYBN Peptidylprolyl isomerase OS=Glycine max OX=3847 GN=100305843 PE=4 SV=1	1	6.7	20.822	0.0020944	2.5992	1751.5	1306.5	1186.4	1951.4	1187.9	1777.5	0	0	0	0	0	0	0	0	0	0	0	0	5
tr|A0A0R0GPF6|A0A0R0GPF6_SOYBN;tr|A0A0R0L0D4|A0A0R0L0D4_SOYBN;tr|I1MZV7|I1MZV7_SOYBN;tr|A0A0R0HI47|A0A0R0HI47_SOYBN	tr|A0A0R0GPF6|A0A0R0GPF6_SOYBN;tr|A0A0R0L0D4|A0A0R0L0D4_SOYBN;tr|I1MZV7|I1MZV7_SOYBN;tr|A0A0R0HI47|A0A0R0HI47_SOYBN	tr|A0A0R0GPF6|A0A0R0GPF6_SOYBN Uncharacterized protein (Fragment) OS=Glycine max OX=3847 GN=GLYMA_14G1977001 PE=4 SV=1;tr|A0A0R0L0D4|A0A0R0L0D4_SOYBN Uncharacterized protein OS=Glycine max OX=3847 GN=100813547 PE=4 SV=1;tr|I1MZV7|I1MZV7_SOYBN Uncharacteriz	1	5.4	21.538	0.0022693	2.5309	11409	6414.6	5107.2	8694.2	7023.9	7040.6	0	0	0	0	0	0	0	0	0	0	0	0	4
tr|A0A0R0GPR8|A0A0R0GPR8_SOYBN	tr|A0A0R0GPR8|A0A0R0GPR8_SOYBN	tr|A0A0R0GPR8|A0A0R0GPR8_SOYBN Uncharacterized protein OS=Glycine max OX=3847 GN=GLYMA_14G207800 PE=4 SV=1	1	17	22.779	0	16.774	7571.5	4961.1	5193.6	8395.5	6301.1	6196.4	9126.3	3280.1	3808	8665.8	5423.9	5263.5	0	0	0	0	0	0	5
tr|A0A0R0GPX0|A0A0R0GPX0_SOYBN;tr|I1MBX0|I1MBX0_SOYBN;tr|A0A0R0JC57|A0A0R0JC57_SOYBN;tr|A0A0R0JFX0|A0A0R0JFX0_SOYBN;tr|A0A0R0JI31|A0A0R0JI31_SOYBN;tr|A0A0R0JC25|A0A0R0JC25_SOYBN;tr|A0A0R0JHG3|A0A0R0JHG3_SOYBN	tr|A0A0R0GPX0|A0A0R0GPX0_SOYBN;tr|I1MBX0|I1MBX0_SOYBN	tr|A0A0R0GPX0|A0A0R0GPX0_SOYBN Uncharacterized protein OS=Glycine max OX=3847 GN=100805286 PE=4 SV=1;tr|I1MBX0|I1MBX0_SOYBN Uncharacterized protein OS=Glycine max OX=3847 GN=100805286 PE=4 SV=1	1	4.5	65.464	0.0022809	2.5868	8327.2	4571	4847.9	8207.4	4330.4	5203.1	0	0	0	0	0	0	13155	6122.8	5910.4	12425	6545.2	8162.5	3
tr|A0A0R0GQ87|A0A0R0GQ87_SOYBN;tr|I1M0C2|I1M0C2_SOYBN	tr|A0A0R0GQ87|A0A0R0GQ87_SOYBN;tr|I1M0C2|I1M0C2_SOYBN	tr|A0A0R0GQ87|A0A0R0GQ87_SOYBN Uncharacterized protein OS=Glycine max OX=3847 GN=100787614 PE=4 SV=1;tr|I1M0C2|I1M0C2_SOYBN Uncharacterized protein OS=Glycine max OX=3847 GN=100787614 PE=4 SV=1	2	20.6	44.986	0	9.8986	0	0	0	0	0	0	6944.5	5502.2	6285.9	6284.8	4660.3	5476.3	23720	17311	19765	23425	16002	20347	14
tr|A0A0R0GQN4|A0A0R0GQN4_SOYBN	tr|A0A0R0GQN4|A0A0R0GQN4_SOYBN	tr|A0A0R0GQN4|A0A0R0GQN4_SOYBN Uncharacterized protein OS=Glycine max OX=3847 GN=GLYMA_14G165100 PE=4 SV=1	1	14.7	11.51	0.00021959	3.9865	0	0	0	0	0	0	21863	8047.9	6573.9	19048	8648.2	7465.6	0	0	0	0	0	0	12
tr|I1M0P9|I1M0P9_SOYBN;tr|A0A0R0GQV9|A0A0R0GQV9_SOYBN	tr|I1M0P9|I1M0P9_SOYBN;tr|A0A0R0GQV9|A0A0R0GQV9_SOYBN	tr|I1M0P9|I1M0P9_SOYBN Uncharacterized protein OS=Glycine max OX=3847 GN=100816497 PE=4 SV=2;tr|A0A0R0GQV9|A0A0R0GQV9_SOYBN Uncharacterized protein OS=Glycine max OX=3847 GN=100817027 PE=4 SV=1	1	1.1	125.01	0.0064912	2.1202	0	0	0	0	0	0	0	0	0	0	0	0	0	0	0	0	0	0	1
tr|A0A0R0GR49|A0A0R0GR49_SOYBN;tr|I1MBZ8|I1MBZ8_SOYBN	tr|A0A0R0GR49|A0A0R0GR49_SOYBN;tr|I1MBZ8|I1MBZ8_SOYBN	tr|A0A0R0GR49|A0A0R0GR49_SOYBN Uncharacterized protein OS=Glycine max OX=3847 GN=100780683 PE=4 SV=1;tr|I1MBZ8|I1MBZ8_SOYBN Uncharacterized protein OS=Glycine max OX=3847 GN=100780683 PE=4 SV=1	1	3.1	44.926	0.008595	1.9055	0	0	0	0	0	0	0	0	0	0	0	0	0	0	0	0	0	0	1
tr|A0A0R0GRC9|A0A0R0GRC9_SOYBN	tr|A0A0R0GRC9|A0A0R0GRC9_SOYBN	tr|A0A0R0GRC9|A0A0R0GRC9_SOYBN Uncharacterized protein OS=Glycine max OX=3847 GN=GLYMA_13G072500 PE=4 SV=1	16	29.3	72.596	0	80.48	189550	160820	144190	193660	138290	169750	172850	135590	118250	172870	113700	141970	222430	178640	158380	214110	151820	186320	83
tr|A0A0R0GRT9|A0A0R0GRT9_SOYBN	tr|A0A0R0GRT9|A0A0R0GRT9_SOYBN	tr|A0A0R0GRT9|A0A0R0GRT9_SOYBN Uncharacterized protein OS=Glycine max OX=3847 GN=100788868 PE=4 SV=1	2	14.8	22.071	0	9.9751	0	0	0	0	0	0	0	0	0	0	0	0	8277.5	5539	5096.3	7454	3391	4442.1	2
tr|A0A0R0GTD1|A0A0R0GTD1_SOYBN;tr|I1MSH3|I1MSH3_SOYBN;tr|A0A0R0GSW3|A0A0R0GSW3_SOYBN;tr|A0A0R0FIV9|A0A0R0FIV9_SOYBN;tr|I1MCY9|I1MCY9_SOYBN;tr|I1M5C9|I1M5C9_SOYBN;tr|I1JT76|I1JT76_SOYBN	tr|A0A0R0GTD1|A0A0R0GTD1_SOYBN;tr|I1MSH3|I1MSH3_SOYBN;tr|A0A0R0GSW3|A0A0R0GSW3_SOYBN;tr|A0A0R0FIV9|A0A0R0FIV9_SOYBN;tr|I1MCY9|I1MCY9_SOYBN;tr|I1M5C9|I1M5C9_SOYBN	tr|A0A0R0GTD1|A0A0R0GTD1_SOYBN Uncharacterized protein OS=Glycine max OX=3847 GN=106795462 PE=3 SV=1;tr|I1MSH3|I1MSH3_SOYBN Beta-galactosidase OS=Glycine max OX=3847 GN=100810170 PE=3 SV=2;tr|A0A0R0GSW3|A0A0R0GSW3_SOYBN Beta-galactosidase OS=Glycine max OX	1	3.4	87.884	1	-2	0	0	0	0	0	0	0	0	0	0	0	0	0	0	0	0	0	0	1	+
tr|A0A0R0GSW7|A0A0R0GSW7_SOYBN;tr|K7M1H9|K7M1H9_SOYBN;tr|A0A0R0FXL6|A0A0R0FXL6_SOYBN;tr|A0A0R0G6Z8|A0A0R0G6Z8_SOYBN;tr|A0A0R0FXR3|A0A0R0FXR3_SOYBN;tr|I1MEL7|I1MEL7_SOYBN	tr|A0A0R0GSW7|A0A0R0GSW7_SOYBN;tr|K7M1H9|K7M1H9_SOYBN	tr|A0A0R0GSW7|A0A0R0GSW7_SOYBN Uncharacterized protein OS=Glycine max OX=3847 GN=100798896 PE=4 SV=1;tr|K7M1H9|K7M1H9_SOYBN Uncharacterized protein OS=Glycine max OX=3847 GN=100798896 PE=4 SV=1	3	6.2	64.467	0	5.4911	9722.8	7760.8	5741.2	10154	7081.2	8324.1	0	0	0	0	0	0	5429.4	5489.1	3640.1	6649.3	4200.9	5644.5	4
tr|A0A0R0GSY9|A0A0R0GSY9_SOYBN	tr|A0A0R0GSY9|A0A0R0GSY9_SOYBN	tr|A0A0R0GSY9|A0A0R0GSY9_SOYBN Uncharacterized protein OS=Glycine max OX=3847 GN=GLYMA_13G230400 PE=4 SV=1	1	2.1	48.35	0.0099079	1.8272	0	0	0	0	0	0	0	0	0	0	0	0	0	0	0	0	0	0	1
tr|A0A0R0GT44|A0A0R0GT44_SOYBN;tr|I1KXG2|I1KXG2_SOYBN;tr|I1KCN1|I1KCN1_SOYBN	tr|A0A0R0GT44|A0A0R0GT44_SOYBN;tr|I1KXG2|I1KXG2_SOYBN;tr|I1KCN1|I1KCN1_SOYBN	tr|A0A0R0GT44|A0A0R0GT44_SOYBN Mediator of RNA polymerase II transcription subunit 4 OS=Glycine max OX=3847 GN=100812941 PE=3 SV=1;tr|I1KXG2|I1KXG2_SOYBN Mediator of RNA polymerase II transcription subunit 4 OS=Glycine max OX=3847 GN=100812071 PE=3 SV=1;tr	1	4.9	41.861	0.00022227	4.0913	0	0	0	0	0	0	0	0	0	0	0	0	0	0	0	0	0	0	3
tr|I1KLF0|I1KLF0_SOYBN;tr|I1MEC1|I1MEC1_SOYBN;tr|A0A0R0GTF6|A0A0R0GTF6_SOYBN;tr|I1KLE9|I1KLE9_SOYBN;tr|C6TA62|C6TA62_SOYBN;tr|I1MEC0|I1MEC0_SOYBN;tr|I1KLE7|I1KLE7_SOYBN	tr|I1KLF0|I1KLF0_SOYBN;tr|I1MEC1|I1MEC1_SOYBN;tr|A0A0R0GTF6|A0A0R0GTF6_SOYBN;tr|I1KLE9|I1KLE9_SOYBN;tr|C6TA62|C6TA62_SOYBN;tr|I1MEC0|I1MEC0_SOYBN;tr|I1KLE7|I1KLE7_SOYBN	tr|I1KLF0|I1KLF0_SOYBN Secretory carrier-associated membrane protein OS=Glycine max OX=3847 GN=100815455 PE=3 SV=1;tr|I1MEC1|I1MEC1_SOYBN Secretory carrier-associated membrane protein OS=Glycine max OX=3847 GN=100777657 PE=3 SV=1;tr|A0A0R0GTF6|A0A0R0GTF6_S	1	3.4	26.819	0.0092528	1.8713	18267	17439	11263	17143	13329	16483	19598	13737	8356	19855	11649	11159	0	0	0	0	0	0	7
tr|A0A0R0GTN8|A0A0R0GTN8_SOYBN;tr|I1M2G9|I1M2G9_SOYBN	tr|A0A0R0GTN8|A0A0R0GTN8_SOYBN;tr|I1M2G9|I1M2G9_SOYBN	tr|A0A0R0GTN8|A0A0R0GTN8_SOYBN 4-hydroxy-4-methyl-2-oxoglutarate aldolase OS=Glycine max OX=3847 GN=100789908 PE=3 SV=1;tr|I1M2G9|I1M2G9_SOYBN 4-hydroxy-4-methyl-2-oxoglutarate aldolase OS=Glycine max OX=3847 GN=100789908 PE=3 SV=1	1	47.6	17.588	0.00021863	3.9507	0	0	0	0	0	0	0	0	0	0	0	0	0	0	0	0	0	0	3
tr|A0A0R0GTU4|A0A0R0GTU4_SOYBN;tr|I1M2L3|I1M2L3_SOYBN;tr|A0A0R0H448|A0A0R0H448_SOYBN;tr|A0A0R0GTY7|A0A0R0GTY7_SOYBN	tr|A0A0R0GTU4|A0A0R0GTU4_SOYBN;tr|I1M2L3|I1M2L3_SOYBN;tr|A0A0R0H448|A0A0R0H448_SOYBN;tr|A0A0R0GTY7|A0A0R0GTY7_SOYBN	tr|A0A0R0GTU4|A0A0R0GTU4_SOYBN Uncharacterized protein OS=Glycine max OX=3847 GN=100806165 PE=3 SV=1;tr|I1M2L3|I1M2L3_SOYBN Uncharacterized protein OS=Glycine max OX=3847 GN=100806165 PE=3 SV=1;tr|A0A0R0H448|A0A0R0H448_SOYBN Uncharacterized protein OS=Glyc	4	39.8	38.641	0	9.2348	26545	29682	35791	29036	29663	39066	13734	20651	29433	16789	15892	21628	55547	67624	74234	62088	56540	76901	14
tr|A0A0R0GU41|A0A0R0GU41_SOYBN;tr|I1ME37|I1ME37_SOYBN;tr|I1ME38|I1ME38_SOYBN	tr|A0A0R0GU41|A0A0R0GU41_SOYBN;tr|I1ME37|I1ME37_SOYBN	tr|A0A0R0GU41|A0A0R0GU41_SOYBN Uncharacterized protein OS=Glycine max OX=3847 GN=GLYMA_13G253800 PE=4 SV=1;tr|I1ME37|I1ME37_SOYBN Uncharacterized protein OS=Glycine max OX=3847 GN=100784622 PE=4 SV=1	4	34.2	21.691	0	5.701	9302.5	7820.6	6775.4	8831	6490	8769.4	0	0	0	0	0	0	10026	5990.1	5595.2	9970.5	6420.1	8018.3	5
tr|A0A0R0GU87|A0A0R0GU87_SOYBN	tr|A0A0R0GU87|A0A0R0GU87_SOYBN	tr|A0A0R0GU87|A0A0R0GU87_SOYBN Ribokinase OS=Glycine max OX=3847 GN=GLYMA_13G263400 PE=3 SV=1	3	16	40.739	0	11.254	0	0	0	0	0	0	0	0	0	0	0	0	0	0	0	0	0	0	9
tr|A0A0R0GUC5|A0A0R0GUC5_SOYBN	tr|A0A0R0GUC5|A0A0R0GUC5_SOYBN	tr|A0A0R0GUC5|A0A0R0GUC5_SOYBN Uncharacterized protein OS=Glycine max OX=3847 GN=GLYMA_13G027000 PE=3 SV=1	1	4.4	29.059	1	-2	0	0	0	0	0	0	0	0	0	0	0	0	25132	14353	13445	19181	12122	13939	1	+
tr|A0A0R0GUI6|A0A0R0GUI6_SOYBN	tr|A0A0R0GUI6|A0A0R0GUI6_SOYBN	tr|A0A0R0GUI6|A0A0R0GUI6_SOYBN Uncharacterized protein (Fragment) OS=Glycine max OX=3847 GN=GLYMA_13G267900 PE=4 SV=1	4	76	19.891	0	288.7	4940800	3050500	2396300	5078800	3040600	3315500	4799400	3016200	2436300	5033700	3040100	3367500	4315700	2704800	2168000	4495100	2717300	3001900	631
tr|I1LW56|I1LW56_SOYBN;tr|A0A0R0GUR9|A0A0R0GUR9_SOYBN	tr|I1LW56|I1LW56_SOYBN;tr|A0A0R0GUR9|A0A0R0GUR9_SOYBN	tr|I1LW56|I1LW56_SOYBN Uncharacterized protein OS=Glycine max OX=3847 GN=100817383 PE=4 SV=2;tr|A0A0R0GUR9|A0A0R0GUR9_SOYBN Uncharacterized protein OS=Glycine max OX=3847 GN=100817383 PE=4 SV=1	9	20.9	49.599	0	23.994	211000	146140	145240	203690	143850	163630	87315	79600	80848	92257	69374	88823	39973	31684	30577	39611	28162	32041	30
tr|A0A0R0GV77|A0A0R0GV77_SOYBN;tr|I1JZB3|I1JZB3_SOYBN;tr|I1MAN3|I1MAN3_SOYBN;tr|I1LW28|I1LW28_SOYBN;tr|I1JZB2|I1JZB2_SOYBN	tr|A0A0R0GV77|A0A0R0GV77_SOYBN;tr|I1JZB3|I1JZB3_SOYBN;tr|I1MAN3|I1MAN3_SOYBN;tr|I1LW28|I1LW28_SOYBN;tr|I1JZB2|I1JZB2_SOYBN	tr|A0A0R0GV77|A0A0R0GV77_SOYBN Hexosyltransferase OS=Glycine max OX=3847 GN=100793793 PE=3 SV=1;tr|I1JZB3|I1JZB3_SOYBN Hexosyltransferase OS=Glycine max OX=3847 GN=100776715 PE=3 SV=1;tr|I1MAN3|I1MAN3_SOYBN Hexosyltransferase OS=Glycine max OX=3847 GN=1008	1	4.5	37.221	0.0015601	2.8107	0	0	0	0	0	0	2437.7	2878	1754.7	3209.3	1971.6	2413.7	0	0	0	0	0	0	2
tr|A0A0R0GV88|A0A0R0GV88_SOYBN	tr|A0A0R0GV88|A0A0R0GV88_SOYBN	tr|A0A0R0GV88|A0A0R0GV88_SOYBN Uncharacterized protein OS=Glycine max OX=3847 GN=GLYMA_13G092900 PE=4 SV=1	0	12.2	34.6	0.0019279	2.6919	28309	23343	16745	26926	16598	17317	5040.8	3762.8	2857.1	4080.8	2974.1	3433.4	6517	4160.6	3701.7	5629.4	3087.9	4163.1	12
tr|I1L8H9|I1L8H9_SOYBN;tr|A0A0R0GVX7|A0A0R0GVX7_SOYBN;tr|A0A0R0GVZ2|A0A0R0GVZ2_SOYBN	tr|I1L8H9|I1L8H9_SOYBN;tr|A0A0R0GVX7|A0A0R0GVX7_SOYBN;tr|A0A0R0GVZ2|A0A0R0GVZ2_SOYBN	tr|I1L8H9|I1L8H9_SOYBN Uncharacterized protein OS=Glycine max OX=3847 GN=100788789 PE=4 SV=1;tr|A0A0R0GVX7|A0A0R0GVX7_SOYBN Uncharacterized protein OS=Glycine max OX=3847 GN=100783179 PE=4 SV=1;tr|A0A0R0GVZ2|A0A0R0GVZ2_SOYBN Uncharacterized protein OS=Glyc	2	5.6	40.787	0.005621	2.1842	0	0	0	0	0	0	0	0	0	0	0	0	0	0	0	0	0	0	2
tr|A0A0R0GW17|A0A0R0GW17_SOYBN;tr|A0A0R0GVF8|A0A0R0GVF8_SOYBN;tr|K7LWD0|K7LWD0_SOYBN	tr|A0A0R0GW17|A0A0R0GW17_SOYBN;tr|A0A0R0GVF8|A0A0R0GVF8_SOYBN	tr|A0A0R0GW17|A0A0R0GW17_SOYBN Uncharacterized protein OS=Glycine max OX=3847 GN=100814004 PE=3 SV=1;tr|A0A0R0GVF8|A0A0R0GVF8_SOYBN Uncharacterized protein OS=Glycine max OX=3847 GN=100812929 PE=3 SV=1	2	8.1	62.074	0	7.442	10744	12420	8865.2	10407	6981.8	9983.8	4741.3	4696.9	4383.2	4927.8	3450.8	5257.5	11257	7491.7	7168.2	8566.7	7004.5	7297.4	7
tr|A0A0R0GWB4|A0A0R0GWB4_SOYBN;tr|A0A0R0HL01|A0A0R0HL01_SOYBN;tr|A0A0R0HGY4|A0A0R0HGY4_SOYBN;tr|I1LUS6|I1LUS6_SOYBN	tr|A0A0R0GWB4|A0A0R0GWB4_SOYBN;tr|A0A0R0HL01|A0A0R0HL01_SOYBN;tr|A0A0R0HGY4|A0A0R0HGY4_SOYBN;tr|I1LUS6|I1LUS6_SOYBN	tr|A0A0R0GWB4|A0A0R0GWB4_SOYBN Uncharacterized protein OS=Glycine max OX=3847 GN=GLYMA_13G285700 PE=4 SV=1;tr|A0A0R0HL01|A0A0R0HL01_SOYBN Uncharacterized protein OS=Glycine max OX=3847 GN=100793923 PE=4 SV=1;tr|A0A0R0HGY4|A0A0R0HGY4_SOYBN Uncharacterized p	2	14.8	19.427	0	5.5785	4977.6	5144.6	4422.1	6781.6	5035.6	5328.8	5642.4	6405.9	4534.8	7148.9	5546.4	4960.7	0	0	0	0	0	0	8
tr|A0A0R0GWE6|A0A0R0GWE6_SOYBN;tr|K7LX68|K7LX68_SOYBN;tr|I1MA56|I1MA56_SOYBN;tr|A0A0R0GKU7|A0A0R0GKU7_SOYBN;tr|K7M6X1|K7M6X1_SOYBN	tr|A0A0R0GWE6|A0A0R0GWE6_SOYBN;tr|K7LX68|K7LX68_SOYBN;tr|I1MA56|I1MA56_SOYBN;tr|A0A0R0GKU7|A0A0R0GKU7_SOYBN;tr|K7M6X1|K7M6X1_SOYBN	tr|A0A0R0GWE6|A0A0R0GWE6_SOYBN Uncharacterized protein OS=Glycine max OX=3847 GN=100789569 PE=4 SV=1;tr|K7LX68|K7LX68_SOYBN Protein disulfide-isomerase OS=Glycine max OX=3847 GN=100789569 PE=3 SV=1;tr|I1MA56|I1MA56_SOYBN Protein disulfide-isomerase OS=Glyc	5	20.8	48.569	0	15.39	35090	25507	22597	36659	26416	27166	162110	117540	87893	145710	116930	118630	206140	218260	123080	212610	166430	178040	18
tr|A0A0R0H8B1|A0A0R0H8B1_SOYBN;tr|A0A0R0GWM0|A0A0R0GWM0_SOYBN	tr|A0A0R0H8B1|A0A0R0H8B1_SOYBN;tr|A0A0R0GWM0|A0A0R0GWM0_SOYBN	tr|A0A0R0H8B1|A0A0R0H8B1_SOYBN Uncharacterized protein OS=Glycine max OX=3847 GN=100500293 PE=4 SV=1;tr|A0A0R0GWM0|A0A0R0GWM0_SOYBN Uncharacterized protein OS=Glycine max OX=3847 GN=GLYMA_13G293500 PE=4 SV=1	4	16	26.345	0	12.806	18424	16292	14368	17967	14024	17437	45386	39158	35600	39284	29548	32426	0	0	0	0	0	0	16
tr|I1M036|I1M036_SOYBN;tr|I1KLS1|I1KLS1_SOYBN;tr|A0A0R0GWU7|A0A0R0GWU7_SOYBN	tr|I1M036|I1M036_SOYBN;tr|I1KLS1|I1KLS1_SOYBN;tr|A0A0R0GWU7|A0A0R0GWU7_SOYBN	tr|I1M036|I1M036_SOYBN Uncharacterized protein OS=Glycine max OX=3847 GN=100500321 PE=4 SV=1;tr|I1KLS1|I1KLS1_SOYBN Uncharacterized protein OS=Glycine max OX=3847 GN=100802117 PE=4 SV=1;tr|A0A0R0GWU7|A0A0R0GWU7_SOYBN Uncharacterized protein OS=Glycine max	7	33.7	27.201	0	21.301	37590	35560	30613	41305	29471	34609	32090	30563	29226	33546	25800	32059	45876	43132	35299	50379	34191	41061	28
tr|A0A0R0GX77|A0A0R0GX77_SOYBN;tr|I1M3Z4|I1M3Z4_SOYBN	tr|A0A0R0GX77|A0A0R0GX77_SOYBN;tr|I1M3Z4|I1M3Z4_SOYBN	tr|A0A0R0GX77|A0A0R0GX77_SOYBN Uncharacterized protein OS=Glycine max OX=3847 GN=100500545 PE=4 SV=1;tr|I1M3Z4|I1M3Z4_SOYBN Uncharacterized protein OS=Glycine max OX=3847 GN=100500545 PE=4 SV=1	1	18	25.892	1	-2	0	0	0	0	0	0	0	0	0	0	0	0	0	0	0	0	0	0	1	+
tr|I1LTG9|I1LTG9_SOYBN;tr|A0A0R0GXL3|A0A0R0GXL3_SOYBN;tr|I1L2Q0|I1L2Q0_SOYBN	tr|I1LTG9|I1LTG9_SOYBN;tr|A0A0R0GXL3|A0A0R0GXL3_SOYBN	tr|I1LTG9|I1LTG9_SOYBN Protein transport protein Sec61 subunit beta OS=Glycine max OX=3847 GN=100814692 PE=3 SV=1;tr|A0A0R0GXL3|A0A0R0GXL3_SOYBN MLO-like protein OS=Glycine max OX=3847 GN=MLO PE=3 SV=1	5	61	10.557	0	139.12	49327	250890	172130	95077	197160	219130	56605	195260	135120	88642	156200	173710	73869	202210	140610	108240	156470	181340	54
tr|A0A0R0GXU5|A0A0R0GXU5_SOYBN	tr|A0A0R0GXU5|A0A0R0GXU5_SOYBN	tr|A0A0R0GXU5|A0A0R0GXU5_SOYBN Uncharacterized protein (Fragment) OS=Glycine max OX=3847 GN=GLYMA_13G3362001 PE=4 SV=1	1	86.7	1.6329	0	6.093	357330	316400	252850	341560	245030	279400	400250	322190	270040	376960	268600	313130	437980	356410	300920	410340	294320	347270	103
tr|K7M108|K7M108_SOYBN;tr|A0A0R0GY62|A0A0R0GY62_SOYBN	tr|K7M108|K7M108_SOYBN;tr|A0A0R0GY62|A0A0R0GY62_SOYBN	tr|K7M108|K7M108_SOYBN Uncharacterized protein OS=Glycine max OX=3847 GN=100777100 PE=4 SV=1;tr|A0A0R0GY62|A0A0R0GY62_SOYBN Uncharacterized protein OS=Glycine max OX=3847 GN=100777100 PE=4 SV=1	4	19.3	33.332	0	14.205	19938	21838	16311	22447	17691	18382	44924	65394	39750	52625	51887	44575	1176.6	694.81	639.69	833.52	781.72	749.13	15
tr|A0A0R0GYK0|A0A0R0GYK0_SOYBN;tr|I1KV92|I1KV92_SOYBN;tr|I1M5M4|I1M5M4_SOYBN;tr|I1KH65|I1KH65_SOYBN;tr|K7M8Y4|K7M8Y4_SOYBN;tr|I1M5M3|I1M5M3_SOYBN;tr|K7M8Y1|K7M8Y1_SOYBN;tr|K7M3V5|K7M3V5_SOYBN	tr|A0A0R0GYK0|A0A0R0GYK0_SOYBN;tr|I1KV92|I1KV92_SOYBN;tr|I1M5M4|I1M5M4_SOYBN;tr|I1KH65|I1KH65_SOYBN;tr|K7M8Y4|K7M8Y4_SOYBN;tr|I1M5M3|I1M5M3_SOYBN;tr|K7M8Y1|K7M8Y1_SOYBN;tr|K7M3V5|K7M3V5_SOYBN	tr|A0A0R0GYK0|A0A0R0GYK0_SOYBN Uncharacterized protein (Fragment) OS=Glycine max OX=3847 GN=GLYMA_13G3602002 PE=4 SV=1;tr|I1KV92|I1KV92_SOYBN Coatomer subunit beta OS=Glycine max OX=3847 GN=100818132 PE=3 SV=1;tr|I1M5M4|I1M5M4_SOYBN Coatomer subunit beta	3	15.1	24.376	0.00021464	3.8004	0	0	0	0	0	0	0	0	0	0	0	0	4551.1	2582.8	3843.2	4285.6	2648.1	3360.4	3
tr|A0A0R0GYQ4|A0A0R0GYQ4_SOYBN;tr|A0A0R0H7S6|A0A0R0H7S6_SOYBN	tr|A0A0R0GYQ4|A0A0R0GYQ4_SOYBN;tr|A0A0R0H7S6|A0A0R0H7S6_SOYBN	tr|A0A0R0GYQ4|A0A0R0GYQ4_SOYBN Uncharacterized protein OS=Glycine max OX=3847 GN=100786023 PE=4 SV=1;tr|A0A0R0H7S6|A0A0R0H7S6_SOYBN Uncharacterized protein OS=Glycine max OX=3847 GN=100786023 PE=4 SV=1	1	10.4	50.45	0.00023408	4.722	0	0	0	0	0	0	31486	23006	18525	33671	20940	22498	42911	29949	28358	40841	27438	32093	6
tr|A0A0R0GYR7|A0A0R0GYR7_SOYBN;tr|I1M112|I1M112_SOYBN	tr|A0A0R0GYR7|A0A0R0GYR7_SOYBN;tr|I1M112|I1M112_SOYBN	tr|A0A0R0GYR7|A0A0R0GYR7_SOYBN Uncharacterized protein OS=Glycine max OX=3847 GN=100801562 PE=4 SV=1;tr|I1M112|I1M112_SOYBN Uncharacterized protein OS=Glycine max OX=3847 GN=100801562 PE=4 SV=1	3	32.3	45.167	0	111.29	464680	283060	233810	473320	309440	292870	482210	286650	236990	481250	314150	298730	424280	260060	221310	416140	280910	282080	98
tr|A0A0R0GYY9|A0A0R0GYY9_SOYBN;tr|A0A0R0FXP3|A0A0R0FXP3_SOYBN	tr|A0A0R0GYY9|A0A0R0GYY9_SOYBN;tr|A0A0R0FXP3|A0A0R0FXP3_SOYBN	tr|A0A0R0GYY9|A0A0R0GYY9_SOYBN Uncharacterized protein (Fragment) OS=Glycine max OX=3847 GN=GLYMA_13G2292001 PE=4 SV=1;tr|A0A0R0FXP3|A0A0R0FXP3_SOYBN Uncharacterized protein (Fragment) OS=Glycine max OX=3847 GN=GLYMA_15G0833001 PE=4 SV=1	10	9.8	128.22	0	16.682	61710	36709	37466	55765	37245	44324	40427	24892	25511	41434	24941	29818	16464	12760	12630	18205	10833	14838	18
tr|A0A0R0GZ30|A0A0R0GZ30_SOYBN;tr|Q6SPR2|Q6SPR2_SOYBN;tr|A0A0R4J3X6|A0A0R4J3X6_SOYBN	tr|A0A0R0GZ30|A0A0R0GZ30_SOYBN;tr|Q6SPR2|Q6SPR2_SOYBN;tr|A0A0R4J3X6|A0A0R4J3X6_SOYBN	tr|A0A0R0GZ30|A0A0R0GZ30_SOYBN Ribosomal protein L37 OS=Glycine max OX=3847 GN=100809899 PE=3 SV=1;tr|Q6SPR2|Q6SPR2_SOYBN Ribosomal protein L37 OS=Glycine max OX=3847 GN=RPL37 PE=2 SV=1;tr|A0A0R4J3X6|A0A0R4J3X6_SOYBN Ribosomal protein L37 OS=Glycine max OX	2	18.9	10.721	0.001938	2.742	25272	26162	7923.1	33081	52586	29171	2666.6	3551	841.84	3768.3	5512	2977.3	7316.4	4549.1	4730.3	8616.1	5791.5	4707	8
tr|A0A0R0GZ36|A0A0R0GZ36_SOYBN	tr|A0A0R0GZ36|A0A0R0GZ36_SOYBN	tr|A0A0R0GZ36|A0A0R0GZ36_SOYBN Uncharacterized protein OS=Glycine max OX=3847 GN=GLYMA_13G365800 PE=4 SV=1	7	28.9	41.375	0	204.01	191490	329230	522830	217780	245390	515660	228360	385210	662740	263420	294990	643030	209860	318120	507000	238410	262040	506530	100
tr|A0A0R0GZF0|A0A0R0GZF0_SOYBN;tr|A0A0R0GR76|A0A0R0GR76_SOYBN	tr|A0A0R0GZF0|A0A0R0GZF0_SOYBN;tr|A0A0R0GR76|A0A0R0GR76_SOYBN	tr|A0A0R0GZF0|A0A0R0GZF0_SOYBN Annexin OS=Glycine max OX=3847 GN=GLYMA_13G199800 PE=3 SV=1;tr|A0A0R0GR76|A0A0R0GR76_SOYBN Uncharacterized protein OS=Glycine max OX=3847 GN=GLYMA_13G199800 PE=4 SV=1	6	55	35.765	0	24.829	246680	107330	82569	211460	111470	119320	732510	280640	216230	565570	274720	295880	405630	175600	126220	312670	163800	175970	53
tr|A0A0R0H8Z0|A0A0R0H8Z0_SOYBN;tr|A0A0R0GZG6|A0A0R0GZG6_SOYBN;tr|I1M5W4|I1M5W4_SOYBN;tr|A0A0R0H7M5|A0A0R0H7M5_SOYBN;tr|I1M5W3|I1M5W3_SOYBN;tr|K7M8S0|K7M8S0_SOYBN	tr|A0A0R0H8Z0|A0A0R0H8Z0_SOYBN;tr|A0A0R0GZG6|A0A0R0GZG6_SOYBN;tr|I1M5W4|I1M5W4_SOYBN;tr|A0A0R0H7M5|A0A0R0H7M5_SOYBN;tr|I1M5W3|I1M5W3_SOYBN;tr|K7M8S0|K7M8S0_SOYBN	tr|A0A0R0H8Z0|A0A0R0H8Z0_SOYBN Uncharacterized protein OS=Glycine max OX=3847 GN=100790282 PE=4 SV=1;tr|A0A0R0GZG6|A0A0R0GZG6_SOYBN Uncharacterized protein OS=Glycine max OX=3847 GN=100790282 PE=4 SV=1;tr|I1M5W4|I1M5W4_SOYBN Uncharacterized protein OS=Glyc	2	19.7	111.65	0	5.9395	2032.3	977.13	845.77	1673.9	1218.1	835.96	0	0	0	0	0	0	0	0	0	0	0	0	5
tr|A0A0R0GZY8|A0A0R0GZY8_SOYBN;tr|I1LP66|I1LP66_SOYBN;tr|I1LJ28|I1LJ28_SOYBN	tr|A0A0R0GZY8|A0A0R0GZY8_SOYBN;tr|I1LP66|I1LP66_SOYBN;tr|I1LJ28|I1LJ28_SOYBN	tr|A0A0R0GZY8|A0A0R0GZY8_SOYBN Uncharacterized protein OS=Glycine max OX=3847 GN=100777446 PE=4 SV=1;tr|I1LP66|I1LP66_SOYBN Uncharacterized protein OS=Glycine max OX=3847 GN=100777446 PE=4 SV=2;tr|I1LJ28|I1LJ28_SOYBN Uncharacterized protein OS=Glycine max	1	1.6	94.938	0.002094	2.5976	0	0	0	0	0	0	0	0	0	0	0	0	6179.8	8533.6	22158	5697.3	8112.1	16663	2
tr|I1LP03|I1LP03_SOYBN;tr|A0A0R0H004|A0A0R0H004_SOYBN	tr|I1LP03|I1LP03_SOYBN;tr|A0A0R0H004|A0A0R0H004_SOYBN	tr|I1LP03|I1LP03_SOYBN Uncharacterized protein OS=Glycine max OX=3847 GN=100816791 PE=3 SV=1;tr|A0A0R0H004|A0A0R0H004_SOYBN Uncharacterized protein OS=Glycine max OX=3847 GN=100816791 PE=3 SV=1	3	13.2	58.486	0	14.775	10644	10042	8932.6	13049	9530.9	11179	14041	10614	10269	16872	12724	11396	24776	20639	18232	27008	20881	20328	9
tr|A0A0R0H052|A0A0R0H052_SOYBN	tr|A0A0R0H052|A0A0R0H052_SOYBN	tr|A0A0R0H052|A0A0R0H052_SOYBN Uncharacterized protein (Fragment) OS=Glycine max OX=3847 GN=GLYMA_12G0103002 PE=4 SV=1	1	28.2	19.118	0	4.9468	3321.5	1666	2458.1	3252.2	2814.9	3070.7	1519.1	2027.5	1777.5	2417	1670.7	2074.9	1380.1	1610.9	1863.3	2957.9	2235.1	2097.6	4
tr|A0A0R0H0C1|A0A0R0H0C1_SOYBN;tr|C6SVG5|C6SVG5_SOYBN;tr|A0A0R0GBI4|A0A0R0GBI4_SOYBN	tr|A0A0R0H0C1|A0A0R0H0C1_SOYBN;tr|C6SVG5|C6SVG5_SOYBN;tr|A0A0R0GBI4|A0A0R0GBI4_SOYBN	tr|A0A0R0H0C1|A0A0R0H0C1_SOYBN Peptidyl-prolyl cis-trans isomerase OS=Glycine max OX=3847 GN=GLYMA_13G193500 PE=3 SV=1;tr|C6SVG5|C6SVG5_SOYBN Peptidyl-prolyl cis-trans isomerase OS=Glycine max OX=3847 GN=100305521 PE=2 SV=1;tr|A0A0R0GBI4|A0A0R0GBI4_SOYBN P	4	27.3	19.748	0	8.6992	35199	25374	22638	28339	21281	23785	13732	9688.7	8637.9	11055	10067	10534	140400	96280	84012	113420	78199	93121	19
tr|A0A0R0H0J7|A0A0R0H0J7_SOYBN;tr|I1M1Y5|I1M1Y5_SOYBN	tr|A0A0R0H0J7|A0A0R0H0J7_SOYBN;tr|I1M1Y5|I1M1Y5_SOYBN	tr|A0A0R0H0J7|A0A0R0H0J7_SOYBN Uncharacterized protein OS=Glycine max OX=3847 GN=100776402 PE=4 SV=1;tr|I1M1Y5|I1M1Y5_SOYBN Uncharacterized protein OS=Glycine max OX=3847 GN=100776402 PE=4 SV=2	3	6.2	106.65	0.001407	3.1016	6852.4	6395.7	6514.6	7503.7	6317.4	7689.1	8825.5	7582.5	5730	9668.6	6712.2	7019.8	0	0	0	0	0	0	3
tr|A0A0R0H1B4|A0A0R0H1B4_SOYBN;tr|I1LPN9|I1LPN9_SOYBN;tr|A0A0R0H9C1|A0A0R0H9C1_SOYBN;tr|A0A0R0H0X7|A0A0R0H0X7_SOYBN;tr|A0A0R0HA70|A0A0R0HA70_SOYBN;tr|I1LPQ4|I1LPQ4_SOYBN;tr|A0A0R0H0K3|A0A0R0H0K3_SOYBN;tr|A0A0R0H0T1|A0A0R0H0T1_SOYBN;tr|I1LPQ1|I1LPQ1_SOYBN;tr|I1LPQ3|I1LPQ3_SOYBN;tr|A0A0R0H0S7|A0A0R0H0S7_SOYBN;tr|I1LPQ5|I1LPQ5_SOYBN;tr|I1LPN8|I1LPN8_SOYBN;tr|I1LPP8|I1LPP8_SOYBN;tr|I1LPP3|I1LPP3_SOYB…	tr|A0A0R0H1B4|A0A0R0H1B4_SOYBN;tr|I1LPN9|I1LPN9_SOYBN;tr|A0A0R0H9C1|A0A0R0H9C1_SOYBN;tr|A0A0R0H0X7|A0A0R0H0X7_SOYBN;tr|A0A0R0HA70|A0A0R0HA70_SOYBN;tr|I1LPQ4|I1LPQ4_SOYBN;tr|A0A0R0H0K3|A0A0R0H0K3_SOYBN;tr|A0A0R0H0T1|A0A0R0H0T1_SOYBN;tr|I1LPQ1|I1LPQ1_SOYBN;tr|I1LPQ3|I1LPQ3_SOYBN;tr|A0A0R0H0S7|A0A0R0H0S7_SOYBN;tr|I1LPQ5|I1LPQ5_SOYBN;tr|I1LPN8|I1LPN8_SOYBN;tr|I1LPP8|I1LPP8_SOYBN;tr|I1LPP3|I1LPP3_SOYB…	tr|A0A0R0H1B4|A0A0R0H1B4_SOYBN Uncharacterized protein OS=Glycine max OX=3847 GN=100795875 PE=4 SV=1;tr|I1LPN9|I1LPN9_SOYBN Uncharacterized protein OS=Glycine max OX=3847 GN=100795875 PE=4 SV=1;tr|A0A0R0H9C1|A0A0R0H9C1_SOYBN Uncharacterized protein OS=Glyc	0	33.9	12.489	0	141.65	61010	36680	43525	54540	39964	42658	54920	36582	38471	51574	35183	40222	92361	57708	64773	86262	62574	64759	41
tr|I1M0U7|I1M0U7_SOYBN;tr|A0A0R0H0L0|A0A0R0H0L0_SOYBN;tr|I1MIT6|I1MIT6_SOYBN;tr|C6T7B5|C6T7B5_SOYBN	tr|I1M0U7|I1M0U7_SOYBN;tr|A0A0R0H0L0|A0A0R0H0L0_SOYBN;tr|I1MIT6|I1MIT6_SOYBN;tr|C6T7B5|C6T7B5_SOYBN	tr|I1M0U7|I1M0U7_SOYBN Annexin OS=Glycine max OX=3847 GN=100782110 PE=3 SV=1;tr|A0A0R0H0L0|A0A0R0H0L0_SOYBN Annexin OS=Glycine max OX=3847 GN=100782110 PE=3 SV=1;tr|I1MIT6|I1MIT6_SOYBN Annexin OS=Glycine max OX=3847 GN=100794511 PE=3 SV=1;tr|C6T7B5|C6T7B5_	2	17.8	35.793	0	5.5055	32861	14543	7341	25722	12852	11851	6753.6	3086.9	2891.8	5588.9	3276.1	3821.3	0	0	0	0	0	0	3
tr|A0A0R0H0T7|A0A0R0H0T7_SOYBN	tr|A0A0R0H0T7|A0A0R0H0T7_SOYBN	tr|A0A0R0H0T7|A0A0R0H0T7_SOYBN Chalcone-flavonone isomerase family protein OS=Glycine max OX=3847 GN=GLYMA_13G262500 PE=3 SV=1	4	24.6	32.483	0	34.293	118040	76393	58222	115810	67482	69039	115280	74154	60995	111490	67422	71910	82062	66657	51147	81905	54882	63829	52
tr|A0A0R0H141|A0A0R0H141_SOYBN	tr|A0A0R0H141|A0A0R0H141_SOYBN	tr|A0A0R0H141|A0A0R0H141_SOYBN Nascent polypeptide-associated complex subunit beta OS=Glycine max OX=3847 GN=GLYMA_12G039900 PE=3 SV=1	1	61.5	17.548	0.0082645	1.9217	0	0	0	0	0	0	677.51	742.4	248.14	861.91	700.44	1736.8	1982	1572.4	1214.9	2085.2	1868.5	2158.5	3
tr|A0A0R0H172|A0A0R0H172_SOYBN;tr|A0A0R0HA66|A0A0R0HA66_SOYBN;tr|I1M0W9|I1M0W9_SOYBN;tr|I1LVC8|I1LVC8_SOYBN	tr|A0A0R0H172|A0A0R0H172_SOYBN;tr|A0A0R0HA66|A0A0R0HA66_SOYBN;tr|I1M0W9|I1M0W9_SOYBN;tr|I1LVC8|I1LVC8_SOYBN	tr|A0A0R0H172|A0A0R0H172_SOYBN Uncharacterized protein OS=Glycine max OX=3847 GN=100788674 PE=4 SV=1;tr|A0A0R0HA66|A0A0R0HA66_SOYBN Uncharacterized protein OS=Glycine max OX=3847 GN=100780995 PE=4 SV=1;tr|I1M0W9|I1M0W9_SOYBN Structural maintenance of chrom	2	1.9	129.13	0.00021935	3.9816	0	0	0	0	0	0	0	0	0	0	0	0	6666.7	2727.5	1454.2	5963.8	3021.4	2569.3	6
tr|A0A0R0H183|A0A0R0H183_SOYBN;tr|I1LPY8|I1LPY8_SOYBN;tr|I1LJ90|I1LJ90_SOYBN	tr|A0A0R0H183|A0A0R0H183_SOYBN;tr|I1LPY8|I1LPY8_SOYBN;tr|I1LJ90|I1LJ90_SOYBN	tr|A0A0R0H183|A0A0R0H183_SOYBN Coatomer subunit alpha OS=Glycine max OX=3847 GN=100802600 PE=4 SV=1;tr|I1LPY8|I1LPY8_SOYBN Coatomer subunit alpha OS=Glycine max OX=3847 GN=100802600 PE=4 SV=1;tr|I1LJ90|I1LJ90_SOYBN Coatomer subunit alpha OS=Glycine max OX=	11	17.7	129.11	0	25.803	35170	26071	24599	34598	26620	26456	47300	24975	28309	45141	30790	34324	89356	53508	46122	91975	64832	65436	30
tr|I1LIR5|I1LIR5_SOYBN;tr|A0A0R0H1J3|A0A0R0H1J3_SOYBN;tr|I1LPI4|I1LPI4_SOYBN;tr|A0A0R0HPH3|A0A0R0HPH3_SOYBN	tr|I1LIR5|I1LIR5_SOYBN;tr|A0A0R0H1J3|A0A0R0H1J3_SOYBN;tr|I1LPI4|I1LPI4_SOYBN;tr|A0A0R0HPH3|A0A0R0HPH3_SOYBN	tr|I1LIR5|I1LIR5_SOYBN Carboxypeptidase OS=Glycine max OX=3847 GN=100781503 PE=3 SV=1;tr|A0A0R0H1J3|A0A0R0H1J3_SOYBN Carboxypeptidase OS=Glycine max OX=3847 GN=100797264 PE=3 SV=1;tr|I1LPI4|I1LPI4_SOYBN Carboxypeptidase OS=Glycine max OX=3847 GN=100797264	2	5.8	52.874	0	5.2027	0	0	0	0	0	0	0	0	0	0	0	0	0	0	0	0	0	0	3
tr|A0A0R0H4Q8|A0A0R0H4Q8_SOYBN;tr|K7M167|K7M167_SOYBN;tr|A0A0R0H1N2|A0A0R0H1N2_SOYBN;tr|I1M1L8|I1M1L8_SOYBN	tr|A0A0R0H4Q8|A0A0R0H4Q8_SOYBN;tr|K7M167|K7M167_SOYBN;tr|A0A0R0H1N2|A0A0R0H1N2_SOYBN;tr|I1M1L8|I1M1L8_SOYBN	tr|A0A0R0H4Q8|A0A0R0H4Q8_SOYBN Uncharacterized protein OS=Glycine max OX=3847 GN=100793064 PE=4 SV=1;tr|K7M167|K7M167_SOYBN Uncharacterized protein OS=Glycine max OX=3847 GN=100793064 PE=4 SV=1;tr|A0A0R0H1N2|A0A0R0H1N2_SOYBN Uncharacterized protein OS=Glyc	1	1.4	85.289	0.0033247	2.34	0	0	0	0	0	0	0	0	0	0	0	0	0	0	0	0	0	0	1
tr|K7M065|K7M065_SOYBN;tr|A0A0R0H1Q3|A0A0R0H1Q3_SOYBN	tr|K7M065|K7M065_SOYBN;tr|A0A0R0H1Q3|A0A0R0H1Q3_SOYBN	tr|K7M065|K7M065_SOYBN S-acyltransferase OS=Glycine max OX=3847 GN=GLYMA_13G163400 PE=3 SV=1;tr|A0A0R0H1Q3|A0A0R0H1Q3_SOYBN S-acyltransferase OS=Glycine max OX=3847 GN=GLYMA_13G163400 PE=3 SV=1	1	2.7	56.31	0.00022287	4.1173	0	0	0	0	0	0	0	0	0	0	0	0	10145	8345.3	5720.6	10523	7561.2	7040.4	1
tr|A0A0R0H1Y4|A0A0R0H1Y4_SOYBN;tr|A0A0R0H1R8|A0A0R0H1R8_SOYBN;tr|A0A0R0HCH7|A0A0R0HCH7_SOYBN;tr|Q56I15|Q56I15_SOYBN;tr|K7LPK9|K7LPK9_SOYBN;tr|A0A0R0HQ93|A0A0R0HQ93_SOYBN;tr|A0A0R0HR67|A0A0R0HR67_SOYBN	tr|A0A0R0H1Y4|A0A0R0H1Y4_SOYBN;tr|A0A0R0H1R8|A0A0R0H1R8_SOYBN;tr|A0A0R0HCH7|A0A0R0HCH7_SOYBN;tr|Q56I15|Q56I15_SOYBN;tr|K7LPK9|K7LPK9_SOYBN;tr|A0A0R0HQ93|A0A0R0HQ93_SOYBN	tr|A0A0R0H1Y4|A0A0R0H1Y4_SOYBN Uncharacterized protein OS=Glycine max OX=3847 GN=GLYMA_12G058100 PE=4 SV=1;tr|A0A0R0H1R8|A0A0R0H1R8_SOYBN Uncharacterized protein OS=Glycine max OX=3847 GN=GLYMA_12G058100 PE=4 SV=1;tr|A0A0R0HCH7|A0A0R0HCH7_SOYBN Uncharacter	1	16.2	37.033	0.0010161	3.2087	0	0	0	0	0	0	9008.3	7326.3	6762.4	10601	7490.2	7680	0	0	0	0	0	0	1
tr|A0A0R0H1W3|A0A0R0H1W3_SOYBN;tr|A0A0R0G5F9|A0A0R0G5F9_SOYBN;tr|I1MD97|I1MD97_SOYBN	tr|A0A0R0H1W3|A0A0R0H1W3_SOYBN	tr|A0A0R0H1W3|A0A0R0H1W3_SOYBN Uncharacterized protein OS=Glycine max OX=3847 GN=100783150 PE=4 SV=1	4	21.6	96.951	0	139.68	276040	158450	136930	273250	160470	178310	295810	180720	161140	284620	171860	194870	523470	315270	269030	518910	323900	358580	131
tr|C6SWA8|C6SWA8_SOYBN;tr|A0A0R0H271|A0A0R0H271_SOYBN	tr|C6SWA8|C6SWA8_SOYBN;tr|A0A0R0H271|A0A0R0H271_SOYBN	tr|C6SWA8|C6SWA8_SOYBN Uncharacterized protein OS=Glycine max OX=3847 GN=100805669 PE=2 SV=1;tr|A0A0R0H271|A0A0R0H271_SOYBN Uncharacterized protein OS=Glycine max OX=3847 GN=GLYMA_13G221500 PE=3 SV=1	2	34.8	8.0765	0.00022645	4.299	0	0	0	0	0	0	0	0	0	0	0	0	1216.3	1209.8	869.34	1187	768.67	951.99	5
tr|A0A0R0H289|A0A0R0H289_SOYBN;tr|C6ZJY9|C6ZJY9_SOYBN;tr|I1M1L2|I1M1L2_SOYBN;tr|A0A0R0FY73|A0A0R0FY73_SOYBN;tr|A0A0R0FP82|A0A0R0FP82_SOYBN;tr|A0A0R0FY89|A0A0R0FY89_SOYBN;tr|A0A0R0H5U8|A0A0R0H5U8_SOYBN	tr|A0A0R0H289|A0A0R0H289_SOYBN;tr|C6ZJY9|C6ZJY9_SOYBN;tr|I1M1L2|I1M1L2_SOYBN	tr|A0A0R0H289|A0A0R0H289_SOYBN Serine hydroxymethyltransferase OS=Glycine max OX=3847 GN=100305381 PE=3 SV=1;tr|C6ZJY9|C6ZJY9_SOYBN Serine hydroxymethyltransferase OS=Glycine max OX=3847 GN=100305381 PE=2 SV=1;tr|I1M1L2|I1M1L2_SOYBN Serine hydroxymethyltra	20	39.1	57.378	0	214.98	625620	532370	460900	618700	426970	502210	1067800	821500	729300	1007400	695720	797780	1118700	899270	802840	1068800	766050	880610	266
tr|A0A0R0H2Q4|A0A0R0H2Q4_SOYBN;tr|I1LRF1|I1LRF1_SOYBN;tr|I1LKS9|I1LKS9_SOYBN	tr|A0A0R0H2Q4|A0A0R0H2Q4_SOYBN	tr|A0A0R0H2Q4|A0A0R0H2Q4_SOYBN Uncharacterized protein OS=Glycine max OX=3847 GN=GLYMA_12G084100 PE=4 SV=1	2	37.1	37.94	0	9.6713	14441	13768	10141	15361	10830	11296	63062	54295	39868	63094	44837	47904	16574	13299	8319.3	15290	11169	11157	14
tr|I1LJW2|I1LJW2_SOYBN;tr|A0A0R0H2V0|A0A0R0H2V0_SOYBN;tr|A0A0R0IGP3|A0A0R0IGP3_SOYBN	tr|I1LJW2|I1LJW2_SOYBN;tr|A0A0R0H2V0|A0A0R0H2V0_SOYBN;tr|A0A0R0IGP3|A0A0R0IGP3_SOYBN	tr|I1LJW2|I1LJW2_SOYBN Nucleolar GTP-binding protein 1 OS=Glycine max OX=3847 GN=100795311 PE=3 SV=1;tr|A0A0R0H2V0|A0A0R0H2V0_SOYBN Nucleolar GTP-binding protein 1 OS=Glycine max OX=3847 GN=100784033 PE=3 SV=1;tr|A0A0R0IGP3|A0A0R0IGP3_SOYBN Uncharacterized	2	2.4	76.772	0.0059729	2.1645	0	0	0	0	0	0	37030	30498	14047	41460	21328	12911	56706	31867	16807	55798	30431	22768	4
tr|A0A0R0H2V5|A0A0R0H2V5_SOYBN;tr|A0A0R0H5X5|A0A0R0H5X5_SOYBN;tr|A0A0R0JB83|A0A0R0JB83_SOYBN;tr|A0A0R0J5T7|A0A0R0J5T7_SOYBN;tr|K7M0F8|K7M0F8_SOYBN;tr|I1MEC6|I1MEC6_SOYBN	tr|A0A0R0H2V5|A0A0R0H2V5_SOYBN;tr|A0A0R0H5X5|A0A0R0H5X5_SOYBN;tr|A0A0R0JB83|A0A0R0JB83_SOYBN;tr|A0A0R0J5T7|A0A0R0J5T7_SOYBN;tr|K7M0F8|K7M0F8_SOYBN;tr|I1MEC6|I1MEC6_SOYBN	tr|A0A0R0H2V5|A0A0R0H2V5_SOYBN Uncharacterized protein (Fragment) OS=Glycine max OX=3847 GN=GLYMA_13G2443002 PE=4 SV=1;tr|A0A0R0H5X5|A0A0R0H5X5_SOYBN Uncharacterized protein (Fragment) OS=Glycine max OX=3847 GN=GLYMA_13G2443002 PE=4 SV=1;tr|A0A0R0JB83|A0A0	1	9	15.165	0.002277	2.5659	0	0	0	0	0	0	0	0	0	0	0	0	0	0	0	0	0	0	2
tr|A0A0R0H2Z4|A0A0R0H2Z4_SOYBN;tr|I1M2T0|I1M2T0_SOYBN;tr|I1M2S9|I1M2S9_SOYBN;tr|K7M215|K7M215_SOYBN;tr|I1MUC6|I1MUC6_SOYBN;tr|I1K1D7|I1K1D7_SOYBN;tr|I1KDA4|I1KDA4_SOYBN	tr|A0A0R0H2Z4|A0A0R0H2Z4_SOYBN;tr|I1M2T0|I1M2T0_SOYBN;tr|I1M2S9|I1M2S9_SOYBN	tr|A0A0R0H2Z4|A0A0R0H2Z4_SOYBN Uncharacterized protein OS=Glycine max OX=3847 GN=100781923 PE=3 SV=1;tr|I1M2T0|I1M2T0_SOYBN Uncharacterized protein OS=Glycine max OX=3847 GN=100781923 PE=4 SV=1;tr|I1M2S9|I1M2S9_SOYBN Uncharacterized protein OS=Glycine max	14	28.4	59.877	0	60.692	151820	170200	430290	147560	155030	389580	231620	275000	505160	238900	228250	493650	100290	100690	187180	101370	91991	176330	107
tr|A0A0R0H3C2|A0A0R0H3C2_SOYBN;tr|I1LRQ2|I1LRQ2_SOYBN	tr|A0A0R0H3C2|A0A0R0H3C2_SOYBN;tr|I1LRQ2|I1LRQ2_SOYBN	tr|A0A0R0H3C2|A0A0R0H3C2_SOYBN NEDD8-activating enzyme E1 regulatory subunit OS=Glycine max OX=3847 GN=100777973 PE=3 SV=1;tr|I1LRQ2|I1LRQ2_SOYBN NEDD8-activating enzyme E1 regulatory subunit OS=Glycine max OX=3847 GN=100777973 PE=3 SV=1	1	26.8	55.047	0	11.493	0	0	0	0	0	0	0	0	0	0	0	0	6626.3	4639.3	4820.1	6920.4	3564.8	5488.8	1
tr|C6TFA8|C6TFA8_SOYBN;tr|A0A0R0H3H7|A0A0R0H3H7_SOYBN	tr|C6TFA8|C6TFA8_SOYBN;tr|A0A0R0H3H7|A0A0R0H3H7_SOYBN	tr|C6TFA8|C6TFA8_SOYBN Uncharacterized protein OS=Glycine max OX=3847 GN=100818265 PE=2 SV=1;tr|A0A0R0H3H7|A0A0R0H3H7_SOYBN Uncharacterized protein OS=Glycine max OX=3847 GN=100818265 PE=4 SV=1	1	8.4	17.175	0.0019183	2.6598	0	0	0	0	0	0	8833.7	7365.4	9501.6	10625	8596.4	10488	0	0	0	0	0	0	2
tr|A0A0R0H3J2|A0A0R0H3J2_SOYBN;tr|A0A0R0H771|A0A0R0H771_SOYBN;tr|I1LU05|I1LU05_SOYBN;tr|A0A0R0HHJ5|A0A0R0HHJ5_SOYBN;tr|A0A0R0H4W2|A0A0R0H4W2_SOYBN	tr|A0A0R0H3J2|A0A0R0H3J2_SOYBN;tr|A0A0R0H771|A0A0R0H771_SOYBN;tr|I1LU05|I1LU05_SOYBN;tr|A0A0R0HHJ5|A0A0R0HHJ5_SOYBN;tr|A0A0R0H4W2|A0A0R0H4W2_SOYBN	tr|A0A0R0H3J2|A0A0R0H3J2_SOYBN Serine/threonine-protein phosphatase OS=Glycine max OX=3847 GN=100776048 PE=3 SV=1;tr|A0A0R0H771|A0A0R0H771_SOYBN Uncharacterized protein OS=Glycine max OX=3847 GN=100790406 PE=4 SV=1;tr|I1LU05|I1LU05_SOYBN Serine/threonine-p	3	13.2	105.23	0.0012163	3.184	3138.2	3890.9	3243.1	4354.4	3055.2	4490.8	0	0	0	0	0	0	0	0	0	0	0	0	5
tr|A0A0R0H3M6|A0A0R0H3M6_SOYBN;tr|K7KY75|K7KY75_SOYBN;tr|I1LUB4|I1LUB4_SOYBN	tr|A0A0R0H3M6|A0A0R0H3M6_SOYBN;tr|K7KY75|K7KY75_SOYBN;tr|I1LUB4|I1LUB4_SOYBN	tr|A0A0R0H3M6|A0A0R0H3M6_SOYBN Uncharacterized protein OS=Glycine max OX=3847 GN=100785994 PE=4 SV=1;tr|K7KY75|K7KY75_SOYBN Uncharacterized protein OS=Glycine max OX=3847 GN=100818802 PE=4 SV=1;tr|I1LUB4|I1LUB4_SOYBN Uncharacterized protein OS=Glycine max	2	7.6	34.472	0.00022007	4.0026	8632.9	6807.4	6565.2	7852.6	7143.6	7919	20243	14539	10876	19578	12772	17278	0	0	0	0	0	0	7
tr|A0A0R0H492|A0A0R0H492_SOYBN;tr|K7M2R3|K7M2R3_SOYBN;tr|K7M2R2|K7M2R2_SOYBN;tr|A0A0R0H1Z4|A0A0R0H1Z4_SOYBN;tr|A0A0R0GQ97|A0A0R0GQ97_SOYBN;tr|K7M0F7|K7M0F7_SOYBN;tr|I1M0F4|I1M0F4_SOYBN	tr|A0A0R0H492|A0A0R0H492_SOYBN;tr|K7M2R3|K7M2R3_SOYBN;tr|K7M2R2|K7M2R2_SOYBN;tr|A0A0R0H1Z4|A0A0R0H1Z4_SOYBN;tr|A0A0R0GQ97|A0A0R0GQ97_SOYBN;tr|K7M0F7|K7M0F7_SOYBN;tr|I1M0F4|I1M0F4_SOYBN	tr|A0A0R0H492|A0A0R0H492_SOYBN Uncharacterized protein OS=Glycine max OX=3847 GN=100811490 PE=4 SV=1;tr|K7M2R3|K7M2R3_SOYBN Uncharacterized protein OS=Glycine max OX=3847 GN=100811490 PE=4 SV=1;tr|K7M2R2|K7M2R2_SOYBN Uncharacterized protein OS=Glycine max	1	3.8	61.074	0.0013897	2.9947	0	0	0	0	0	0	0	0	0	0	0	0	0	0	0	0	0	0	3
tr|A0A0R0H4C5|A0A0R0H4C5_SOYBN;tr|A0A0R0JUR0|A0A0R0JUR0_SOYBN;tr|I1LS27|I1LS27_SOYBN;tr|I1KF18|I1KF18_SOYBN	tr|A0A0R0H4C5|A0A0R0H4C5_SOYBN;tr|A0A0R0JUR0|A0A0R0JUR0_SOYBN;tr|I1LS27|I1LS27_SOYBN;tr|I1KF18|I1KF18_SOYBN	tr|A0A0R0H4C5|A0A0R0H4C5_SOYBN Uncharacterized protein OS=Glycine max OX=3847 GN=100811461 PE=3 SV=1;tr|A0A0R0JUR0|A0A0R0JUR0_SOYBN Uncharacterized protein OS=Glycine max OX=3847 GN=100806003 PE=3 SV=1;tr|I1LS27|I1LS27_SOYBN Uncharacterized protein OS=Glyc	4	16.6	35.538	0	7.4403	6852.6	7299.3	8644.1	9282.1	7292.6	10658	9376.9	10007	10956	11562	9667.3	13648	8608.4	8159.9	6310.6	9565.6	6089.3	7577.7	7
tr|I1LR42|I1LR42_SOYBN;tr|A0A0R0H4D9|A0A0R0H4D9_SOYBN;tr|I1M4J9|I1M4J9_SOYBN;tr|I1LTJ8|I1LTJ8_SOYBN;tr|A0A0R0HTH9|A0A0R0HTH9_SOYBN	tr|I1LR42|I1LR42_SOYBN;tr|A0A0R0H4D9|A0A0R0H4D9_SOYBN;tr|I1M4J9|I1M4J9_SOYBN;tr|I1LTJ8|I1LTJ8_SOYBN;tr|A0A0R0HTH9|A0A0R0HTH9_SOYBN	tr|I1LR42|I1LR42_SOYBN Uncharacterized protein OS=Glycine max OX=3847 GN=100790416 PE=4 SV=2;tr|A0A0R0H4D9|A0A0R0H4D9_SOYBN Uncharacterized protein OS=Glycine max OX=3847 GN=100802276 PE=4 SV=1;tr|I1M4J9|I1M4J9_SOYBN Uncharacterized protein OS=Glycine max	1	1.8	93.85	0.0013983	3.0459	9426.4	4355.1	6050.7	9545.5	5294.4	6519	0	0	0	0	0	0	0	0	0	0	0	0	1
tr|A0A0R0H4I3|A0A0R0H4I3_SOYBN;tr|I1M4P0|I1M4P0_SOYBN;tr|K7M9K9|K7M9K9_SOYBN;tr|A0A0R0H3E6|A0A0R0H3E6_SOYBN;tr|A0A0R0H303|A0A0R0H303_SOYBN;tr|I1LR08|I1LR08_SOYBN;tr|I1LKB7|I1LKB7_SOYBN	tr|A0A0R0H4I3|A0A0R0H4I3_SOYBN;tr|I1M4P0|I1M4P0_SOYBN;tr|K7M9K9|K7M9K9_SOYBN	tr|A0A0R0H4I3|A0A0R0H4I3_SOYBN V-type proton ATPase subunit a OS=Glycine max OX=3847 GN=100776037 PE=3 SV=1;tr|I1M4P0|I1M4P0_SOYBN V-type proton ATPase subunit a OS=Glycine max OX=3847 GN=100776037 PE=3 SV=1;tr|K7M9K9|K7M9K9_SOYBN V-type proton ATPase subu	4	7.6	90.643	0	9.2056	0	0	0	0	0	0	0	0	0	0	0	0	2903.2	2467.8	2966.7	3168.3	2309.2	3049.7	9
tr|A0A0R0H4K7|A0A0R0H4K7_SOYBN	tr|A0A0R0H4K7|A0A0R0H4K7_SOYBN	tr|A0A0R0H4K7|A0A0R0H4K7_SOYBN Uncharacterized protein (Fragment) OS=Glycine max OX=3847 GN=GLYMA_13G3313001 PE=4 SV=1	1	4.7	59.874	0.0002348	4.7416	0	0	0	0	0	0	0	0	0	0	0	0	12072	7664.8	6930.2	12410	7860	8495.9	2
tr|A0A0R0H4Y1|A0A0R0H4Y1_SOYBN;tr|A0A0R0HHA4|A0A0R0HHA4_SOYBN;tr|I1KEH2|I1KEH2_SOYBN;tr|K7LW82|K7LW82_SOYBN;tr|I1LUQ2|I1LUQ2_SOYBN;tr|A0A0R0H5U3|A0A0R0H5U3_SOYBN;tr|I1M3J6|I1M3J6_SOYBN	tr|A0A0R0H4Y1|A0A0R0H4Y1_SOYBN;tr|A0A0R0HHA4|A0A0R0HHA4_SOYBN;tr|I1KEH2|I1KEH2_SOYBN	tr|A0A0R0H4Y1|A0A0R0H4Y1_SOYBN Uncharacterized protein OS=Glycine max OX=3847 GN=100787595 PE=4 SV=1;tr|A0A0R0HHA4|A0A0R0HHA4_SOYBN Uncharacterized protein OS=Glycine max OX=3847 GN=100787595 PE=4 SV=1;tr|I1KEH2|I1KEH2_SOYBN Uncharacterized protein OS=Glyc	7	18.8	43.313	0	14.936	20471	17222	15062	22694	14663	19494	195050	136930	111830	185450	131080	131030	88100	68864	64935	79553	65352	72913	26
tr|A0A0R0H569|A0A0R0H569_SOYBN;tr|I1M597|I1M597_SOYBN	tr|A0A0R0H569|A0A0R0H569_SOYBN;tr|I1M597|I1M597_SOYBN	tr|A0A0R0H569|A0A0R0H569_SOYBN Lipoxygenase OS=Glycine max OX=3847 GN=GLYMA_13G347600 PE=3 SV=1;tr|I1M597|I1M597_SOYBN Lipoxygenase OS=Glycine max OX=3847 GN=GLYMA_13G347600 PE=3 SV=2	2	75.2	92.811	0	323.31	8751000	24057000	30916000	11869000	18911000	29096000	9568200	26353000	33597000	13006000	20342000	31373000	9748400	25171000	31439000	12962000	19466000	29609000	4330
255969;255970;255971;255972;255973;255974;255975;255976;255977;255978;255979;255980;255981;255982;255983;255984;255985;255986;255987;255988;255989;255990;255991;255992;255993;255994;255995;255996;255997;255998;255999;256000;256001;256002;256003;256004;256005;256006;256007;256008;256009;256010;256011;256012;256013;256014;256015;256016;256017;256018;256019;256020;256021;256022;256023;256024;256025;…	17845;17946;31266;33683;35431;37168;46873;48093;53044;59828;61093;66533;74433;74539;95594;98875;114062;115753;121126;121177;125615;126634;127005;134773;142931;142991;157105;157190;162476;162564;174711;182663;185779;189850;192131;193902;211715;215384;215750;219858;219977;224597;224887;227602;230764;230789;231999;235646;239153;239838;252107;254626;254965;256035;256070;262589;265004;269105;272239;28…
tr|A0A0R0H5X4|A0A0R0H5X4_SOYBN;tr|I1LT92|I1LT92_SOYBN;tr|I1LT91|I1LT91_SOYBN;tr|I1MJS8|I1MJS8_SOYBN;tr|I1MJS7|I1MJS7_SOYBN	tr|A0A0R0H5X4|A0A0R0H5X4_SOYBN;tr|I1LT92|I1LT92_SOYBN;tr|I1LT91|I1LT91_SOYBN;tr|I1MJS8|I1MJS8_SOYBN;tr|I1MJS7|I1MJS7_SOYBN	tr|A0A0R0H5X4|A0A0R0H5X4_SOYBN Uncharacterized protein OS=Glycine max OX=3847 GN=100801333 PE=4 SV=1;tr|I1LT92|I1LT92_SOYBN Uncharacterized protein OS=Glycine max OX=3847 GN=100801333 PE=4 SV=1;tr|I1LT91|I1LT91_SOYBN Uncharacterized protein OS=Glycine max	2	3.1	79.185	0.00083039	3.4571	9999	7724.3	7427.3	11479	7082.9	7488.5	2045	1763.9	1694.7	2429.6	1534.8	1925	0	0	0	0	0	0	5
tr|A0A0R0JTS6|A0A0R0JTS6_SOYBN;tr|I1LSZ4|I1LSZ4_SOYBN;tr|A0A0R0H5Z3|A0A0R0H5Z3_SOYBN;tr|K7LUY7|K7LUY7_SOYBN;tr|A0A0R0HEZ8|A0A0R0HEZ8_SOYBN	tr|A0A0R0JTS6|A0A0R0JTS6_SOYBN;tr|I1LSZ4|I1LSZ4_SOYBN;tr|A0A0R0H5Z3|A0A0R0H5Z3_SOYBN;tr|K7LUY7|K7LUY7_SOYBN;tr|A0A0R0HEZ8|A0A0R0HEZ8_SOYBN	tr|A0A0R0JTS6|A0A0R0JTS6_SOYBN Uncharacterized protein (Fragment) OS=Glycine max OX=3847 GN=GLYMA_06G2549002 PE=4 SV=1;tr|I1LSZ4|I1LSZ4_SOYBN Diacylglycerol kinase OS=Glycine max OX=3847 GN=100801004 PE=3 SV=2;tr|A0A0R0H5Z3|A0A0R0H5Z3_SOYBN Diacylglycerol	1	3.6	38.142	0.0026183	2.4531	5587.5	3908.7	2712.5	5713.5	3317.1	3235.9	0	0	0	0	0	0	0	0	0	0	0	0	1
tr|A0A0R0H670|A0A0R0H670_SOYBN;tr|I1LUH9|I1LUH9_SOYBN;tr|K7KKS8|K7KKS8_SOYBN;tr|A0A0R0ELP3|A0A0R0ELP3_SOYBN	tr|A0A0R0H670|A0A0R0H670_SOYBN;tr|I1LUH9|I1LUH9_SOYBN	tr|A0A0R0H670|A0A0R0H670_SOYBN Phospholipid-transporting ATPase OS=Glycine max OX=3847 GN=100778546 PE=3 SV=1;tr|I1LUH9|I1LUH9_SOYBN Phospholipid-transporting ATPase OS=Glycine max OX=3847 GN=100786505 PE=3 SV=2	3	2.8	124.73	0	5.6549	0	0	0	0	0	0	4570.9	4135.1	4251.1	5570.7	3898.6	4669.1	4801.7	3339.3	3012.3	4015.6	3332.4	3868.1	7
tr|A0A0R0H6R7|A0A0R0H6R7_SOYBN;tr|K7MK03|K7MK03_SOYBN;tr|K7LVN0|K7LVN0_SOYBN	tr|A0A0R0H6R7|A0A0R0H6R7_SOYBN;tr|K7MK03|K7MK03_SOYBN;tr|K7LVN0|K7LVN0_SOYBN	tr|A0A0R0H6R7|A0A0R0H6R7_SOYBN Uncharacterized protein OS=Glycine max OX=3847 GN=100807024 PE=4 SV=1;tr|K7MK03|K7MK03_SOYBN Uncharacterized protein OS=Glycine max OX=3847 GN=100808371 PE=4 SV=1;tr|K7LVN0|K7LVN0_SOYBN Uncharacterized protein OS=Glycine max	2	6.9	40.68	0.0035068	2.3333	0	0	0	0	0	0	6391.6	5609.2	2842.7	6225.3	3934.9	3975.4	0	0	0	0	0	0	2
tr|K7LVG8|K7LVG8_SOYBN;tr|I1LTI0|I1LTI0_SOYBN;tr|C6TLJ6|C6TLJ6_SOYBN;tr|A0A0R0H6W8|A0A0R0H6W8_SOYBN;tr|I1M4K4|I1M4K4_SOYBN	tr|K7LVG8|K7LVG8_SOYBN;tr|I1LTI0|I1LTI0_SOYBN;tr|C6TLJ6|C6TLJ6_SOYBN;tr|A0A0R0H6W8|A0A0R0H6W8_SOYBN;tr|I1M4K4|I1M4K4_SOYBN	tr|K7LVG8|K7LVG8_SOYBN Uncharacterized protein OS=Glycine max OX=3847 GN=732604 PE=3 SV=1;tr|I1LTI0|I1LTI0_SOYBN Uncharacterized protein OS=Glycine max OX=3847 GN=732604 PE=3 SV=1;tr|C6TLJ6|C6TLJ6_SOYBN Uncharacterized protein OS=Glycine max OX=3847 GN=732	5	23.6	27.162	0	70.26	303740	236430	186550	315890	212250	203470	314730	241670	200750	328310	211210	191410	318960	243990	194100	329320	220040	198430	85
tr|I1LU23|I1LU23_SOYBN;tr|A0A0R0HE75|A0A0R0HE75_SOYBN;tr|I1M467|I1M467_SOYBN;tr|A0A0R0H7B6|A0A0R0H7B6_SOYBN	tr|I1LU23|I1LU23_SOYBN;tr|A0A0R0HE75|A0A0R0HE75_SOYBN;tr|I1M467|I1M467_SOYBN;tr|A0A0R0H7B6|A0A0R0H7B6_SOYBN	tr|I1LU23|I1LU23_SOYBN Uncharacterized protein OS=Glycine max OX=3847 GN=100780275 PE=4 SV=1;tr|A0A0R0HE75|A0A0R0HE75_SOYBN Uncharacterized protein OS=Glycine max OX=3847 GN=100780275 PE=4 SV=1;tr|I1M467|I1M467_SOYBN Uncharacterized protein OS=Glycine max	1	3.8	34.546	0	15.782	0	0	0	0	0	0	5811	8712.2	6270.6	6907.2	6309.9	6769	3352.8	4925.4	3960.4	4106.5	4050	4142.2	2
tr|A0A0R0H8C5|A0A0R0H8C5_SOYBN;tr|I1LUC1|I1LUC1_SOYBN;tr|I1LUC0|I1LUC0_SOYBN	tr|A0A0R0H8C5|A0A0R0H8C5_SOYBN;tr|I1LUC1|I1LUC1_SOYBN;tr|I1LUC0|I1LUC0_SOYBN	tr|A0A0R0H8C5|A0A0R0H8C5_SOYBN Uncharacterized protein OS=Glycine max OX=3847 GN=100813809 PE=4 SV=1;tr|I1LUC1|I1LUC1_SOYBN Uncharacterized protein OS=Glycine max OX=3847 GN=100813809 PE=4 SV=1;tr|I1LUC0|I1LUC0_SOYBN Diacylglycerol kinase OS=Glycine max OX	1	5.2	38.666	0.00021133	3.6593	0	0	0	0	0	0	0	0	0	0	0	0	0	0	0	0	0	0	1
tr|A0A0R0H8D5|A0A0R0H8D5_SOYBN;tr|A0A0R0H8Y4|A0A0R0H8Y4_SOYBN;tr|I1LUS0|I1LUS0_SOYBN;tr|A0A0R0HRC1|A0A0R0HRC1_SOYBN;tr|A0A0R0I065|A0A0R0I065_SOYBN;tr|I1M3H6|I1M3H6_SOYBN;tr|I1M3H5|I1M3H5_SOYBN;tr|K7KXM2|K7KXM2_SOYBN;tr|I1LSN9|I1LSN9_SOYBN	tr|A0A0R0H8D5|A0A0R0H8D5_SOYBN;tr|A0A0R0H8Y4|A0A0R0H8Y4_SOYBN;tr|I1LUS0|I1LUS0_SOYBN;tr|A0A0R0HRC1|A0A0R0HRC1_SOYBN;tr|A0A0R0I065|A0A0R0I065_SOYBN;tr|I1M3H6|I1M3H6_SOYBN;tr|I1M3H5|I1M3H5_SOYBN;tr|K7KXM2|K7KXM2_SOYBN;tr|I1LSN9|I1LSN9_SOYBN	tr|A0A0R0H8D5|A0A0R0H8D5_SOYBN Uncharacterized protein OS=Glycine max OX=3847 GN=100814696 PE=3 SV=1;tr|A0A0R0H8Y4|A0A0R0H8Y4_SOYBN Uncharacterized protein OS=Glycine max OX=3847 GN=100814696 PE=3 SV=1;tr|I1LUS0|I1LUS0_SOYBN Uncharacterized protein OS=Glyc	2	3.1	72.615	0.0068027	2.0689	4680	11607	17450	5503	10173	16104	48622	130100	167290	69673	104360	161840	13187	46808	62000	18700	35586	60092	6
tr|A0A0R0H8Q7|A0A0R0H8Q7_SOYBN;tr|I1LV08|I1LV08_SOYBN;tr|A0A0R0KHL6|A0A0R0KHL6_SOYBN;tr|K7KVI0|K7KVI0_SOYBN;tr|A0A0R0KF35|A0A0R0KF35_SOYBN;tr|A0A0R0IL38|A0A0R0IL38_SOYBN;tr|K7KKL5|K7KKL5_SOYBN;tr|I1KBZ3|I1KBZ3_SOYBN;tr|I1KDW1|I1KDW1_SOYBN;tr|A0A0R0FK76|A0A0R0FK76_SOYBN;tr|K7MKY9|K7MKY9_SOYBN;tr|A0A0R0IF78|A0A0R0IF78_SOYBN;tr|A0A0R0IJ06|A0A0R0IJ06_SOYBN;tr|I1KBZ2|I1KBZ2_SOYBN;tr|A0A0R0H618|A0A0R0H…	tr|A0A0R0H8Q7|A0A0R0H8Q7_SOYBN;tr|I1LV08|I1LV08_SOYBN;tr|A0A0R0KHL6|A0A0R0KHL6_SOYBN;tr|K7KVI0|K7KVI0_SOYBN;tr|A0A0R0KF35|A0A0R0KF35_SOYBN;tr|A0A0R0IL38|A0A0R0IL38_SOYBN;tr|K7KKL5|K7KKL5_SOYBN;tr|I1KBZ3|I1KBZ3_SOYBN;tr|I1KDW1|I1KDW1_SOYBN;tr|A0A0R0FK76|A0A0R0FK76_SOYBN;tr|K7MKY9|K7MKY9_SOYBN;tr|A0A0R0IF78|A0A0R0IF78_SOYBN;tr|A0A0R0IJ06|A0A0R0IJ06_SOYBN;tr|I1KBZ2|I1KBZ2_SOYBN;tr|A0A0R0H618|A0A0R0H…	tr|A0A0R0H8Q7|A0A0R0H8Q7_SOYBN Uncharacterized protein OS=Glycine max OX=3847 GN=100792173 PE=4 SV=1;tr|I1LV08|I1LV08_SOYBN Uncharacterized protein OS=Glycine max OX=3847 GN=100792173 PE=4 SV=1;tr|A0A0R0KHL6|A0A0R0KHL6_SOYBN Uncharacterized protein (Fragme	1	3.4	59.373	0.0069531	2.0283	4209.4	5213.3	5111.1	5314.3	4656.4	6390.2	11842	8469.7	9465.1	14698	8375.8	11887	0	0	0	0	0	0	4
tr|A0A0R0H8Q8|A0A0R0H8Q8_SOYBN	tr|A0A0R0H8Q8|A0A0R0H8Q8_SOYBN	tr|A0A0R0H8Q8|A0A0R0H8Q8_SOYBN Uncharacterized protein OS=Glycine max OX=3847 GN=100806030 PE=3 SV=1	1	17.4	8.0244	0.0010171	3.2266	0	0	0	0	0	0	0	0	0	0	0	0	0	0	0	0	0	0	1
tr|A0A0R0HFH0|A0A0R0HFH0_SOYBN;tr|A0A0R0H8S0|A0A0R0H8S0_SOYBN;tr|I1LT08|I1LT08_SOYBN	tr|A0A0R0HFH0|A0A0R0HFH0_SOYBN;tr|A0A0R0H8S0|A0A0R0H8S0_SOYBN;tr|I1LT08|I1LT08_SOYBN	tr|A0A0R0HFH0|A0A0R0HFH0_SOYBN Uncharacterized protein OS=Glycine max OX=3847 GN=100803996 PE=4 SV=1;tr|A0A0R0H8S0|A0A0R0H8S0_SOYBN Uncharacterized protein OS=Glycine max OX=3847 GN=100803996 PE=4 SV=1;tr|I1LT08|I1LT08_SOYBN Uncharacterized protein OS=Glyc	2	7.7	59.439	0	6.0197	0	0	0	0	0	0	29749	13737	5368.1	25541	14826	9311.3	12550	8975.2	7677.4	14036	9870.5	8580	3
tr|A0A0R0H910|A0A0R0H910_SOYBN;tr|A0A0R0H1H9|A0A0R0H1H9_SOYBN	tr|A0A0R0H910|A0A0R0H910_SOYBN	tr|A0A0R0H910|A0A0R0H910_SOYBN Uncharacterized protein (Fragment) OS=Glycine max OX=3847 GN=GLYMA_12G2255001 PE=4 SV=1	3	11.9	34.388	0	9.4578	8414.2	2466.9	2197.7	6910.3	3403.3	3383	0	0	0	0	0	0	18156	7214	6935.9	15261	6343.2	9436	9
tr|K7LSE5|K7LSE5_SOYBN;tr|A0A0R0HAE6|A0A0R0HAE6_SOYBN;tr|A0A0R0H973|A0A0R0H973_SOYBN;tr|I1LP12|I1LP12_SOYBN;tr|I1L5I2|I1L5I2_SOYBN;tr|I1LP11|I1LP11_SOYBN	tr|K7LSE5|K7LSE5_SOYBN;tr|A0A0R0HAE6|A0A0R0HAE6_SOYBN;tr|A0A0R0H973|A0A0R0H973_SOYBN;tr|I1LP12|I1LP12_SOYBN;tr|I1L5I2|I1L5I2_SOYBN;tr|I1LP11|I1LP11_SOYBN	tr|K7LSE5|K7LSE5_SOYBN Uncharacterized protein OS=Glycine max OX=3847 GN=100781340 PE=4 SV=1;tr|A0A0R0HAE6|A0A0R0HAE6_SOYBN Uncharacterized protein OS=Glycine max OX=3847 GN=100781340 PE=4 SV=1;tr|A0A0R0H973|A0A0R0H973_SOYBN Uncharacterized protein OS=Glyc	1	3.5	43.978	0.00022163	4.072	0	0	0	0	0	0	0	0	0	0	0	0	0	0	0	0	0	0	1
tr|A0A0R0H998|A0A0R0H998_SOYBN;tr|A0A0R0H948|A0A0R0H948_SOYBN	tr|A0A0R0H998|A0A0R0H998_SOYBN;tr|A0A0R0H948|A0A0R0H948_SOYBN	tr|A0A0R0H998|A0A0R0H998_SOYBN Uncharacterized protein (Fragment) OS=Glycine max OX=3847 GN=GLYMA_12G0103001 PE=4 SV=1;tr|A0A0R0H948|A0A0R0H948_SOYBN Uncharacterized protein OS=Glycine max OX=3847 GN=GLYMA_12G0103001 PE=4 SV=1	6	35.4	100.15	0	22.824	199330	193470	169560	218360	183450	219290	197630	174120	164640	217960	171500	210680	148540	139690	131630	166820	143200	163440	33
tr|A0A0R0H9A1|A0A0R0H9A1_SOYBN;tr|I1M4E5|I1M4E5_SOYBN;tr|A0A0R0H6X4|A0A0R0H6X4_SOYBN;tr|I1LTU0|I1LTU0_SOYBN	tr|A0A0R0H9A1|A0A0R0H9A1_SOYBN;tr|I1M4E5|I1M4E5_SOYBN;tr|A0A0R0H6X4|A0A0R0H6X4_SOYBN;tr|I1LTU0|I1LTU0_SOYBN	tr|A0A0R0H9A1|A0A0R0H9A1_SOYBN Uncharacterized protein OS=Glycine max OX=3847 GN=100802795 PE=4 SV=1;tr|I1M4E5|I1M4E5_SOYBN Uncharacterized protein OS=Glycine max OX=3847 GN=100802795 PE=4 SV=1;tr|A0A0R0H6X4|A0A0R0H6X4_SOYBN Uncharacterized protein OS=Glyc	2	6.3	44.116	0.00021772	3.9198	4953.6	4233.1	3138.9	6113.9	5093.9	5300.9	5718.6	3209.2	3269.1	5456.1	3337.3	3916.6	0	0	0	0	0	0	4
tr|A0A0R0H9D3|A0A0R0H9D3_SOYBN	tr|A0A0R0H9D3|A0A0R0H9D3_SOYBN	tr|A0A0R0H9D3|A0A0R0H9D3_SOYBN Uncharacterized protein OS=Glycine max OX=3847 GN=GLYMA_12G032500 PE=4 SV=1	4	14.6	190.2	0	53.467	77071	66700	62487	86087	63138	75972	58735	56368	57149	65643	57821	70168	72769	75739	73315	85630	73031	93471	58
tr|A0A0R0H9F2|A0A0R0H9F2_SOYBN;tr|I1M359|I1M359_SOYBN	tr|A0A0R0H9F2|A0A0R0H9F2_SOYBN;tr|I1M359|I1M359_SOYBN	tr|A0A0R0H9F2|A0A0R0H9F2_SOYBN Uncharacterized protein OS=Glycine max OX=3847 GN=GLYMA_12G226100 PE=3 SV=1;tr|I1M359|I1M359_SOYBN Uncharacterized protein OS=Glycine max OX=3847 GN=100815245 PE=3 SV=1	3	20.4	29.35	0	13.48	7279.8	7597.3	5201.7	8677.1	6900.9	5367.6	41983	46400	31786	50028	39825	38006	8980.6	13491	7682.7	11674	9900.8	8785.3	7
tr|A0A0R0H9T5|A0A0R0H9T5_SOYBN	tr|A0A0R0H9T5|A0A0R0H9T5_SOYBN	tr|A0A0R0H9T5|A0A0R0H9T5_SOYBN Peptidyl-prolyl cis-trans isomerase OS=Glycine max OX=3847 GN=106795232 PE=3 SV=1	7	83.7	18.126	0	113.98	2321700	1410200	1326800	2330800	1518400	1813900	2937300	1722900	1633000	2994900	1875900	2268700	2763600	1819800	1675000	2865900	1860200	2211700	446
tr|A0A0R0HA20|A0A0R0HA20_SOYBN;tr|I1LP44|I1LP44_SOYBN;tr|I1LP45|I1LP45_SOYBN;tr|I1LP46|I1LP46_SOYBN;tr|A0A0R0H054|A0A0R0H054_SOYBN;tr|A0A0R0HDE0|A0A0R0HDE0_SOYBN;tr|I1LP48|I1LP48_SOYBN	tr|A0A0R0HA20|A0A0R0HA20_SOYBN;tr|I1LP44|I1LP44_SOYBN;tr|I1LP45|I1LP45_SOYBN;tr|I1LP46|I1LP46_SOYBN	tr|A0A0R0HA20|A0A0R0HA20_SOYBN Uncharacterized protein OS=Glycine max OX=3847 GN=100500200 PE=3 SV=1;tr|I1LP44|I1LP44_SOYBN Uncharacterized protein OS=Glycine max OX=3847 GN=100500200 PE=3 SV=1;tr|I1LP45|I1LP45_SOYBN Uncharacterized protein OS=Glycine max	17	53.6	40.019	0	323.31	1922300	1954400	1868200	1943400	1575300	2042500	2402100	2475800	2435000	2435500	2010600	2661000	2339800	2416000	2326100	2377400	1944600	2558800	388
tr|A0A0R0HAA6|A0A0R0HAA6_SOYBN	tr|A0A0R0HAA6|A0A0R0HAA6_SOYBN	tr|A0A0R0HAA6|A0A0R0HAA6_SOYBN Uncharacterized protein (Fragment) OS=Glycine max OX=3847 GN=GLYMA_13G3362002 PE=3 SV=1	1	78.3	23.047	0	45.103	249600	222390	173460	242770	171250	205780	264300	226030	193720	261030	195180	225740	316070	283390	230920	309180	215680	264720	76
tr|A0A0R0HAM0|A0A0R0HAM0_SOYBN	tr|A0A0R0HAM0|A0A0R0HAM0_SOYBN	tr|A0A0R0HAM0|A0A0R0HAM0_SOYBN Uncharacterized protein OS=Glycine max OX=3847 GN=GLYMA_11G015100 PE=3 SV=1	2	39.1	41.867	0	38.008	54813	67232	94693	50672	48684	71193	103270	126350	202690	96731	88595	144270	97905	125510	203990	94691	95348	151080	36
tr|A0A0R0HAR3|A0A0R0HAR3_SOYBN;tr|A0A0R0H8E2|A0A0R0H8E2_SOYBN;tr|A0A0R0JV82|A0A0R0JV82_SOYBN;tr|I1KF65|I1KF65_SOYBN	tr|A0A0R0HAR3|A0A0R0HAR3_SOYBN	tr|A0A0R0HAR3|A0A0R0HAR3_SOYBN Uncharacterized protein OS=Glycine max OX=3847 GN=100793566 PE=4 SV=1	5	15.5	64.317	0	29.964	46264	31351	29492	42015	28048	38036	17768	12500	12922	18075	8722.5	17481	26146	17344	14907	25135	14961	17030	15
tr|A0A0R0LF08|A0A0R0LF08_SOYBN;tr|A0A0R0HAW3|A0A0R0HAW3_SOYBN;tr|I1LGF2|I1LGF2_SOYBN;tr|A0A0R0JJ44|A0A0R0JJ44_SOYBN	tr|A0A0R0LF08|A0A0R0LF08_SOYBN;tr|A0A0R0HAW3|A0A0R0HAW3_SOYBN;tr|I1LGF2|I1LGF2_SOYBN;tr|A0A0R0JJ44|A0A0R0JJ44_SOYBN	tr|A0A0R0LF08|A0A0R0LF08_SOYBN Uncharacterized protein (Fragment) OS=Glycine max OX=3847 GN=GLYMA_01G2204002 PE=4 SV=1;tr|A0A0R0HAW3|A0A0R0HAW3_SOYBN Uncharacterized protein OS=Glycine max OX=3847 GN=100815915 PE=4 SV=1;tr|I1LGF2|I1LGF2_SOYBN Uncharacteriz	2	5.4	41.203	0.0022779	2.5749	0	0	0	0	0	0	10531	7320.2	5835	9329.8	7137.3	8251.7	13715	8152.5	6410	10270	9222.6	7737.3	3
tr|A0A0R0HAZ6|A0A0R0HAZ6_SOYBN;tr|I1LG62|I1LG62_SOYBN;tr|I1JAF6|I1JAF6_SOYBN;tr|A0A0R0HJU8|A0A0R0HJU8_SOYBN;tr|A0A0R0HEJ6|A0A0R0HEJ6_SOYBN;tr|I1LIM1|I1LIM1_SOYBN	tr|A0A0R0HAZ6|A0A0R0HAZ6_SOYBN;tr|I1LG62|I1LG62_SOYBN;tr|I1JAF6|I1JAF6_SOYBN;tr|A0A0R0HJU8|A0A0R0HJU8_SOYBN;tr|A0A0R0HEJ6|A0A0R0HEJ6_SOYBN;tr|I1LIM1|I1LIM1_SOYBN	tr|A0A0R0HAZ6|A0A0R0HAZ6_SOYBN Phosphotransferase OS=Glycine max OX=3847 GN=100819464 PE=3 SV=1;tr|I1LG62|I1LG62_SOYBN Phosphotransferase OS=Glycine max OX=3847 GN=100819464 PE=3 SV=1;tr|I1JAF6|I1JAF6_SOYBN Phosphotransferase OS=Glycine max OX=3847 GN=1007	2	9.4	39.819	0	4.9608	3083.4	2616.8	2838.2	4256.9	3579.2	3391.5	0	0	0	0	0	0	7942.8	9034.8	7336.3	7844	6692	6210.1	3
tr|A0A0R0HJG8|A0A0R0HJG8_SOYBN;tr|A0A0R0HBB5|A0A0R0HBB5_SOYBN;tr|I1JA00|I1JA00_SOYBN	tr|A0A0R0HJG8|A0A0R0HJG8_SOYBN;tr|A0A0R0HBB5|A0A0R0HBB5_SOYBN;tr|I1JA00|I1JA00_SOYBN	tr|A0A0R0HJG8|A0A0R0HJG8_SOYBN Kinesin-like protein (Fragment) OS=Glycine max OX=3847 GN=GLYMA_11G0287002 PE=3 SV=1;tr|A0A0R0HBB5|A0A0R0HBB5_SOYBN Kinesin-like protein (Fragment) OS=Glycine max OX=3847 GN=GLYMA_11G0287002 PE=3 SV=1;tr|I1JA00|I1JA00_SOYBN K	1	2.7	56.797	0.001922	2.6749	0	0	0	0	0	0	4149.2	3370.7	2051	4901.4	3606.2	3872.3	27194	21255	13835	28853	23735	24233	3
tr|A0A0R0HBI0|A0A0R0HBI0_SOYBN;tr|K7K511|K7K511_SOYBN;tr|A0A0R0LEM8|A0A0R0LEM8_SOYBN;tr|K7K510|K7K510_SOYBN	tr|A0A0R0HBI0|A0A0R0HBI0_SOYBN;tr|K7K511|K7K511_SOYBN;tr|A0A0R0LEM8|A0A0R0LEM8_SOYBN;tr|K7K510|K7K510_SOYBN	tr|A0A0R0HBI0|A0A0R0HBI0_SOYBN Uncharacterized protein (Fragment) OS=Glycine max OX=3847 GN=GLYMA_11G0320001 PE=4 SV=1;tr|K7K511|K7K511_SOYBN Uncharacterized protein OS=Glycine max OX=3847 GN=100798247 PE=4 SV=1;tr|A0A0R0LEM8|A0A0R0LEM8_SOYBN Uncharacteriz	2	19	19.433	0.0022646	2.5201	0	0	0	0	0	0	0	0	0	0	0	0	0	0	0	0	0	0	3
tr|A0A0R0HC62|A0A0R0HC62_SOYBN;tr|I1K2E5|I1K2E5_SOYBN;tr|I1J9F2|I1J9F2_SOYBN;tr|I1K2E4|I1K2E4_SOYBN;tr|C6TG08|C6TG08_SOYBN;tr|I1J9F1|I1J9F1_SOYBN	tr|A0A0R0HC62|A0A0R0HC62_SOYBN;tr|I1K2E5|I1K2E5_SOYBN;tr|I1J9F2|I1J9F2_SOYBN;tr|I1K2E4|I1K2E4_SOYBN;tr|C6TG08|C6TG08_SOYBN	tr|A0A0R0HC62|A0A0R0HC62_SOYBN Uncharacterized protein OS=Glycine max OX=3847 GN=GLYMA_11G047400 PE=3 SV=1;tr|I1K2E5|I1K2E5_SOYBN Uncharacterized protein OS=Glycine max OX=3847 GN=GLYMA_05G105800 PE=3 SV=1;tr|I1J9F2|I1J9F2_SOYBN Uncharacterized protein OS=	3	23.9	20.447	0	19.707	0	0	0	0	0	0	0	0	0	0	0	0	6047.5	5626.3	5650.3	7412.5	4546.6	7142.9	5
tr|A0A0R0HCJ1|A0A0R0HCJ1_SOYBN	tr|A0A0R0HCJ1|A0A0R0HCJ1_SOYBN	tr|A0A0R0HCJ1|A0A0R0HCJ1_SOYBN Uncharacterized protein OS=Glycine max OX=3847 GN=100796771 PE=4 SV=1	4	34	37.127	0	5.8726	3509.9	2755.1	2290.3	4066.6	2584.4	2938.4	0	0	0	0	0	0	0	0	0	0	0	0	7
tr|A0A0R0HCT7|A0A0R0HCT7_SOYBN;tr|K7LN96|K7LN96_SOYBN;tr|A0A0R0HCL9|A0A0R0HCL9_SOYBN;tr|I1LHG7|I1LHG7_SOYBN;tr|I1J946|I1J946_SOYBN	tr|A0A0R0HCT7|A0A0R0HCT7_SOYBN;tr|K7LN96|K7LN96_SOYBN;tr|A0A0R0HCL9|A0A0R0HCL9_SOYBN;tr|I1LHG7|I1LHG7_SOYBN;tr|I1J946|I1J946_SOYBN	tr|A0A0R0HCT7|A0A0R0HCT7_SOYBN Uncharacterized protein OS=Glycine max OX=3847 GN=100782046 PE=4 SV=1;tr|K7LN96|K7LN96_SOYBN Uncharacterized protein OS=Glycine max OX=3847 GN=100782046 PE=4 SV=1;tr|A0A0R0HCL9|A0A0R0HCL9_SOYBN Uncharacterized protein OS=Glyc	1	3.1	42.726	0.0067942	2.0526	0	0	0	0	0	0	0	0	0	0	0	0	0	0	0	0	0	0	1
tr|A0A0R0HD25|A0A0R0HD25_SOYBN;tr|G0T433|G0T433_SOYBN;tr|I1L5N5|I1L5N5_SOYBN;sp|Q09131|PPAF_SOYBN	tr|A0A0R0HD25|A0A0R0HD25_SOYBN;tr|G0T433|G0T433_SOYBN;tr|I1L5N5|I1L5N5_SOYBN;sp|Q09131|PPAF_SOYBN	tr|A0A0R0HD25|A0A0R0HD25_SOYBN Purple acid phosphatase OS=Glycine max OX=3847 GN=100807555 PE=3 SV=1;tr|G0T433|G0T433_SOYBN Purple acid phosphatase OS=Glycine max OX=3847 GN=100807555 PE=2 SV=1;tr|I1L5N5|I1L5N5_SOYBN Purple acid phosphatase OS=Glycine max	2	7.9	48.354	0.00021317	3.7415	0	0	0	0	0	0	17333	8918.7	7493.9	13579	8356.8	8110	14840	11454	13215	13164	10691	15199	3
tr|A0A0R0HD40|A0A0R0HD40_SOYBN;tr|I1KUP4|I1KUP4_SOYBN;tr|A0A0R0HGA0|A0A0R0HGA0_SOYBN;tr|I1LTF0|I1LTF0_SOYBN;tr|I1KUP3|I1KUP3_SOYBN;tr|I1KUP2|I1KUP2_SOYBN	tr|A0A0R0HD40|A0A0R0HD40_SOYBN;tr|I1KUP4|I1KUP4_SOYBN;tr|A0A0R0HGA0|A0A0R0HGA0_SOYBN;tr|I1LTF0|I1LTF0_SOYBN;tr|I1KUP3|I1KUP3_SOYBN;tr|I1KUP2|I1KUP2_SOYBN	tr|A0A0R0HD40|A0A0R0HD40_SOYBN Uncharacterized protein OS=Glycine max OX=3847 GN=100807195 PE=4 SV=1;tr|I1KUP4|I1KUP4_SOYBN Uncharacterized protein OS=Glycine max OX=3847 GN=100813339 PE=4 SV=1;tr|A0A0R0HGA0|A0A0R0HGA0_SOYBN Uncharacterized protein OS=Glyc	1	5	48.886	0	24.306	0	0	0	0	0	0	0	0	0	0	0	0	1722.9	2034.5	2250.9	2216.2	1311.1	2089.4	1
tr|A0A0R0HDA3|A0A0R0HDA3_SOYBN	tr|A0A0R0HDA3|A0A0R0HDA3_SOYBN	tr|A0A0R0HDA3|A0A0R0HDA3_SOYBN Protein disulfide-isomerase OS=Glycine max OX=3847 GN=GLYMA_12G172800 PE=3 SV=1	9	42.4	67.311	0	27.566	211580	167940	168890	228910	177770	180710	358180	252340	259950	374660	261000	307050	252820	198200	194780	241420	171840	210310	109
tr|A0A0R0HDH8|A0A0R0HDH8_SOYBN;tr|I1LHS8|I1LHS8_SOYBN;tr|A0A0R0HM93|A0A0R0HM93_SOYBN;tr|A0A0R0LGR4|A0A0R0LGR4_SOYBN;tr|I1J8W6|I1J8W6_SOYBN	tr|A0A0R0HDH8|A0A0R0HDH8_SOYBN;tr|I1LHS8|I1LHS8_SOYBN;tr|A0A0R0HM93|A0A0R0HM93_SOYBN;tr|A0A0R0LGR4|A0A0R0LGR4_SOYBN;tr|I1J8W6|I1J8W6_SOYBN	tr|A0A0R0HDH8|A0A0R0HDH8_SOYBN Uncharacterized protein OS=Glycine max OX=3847 GN=100776157 PE=3 SV=1;tr|I1LHS8|I1LHS8_SOYBN Uncharacterized protein OS=Glycine max OX=3847 GN=100776157 PE=3 SV=2;tr|A0A0R0HM93|A0A0R0HM93_SOYBN Uncharacterized protein OS=Glyc	5	5.1	119.58	0	5.5922	41313	20668	16988	38504	22106	18574	11811	10023	7779	11915	7267	8837.2	0	0	0	0	0	0	6
tr|A0A0R0HDL4|A0A0R0HDL4_SOYBN;tr|I1LI35|I1LI35_SOYBN;tr|I1J8I8|I1J8I8_SOYBN	tr|A0A0R0HDL4|A0A0R0HDL4_SOYBN;tr|I1LI35|I1LI35_SOYBN;tr|I1J8I8|I1J8I8_SOYBN	tr|A0A0R0HDL4|A0A0R0HDL4_SOYBN Uncharacterized protein OS=Glycine max OX=3847 GN=100809289 PE=4 SV=1;tr|I1LI35|I1LI35_SOYBN Vacuolar protein sorting-associated protein 35 OS=Glycine max OX=3847 GN=100809289 PE=3 SV=1;tr|I1J8I8|I1J8I8_SOYBN Vacuolar protein	1	3.4	62.968	0.0015631	2.8304	0	0	0	0	0	0	0	0	0	0	0	0	0	0	0	0	0	0	1
tr|A0A0R0HDW2|A0A0R0HDW2_SOYBN;tr|A0A0R0K7J0|A0A0R0K7J0_SOYBN	tr|A0A0R0HDW2|A0A0R0HDW2_SOYBN	tr|A0A0R0HDW2|A0A0R0HDW2_SOYBN Uncharacterized protein OS=Glycine max OX=3847 GN=GLYMA_11G085100 PE=4 SV=1	1	9.3	68.328	0.0010259	3.3035	1147.1	940.91	1093.7	1601.9	701.94	857.85	0	0	0	0	0	0	2808.4	2370.7	2234.8	3559	2799	2523.5	4
tr|A0A0R0HDX9|A0A0R0HDX9_SOYBN;tr|I1M5X1|I1M5X1_SOYBN;tr|I1LI32|I1LI32_SOYBN;tr|A0A0R0HE89|A0A0R0HE89_SOYBN	tr|A0A0R0HDX9|A0A0R0HDX9_SOYBN;tr|I1M5X1|I1M5X1_SOYBN;tr|I1LI32|I1LI32_SOYBN;tr|A0A0R0HE89|A0A0R0HE89_SOYBN	tr|A0A0R0HDX9|A0A0R0HDX9_SOYBN Uncharacterized protein OS=Glycine max OX=3847 GN=100807689 PE=4 SV=1;tr|I1M5X1|I1M5X1_SOYBN 3-isopropylmalate dehydrogenase OS=Glycine max OX=3847 GN=100793433 PE=3 SV=1;tr|I1LI32|I1LI32_SOYBN 3-isopropylmalate dehydrogenase	3	26	39.954	0	41.414	181420	152440	134170	171050	120570	143160	152990	126340	117520	142300	98333	120380	313540	251680	220150	298580	203610	229710	49
tr|A0A0R0HE22|A0A0R0HE22_SOYBN;tr|I1LSH8|I1LSH8_SOYBN;tr|I1KEL5|I1KEL5_SOYBN	tr|A0A0R0HE22|A0A0R0HE22_SOYBN;tr|I1LSH8|I1LSH8_SOYBN;tr|I1KEL5|I1KEL5_SOYBN	tr|A0A0R0HE22|A0A0R0HE22_SOYBN Uncharacterized protein OS=Glycine max OX=3847 GN=100811463 PE=4 SV=1;tr|I1LSH8|I1LSH8_SOYBN Uncharacterized protein OS=Glycine max OX=3847 GN=100811463 PE=4 SV=1;tr|I1KEL5|I1KEL5_SOYBN Uncharacterized protein OS=Glycine max	4	8.2	87.599	0	14.14	4378.7	4281.9	5748.1	6809.1	5515.7	5973.6	4574.1	3989.4	5196.3	5568.2	4297.7	5727.3	1122.1	997.84	1393	1360.3	1324.5	1674.3	9
tr|I1LIN0|I1LIN0_SOYBN;tr|A0A0R0HEI5|A0A0R0HEI5_SOYBN	tr|I1LIN0|I1LIN0_SOYBN;tr|A0A0R0HEI5|A0A0R0HEI5_SOYBN	tr|I1LIN0|I1LIN0_SOYBN Uncharacterized protein OS=Glycine max OX=3847 GN=100815181 PE=3 SV=1;tr|A0A0R0HEI5|A0A0R0HEI5_SOYBN Uncharacterized protein OS=Glycine max OX=3847 GN=100815181 PE=3 SV=1	4	36.5	56.308	0	115.6	432110	265810	213650	398440	242080	243840	493460	317070	259720	454890	292100	293530	553350	348750	271600	505070	323620	310800	150
tr|A0A0R0HEL8|A0A0R0HEL8_SOYBN;sp|Q8W171|CYP1_SOYBN;sp|P86548|SBTXB_SOYBN	tr|A0A0R0HEL8|A0A0R0HEL8_SOYBN;sp|Q8W171|CYP1_SOYBN	tr|A0A0R0HEL8|A0A0R0HEL8_SOYBN Peptidyl-prolyl cis-trans isomerase OS=Glycine max OX=3847 GN=100777759 PE=3 SV=1;sp|Q8W171|CYP1_SOYBN Peptidyl-prolyl cis-trans isomerase 1 OS=Glycine max OX=3847 GN=Cyp1 PE=2 SV=1	7	80.2	18.225	0	66.017	370380	248360	229100	397530	267310	313700	641580	452180	434250	678380	474340	595790	609970	413830	391600	662670	448220	531610	278
tr|I1LQT0|I1LQT0_SOYBN;tr|A0A0R0HEQ3|A0A0R0HEQ3_SOYBN;tr|A0A0R4J661|A0A0R4J661_SOYBN;tr|C6SWE9|C6SWE9_SOYBN;tr|C6T1C4|C6T1C4_SOYBN;tr|A0A0R0KKD0|A0A0R0KKD0_SOYBN	tr|I1LQT0|I1LQT0_SOYBN;tr|A0A0R0HEQ3|A0A0R0HEQ3_SOYBN;tr|A0A0R4J661|A0A0R4J661_SOYBN;tr|C6SWE9|C6SWE9_SOYBN;tr|C6T1C4|C6T1C4_SOYBN;tr|A0A0R0KKD0|A0A0R0KKD0_SOYBN	tr|I1LQT0|I1LQT0_SOYBN Histone H2B OS=Glycine max OX=3847 GN=GLYMA_12G065100 PE=3 SV=1;tr|A0A0R0HEQ3|A0A0R0HEQ3_SOYBN Histone H2B OS=Glycine max OX=3847 GN=100778668 PE=3 SV=1;tr|A0A0R4J661|A0A0R4J661_SOYBN Histone H2B OS=Glycine max OX=3847 GN=100806140 P	1	39.6	16.278	0.0064923	2.1265	27734	16091	9206.9	26534	20893	13544	32772	21473	11206	34323	25493	18329	22661	13227	9604.3	23226	18044	13411	4
tr|A0A0R0HER9|A0A0R0HER9_SOYBN;tr|A0A0R0LBB8|A0A0R0LBB8_SOYBN	tr|A0A0R0HER9|A0A0R0HER9_SOYBN	tr|A0A0R0HER9|A0A0R0HER9_SOYBN Uncharacterized protein OS=Glycine max OX=3847 GN=GLYMA_11G090100 PE=4 SV=1	9	19.3	76.791	0	38.192	23561	19984	18181	24539	19135	20825	26804	29115	29165	32088	23946	32759	44939	41196	39949	47721	37241	45992	31
tr|A0A0R0HET2|A0A0R0HET2_SOYBN;tr|I1LPG3|I1LPG3_SOYBN;tr|I1LIQ1|I1LIQ1_SOYBN	tr|A0A0R0HET2|A0A0R0HET2_SOYBN;tr|I1LPG3|I1LPG3_SOYBN;tr|I1LIQ1|I1LIQ1_SOYBN	tr|A0A0R0HET2|A0A0R0HET2_SOYBN Uncharacterized protein OS=Glycine max OX=3847 GN=100775613 PE=4 SV=1;tr|I1LPG3|I1LPG3_SOYBN Uncharacterized protein OS=Glycine max OX=3847 GN=100803652 PE=4 SV=1;tr|I1LIQ1|I1LIQ1_SOYBN Uncharacterized protein OS=Glycine max	1	4.2	29.583	0.0074428	1.9795	0	0	0	0	0	0	0	0	0	0	0	0	0	0	0	0	0	0	2
tr|A0A0R0HF31|A0A0R0HF31_SOYBN;tr|I1LUM3|I1LUM3_SOYBN;sp|C6TH93|CASP4_SOYBN;tr|K7LWG5|K7LWG5_SOYBN;tr|I1M315|I1M315_SOYBN;tr|I1KMD3|I1KMD3_SOYBN;tr|I1NDI4|I1NDI4_SOYBN	tr|A0A0R0HF31|A0A0R0HF31_SOYBN;tr|I1LUM3|I1LUM3_SOYBN	tr|A0A0R0HF31|A0A0R0HF31_SOYBN Uncharacterized protein OS=Glycine max OX=3847 GN=100801348 PE=3 SV=1;tr|I1LUM3|I1LUM3_SOYBN Uncharacterized protein OS=Glycine max OX=3847 GN=100801348 PE=3 SV=1	2	39.1	29.461	0	41.343	190000	147600	152330	183870	138300	190740	280630	221670	206930	262270	199370	263750	109420	78278	77460	110070	76826	99038	58
tr|A0A0R0HF63|A0A0R0HF63_SOYBN;tr|A0A0R0HNC7|A0A0R0HNC7_SOYBN;tr|I1LJ25|I1LJ25_SOYBN;tr|A0A0R0HFK7|A0A0R0HFK7_SOYBN;tr|I1LP73|I1LP73_SOYBN;tr|K7LSH6|K7LSH6_SOYBN	tr|A0A0R0HF63|A0A0R0HF63_SOYBN;tr|A0A0R0HNC7|A0A0R0HNC7_SOYBN;tr|I1LJ25|I1LJ25_SOYBN;tr|A0A0R0HFK7|A0A0R0HFK7_SOYBN;tr|I1LP73|I1LP73_SOYBN;tr|K7LSH6|K7LSH6_SOYBN	tr|A0A0R0HF63|A0A0R0HF63_SOYBN Uncharacterized protein OS=Glycine max OX=3847 GN=100806631 PE=4 SV=1;tr|A0A0R0HNC7|A0A0R0HNC7_SOYBN Uncharacterized protein OS=Glycine max OX=3847 GN=100806631 PE=4 SV=1;tr|I1LJ25|I1LJ25_SOYBN Uncharacterized protein OS=Glyc	2	6.3	54.309	0.0012141	3.1609	0	0	0	0	0	0	2919.2	1519	1943	2843.9	2452.8	1510.8	0	0	0	0	0	0	3
tr|A0A0R0HF66|A0A0R0HF66_SOYBN	tr|A0A0R0HF66|A0A0R0HF66_SOYBN	tr|A0A0R0HF66|A0A0R0HF66_SOYBN Uncharacterized protein OS=Glycine max OX=3847 GN=GLYMA_11G105900 PE=4 SV=1	1	26.9	20.992	0.0024399	2.4796	0	0	0	0	0	0	0	0	0	0	0	0	2543.1	2077.1	1602.8	2727.7	1585.5	1992.1	1
tr|A0A0R0HFD7|A0A0R0HFD7_SOYBN	tr|A0A0R0HFD7|A0A0R0HFD7_SOYBN	tr|A0A0R0HFD7|A0A0R0HFD7_SOYBN Uncharacterized protein (Fragment) OS=Glycine max OX=3847 GN=GLYMA_11G1021002 PE=3 SV=1	15	41.8	72.934	0	149.33	1365000	1063000	946750	1364700	920150	1103700	1366000	1107800	1027900	1378700	962880	1212000	1502900	1182400	1057400	1501500	1033400	1241300	317
tr|I1JVL6|I1JVL6_SOYBN;tr|I1KFQ7|I1KFQ7_SOYBN;tr|C6SXI7|C6SXI7_SOYBN;tr|A0A0R0HFE2|A0A0R0HFE2_SOYBN;tr|I1MIK9|I1MIK9_SOYBN;tr|A0A0R0JNM6|A0A0R0JNM6_SOYBN;tr|A0A0R0H4Q2|A0A0R0H4Q2_SOYBN;tr|A0A0R0JNS2|A0A0R0JNS2_SOYBN;tr|I1MIL0|I1MIL0_SOYBN;tr|A0A0R0K7Y8|A0A0R0K7Y8_SOYBN	tr|I1JVL6|I1JVL6_SOYBN;tr|I1KFQ7|I1KFQ7_SOYBN;tr|C6SXI7|C6SXI7_SOYBN;tr|A0A0R0HFE2|A0A0R0HFE2_SOYBN;tr|I1MIK9|I1MIK9_SOYBN;tr|A0A0R0JNM6|A0A0R0JNM6_SOYBN;tr|A0A0R0H4Q2|A0A0R0H4Q2_SOYBN;tr|A0A0R0JNS2|A0A0R0JNS2_SOYBN;tr|I1MIL0|I1MIL0_SOYBN	tr|I1JVL6|I1JVL6_SOYBN Uncharacterized protein OS=Glycine max OX=3847 GN=100810082 PE=3 SV=1;tr|I1KFQ7|I1KFQ7_SOYBN Uncharacterized protein OS=Glycine max OX=3847 GN=GLYMA_06G317400 PE=3 SV=2;tr|C6SXI7|C6SXI7_SOYBN Uncharacterized protein OS=Glycine max OX	1	31	19.627	0	14.678	214110	124670	89125	202810	143710	125110	103730	56055	33035	94770	61795	50227	193140	100930	63958	177130	116510	96678	41
tr|A0A0R0HFJ3|A0A0R0HFJ3_SOYBN;tr|K7LP67|K7LP67_SOYBN	tr|A0A0R0HFJ3|A0A0R0HFJ3_SOYBN;tr|K7LP67|K7LP67_SOYBN	tr|A0A0R0HFJ3|A0A0R0HFJ3_SOYBN Uncharacterized protein OS=Glycine max OX=3847 GN=100779892 PE=4 SV=1;tr|K7LP67|K7LP67_SOYBN Uncharacterized protein OS=Glycine max OX=3847 GN=100779892 PE=4 SV=1	1	2.8	47.225	0.0068198	2.0839	0	0	0	0	0	0	0	0	0	0	0	0	0	0	0	0	0	0	1
tr|A0A0R0HFK5|A0A0R0HFK5_SOYBN;tr|I1LJ81|I1LJ81_SOYBN;tr|A0A0R4J4H6|A0A0R4J4H6_SOYBN	tr|A0A0R0HFK5|A0A0R0HFK5_SOYBN;tr|I1LJ81|I1LJ81_SOYBN;tr|A0A0R4J4H6|A0A0R4J4H6_SOYBN	tr|A0A0R0HFK5|A0A0R0HFK5_SOYBN Uncharacterized protein OS=Glycine max OX=3847 GN=100775983 PE=4 SV=1;tr|I1LJ81|I1LJ81_SOYBN Uncharacterized protein OS=Glycine max OX=3847 GN=100775983 PE=4 SV=1;tr|A0A0R4J4H6|A0A0R4J4H6_SOYBN Uncharacterized protein OS=Glyc	2	6.9	39.595	0	4.8641	0	0	0	0	0	0	0	0	0	0	0	0	0	0	0	0	0	0	3
tr|A0A0R0HFK6|A0A0R0HFK6_SOYBN	tr|A0A0R0HFK6|A0A0R0HFK6_SOYBN	tr|A0A0R0HFK6|A0A0R0HFK6_SOYBN Uncharacterized protein OS=Glycine max OX=3847 GN=GLYMA_12G151400 PE=4 SV=1	1	24	18.927	0.0041978	2.243	0	0	0	0	0	0	9737.5	7274.8	4587.1	10275	5587.7	7378.5	0	0	0	0	0	0	5
tr|A0A0R0HFV5|A0A0R0HFV5_SOYBN;tr|I1LJE7|I1LJE7_SOYBN;tr|K7LT00|K7LT00_SOYBN	tr|A0A0R0HFV5|A0A0R0HFV5_SOYBN;tr|I1LJE7|I1LJE7_SOYBN;tr|K7LT00|K7LT00_SOYBN	tr|A0A0R0HFV5|A0A0R0HFV5_SOYBN Uncharacterized protein OS=Glycine max OX=3847 GN=100799723 PE=4 SV=1;tr|I1LJE7|I1LJE7_SOYBN Uncharacterized protein OS=Glycine max OX=3847 GN=100799723 PE=4 SV=2;tr|K7LT00|K7LT00_SOYBN Uncharacterized protein OS=Glycine max	2	3.1	84.607	0.0024372	2.4698	0	0	0	0	0	0	0	0	0	0	0	0	61234	42180	32809	48725	29199	34438	3
tr|I1LJU3|I1LJU3_SOYBN;tr|A0A0R0HGV8|A0A0R0HGV8_SOYBN;tr|K7LPJ3|K7LPJ3_SOYBN	tr|I1LJU3|I1LJU3_SOYBN;tr|A0A0R0HGV8|A0A0R0HGV8_SOYBN;tr|K7LPJ3|K7LPJ3_SOYBN	tr|I1LJU3|I1LJU3_SOYBN Uncharacterized protein OS=Glycine max OX=3847 GN=100781521 PE=4 SV=2;tr|A0A0R0HGV8|A0A0R0HGV8_SOYBN Uncharacterized protein OS=Glycine max OX=3847 GN=100781521 PE=4 SV=1;tr|K7LPJ3|K7LPJ3_SOYBN Uncharacterized protein OS=Glycine max	2	18.6	95.839	0	5.8898	1838.2	2036.5	1980.6	2919.2	974.09	1827.6	2256.7	1827.9	1953.7	3735.4	2705.7	2679.8	0	0	0	0	0	0	4
tr|A0A0R0HH51|A0A0R0HH51_SOYBN	tr|A0A0R0HH51|A0A0R0HH51_SOYBN	tr|A0A0R0HH51|A0A0R0HH51_SOYBN Uncharacterized protein OS=Glycine max OX=3847 GN=100809163 PE=4 SV=1	8	32.7	29.386	0	87.975	103690	81210	71586	91232	58872	68003	85711	62364	59281	79156	49571	60464	168740	130870	122790	158480	116020	128610	75
tr|K7LVP5|K7LVP5_SOYBN;tr|K7LVP4|K7LVP4_SOYBN;tr|A0A0R0HHA9|A0A0R0HHA9_SOYBN;tr|K7M322|K7M322_SOYBN;tr|I1LTT9|I1LTT9_SOYBN;tr|I1M4E6|I1M4E6_SOYBN;tr|I1LTT8|I1LTT8_SOYBN	tr|K7LVP5|K7LVP5_SOYBN;tr|K7LVP4|K7LVP4_SOYBN;tr|A0A0R0HHA9|A0A0R0HHA9_SOYBN;tr|K7M322|K7M322_SOYBN;tr|I1LTT9|I1LTT9_SOYBN;tr|I1M4E6|I1M4E6_SOYBN;tr|I1LTT8|I1LTT8_SOYBN	tr|K7LVP5|K7LVP5_SOYBN Uncharacterized protein OS=Glycine max OX=3847 GN=100803649 PE=4 SV=1;tr|K7LVP4|K7LVP4_SOYBN Uncharacterized protein OS=Glycine max OX=3847 GN=100803649 PE=4 SV=1;tr|A0A0R0HHA9|A0A0R0HHA9_SOYBN Uncharacterized protein OS=Glycine max	1	3.6	31.653	0.0059685	2.1569	4951.6	3456.4	3051.9	5177.8	3312.2	3546.5	3730.2	2775.1	2412	3797.2	2994.7	2470.5	0	0	0	0	0	0	2
tr|A0A0R0HHB6|A0A0R0HHB6_SOYBN;tr|I1LZ47|I1LZ47_SOYBN	tr|A0A0R0HHB6|A0A0R0HHB6_SOYBN;tr|I1LZ47|I1LZ47_SOYBN	tr|A0A0R0HHB6|A0A0R0HHB6_SOYBN Uncharacterized protein OS=Glycine max OX=3847 GN=GLYMA_11G146300 PE=3 SV=1;tr|I1LZ47|I1LZ47_SOYBN Uncharacterized protein OS=Glycine max OX=3847 GN=100789561 PE=3 SV=1	1	57.8	17.819	0	5.1912	6937.5	3570.2	2678.5	7788.4	5428.1	5896.9	0	0	0	0	0	0	10571	6868	6306.7	12906	5558.4	7968.3	10
tr|A0A0R0HHC1|A0A0R0HHC1_SOYBN	tr|A0A0R0HHC1|A0A0R0HHC1_SOYBN	tr|A0A0R0HHC1|A0A0R0HHC1_SOYBN Uncharacterized protein (Fragment) OS=Glycine max OX=3847 GN=GLYMA_12G224800 PE=4 SV=1	8	50.7	68.326	0	86.819	415040	509840	347080	561440	544190	541690	527770	595200	392030	685540	617640	606450	440840	489710	328980	569260	505510	508400	104
tr|A0A0R0HI40|A0A0R0HI40_SOYBN;tr|I1M3W5|I1M3W5_SOYBN;tr|A0A0R0KDG8|A0A0R0KDG8_SOYBN;tr|I1KD40|I1KD40_SOYBN;tr|I1JWL9|I1JWL9_SOYBN	tr|A0A0R0HI40|A0A0R0HI40_SOYBN;tr|I1M3W5|I1M3W5_SOYBN;tr|A0A0R0KDG8|A0A0R0KDG8_SOYBN;tr|I1KD40|I1KD40_SOYBN;tr|I1JWL9|I1JWL9_SOYBN	tr|A0A0R0HI40|A0A0R0HI40_SOYBN Hexosyltransferase (Fragment) OS=Glycine max OX=3847 GN=GLYMA_12G2015001 PE=3 SV=1;tr|I1M3W5|I1M3W5_SOYBN Hexosyltransferase OS=Glycine max OX=3847 GN=100792018 PE=3 SV=1;tr|A0A0R0KDG8|A0A0R0KDG8_SOYBN Hexosyltransferase OS=G	2	4.8	56.248	0	5.7138	0	0	0	0	0	0	0	0	0	0	0	0	4694.5	3435.3	1922	4103.6	3183.2	4025.1	5
tr|A0A0R0HIA2|A0A0R0HIA2_SOYBN;tr|I1LUI1|I1LUI1_SOYBN;tr|I1LUI0|I1LUI0_SOYBN;tr|A0A0R0H4H2|A0A0R0H4H2_SOYBN;tr|A0A0R0H4W3|A0A0R0H4W3_SOYBN;tr|I1M3R0|I1M3R0_SOYBN	tr|A0A0R0HIA2|A0A0R0HIA2_SOYBN;tr|I1LUI1|I1LUI1_SOYBN;tr|I1LUI0|I1LUI0_SOYBN	tr|A0A0R0HIA2|A0A0R0HIA2_SOYBN Uncharacterized protein OS=Glycine max OX=3847 GN=GLYMA_12G205900 PE=4 SV=1;tr|I1LUI1|I1LUI1_SOYBN Uncharacterized protein OS=Glycine max OX=3847 GN=GLYMA_12G205900 PE=4 SV=2;tr|I1LUI0|I1LUI0_SOYBN Uncharacterized protein OS=	3	12	36.142	0	8.187	0	0	0	0	0	0	4813.8	2384.6	1829.2	4765.6	3013.7	2792.1	0	0	0	0	0	0	5
tr|A0A0R0HIH4|A0A0R0HIH4_SOYBN;tr|I1LFV4|I1LFV4_SOYBN	tr|A0A0R0HIH4|A0A0R0HIH4_SOYBN;tr|I1LFV4|I1LFV4_SOYBN	tr|A0A0R0HIH4|A0A0R0HIH4_SOYBN Uncharacterized protein OS=Glycine max OX=3847 GN=100789328 PE=4 SV=1;tr|I1LFV4|I1LFV4_SOYBN Uncharacterized protein OS=Glycine max OX=3847 GN=100789328 PE=4 SV=2	1	1.5	61.153	0.0040219	2.2526	41335	99494	101380	52498	63396	93471	39763	66239	76904	40736	45001	67116	160330	237960	239140	174760	161160	223160	34
tr|A0A0R0HIM2|A0A0R0HIM2_SOYBN	tr|A0A0R0HIM2|A0A0R0HIM2_SOYBN	tr|A0A0R0HIM2|A0A0R0HIM2_SOYBN Uncharacterized protein (Fragment) OS=Glycine max OX=3847 GN=GLYMA_12G2229002 PE=3 SV=1	1	5.6	50.808	0.0047367	2.2196	0	0	0	0	0	0	0	0	0	0	0	0	0	0	0	0	0	0	1
tr|I1LUY6|I1LUY6_SOYBN;tr|A0A0R0HIX3|A0A0R0HIX3_SOYBN	tr|I1LUY6|I1LUY6_SOYBN;tr|A0A0R0HIX3|A0A0R0HIX3_SOYBN	tr|I1LUY6|I1LUY6_SOYBN Uncharacterized protein OS=Glycine max OX=3847 GN=100786158 PE=4 SV=1;tr|A0A0R0HIX3|A0A0R0HIX3_SOYBN Uncharacterized protein OS=Glycine max OX=3847 GN=100786158 PE=4 SV=1	4	12.1	45.086	0	8.7492	0	0	0	0	0	0	0	0	0	0	0	0	44516	44299	41078	49158	44319	51440	8
tr|A0A0R0HJ44|A0A0R0HJ44_SOYBN;tr|A0A0R0HJ47|A0A0R0HJ47_SOYBN;tr|A0A0R0HTL3|A0A0R0HTL3_SOYBN;tr|A0A0R0HJ83|A0A0R0HJ83_SOYBN;tr|I1LRD0|I1LRD0_SOYBN;tr|I1LKV5|I1LKV5_SOYBN	tr|A0A0R0HJ44|A0A0R0HJ44_SOYBN;tr|A0A0R0HJ47|A0A0R0HJ47_SOYBN;tr|A0A0R0HTL3|A0A0R0HTL3_SOYBN;tr|A0A0R0HJ83|A0A0R0HJ83_SOYBN;tr|I1LRD0|I1LRD0_SOYBN;tr|I1LKV5|I1LKV5_SOYBN	tr|A0A0R0HJ44|A0A0R0HJ44_SOYBN Uncharacterized protein OS=Glycine max OX=3847 GN=100798495 PE=4 SV=1;tr|A0A0R0HJ47|A0A0R0HJ47_SOYBN Uncharacterized protein OS=Glycine max OX=3847 GN=100798495 PE=4 SV=1;tr|A0A0R0HTL3|A0A0R0HTL3_SOYBN Uncharacterized protein	2	7.4	32.89	0.0002354	4.8012	0	0	0	0	0	0	14113	9062.1	10278	14157	10444	13064	0	0	0	0	0	0	6
tr|A0A0R0HJA5|A0A0R0HJA5_SOYBN;tr|I1LKZ3|I1LKZ3_SOYBN;tr|I1LKZ4|I1LKZ4_SOYBN;tr|I1LKZ2|I1LKZ2_SOYBN;tr|I1LR93|I1LR93_SOYBN;tr|A0A0R0H3D3|A0A0R0H3D3_SOYBN;tr|I1LTN6|I1LTN6_SOYBN	tr|A0A0R0HJA5|A0A0R0HJA5_SOYBN;tr|I1LKZ3|I1LKZ3_SOYBN;tr|I1LKZ4|I1LKZ4_SOYBN;tr|I1LKZ2|I1LKZ2_SOYBN;tr|I1LR93|I1LR93_SOYBN;tr|A0A0R0H3D3|A0A0R0H3D3_SOYBN	tr|A0A0R0HJA5|A0A0R0HJA5_SOYBN Superoxide dismutase [Cu-Zn] OS=Glycine max OX=3847 GN=100815376 PE=3 SV=1;tr|I1LKZ3|I1LKZ3_SOYBN Superoxide dismutase [Cu-Zn] OS=Glycine max OX=3847 GN=100815376 PE=3 SV=1;tr|I1LKZ4|I1LKZ4_SOYBN Uncharacterized protein OS=Gl	7	57.6	20.83	0	99.133	50372	37076	33453	53190	37835	41182	214790	136540	119580	204700	148270	161890	14381	12039	10328	16018	12061	13240	40
tr|A0A0R0HJA9|A0A0R0HJA9_SOYBN	tr|A0A0R0HJA9|A0A0R0HJA9_SOYBN	tr|A0A0R0HJA9|A0A0R0HJA9_SOYBN Uncharacterized protein OS=Glycine max OX=3847 GN=GLYMA_11G059600 PE=4 SV=1	6	6.4	110.48	0	24.657	63219	51147	51341	62737	44490	56579	70945	52746	57714	72651	47771	66392	54720	45514	48575	52544	35944	50236	39
tr|I1LL16|I1LL16_SOYBN;tr|I1LL15|I1LL15_SOYBN;tr|A0A0R0HJB4|A0A0R0HJB4_SOYBN;tr|K7LTN2|K7LTN2_SOYBN	tr|I1LL16|I1LL16_SOYBN;tr|I1LL15|I1LL15_SOYBN;tr|A0A0R0HJB4|A0A0R0HJB4_SOYBN	tr|I1LL16|I1LL16_SOYBN Uncharacterized protein OS=Glycine max OX=3847 GN=100808944 PE=4 SV=1;tr|I1LL15|I1LL15_SOYBN Uncharacterized protein OS=Glycine max OX=3847 GN=100808944 PE=4 SV=1;tr|A0A0R0HJB4|A0A0R0HJB4_SOYBN Uncharacterized protein OS=Glycine max	11	23.2	59.462	0	23.581	22330	7260.8	7943.5	22137	11340	11775	93947	41530	44221	90851	51489	60395	75714	35211	42565	81208	43133	54825	36
tr|A0A0R0HSI1|A0A0R0HSI1_SOYBN;tr|A0A0R0HJE6|A0A0R0HJE6_SOYBN;tr|I1LL06|I1LL06_SOYBN	tr|A0A0R0HSI1|A0A0R0HSI1_SOYBN;tr|A0A0R0HJE6|A0A0R0HJE6_SOYBN;tr|I1LL06|I1LL06_SOYBN	tr|A0A0R0HSI1|A0A0R0HSI1_SOYBN Carboxypeptidase OS=Glycine max OX=3847 GN=GLYMA_11G193800 PE=3 SV=1;tr|A0A0R0HJE6|A0A0R0HJE6_SOYBN Carboxypeptidase OS=Glycine max OX=3847 GN=GLYMA_11G193800 PE=3 SV=1;tr|I1LL06|I1LL06_SOYBN Carboxypeptidase OS=Glycine max O	1	2.6	43.345	0.0022766	2.5627	0	0	0	0	0	0	4015.3	2037.8	1726.6	5445.7	2223.9	3080.7	1526.4	1067	679.87	1491.8	1065.8	1440.8	2
tr|A0A0R0HJS2|A0A0R0HJS2_SOYBN;tr|I1LM14|I1LM14_SOYBN;tr|K7LR89|K7LR89_SOYBN;tr|K7LR88|K7LR88_SOYBN;tr|A0A0R0HJQ9|A0A0R0HJQ9_SOYBN	tr|A0A0R0HJS2|A0A0R0HJS2_SOYBN;tr|I1LM14|I1LM14_SOYBN;tr|K7LR89|K7LR89_SOYBN;tr|K7LR88|K7LR88_SOYBN;tr|A0A0R0HJQ9|A0A0R0HJQ9_SOYBN	tr|A0A0R0HJS2|A0A0R0HJS2_SOYBN Uncharacterized protein OS=Glycine max OX=3847 GN=100781154 PE=4 SV=1;tr|I1LM14|I1LM14_SOYBN Uncharacterized protein OS=Glycine max OX=3847 GN=100781154 PE=4 SV=1;tr|K7LR89|K7LR89_SOYBN Uncharacterized protein OS=Glycine max	2	21.7	33.507	0	13.282	15142	11319	9741.9	16447	10107	11739	8009.4	5330.4	5521.7	7691.2	4672.9	5904.3	38970	29066	23867	40962	29863	33745	16
tr|I1LM95|I1LM95_SOYBN;tr|A0A0R0HKE1|A0A0R0HKE1_SOYBN	tr|I1LM95|I1LM95_SOYBN;tr|A0A0R0HKE1|A0A0R0HKE1_SOYBN	tr|I1LM95|I1LM95_SOYBN Uncharacterized protein OS=Glycine max OX=3847 GN=100798498 PE=4 SV=1;tr|A0A0R0HKE1|A0A0R0HKE1_SOYBN Uncharacterized protein OS=Glycine max OX=3847 GN=100798498 PE=4 SV=1	1	8	24.644	0.006837	2.1017	0	0	0	0	0	0	0	0	0	0	0	0	1468.4	2154.6	1117.5	1218.9	1015.1	1953.9	2
tr|K7MPI7|K7MPI7_SOYBN;tr|A0A0R0HL09|A0A0R0HL09_SOYBN;tr|I1LMS4|I1LMS4_SOYBN;tr|K7LRR7|K7LRR7_SOYBN;tr|I1MZ16|I1MZ16_SOYBN;tr|K7MPI6|K7MPI6_SOYBN	tr|K7MPI7|K7MPI7_SOYBN;tr|A0A0R0HL09|A0A0R0HL09_SOYBN;tr|I1LMS4|I1LMS4_SOYBN;tr|K7LRR7|K7LRR7_SOYBN;tr|I1MZ16|I1MZ16_SOYBN;tr|K7MPI6|K7MPI6_SOYBN	tr|K7MPI7|K7MPI7_SOYBN Uncharacterized protein OS=Glycine max OX=3847 GN=100812873 PE=3 SV=1;tr|A0A0R0HL09|A0A0R0HL09_SOYBN Uncharacterized protein OS=Glycine max OX=3847 GN=100806100 PE=3 SV=1;tr|I1LMS4|I1LMS4_SOYBN Uncharacterized protein OS=Glycine max	3	18.9	22.163	0	17.404	3250.9	2342	2140.8	3323.5	1842.7	2393.8	18981	14926	9955.7	16454	11433	12287	5106.9	4058.6	4141.7	5811.1	3756.7	4402	10
tr|A0A0R0HL74|A0A0R0HL74_SOYBN;tr|I1LV30|I1LV30_SOYBN;tr|I1LV31|I1LV31_SOYBN;tr|A0A0R0H563|A0A0R0H563_SOYBN	tr|A0A0R0HL74|A0A0R0HL74_SOYBN;tr|I1LV30|I1LV30_SOYBN;tr|I1LV31|I1LV31_SOYBN;tr|A0A0R0H563|A0A0R0H563_SOYBN	tr|A0A0R0HL74|A0A0R0HL74_SOYBN Uncharacterized protein OS=Glycine max OX=3847 GN=100798871 PE=4 SV=1;tr|I1LV30|I1LV30_SOYBN Uncharacterized protein OS=Glycine max OX=3847 GN=100798871 PE=4 SV=1;tr|I1LV31|I1LV31_SOYBN Uncharacterized protein OS=Glycine max	9	37.3	34.423	0	43.557	228480	209590	152360	223810	165670	165440	351250	283960	219610	352250	251220	260140	200020	171720	164450	200190	155060	214730	45
tr|I1MYM6|I1MYM6_SOYBN;tr|A0A0R0HLK2|A0A0R0HLK2_SOYBN;tr|K7MPD4|K7MPD4_SOYBN;tr|I1LNG0|I1LNG0_SOYBN;tr|I1JJV7|I1JJV7_SOYBN	tr|I1MYM6|I1MYM6_SOYBN;tr|A0A0R0HLK2|A0A0R0HLK2_SOYBN;tr|K7MPD4|K7MPD4_SOYBN;tr|I1LNG0|I1LNG0_SOYBN;tr|I1JJV7|I1JJV7_SOYBN	tr|I1MYM6|I1MYM6_SOYBN Uncharacterized protein OS=Glycine max OX=3847 GN=100809112 PE=4 SV=1;tr|A0A0R0HLK2|A0A0R0HLK2_SOYBN Uncharacterized protein OS=Glycine max OX=3847 GN=100777425 PE=4 SV=1;tr|K7MPD4|K7MPD4_SOYBN Uncharacterized protein OS=Glycine max	2	3.5	58.294	0.00023154	4.571	0	0	0	0	0	0	0	0	0	0	0	0	5408.7	3082.9	2472.4	4979.4	2316.6	4123.5	4
tr|A0A0R0HLZ4|A0A0R0HLZ4_SOYBN	tr|A0A0R0HLZ4|A0A0R0HLZ4_SOYBN	tr|A0A0R0HLZ4|A0A0R0HLZ4_SOYBN Uncharacterized protein OS=Glycine max OX=3847 GN=100806628 PE=3 SV=1	3	41.9	47.754	0	22.959	0	0	0	0	0	0	22506	15127	13710	19830	10074	12638	11287	10858	7146.3	12478	8086.1	9317.7	11
tr|A0A0R0HM17|A0A0R0HM17_SOYBN;tr|C6SZH2|C6SZH2_SOYBN	tr|A0A0R0HM17|A0A0R0HM17_SOYBN;tr|C6SZH2|C6SZH2_SOYBN	tr|A0A0R0HM17|A0A0R0HM17_SOYBN Uncharacterized protein OS=Glycine max OX=3847 GN=GLYMA_11G079600 PE=3 SV=1;tr|C6SZH2|C6SZH2_SOYBN Uncharacterized protein OS=Glycine max OX=3847 GN=100306458 PE=2 SV=1	1	45.8	17.495	0	32.426	38300	29675	23274	52051	27827	36215	36527	30306	25857	47388	28528	36735	36714	32558	24432	48164	27908	34763	15
tr|C6TJ63|C6TJ63_SOYBN;tr|A0A0R0HMF0|A0A0R0HMF0_SOYBN	tr|C6TJ63|C6TJ63_SOYBN;tr|A0A0R0HMF0|A0A0R0HMF0_SOYBN	tr|C6TJ63|C6TJ63_SOYBN Uncharacterized protein OS=Glycine max OX=3847 GN=100790717 PE=2 SV=1;tr|A0A0R0HMF0|A0A0R0HMF0_SOYBN Uncharacterized protein OS=Glycine max OX=3847 GN=100775252 PE=4 SV=1	5	14.5	37.002	0	11.088	6272.8	3792	2690.7	5247.5	3077.5	4925.3	12597	6998.4	5362.2	13610	8390.7	8830.4	2770.4	2189.7	1414	2244.3	1661.6	1990	16
tr|I1NBF7|I1NBF7_SOYBN;tr|C6SXM4|C6SXM4_SOYBN;tr|A0A0R0HMR0|A0A0R0HMR0_SOYBN;tr|I1J584|I1J584_SOYBN;tr|A0A0R0KXC5|A0A0R0KXC5_SOYBN;tr|I1NBF8|I1NBF8_SOYBN;tr|I1J585|I1J585_SOYBN;tr|I1K1H8|I1K1H8_SOYBN;tr|I1N5H2|I1N5H2_SOYBN;tr|A0A0R0I1I9|A0A0R0I1I9_SOYBN;tr|A0A0R0F1J0|A0A0R0F1J0_SOYBN;tr|I1L0L6|I1L0L6_SOYBN;tr|I1K1H6|I1K1H6_SOYBN;tr|I1K1H7|I1K1H7_SOYBN;tr|C6SX15|C6SX15_SOYBN;tr|A0A0R0HCK0|A0A0R0HC…	tr|I1NBF7|I1NBF7_SOYBN;tr|C6SXM4|C6SXM4_SOYBN;tr|A0A0R0HMR0|A0A0R0HMR0_SOYBN;tr|I1J584|I1J584_SOYBN;tr|A0A0R0KXC5|A0A0R0KXC5_SOYBN;tr|I1NBF8|I1NBF8_SOYBN;tr|I1J585|I1J585_SOYBN;tr|I1K1H8|I1K1H8_SOYBN;tr|I1N5H2|I1N5H2_SOYBN;tr|A0A0R0I1I9|A0A0R0I1I9_SOYBN;tr|A0A0R0F1J0|A0A0R0F1J0_SOYBN;tr|I1L0L6|I1L0L6_SOYBN;tr|I1K1H6|I1K1H6_SOYBN	tr|I1NBF7|I1NBF7_SOYBN Uncharacterized protein OS=Glycine max OX=3847 GN=100797931 PE=3 SV=1;tr|C6SXM4|C6SXM4_SOYBN Uncharacterized protein OS=Glycine max OX=3847 GN=100808042 PE=2 SV=1;tr|A0A0R0HMR0|A0A0R0HMR0_SOYBN Uncharacterized protein OS=Glycine max	10	74.6	20.679	0	225.52	2696400	1921900	1501500	2559200	1686100	1764700	2820600	2023000	1619200	2712200	1780300	1904200	2170400	1481500	1212800	2037600	1319200	1412000	591
tr|A0A0R0HMT6|A0A0R0HMT6_SOYBN	tr|A0A0R0HMT6|A0A0R0HMT6_SOYBN	tr|A0A0R0HMT6|A0A0R0HMT6_SOYBN Uncharacterized protein OS=Glycine max OX=3847 GN=GLYMA_10G013400 PE=4 SV=1	8	25.1	86.831	0	38.241	62965	50690	46621	67565	47257	58566	41428	35868	31908	44894	32925	41211	142310	124570	102280	152260	102280	120550	48
tr|A0A0R0HN12|A0A0R0HN12_SOYBN	tr|A0A0R0HN12|A0A0R0HN12_SOYBN	tr|A0A0R0HN12|A0A0R0HN12_SOYBN Poly [ADP-ribose] polymerase OS=Glycine max OX=3847 GN=100814110 PE=4 SV=1	1	2.2	66.444	0.0019305	2.6998	0	0	0	0	0	0	0	0	0	0	0	0	0	0	0	0	0	0	1
tr|A0A0R0HN38|A0A0R0HN38_SOYBN;tr|C6TIC3|C6TIC3_SOYBN	tr|A0A0R0HN38|A0A0R0HN38_SOYBN;tr|C6TIC3|C6TIC3_SOYBN	tr|A0A0R0HN38|A0A0R0HN38_SOYBN Uncharacterized protein OS=Glycine max OX=3847 GN=100812711 PE=3 SV=1;tr|C6TIC3|C6TIC3_SOYBN Uncharacterized protein OS=Glycine max OX=3847 GN=100812711 PE=2 SV=1	1	21.6	28.86	0	8.0712	45221	26263	14104	51517	33102	28625	29613	18365	15161	30478	17214	21365	0	0	0	0	0	0	10
tr|I1LGS5|I1LGS5_SOYBN;tr|A0A0R0HNI5|A0A0R0HNI5_SOYBN;tr|A0A0R0GCX0|A0A0R0GCX0_SOYBN;tr|A0A0R0GCB1|A0A0R0GCB1_SOYBN	tr|I1LGS5|I1LGS5_SOYBN;tr|A0A0R0HNI5|A0A0R0HNI5_SOYBN;tr|A0A0R0GCX0|A0A0R0GCX0_SOYBN	tr|I1LGS5|I1LGS5_SOYBN Acyl-coenzyme A oxidase OS=Glycine max OX=3847 GN=GLYMA_11G035200 PE=3 SV=1;tr|A0A0R0HNI5|A0A0R0HNI5_SOYBN Acyl-coenzyme A oxidase OS=Glycine max OX=3847 GN=GLYMA_11G035200 PE=3 SV=1;tr|A0A0R0GCX0|A0A0R0GCX0_SOYBN Uncharacterized pro	1	24.8	74.519	1	-2	1046.8	468.7	558.64	599.74	558.64	558.76	0	0	0	0	0	0	0	0	0	0	0	0	1	+
tr|A0A0R0HNP5|A0A0R0HNP5_SOYBN	tr|A0A0R0HNP5|A0A0R0HNP5_SOYBN	tr|A0A0R0HNP5|A0A0R0HNP5_SOYBN Uncharacterized protein (Fragment) OS=Glycine max OX=3847 GN=GLYMA_11G1021001 PE=4 SV=1	5	38.3	36.722	0	31.941	154890	112690	102530	156590	105270	121560	271840	188180	162160	253340	168800	204010	118940	86922	75499	115940	72627	87840	81
tr|A0A0R0HNU9|A0A0R0HNU9_SOYBN;tr|K7K8A2|K7K8A2_SOYBN;tr|K7K8A1|K7K8A1_SOYBN;tr|I1L8B2|I1L8B2_SOYBN	tr|A0A0R0HNU9|A0A0R0HNU9_SOYBN;tr|K7K8A2|K7K8A2_SOYBN;tr|K7K8A1|K7K8A1_SOYBN;tr|I1L8B2|I1L8B2_SOYBN	tr|A0A0R0HNU9|A0A0R0HNU9_SOYBN Uncharacterized protein OS=Glycine max OX=3847 GN=100818363 PE=4 SV=1;tr|K7K8A2|K7K8A2_SOYBN Uncharacterized protein OS=Glycine max OX=3847 GN=100819415 PE=4 SV=1;tr|K7K8A1|K7K8A1_SOYBN Uncharacterized protein OS=Glycine max	2	8.9	51.157	0.00021853	3.9506	0	0	0	0	0	0	0	0	0	0	0	0	12814	8378.4	7824.3	14363	8341.6	10511	7
tr|A0A0R0HP76|A0A0R0HP76_SOYBN;tr|K7LZE5|K7LZE5_SOYBN;tr|K7LZE4|K7LZE4_SOYBN	tr|A0A0R0HP76|A0A0R0HP76_SOYBN;tr|K7LZE5|K7LZE5_SOYBN;tr|K7LZE4|K7LZE4_SOYBN	tr|A0A0R0HP76|A0A0R0HP76_SOYBN Uncharacterized protein (Fragment) OS=Glycine max OX=3847 GN=GLYMA_10G0415001 PE=4 SV=1;tr|K7LZE5|K7LZE5_SOYBN Uncharacterized protein OS=Glycine max OX=3847 GN=GLYMA_13G128400 PE=4 SV=1;tr|K7LZE4|K7LZE4_SOYBN Uncharacterized	2	8.5	27.497	0.0022796	2.5837	0	0	0	0	0	0	0	0	0	0	0	0	44422	60612	58799	57089	48594	57129	8
tr|A0A0R0HPJ7|A0A0R0HPJ7_SOYBN;tr|I1L8R4|I1L8R4_SOYBN;tr|I1LZ06|I1LZ06_SOYBN;tr|K7LZL1|K7LZL1_SOYBN	tr|A0A0R0HPJ7|A0A0R0HPJ7_SOYBN;tr|I1L8R4|I1L8R4_SOYBN;tr|I1LZ06|I1LZ06_SOYBN;tr|K7LZL1|K7LZL1_SOYBN	tr|A0A0R0HPJ7|A0A0R0HPJ7_SOYBN Uncharacterized protein OS=Glycine max OX=3847 GN=100808055 PE=4 SV=1;tr|I1L8R4|I1L8R4_SOYBN Uncharacterized protein OS=Glycine max OX=3847 GN=100808055 PE=4 SV=2;tr|I1LZ06|I1LZ06_SOYBN Uncharacterized protein OS=Glycine max	2	7.5	73.906	0	5.8975	0	0	0	0	0	0	11961	7376.2	7096.4	10381	8937.2	8476.7	0	0	0	0	0	0	6
tr|I1LZ37|I1LZ37_SOYBN;tr|I1L8U3|I1L8U3_SOYBN;tr|A0A0R0HPQ2|A0A0R0HPQ2_SOYBN;tr|I1JPL5|I1JPL5_SOYBN;tr|I1JPL4|I1JPL4_SOYBN;tr|I1NA84|I1NA84_SOYBN	tr|I1LZ37|I1LZ37_SOYBN;tr|I1L8U3|I1L8U3_SOYBN;tr|A0A0R0HPQ2|A0A0R0HPQ2_SOYBN;tr|I1JPL5|I1JPL5_SOYBN;tr|I1JPL4|I1JPL4_SOYBN	tr|I1LZ37|I1LZ37_SOYBN Uncharacterized protein OS=Glycine max OX=3847 GN=GLYMA_13G139100 PE=4 SV=2;tr|I1L8U3|I1L8U3_SOYBN Uncharacterized protein OS=Glycine max OX=3847 GN=100777042 PE=4 SV=2;tr|A0A0R0HPQ2|A0A0R0HPQ2_SOYBN Uncharacterized protein OS=Glycin	3	5.1	59.03	0.00062788	3.5327	21295	15952	12747	20143	15555	16329	0	0	0	0	0	0	0	0	0	0	0	0	4
tr|A0A0R0HSM5|A0A0R0HSM5_SOYBN;tr|A0A0R0HPS3|A0A0R0HPS3_SOYBN;tr|A0A0R0HQN9|A0A0R0HQN9_SOYBN	tr|A0A0R0HSM5|A0A0R0HSM5_SOYBN;tr|A0A0R0HPS3|A0A0R0HPS3_SOYBN;tr|A0A0R0HQN9|A0A0R0HQN9_SOYBN	tr|A0A0R0HSM5|A0A0R0HSM5_SOYBN Uncharacterized protein OS=Glycine max OX=3847 GN=100791803 PE=4 SV=1;tr|A0A0R0HPS3|A0A0R0HPS3_SOYBN Uncharacterized protein OS=Glycine max OX=3847 GN=100791803 PE=4 SV=1;tr|A0A0R0HQN9|A0A0R0HQN9_SOYBN Uncharacterized protein	7	18.8	90.332	0	19.127	6995.7	6000.6	6088.4	5290.2	5501.5	6236.5	44148	31019	35042	40696	29464	39861	3678.5	2385.6	3196.6	4371.2	2849.8	3748	20
tr|A0A0R0HPZ5|A0A0R0HPZ5_SOYBN;tr|C6SWY5|C6SWY5_SOYBN	tr|A0A0R0HPZ5|A0A0R0HPZ5_SOYBN;tr|C6SWY5|C6SWY5_SOYBN	tr|A0A0R0HPZ5|A0A0R0HPZ5_SOYBN Histone H2B OS=Glycine max OX=3847 GN=100820177 PE=3 SV=1;tr|C6SWY5|C6SWY5_SOYBN Histone H2B OS=Glycine max OX=3847 GN=100305866 PE=2 SV=1	1	40.6	15.639	0	17.639	280800	214040	155840	271000	213510	181500	408520	275970	169910	388240	269370	234080	84367	58357	44353	78401	62668	60085	33
tr|A0A0R0HQ34|A0A0R0HQ34_SOYBN;tr|I1L974|I1L974_SOYBN;tr|A0A0R0GP07|A0A0R0GP07_SOYBN;tr|A0A0R0GDX9|A0A0R0GDX9_SOYBN;tr|A0A0R0GDT3|A0A0R0GDT3_SOYBN;tr|A0A0R0GDP1|A0A0R0GDP1_SOYBN	tr|A0A0R0HQ34|A0A0R0HQ34_SOYBN;tr|I1L974|I1L974_SOYBN;tr|A0A0R0GP07|A0A0R0GP07_SOYBN	tr|A0A0R0HQ34|A0A0R0HQ34_SOYBN Uncharacterized protein OS=Glycine max OX=3847 GN=100816933 PE=4 SV=1;tr|I1L974|I1L974_SOYBN Uncharacterized protein OS=Glycine max OX=3847 GN=100816933 PE=4 SV=2;tr|A0A0R0GP07|A0A0R0GP07_SOYBN Uncharacterized protein OS=Glyc	3	7.4	50.598	0	5.4448	0	0	0	0	0	0	5969.2	5573.9	5227.6	5609.4	5003.7	5721.3	0	0	0	0	0	0	4
tr|A0A0R0HQG7|A0A0R0HQG7_SOYBN	tr|A0A0R0HQG7|A0A0R0HQG7_SOYBN	tr|A0A0R0HQG7|A0A0R0HQG7_SOYBN Uncharacterized protein OS=Glycine max OX=3847 GN=GLYMA_11G085600 PE=4 SV=1	1	1.8	78.396	1	-2	54834	56636	71248	64864	47206	85153	0	0	0	0	0	0	0	0	0	0	0	0	2	+
tr|I1LQV7|I1LQV7_SOYBN;tr|A0A0R0HQH2|A0A0R0HQH2_SOYBN	tr|I1LQV7|I1LQV7_SOYBN;tr|A0A0R0HQH2|A0A0R0HQH2_SOYBN	tr|I1LQV7|I1LQV7_SOYBN Uncharacterized protein OS=Glycine max OX=3847 GN=106795242 PE=4 SV=1;tr|A0A0R0HQH2|A0A0R0HQH2_SOYBN Uncharacterized protein OS=Glycine max OX=3847 GN=GLYMA_11G146900 PE=4 SV=1	1	5	15.817	0.0022753	2.5595	0	0	0	0	0	0	0	0	0	0	0	0	0	0	0	0	0	0	1
tr|A0A0R0HQQ2|A0A0R0HQQ2_SOYBN;tr|A0A0R4J2P7|A0A0R4J2P7_SOYBN;tr|A0A0R4J495|A0A0R4J495_SOYBN;tr|K7MM65|K7MM65_SOYBN;tr|A0A0R0KTK4|A0A0R0KTK4_SOYBN;tr|K7MZB4|K7MZB4_SOYBN	tr|A0A0R0HQQ2|A0A0R0HQQ2_SOYBN;tr|A0A0R4J2P7|A0A0R4J2P7_SOYBN;tr|A0A0R4J495|A0A0R4J495_SOYBN	tr|A0A0R0HQQ2|A0A0R0HQQ2_SOYBN Uncharacterized protein OS=Glycine max OX=3847 GN=100786990 PE=4 SV=1;tr|A0A0R4J2P7|A0A0R4J2P7_SOYBN Uncharacterized protein OS=Glycine max OX=3847 GN=100817464 PE=4 SV=1;tr|A0A0R4J495|A0A0R4J495_SOYBN Uncharacterized protein	6	29.8	28.302	0	47.264	165910	109300	226670	138420	105360	248340	162370	102910	212210	133930	99104	230490	126280	88511	155000	112940	78430	170320	47
tr|A0A0R0HR30|A0A0R0HR30_SOYBN	tr|A0A0R0HR30|A0A0R0HR30_SOYBN	tr|A0A0R0HR30|A0A0R0HR30_SOYBN Uncharacterized protein OS=Glycine max OX=3847 GN=100500084 PE=4 SV=1	4	76	47.039	0	35.479	134500	97839	87666	132570	92342	99294	122530	95145	83674	115580	84591	96389	355100	310960	318060	351420	278150	361530	33
tr|I1L9U1|I1L9U1_SOYBN;tr|I1L9U0|I1L9U0_SOYBN;tr|A0A0R0HR66|A0A0R0HR66_SOYBN	tr|I1L9U1|I1L9U1_SOYBN;tr|I1L9U0|I1L9U0_SOYBN;tr|A0A0R0HR66|A0A0R0HR66_SOYBN	tr|I1L9U1|I1L9U1_SOYBN Uncharacterized protein OS=Glycine max OX=3847 GN=100807310 PE=4 SV=1;tr|I1L9U0|I1L9U0_SOYBN Uncharacterized protein OS=Glycine max OX=3847 GN=100807310 PE=4 SV=1;tr|A0A0R0HR66|A0A0R0HR66_SOYBN Uncharacterized protein OS=Glycine max	1	10.5	62.068	0	5.9613	0	0	0	0	0	0	0	0	0	0	0	0	1684.5	2166.2	1948.4	2205.6	1755.1	1860.2	1
tr|A0A0R0HRL5|A0A0R0HRL5_SOYBN	tr|A0A0R0HRL5|A0A0R0HRL5_SOYBN	tr|A0A0R0HRL5|A0A0R0HRL5_SOYBN Uncharacterized protein OS=Glycine max OX=3847 GN=100792112 PE=4 SV=1	8	22.2	52.853	0	19.174	6632	5012.5	3085.1	6167.5	4384.1	3220.8	11844	10725	11367	13622	9825.7	11989	43866	38269	35090	44740	28884	34339	35
tr|K7LIL3|K7LIL3_SOYBN;tr|K7LIL2|K7LIL2_SOYBN;tr|A0A0R0HRN5|A0A0R0HRN5_SOYBN	tr|K7LIL3|K7LIL3_SOYBN;tr|K7LIL2|K7LIL2_SOYBN;tr|A0A0R0HRN5|A0A0R0HRN5_SOYBN	tr|K7LIL3|K7LIL3_SOYBN Uncharacterized protein OS=Glycine max OX=3847 GN=GLYMA_10G102800 PE=4 SV=1;tr|K7LIL2|K7LIL2_SOYBN Uncharacterized protein OS=Glycine max OX=3847 GN=GLYMA_10G102800 PE=4 SV=1;tr|A0A0R0HRN5|A0A0R0HRN5_SOYBN Uncharacterized protein OS=	1	11.9	17.033	0.0014039	3.0697	0	0	0	0	0	0	0	0	0	0	0	0	0	0	0	0	0	0	1
tr|I1MZ39|I1MZ39_SOYBN;tr|A0A0R0HRP2|A0A0R0HRP2_SOYBN;tr|I1M7V6|I1M7V6_SOYBN;tr|K7KAR3|K7KAR3_SOYBN	tr|I1MZ39|I1MZ39_SOYBN;tr|A0A0R0HRP2|A0A0R0HRP2_SOYBN;tr|I1M7V6|I1M7V6_SOYBN;tr|K7KAR3|K7KAR3_SOYBN	tr|I1MZ39|I1MZ39_SOYBN Uncharacterized protein OS=Glycine max OX=3847 GN=100795466 PE=4 SV=2;tr|A0A0R0HRP2|A0A0R0HRP2_SOYBN Uncharacterized protein OS=Glycine max OX=3847 GN=GLYMA_11G228300 PE=4 SV=1;tr|I1M7V6|I1M7V6_SOYBN Uncharacterized protein OS=Glycin	1	2.1	54.269	0.0022827	2.591	0	0	0	0	0	0	0	0	0	0	0	0	0	0	0	0	0	0	2
tr|A0A0R0HRU9|A0A0R0HRU9_SOYBN	tr|A0A0R0HRU9|A0A0R0HRU9_SOYBN	tr|A0A0R0HRU9|A0A0R0HRU9_SOYBN Uncharacterized protein OS=Glycine max OX=3847 GN=GLYMA_10G104900 PE=4 SV=1	2	3.6	102.31	0	9.3106	2613.9	2111.5	1645.7	3189.9	2007	2198.1	8668	9200.8	7460.1	10235	8272.4	8340.7	0	0	0	0	0	0	3
tr|A0A0R0HS89|A0A0R0HS89_SOYBN;tr|K7LNY1|K7LNY1_SOYBN;tr|K7LNX9|K7LNX9_SOYBN;tr|A0A0R0HDV9|A0A0R0HDV9_SOYBN;tr|A0A0R0HAN0|A0A0R0HAN0_SOYBN;tr|K7LSR0|K7LSR0_SOYBN;tr|I1LPK1|I1LPK1_SOYBN	tr|A0A0R0HS89|A0A0R0HS89_SOYBN;tr|K7LNY1|K7LNY1_SOYBN;tr|K7LNX9|K7LNX9_SOYBN;tr|A0A0R0HDV9|A0A0R0HDV9_SOYBN;tr|A0A0R0HAN0|A0A0R0HAN0_SOYBN;tr|K7LSR0|K7LSR0_SOYBN;tr|I1LPK1|I1LPK1_SOYBN	tr|A0A0R0HS89|A0A0R0HS89_SOYBN Uncharacterized protein OS=Glycine max OX=3847 GN=100813256 PE=4 SV=1;tr|K7LNY1|K7LNY1_SOYBN Uncharacterized protein OS=Glycine max OX=3847 GN=100813256 PE=4 SV=1;tr|K7LNX9|K7LNX9_SOYBN Uncharacterized protein OS=Glycine max	7	7.3	151.16	0	37.245	11617	9826.5	8392.8	13321	8814.8	7783.1	0	0	0	0	0	0	7892.9	7066.6	5913.1	10548	6590.5	6435.5	11
tr|I1LAI0|I1LAI0_SOYBN;tr|C6T8S2|C6T8S2_SOYBN;tr|A0A0R0HSC1|A0A0R0HSC1_SOYBN;tr|K7N254|K7N254_SOYBN	tr|I1LAI0|I1LAI0_SOYBN;tr|C6T8S2|C6T8S2_SOYBN;tr|A0A0R0HSC1|A0A0R0HSC1_SOYBN;tr|K7N254|K7N254_SOYBN	tr|I1LAI0|I1LAI0_SOYBN Uncharacterized protein OS=Glycine max OX=3847 GN=GLYMA_10G123200 PE=4 SV=1;tr|C6T8S2|C6T8S2_SOYBN Uncharacterized protein OS=Glycine max OX=3847 GN=100803110 PE=2 SV=1;tr|A0A0R0HSC1|A0A0R0HSC1_SOYBN Uncharacterized protein OS=Glycin	3	12.7	31.448	0	14.615	6207.5	3986.3	4523.5	6151.1	3769.4	3884.2	19159	15349	13289	19661	14353	16355	20702	19565	13562	18715	13407	13924	13
tr|A0A0R0HSG0|A0A0R0HSG0_SOYBN;tr|K7N288|K7N288_SOYBN	tr|A0A0R0HSG0|A0A0R0HSG0_SOYBN;tr|K7N288|K7N288_SOYBN	tr|A0A0R0HSG0|A0A0R0HSG0_SOYBN Uncharacterized protein OS=Glycine max OX=3847 GN=GLYMA_10G128300 PE=4 SV=1;tr|K7N288|K7N288_SOYBN Uncharacterized protein OS=Glycine max OX=3847 GN=100811137 PE=4 SV=1	2	3.5	81.972	0.0014119	3.1221	0	0	0	0	0	0	0	0	0	0	0	0	0	0	0	0	0	0	2
tr|I1NEJ6|I1NEJ6_SOYBN;tr|A0A0R0HSJ1|A0A0R0HSJ1_SOYBN	tr|I1NEJ6|I1NEJ6_SOYBN;tr|A0A0R0HSJ1|A0A0R0HSJ1_SOYBN	tr|I1NEJ6|I1NEJ6_SOYBN Uncharacterized protein OS=Glycine max OX=3847 GN=GLYMA_20G079400 PE=4 SV=1;tr|A0A0R0HSJ1|A0A0R0HSJ1_SOYBN Uncharacterized protein OS=Glycine max OX=3847 GN=100789133 PE=4 SV=1	1	12.7	11.462	0.0067894	2.0464	4547	3990.4	3639.9	5920.2	4089	4431.9	0	0	0	0	0	0	0	0	0	0	0	0	2
tr|A0A0R0HSJ5|A0A0R0HSJ5_SOYBN	tr|A0A0R0HSJ5|A0A0R0HSJ5_SOYBN	tr|A0A0R0HSJ5|A0A0R0HSJ5_SOYBN Peptidyl-prolyl cis-trans isomerase OS=Glycine max OX=3847 GN=100792140 PE=3 SV=1	2	31.9	21.944	0	28.289	31911	17883	18913	30265	17705	21958	24833	20963	19520	26220	18612	23734	40995	29036	26340	41205	27402	30605	28
tr|A0A0R0HSV1|A0A0R0HSV1_SOYBN	tr|A0A0R0HSV1|A0A0R0HSV1_SOYBN	tr|A0A0R0HSV1|A0A0R0HSV1_SOYBN Uncharacterized protein OS=Glycine max OX=3847 GN=100800747 PE=3 SV=1	2	74.9	26.645	0	29.544	48417	35195	23952	47838	28646	30597	15039	7934	5715	17747	10332	6604.4	36139	25085	19136	37192	25226	26742	22
tr|A0A0R0HSV6|A0A0R0HSV6_SOYBN;tr|A0A0R0KQ74|A0A0R0KQ74_SOYBN;tr|K7KI88|K7KI88_SOYBN	tr|A0A0R0HSV6|A0A0R0HSV6_SOYBN;tr|A0A0R0KQ74|A0A0R0KQ74_SOYBN	tr|A0A0R0HSV6|A0A0R0HSV6_SOYBN Protein translocase subunit SecA OS=Glycine max OX=3847 GN=GLYMA_10G137800 PE=3 SV=1;tr|A0A0R0KQ74|A0A0R0KQ74_SOYBN Protein translocase subunit SecA OS=Glycine max OX=3847 GN=GLYMA_02G007700 PE=3 SV=1	14	16.7	114.5	0	43.061	29846	21694	20054	30732	18736	22338	43531	33000	28495	47183	32610	45156	35239	25074	25288	33364	23282	30224	29
tr|A0A0R0HT24|A0A0R0HT24_SOYBN;tr|I1LAR9|I1LAR9_SOYBN;tr|I1LAR7|I1LAR7_SOYBN	tr|A0A0R0HT24|A0A0R0HT24_SOYBN;tr|I1LAR9|I1LAR9_SOYBN;tr|I1LAR7|I1LAR7_SOYBN	tr|A0A0R0HT24|A0A0R0HT24_SOYBN Uncharacterized protein OS=Glycine max OX=3847 GN=100499799 PE=3 SV=1;tr|I1LAR9|I1LAR9_SOYBN Uncharacterized protein OS=Glycine max OX=3847 GN=100499799 PE=3 SV=1;tr|I1LAR7|I1LAR7_SOYBN Uncharacterized protein OS=Glycine max	1	19.6	22.506	0	17.206	0	0	0	0	0	0	9985.4	10042	9191.9	13252	10934	14922	12466	10826	10928	13759	10909	14209	2
tr|A0A0R0HT26|A0A0R0HT26_SOYBN;tr|I1LAY1|I1LAY1_SOYBN;tr|I1LAY0|I1LAY0_SOYBN;tr|A0A0R0E900|A0A0R0E900_SOYBN;tr|I1NET3|I1NET3_SOYBN	tr|A0A0R0HT26|A0A0R0HT26_SOYBN;tr|I1LAY1|I1LAY1_SOYBN;tr|I1LAY0|I1LAY0_SOYBN;tr|A0A0R0E900|A0A0R0E900_SOYBN;tr|I1NET3|I1NET3_SOYBN	tr|A0A0R0HT26|A0A0R0HT26_SOYBN Pectin acetylesterase OS=Glycine max OX=3847 GN=100810716 PE=3 SV=1;tr|I1LAY1|I1LAY1_SOYBN Pectin acetylesterase OS=Glycine max OX=3847 GN=100810716 PE=3 SV=1;tr|I1LAY0|I1LAY0_SOYBN Pectin acetylesterase OS=Glycine max OX=384	3	13.1	33.418	0	7.685	10542	7153.2	7542.5	10086	5935.8	8144.7	58996	39315	36693	54800	36832	38265	18587	14421	12717	15720	11302	14529	6
[truncated: 5,092 more rows]

## Sheet: Raw Data
Protein Accession No	Unique peptides	Sequence coverage [%]	Mol. weight [kDa]	Q-value	Score	D44_TMT126 rep_1	D51_TMT 127 rep_1	D58_TMT 128 rep_1	S44_TMT129 rep_1	S51_TMT 130 rep_1	S58_TMT131 rep_1	D44_TMT126 rep_2	D51_TMT 127 rep_2	D58_TMT 128 rep_2	S44_TMT129 rep_2	S51_TMT 130 rep_2	S58_TMT131 rep_2	D44_TMT126 rep_3	D51_TMT 127 rep_3	D58_TMT 128 rep_3	S44_TMT129 rep_3	S51_TMT 130 rep_3	S58_TMT131 rep_3	MS/MS count
C6TBN2	2	31.8	38.252	0	35.67	256770	187240	167610	181340	118030	136230	241960	183100	148810	179700	111890	120600	334320	261350	229340	195320	118740	136840	87
[truncated: 3,350 more rows]

## Sheet: SL Norm
Protein Accession No	Unique peptides	Sequence coverage [%]	Mol. weight [kDa]	Q-value	Score	D44_TMT126 rep_1	D51_TMT 127 rep_1	D58_TMT 128 rep_1	S44_TMT129 rep_1	S51_TMT 130 rep_1	S58_TMT131 rep_1	D44_TMT126 rep_2	D51_TMT 127 rep_2	D58_TMT 128 rep_2	S44_TMT129 rep_2	S51_TMT 130 rep_2	S58_TMT131 rep_2	D44_TMT126 rep_3	D51_TMT 127 rep_3	D58_TMT 128 rep_3	S44_TMT129 rep_3	S51_TMT 130 rep_3	S58_TMT131 rep_3	MS/MS count
[truncated: 3,350 more rows]

[truncated: 3 more sheets: IRS norm, IRS_TMM Norm, Significant proteins]
