# Supplementary material for: In-Depth Investigation of Low-Abundance Proteins in Matured and Filling Stages Seeds of Glycine max Employing a Combination of Protamine Sulfate Precipitation and TMT-Based Quantitative Proteomic Analysis
Source: Cells. 2020 Jun 22;9(6):1517. doi: 10.3390/cells9061517 (PMC7349688; doi:10.3390/cells9061517)
Supplement: Supplementary file 1 [file cells-09-01517-s001.zip › Table S4.xlsx]

## Sheet: ReadMe
Table S4. GO enrichment and MapMan analysis of differential proteins in the filling stage seeds
	Tab Title	Content description
1	Table information	Content of Workbook
2	GO Cluster_1	GO term enrichment analysis of Cluster_1
3	GO Cluster_2	GO term enrichment analysis of Cluster_2
4	GO Cluster_3	GO term enrichment analysis of Cluster_3
4	MapMan Cluster_1	MapMan functional analysis of Cluseter_1
5	MapMan Cluster_2	MapMan functional analysis of Cluseter_2
6	MapMan Cluster_2	MapMan functional analysis of Cluseter_3

## Sheet: GO Cluster_1
Term_type	GO_acc	Term	Entries	Queryitem	P-value	(-) log P-value	FDR
Biological process	GO:0043603	cellular amide metabolic process	I1MRP4, I1MN72, A0A0R0I6D2, Q9FQ95, A0A0R0GZ30, I1K2S3, I1MG31, K7L353, I1M090, I1J4W1, I1MJL6, I1KGP0	12	4.5e-08	7.34679	3.9e-06
Biological process	GO:0006518	peptide metabolic process	I1MRP4, I1MN72, A0A0R0I6D2, Q9FQ95, A0A0R0GZ30, I1K2S3, I1MG31, K7L353, I1M090, I1J4W1, I1MJL6, I1KGP0	12	3e-08	7.52288	3.9e-06
Biological process	GO:0043043	peptide biosynthetic process	I1MRP4, I1MN72, A0A0R0I6D2, A0A0R0GZ30, I1K2S3, I1MG31, K7L353, I1M090, I1J4W1, I1MJL6, I1KGP0	11	9.5e-08	7.02228	4e-06
Biological process	GO:0043604	amide biosynthetic process	I1MRP4, I1MN72, A0A0R0I6D2, A0A0R0GZ30, I1K2S3, I1MG31, K7L353, I1M090, I1J4W1, I1MJL6, I1KGP0	11	1.2e-07	6.92082	4e-06
Biological process	GO:0006412	translation	I1MRP4, I1MN72, A0A0R0I6D2, A0A0R0GZ30, I1K2S3, I1MG31, K7L353, I1M090, I1J4W1, I1MJL6, I1KGP0	11	8.8e-08	7.05552	4e-06
Biological process	GO:1901564	organonitrogen compound metabolic process	I1MRP4, I1MN72, A0A0R0I6D2, Q9FQ95, A0A0R0GZ30, Q9SLR8, I1MC38, I1MG31, K7L353, I1M090, I1N4Z6, I1K2S3, I1J4W1, I1MJL6, I1KGP0	15	7.9e-07	6.10237	1.9e-05
Biological process	GO:1901566	organonitrogen compound biosynthetic process	I1MRP4, I1MN72, A0A0R0I6D2, A0A0R0GZ30, Q9SLR8, I1MC38, I1MG31, K7L353, I1M090, I1K2S3, I1J4W1, I1MJL6, I1KGP0	13	6.9e-07	6.16115	1.9e-05
Biological process	GO:0044267	cellular protein metabolic process	I1MRP4, I1MN72, A0A0R0I6D2, Q9FQ95, A0A0R0GZ30, I1K2S3, I1MG31, K7L353, I1M090, I1MZ32, I1MJL6, I1J4W1, I1KGP0	13	7.8e-05	4.10791	0.0017
Biological process	GO:0019538	protein metabolic process	I1MRP4, I1MN72, A0A0R0I6D2, Q9FQ95, A0A0R0GZ30, I1K2S3, I1MG31, K7L353, I1M090, I1MZ32, I1MJL6, I1J4W1, I1KGP0	13	0.00018	3.74473	0.0033
Biological process	GO:1901576	organic substance biosynthetic process	I1MRP4, I1MN72, A0A0R0I6D2, A0A0R0GZ30, I1K5M9, Q9SLR8, I1MC38, I1MG31, K7L353, I1M090, K7KYD3, I1MAE7, I1MP01, I1K2S3, I1J4W1, I1MJL6, I1KGP0	17	0.002	2.69897	0.034
Biological process	GO:0044249	cellular biosynthetic process	I1MRP4, I1MN72, A0A0R0I6D2, A0A0R0GZ30, I1K5M9, Q9SLR8, I1MC38, I1MG31, K7L353, I1M090, K7KYD3, I1MAE7, I1K2S3, I1J4W1, I1MJL6, I1KGP0	16	0.0037	2.4318	0.049
Biological process	GO:0034645	cellular macromolecule biosynthetic process	I1MRP4, I1MN72, A0A0R0I6D2, A0A0R0GZ30, I1K5M9, I1K2S3, I1MG31, K7L353, I1M090, K7KYD3, I1J4W1, I1MJL6, I1KGP0	13	0.0041	2.38722	0.049
Biological process	GO:0044271	cellular nitrogen compound biosynthetic process	I1MRP4, I1MN72, A0A0R0I6D2, A0A0R0GZ30, Q9SLR8, I1MC38, I1MG31, K7L353, I1M090, I1K2S3, I1J4W1, I1MJL6, I1KGP0	13	0.0043	2.36653	0.049
Biological process	GO:0009058	biosynthetic process	I1MRP4, I1MN72, A0A0R0I6D2, A0A0R0GZ30, I1K5M9, Q9SLR8, I1MC38, I1MG31, K7L353, I1M090, K7KYD3, I1MAE7, I1MP01, I1K2S3, I1J4W1, I1MJL6, I1KGP0	17	0.0042	2.37675	0.049
Biological process	GO:0044237	cellular metabolic process	A0A0R0GZ30, Q9SLR8, I1MC38, K7L353, I1N4Z6, I1LDE1, I1MN72, I1K5M9, K7KYD3, I1MP01, A0A0R0I6D2, I1K2S3, I1MG31, I1MAE7, I1MZ32, I1MRP4, Q9FQ95, I1NGL3, I1MJL6, I1M090, I1LDY8, I1J4W1, I1KGP0, K7MIC4	24	0.0037	2.4318	0.049
Biological process	GO:0009059	macromolecule biosynthetic process	I1MRP4, I1MN72, A0A0R0I6D2, A0A0R0GZ30, I1K5M9, I1K2S3, I1MG31, K7L353, I1M090, K7KYD3, I1J4W1, I1MJL6, I1KGP0	13	0.0049	2.3098	0.052
Biological process	GO:0008152	metabolic process	A0A0R0GZ30, Q9SLR8, I1MC38, K7L353, I1N4Z6, I1NGL3, I1MN72, I1K5M9, Q5FBA0, K7KYD3, I1MP01, A0A0R0I6D2, K7ME93, I1K2S3, I1MG31, A0A0R0KQV8, I1MAE7, I1MZ32, I1MRP4, Q9FQ95, I1LDE1, I1MJL6, I1M090, I1LDY8, I1J4W1, I1KGP0, K7MIC4	27	0.0054	2.26761	0.054
Biological process	GO:0033036	macromolecule localization	I1N747, I1KG56, I1LRY4, P29531, C6T1E8	5	0.0084	2.07572	0.08
Biological process	GO:0044085	cellular component biogenesis	I1M090, I1N747, I1KGP0, P29531, I1MJL6	5	0.012	1.92082	0.11
Biological process	GO:0071704	organic substance metabolic process	A0A0R0GZ30, Q9SLR8, I1MC38, K7L353, I1N4Z6, I1MN72, I1K5M9, Q5FBA0, I1MP01, A0A0R0I6D2, K7ME93, I1K2S3, I1MG31, A0A0R0KQV8, I1MAE7, I1MZ32, I1MRP4, Q9FQ95, I1MJL6, I1M090, K7KYD3, I1J4W1, I1KGP0, K7MIC4	24	0.016	1.79588	0.13
Biological process	GO:0044238	primary metabolic process	A0A0R0GZ30, Q5FBA0, I1MC38, K7L353, I1N4Z6, I1MN72, I1K5M9, K7ME93, A0A0R0I6D2, I1K2S3, I1MG31, A0A0R0KQV8, I1MAE7, I1MZ32, I1MRP4, Q9FQ95, I1MJL6, I1M090, K7KYD3, I1J4W1, I1KGP0, K7MIC4	22	0.019	1.72125	0.15
Biological process	GO:0034641	cellular nitrogen compound metabolic process	I1MRP4, I1MN72, A0A0R0I6D2, Q9FQ95, A0A0R0GZ30, Q9SLR8, I1MC38, I1MG31, K7L353, I1M090, K7KYD3, I1K2S3, I1J4W1, I1MJL6, I1KGP0	15	0.02	1.69897	0.16
Biological process	GO:0006807	nitrogen compound metabolic process	I1MRP4, I1MN72, A0A0R0I6D2, Q9FQ95, A0A0R0GZ30, Q9SLR8, I1MC38, I1MG31, K7L353, I1M090, I1N4Z6, K7KYD3, I1K2S3, I1J4W1, I1MJL6, I1KGP0	16	0.022	1.65758	0.16
Biological process	GO:0044260	cellular macromolecule metabolic process	I1MRP4, I1MN72, A0A0R0I6D2, A0A0R0GZ30, I1K5M9, I1K2S3, I1MG31, K7L353, I1M090, I1N4Z6, K7KYD3, I1MZ32, I1MJL6, I1J4W1, I1KGP0, Q9FQ95	16	0.033	1.48149	0.23
Biological process	GO:0010467	gene expression	I1MRP4, I1MN72, A0A0R0I6D2, A0A0R0GZ30, I1K2S3, I1MG31, K7L353, I1M090, I1J4W1, I1MJL6, I1KGP0	11	0.041	1.38722	0.28
Molecular function	GO:0005198	structural molecule activity	I1MRP4, I1MN72, A0A0R0I6D2, A0A0R0GZ30, I1KG56, I1K2S3, I1MG31, K7L353, I1M090, I1J4W1, I1MJL6, I1KGP0	12	1.7e-09	8.76955	9e-08
Molecular function	GO:0003735	structural constituent of ribosome	I1MRP4, I1MN72, A0A0R0I6D2, A0A0R0GZ30, I1K2S3, I1MG31, K7L353, I1M090, I1J4W1, I1MJL6, I1KGP0	11	4.7e-09	8.3279	1.3e-07
Cellular component	GO:0022626	cytosolic ribosome	I1MRP4, I1MN72, I1K2S3, I1MG31, I1MJL6, I1M090, I1KGP0	7	4.3e-08	7.36653	1.6e-06
Cellular component	GO:0005840	ribosome	I1MRP4, I1MN72, A0A0R0I6D2, A0A0R0GZ30, I1K2S3, I1MG31, K7L353, I1M090, I1MJL6, I1KGP0	10	3e-08	7.52288	1.6e-06
Cellular component	GO:0044391	ribosomal subunit	I1MRP4, I1MN72, A0A0R0I6D2, I1K2S3, I1MG31, I1MJL6, I1M090, I1KGP0	8	2.8e-08	7.55284	1.6e-06
Cellular component	GO:0043228	non-membrane-bounded organelle	I1MRP4, I1MN72, A0A0R0I6D2, A0A0R0GZ30, I1K2S3, I1MG31, K7L353, I1M090, I1N747, K7KYD3, P29531, I1MJL6, I1KGP0	13	1.9e-07	6.72125	3.6e-06
Cellular component	GO:0044445	cytosolic part	I1MRP4, I1MN72, I1K2S3, I1MG31, I1MJL6, I1M090, I1KGP0	7	1.3e-07	6.88606	3.6e-06
Cellular component	GO:0043232	intracellular non-membrane-bounded organelle	I1MRP4, I1MN72, A0A0R0I6D2, A0A0R0GZ30, I1K2S3, I1MG31, K7L353, I1M090, I1N747, K7KYD3, P29531, I1MJL6, I1KGP0	13	1.9e-07	6.72125	3.6e-06
Cellular component	GO:1990904	ribonucleoprotein complex	I1MRP4, I1MN72, A0A0R0I6D2, A0A0R0GZ30, I1K2S3, I1MG31, K7L353, I1M090, I1MJL6, I1KGP0	10	1.1e-06	5.95861	1.5e-05
Cellular component	GO:0030529	intracellular ribonucleoprotein complex	I1MRP4, I1MN72, A0A0R0I6D2, A0A0R0GZ30, I1K2S3, I1MG31, K7L353, I1M090, I1MJL6, I1KGP0	10	1.1e-06	5.95861	1.5e-05
Cellular component	GO:0022625	cytosolic large ribosomal subunit	I1K2S3, I1MN72, I1MJL6, I1KGP0, I1MRP4	5	1.6e-06	5.79588	1.9e-05
Cellular component	GO:0005829	cytosol	I1MRP4, I1MN72, I1K5M9, I1K2S3, I1MG31, I1MJL6, I1M090, I1KGP0	8	7.7e-06	5.11351	7.9e-05
Cellular component	GO:0015934	large ribosomal subunit	I1K2S3, I1MN72, I1MJL6, I1KGP0, I1MRP4	5	7.9e-06	5.10237	7.9e-05
Cellular component	GO:0044444	cytoplasmic part	I1MRP4, I1MN72, A0A0R0I6D2, A0A0R0GZ30, I1K5M9, I1KG56, I1K2S3, I1MG31, C6T1E8, I1M090, I1MAE7, I1MJL6, P11827, I1MZ32, K7L353, I1KGP0	16	2.3e-05	4.63827	0.00021
Cellular component	GO:0032991	macromolecular complex	I1MRP4, I1MN72, A0A0R0I6D2, A0A0R0GZ30, I1KG56, I1K2S3, I1MG31, C6T1E8, I1M090, K7KYD3, I1MJL6, I1MZ32, K7L353, I1KGP0	14	6.9e-05	4.16115	0.00059
Cellular component	GO:0044446	intracellular organelle part	I1MRP4, I1MN72, A0A0R0I6D2, I1K5M9, I1KG56, I1K2S3, I1MG31, C6T1E8, I1M090, K7KYD3, I1MZ32, I1MJL6, I1KGP0	13	9.7e-05	4.01323	0.00071
Cellular component	GO:0044422	organelle part	I1MRP4, I1MN72, A0A0R0I6D2, I1K5M9, I1KG56, I1K2S3, I1MG31, C6T1E8, I1M090, K7KYD3, I1MZ32, I1MJL6, I1KGP0	13	9.7e-05	4.01323	0.00071
Cellular component	GO:0005737	cytoplasm	I1MRP4, I1MN72, A0A0R0I6D2, I1K5M9, A0A0R0GZ30, I1KG56, I1MC38, I1MG31, C6T1E8, I1M090, I1MAE7, I1K2S3, I1MJL6, P11827, I1MZ32, K7L353, I1KGP0, Q9FQ95	18	0.00013	3.88606	0.00087
Cellular component	GO:0043229	intracellular organelle	I1MRP4, I1MN72, A0A0R0I6D2, P29531, A0A0R0GZ30, I1K5M9, I1KG56, I1K2S3, I1MG31, C6T1E8, I1M090, I1N747, K7KYD3, I1MAE7, I1MP01, I1MJL6, P11827, I1MZ32, K7L353, I1KGP0	20	0.0023	2.63827	0.014
Cellular component	GO:0043226	organelle	I1MRP4, I1MN72, A0A0R0I6D2, P29531, A0A0R0GZ30, I1K5M9, I1KG56, I1K2S3, I1MG31, C6T1E8, I1M090, I1N747, K7KYD3, I1MAE7, I1MP01, I1MJL6, P11827, I1MZ32, K7L353, I1KGP0	20	0.0023	2.63827	0.014
Cellular component	GO:0044424	intracellular part	A0A0R0GZ30, I1KG56, I1MC38, K7L353, P11827, I1MJL6, I1MN72, I1K5M9, I1MP01, A0A0R0I6D2, I1K2S3, I1MG31, I1MAE7, I1MZ32, I1MRP4, Q9FQ95, C6T1E8, I1M090, I1N747, K7KYD3, P29531, I1KGP0	22	0.007	2.1549	0.041
Cellular component	GO:0005622	intracellular	A0A0R0GZ30, I1KG56, I1MC38, K7L353, P11827, I1MJL6, I1MN72, I1K5M9, I1MP01, A0A0R0I6D2, I1K2S3, I1MG31, I1MAE7, I1MZ32, I1MRP4, Q9FQ95, I1NDI0, C6T1E8, I1M090, I1N747, K7KYD3, P29531, I1KGP0	23	0.0079	2.10237	0.043
Cellular component	GO:0044464	cell part	A0A0R0GZ30, I1KG56, I1MC38, K7L353, P11827, I1MJL6, I1MN72, I1K5M9, I1MP01, A0A0R0I6D2, I1K2S3, I1MG31, I1MAE7, I1MZ32, I1MRP4, Q9FQ95, I1NDI0, I1LDE1, C6T1E8, I1M090, I1N747, K7KYD3, P29531, I1KGP0, K7MIC4	25	0.0096	2.01773	0.05
Cellular component	GO:0005623	cell	A0A0R0GZ30, I1KG56, I1MC38, K7L353, P11827, I1MJL6, I1MN72, I1K5M9, I1MP01, A0A0R0I6D2, I1K2S3, I1MG31, I1MAE7, I1MZ32, I1MRP4, Q9FQ95, I1NDI0, I1LDE1, C6T1E8, I1M090, I1N747, K7KYD3, P29531, I1KGP0, K7MIC4	25	0.012	1.92082	0.06

## Sheet: GO Cluster_2
Term_type	GO_acc	Term	Entries	Queryitem	P-value	(-) log P-value	FDR
Biological process	GO:0008152	metabolic process	I1KBP5, A0A0R4J581, C6T868, I1JVL6, I1KQU2, C6T7N2, A0A0R0IIA2, I1MQM4, I1LFQ4, I1MGH3, Q2PMU3, I1ME40, I1LFH9, I1KPW0, I1MM08, I1K6Z9, I1KDT9, K7KXR4, I1JPV8, K7M7P5, I1K195, I1JGU8, I1MM89, I1NID5, C6TCD9, I1MU00, I1KDA6, I1LH09, C6SXI3, I1LZ03, I1LIV5, I1L6W0, C6T4Z6, I1KZ93, I1MNK0, I1L2H4, A0A0R0HTR7, Q2PMT8, I1L4W3, I1LVZ8, B3TDK9, I1LBQ4, I1MEQ1, C6T084, I1JFW6, A0A0R0KJF0, I1KZU7, I1N2Z4,…	206	1.6e-17	16.7959	8.5e-15
Biological process	GO:0009987	cellular process	A0A0R4J581, C6T868, I1JVL6, I1KQU2, C6T7N2, I1MQM4, I1LFQ4, I1LGD6, I1ME40, I1LFH9, A0A0R4J2M7, I1MM08, I1KDT9, K7KXR4, A0A0R0GHB3, K7M7P5, I1K195, A0A0R4J2U5, I1MM89, I1KL72, K7N2F3, C6TCD9, I1MU00, A0A0R0JQ91, I1KDA6, I1LH09, C6SXI3, I1LZ03, I1JMX7, C6T4Z6, I1KZ93, I1MNK0, I1L2H4, A0A0R0HTR7, Q2PMT8, C6TFG0, I1LVZ8, B3TDK9, I1LBQ4, I1MEQ1, C6T084, C6TMB5, I1JFW6, A0A0R0KJF0, I1N2Z4, I1M599, P26…	177	1.8e-05	4.74473	0.00041
Biological process	GO:0071704	organic substance metabolic process	I1KBP5, A0A0R4J581, C6T868, I1JVL6, I1KQU2, I1MU00, A0A0R0IIA2, I1MQM4, I1LFQ4, Q2PMU3, I1LFH9, I1KPW0, I1MM08, I1K6Z9, I1KDT9, K7KXR4, K7M7P5, I1K195, I1JGU8, I1MM89, C6TCD9, I1KDA6, I1LH09, C6SXI3, I1LZ03, I1LIV5, I1L6W0, C6T4Z6, I1KZ93, I1L2H4, A0A0R0HTR7, Q2PMT8, I1L4W3, I1LVZ8, B3TDK9, I1LBQ4, I1MEQ1, I1JFW6, A0A0R0KJF0, I1KZU7, I1N2Z4, I1M599, I1K7G0, I1L0L1, P26987, K7KYM7, I1KSD7, I1L8E9,…	176	4.3e-11	10.3665	3e-09
Biological process	GO:0044237	cellular metabolic process	A0A0R4J581, C6T868, I1JVL6, I1KQU2, C6T7N2, I1MQM4, I1LFQ4, Q2PMU3, I1ME40, I1LFH9, A0A0R4J2M7, I1MM08, C6TA48, K7KXR4, K7M7P5, I1K195, I1JGU8, I1MM89, I1NID5, C6TCD9, I1MU00, I1KDA6, I1LH09, C6SXI3, I1LZ03, I1JMX7, C6T4Z6, I1KZ93, I1MNK0, I1L2H4, A0A0R0HTR7, I1KZH5, C6TFG0, I1LVZ8, I1LBQ4, I1MEQ1, C6T084, I1JFW6, A0A0R0KJF0, I1N2Z4, I1M599, P26987, K7KYM7, I1KSD7, I1L8E9, K7LQS4, I1MHR0, I1L5K6,…	156	4.2e-09	8.37675	1.8e-07
Biological process	GO:0044238	primary metabolic process	A0A0R4J581, C6T868, I1JVL6, I1KQU2, I1MU00, A0A0R0IIA2, I1LFQ4, Q2PMU3, I1LFH9, I1KPW0, I1K6Z9, K7KXR4, I1K195, I1MM89, C6TCD9, I1KDA6, I1LH09, C6SXI3, I1LZ03, I1LIV5, I1L6W0, C6T4Z6, I1KZ93, I1L2H4, A0A0R0HTR7, Q2PMT8, I1L4W3, I1LVZ8, I1LBQ4, I1JFW6, A0A0R0KJF0, I1KZU7, A0A0R0F2Z4, I1K7G0, I1L0L1, P26987, I1KSD7, I1L8E9, I1MC96, I1L5K6, Q2PMQ9, I1LQ65, A0A0R0JWC4, K7LLV5, I1LGB7, Q06197, A0A0R0J…	145	3.4e-06	5.46852	9.1e-05
Biological process	GO:0044699	single-organism process	I1KQU2, I1MQM4, I1LFH9, I1MM08, I1NF01, I1JPV8, K7M7P5, I1JGU8, I1MP04, C6TCD9, I1JSQ3, I1LIV5, I1L6W0, A0A0R0HTR7, Q2PMT8, I1L4W3, I1LVZ8, I1LBQ4, I1MEQ1, A0A0R0KJF0, I1KZU7, I1N2Z4, I1M599, I1K7G0, I1L0L1, K7KYM7, I1L8E9, K7LQS4, I1MC96, Q2PMQ9, I1LQ65, A0A0R4J365, Q06197, I1KN68, I1KBT7, I1L9T0, C6T9R8, I1KR53, I1KYF3, I1KGY8, A0A0R4J4T0, A0A0R0I3T7, O04104, I1M170, I1L697, I1JA26, I1MAR9, P49…	105	0.00088	3.05552	0.014
Biological process	GO:0009058	biosynthetic process	A0A0R4J581, I1JVL6, I1KQU2, I1MU00, I1LFQ4, I1LFH9, A0A0R4J2M7, I1KDT9, I1JPV8, K7M7P5, I1K195, I1JC65, I1MM89, I1L2H4, C6TCD9, I1KDA6, C6SXI3, I1LZ03, B3TDK9, C6T4Z6, I1KZ93, I1NID5, A0A0R0HTR7, I1L4W3, C6TFG0, I1MEQ1, I1JFW6, I1N2Z4, I1M599, I1K7G0, K7KYM7, I1KSD7, I1L8E9, K7LQS4, I1MHR0, P45621, I1LQ65, I1MTB4, A0A0R4J365, K7LLV5, I1LGB7, I1KN68, I1JBL1, I1L9T0, O49859, C6TL41, I1KGY8, I1M170,…	103	1.7e-07	6.76955	5.6e-06
Biological process	GO:0044710	single-organism metabolic process	I1KQU2, I1MQM4, I1LFH9, I1MM08, I1JMX7, I1JPV8, K7M7P5, I1JGU8, I1MP04, I1LIV5, I1L6W0, A0A0R0HTR7, I1KZH5, I1L4W3, I1LVZ8, I1LBQ4, I1MEQ1, A0A0R0KJF0, I1KZU7, I1N2Z4, I1M599, I1K7G0, I1L0L1, K7KYM7, I1L8E9, K7LQS4, I1MC96, Q2PMQ9, I1LQ65, A0A0R4J365, Q06197, I1KN68, I1L9T0, C6T9R8, I1KR53, I1KYF3, I1KGY8, O04104, I1M170, I1L697, I1JA26, I1MAR9, P49161, I1NEU4, A0A0R0IYE6, O49859, P02957, I1JMB4,…	93	1.9e-15	14.7212	4.8e-13
Biological process	GO:1901576	organic substance biosynthetic process	A0A0R4J581, I1JVL6, I1KQU2, I1MU00, I1LFQ4, I1LFH9, A0A0R4J2M7, I1KDT9, K7M7P5, I1K195, I1JGU8, I1MM89, C6TCD9, I1KDA6, C6SXI3, I1LZ03, B3TDK9, C6T4Z6, I1KZ93, I1L2H4, A0A0R0HTR7, I1L4W3, C6TFG0, I1MEQ1, I1JFW6, I1N2Z4, I1M599, I1K7G0, K7KYM7, I1KSD7, I1L8E9, K7LQS4, I1MC96, P45621, I1LQ65, A0A0R4J365, K7LLV5, I1LGB7, I1KN68, I1JBL1, I1L9T0, C6TL41, I1KGY8, I1M170, A0A0R4J5K4, I1JA26, I1J582, C6T…	92	6.5e-06	5.18709	0.00017
Biological process	GO:0043170	macromolecule metabolic process	A0A0R4J581, C6T868, I1JVL6, I1MU00, I1LFQ4, C6T968, I1LFH9, A0A0R4J2M7, K7KXR4, I1K195, I1MM89, C6TCD9, I1KDA6, I1LH09, C6SXI3, I1LZ03, C6T4Z6, I1KZ93, I1L2H4, A0A0R0HTR7, I1KZH5, C6TFG0, I1LVZ8, I1JFW6, I1KZU7, P26987, I1KSD7, I1L8E9, I1L5K6, Q2PMQ9, A0A0R0JWC4, K7LLV5, I1LGB7, I1JBL1, I1KBT7, C6TNE6, I1KR53, C6TL41, O64458, K7KZN7, A0A0R4J5K4, C6TAW2, I1LA42, K7KVG4, I1MAR9, I1J582, C6T048, C6T…	92	0.035	1.45593	0.36
Biological process	GO:0044249	cellular biosynthetic process	A0A0R4J581, I1JVL6, I1KQU2, I1MU00, I1LFQ4, I1LFH9, A0A0R4J2M7, K7M7P5, I1K195, I1JGU8, I1MM89, I1L2H4, C6TCD9, I1KDA6, C6SXI3, I1LZ03, B3TDK9, C6T4Z6, I1KZ93, I1NID5, A0A0R0HTR7, Q9FUK4, C6TFG0, I1MEQ1, I1JFW6, I1N2Z4, I1M599, I1KSD7, I1L8E9, K7LQS4, I1MHR0, P45621, I1LQ65, A0A0R4J365, K7LLV5, I1LGB7, I1JBL1, C6TL41, I1M170, A0A0R4J5K4, I1JA26, I1J582, C6T048, C6T5U0, K7KBF1, A0A0R0IYE6, C6SY73,…	87	2.8e-05	4.55284	0.00058
Biological process	GO:0044763	single-organism cellular process	K7L2J8, Q9FUK4, I1N2Z4, A0A0R0G554, I1M599, I1MTN4, I1MQM4, P26987, K7KYM7, Q2PMQ9, I1L8E9, A0A0R0IYE6, K7LQS4, B0M194, I1JSQ3, I1LFH9, P45621, P02957, I1MM08, I1MRW8, I1LQ65, A0A0R4J365, Q06197, I1MC96, I1JMX7, I1MIA7, I1M170, I1J4J6, I1JVV9, K7M7P5, K7LN65, Q2PMT8, I1KDT9, I1KN68, I1JGU8, I1MP04, I1KH67, I1KQU2, I1KBT7, K7KYC3, C6TML7, A0A0R4J4H2, I1LBQ4, I1J8Q1, I1LH09, C6TEE8, Q2PMQ5, I1KFY7,…	78	0.019	1.72125	0.21
Biological process	GO:0019538	protein metabolic process	C6T048, A0A0R4J581, C6T868, I1JVL6, I1MTN4, C6TLM4, I1KZ93, I1NEU4, I1JE09, P26987, I1KSD7, I1L8E9, C6TBI4, Q2PMU3, I1L5K6, I1M657, A0A0R4J2M7, P02957, C6SZS1, C6SY73, I1LGB7, K7KXR4, I1JGY9, K7LQ97, C6TD73, C6T968, C6TA48, K7MDE4, I1MM89, A0A0R4J5K4, I1JCY2, C6T389, I1MQB5, I1J7A8, I1L8R1, I1KDA6, I1LH09, C6SYE0, C6T5U0, C6TL41, I1N0F1, C6SXI3, I1LZ03, I1MU00, I1KZU7, I1M3W1, I1JXQ3, I1JP48, I1M…	73	1.1e-12	11.9586	1.4e-10
Biological process	GO:0044267	cellular protein metabolic process	C6T048, A0A0R4J581, C6T868, I1JVL6, I1MTN4, C6TLM4, I1KZ93, I1MU00, I1JE09, P26987, I1KSD7, I1L8E9, C6TBI4, Q2PMU3, I1L5K6, I1M657, A0A0R4J2M7, P02957, C6SZS1, C6SY73, I1LGB7, K7KXR4, K7LQ97, C6TD73, C6T968, C6TA48, I1JBL1, I1MM89, A0A0R4J5K4, I1JCY2, C6T389, I1MQB5, I1J7A8, I1L8R1, I1KDA6, I1LH09, C6SYE0, C6T5U0, C6TL41, I1N0F1, C6SXI3, I1LZ03, Q2PMQ9, I1M3W1, I1JXQ3, I1JP48, I1MJN2, I1LC20, O64…	69	1.8e-12	11.7447	2.1e-10
Biological process	GO:1901564	organonitrogen compound metabolic process	C6T048, A0A0R4J581, I1J582, I1N2Z4, I1KQU2, I1MU00, C6SYZ8, I1MQM4, I1JE09, I1KSD7, C6TBI4, P45621, I1NH02, C6SZS1, C6SY73, I1LGB7, I1JVL6, K7M7P5, C6T968, I1JMX7, I1JBL1, I1JGU8, I1MM89, A0A0R4J5K4, A0A0R4J2M7, K7L2J8, C6TML7, I1MQB5, I1L8R1, C6SYE0, C6TEE8, C6TL41, I1N0F1, C6SXI3, I1LZ03, I1M3W1, I1MIA7, I1JSD2, I1MJN2, K7LQS4, C6TMB5, C6T5U0, A0A0R0J3D8, I1KZ93, O04104, I1M170, I1L2H4, C6TAW2,…	63	7e-12	11.1549	5.5e-10
Biological process	GO:1901566	organonitrogen compound biosynthetic process	C6T048, A0A0R4J581, I1N2Z4, I1KQU2, I1MU00, C6SYZ8, I1JE09, I1KSD7, C6TBI4, P45621, C6SZS1, C6SY73, I1LGB7, I1JVL6, K7M7P5, C6T968, I1JMX7, I1JBL1, I1JGU8, I1MM89, A0A0R4J5K4, A0A0R4J2M7, C6T5U0, C6TML7, I1MQB5, I1L8R1, C6SYE0, C6TEE8, C6TL41, I1N0F1, C6SXI3, I1LZ03, I1M3W1, I1MIA7, I1JSD2, I1MJN2, K7LQS4, C6TMB5, A0A0R0J3D8, I1KZ93, I1M170, I1L2H4, C6TAW2, A0A0R0KGZ8, Q9FUK4, C6TFG0, I1LFQ4, Q2P…	57	1.2e-14	13.9208	2.1e-12
Biological process	GO:0044271	cellular nitrogen compound biosynthetic process	C6T048, A0A0R4J581, I1ME27, I1N2Z4, I1MU00, C6SYZ8, I1JE09, K7KBF1, I1KSD7, C6TBI4, P45621, C6SZS1, C6SY73, I1LGB7, I1JVL6, C6T968, I1JMX7, I1JBL1, I1MM89, A0A0R4J5K4, A0A0R4J2M7, C6T5U0, C6TCD9, I1MQB5, I1L8R1, I1KDA6, C6SYE0, C6TEE8, C6TL41, I1N0F1, C6SXI3, I1LZ03, I1M3W1, I1MIA7, I1JSD2, I1MJN2, C6TMB5, A0A0R0J3D8, I1KZ93, I1L2H4, C6TAW2, A0A0R0KGZ8, C6TML7, C6TFG0, I1LFQ4, Q2PMV0, C6SXC3, I1J…	55	0.023	1.63827	0.26
Biological process	GO:0034645	cellular macromolecule biosynthetic process	C6T048, A0A0R4J581, I1ME27, I1JVL6, I1MTN4, I1MU00, C6SYZ8, I1JE09, K7KBF1, I1KSD7, I1L8E9, C6TBI4, I1LFH9, A0A0R4J2M7, C6SZS1, C6SY73, I1LGB7, I1K195, C6T968, I1JBL1, I1MM89, A0A0R4J5K4, C6TCD9, I1MQB5, I1L8R1, I1KDA6, C6SYE0, C6T5U0, C6TL41, I1N0F1, I1KFY7, C6SXI3, I1LZ03, I1M3W1, I1JP48, I1MJN2, C6TMB5, A0A0R0J3D8, I1KZ93, I1L2H4, C6TAW2, A0A0R0HTR7, C6TFG0, I1KZH5, I1LFQ4, A0A0R0JPR5, C6SXC3,…	53	0.041	1.38722	0.41
Biological process	GO:0005975	carbohydrate metabolic process	I1MUY0, I1MGH3, A0A0R0F2Z4, I1J4K6, I1MTN4, A0A0R0IIA2, I1L0L1, I1JQX5, I1M4L7, I1L8E9, I1M7D8, K7M508, I1LFH9, I1KPW0, I1K6Z9, I1JMB4, I1KTS3, Q06197, I1LA42, A0A0R0JEC7, I1N8L7, I1NH02, I1MS29, I1MZ53, C6T9R8, I1KR53, I1KFY7, I1L281, I1KGY8, I1JP48, I1L6W0, K7KZN7, I1MHJ6, Q2MJR5, A0A0R0HTR7, I1LZU1, I1KZH5, I1L4W3, A0A0R0JPR5, I1MAR9, I1LVZ8, P13708, I1MK76, I1KBP5, I1L008, K7MJY8, I1MBQ9, K7L…	48	3.4e-10	9.46852	1.7e-08
Biological process	GO:0044281	small molecule metabolic process	Q9FUK4, A0A0R0F2Z4, A0A0R0G554, I1M599, I1KQU2, I1L0L1, K7KYM7, A0A0R0IYE6, K7LQS4, B0M194, I1MM08, I1MRW8, I1LQ65, Q06197, I1MC96, I1JMB4, I1MIA7, I1J4J6, K7M7P5, I1N8L7, I1KDT9, I1KN68, I1JGU8, K7L2J8, I1J8Q1, C6T9R8, O04104, I1KGY8, I1MQM4, P24095, I1L6W0, K7MR36, I1M170, A0A0R0KGZ8, Q2MJR5, I1L4W3, Q2PMV0, K7LN65, I1KH67, B3TDK9, I1LBQ4, I1L008, A0A0R0EVM7, A0A0R0KJF0, I1MHR0	45	2.4e-06	5.61979	6.8e-05
Biological process	GO:0044711	single-organism biosynthetic process	I1N2Z4, A0A0R0G554, I1M599, I1KQU2, I1K7G0, A0A0R0IYE6, K7LQS4, I1MC96, I1LFH9, P45621, I1LQ65, A0A0R4J365, I1MIA7, I1JVV9, I1JPV8, K7M7P5, I1JMX7, I1JGU8, K7KYC3, C6TML7, I1L9T0, O49859, C6TEE8, I1KFY7, P24095, B3TDK9, Q9XHC6, I1M170, Q2MJR5, A0A0R0KGZ8, A0A0R0HTR7, I1KZH5, I1L4W3, Q2PMV0, A0A0R0JPR5, I1JA26, I1KH67, Q9FUK4, I1MEQ1, A0A0R0EVM7, I1K6T6	41	6.8e-07	6.16749	2e-05
Biological process	GO:0006412	translation	C6T048, A0A0R4J581, I1JVL6, I1MU00, C6SYZ8, I1JE09, I1KSD7, C6TBI4, A0A0R4J2M7, C6SZS1, C6SY73, I1LGB7, C6T968, I1JBL1, I1MM89, A0A0R4J5K4, I1MQB5, I1L8R1, C6SYE0, C6T5U0, C6TL41, I1N0F1, C6SXI3, I1LZ03, I1M3W1, I1MJN2, C6TMB5, A0A0R0J3D8, I1KZ93, I1L2H4, C6TAW2, C6TFG0, I1LFQ4, C6SXC3, I1JYG3, I1JFW6, I1J582, C6T4Z6	38	2e-12	11.699	2.1e-10
Biological process	GO:0043043	peptide biosynthetic process	C6T048, A0A0R4J581, I1JVL6, I1MU00, C6SYZ8, I1JE09, I1KSD7, C6TBI4, A0A0R4J2M7, C6SZS1, C6SY73, I1LGB7, C6T968, I1JBL1, I1MM89, A0A0R4J5K4, I1MQB5, I1L8R1, C6SYE0, C6T5U0, C6TL41, I1N0F1, C6SXI3, I1LZ03, I1M3W1, I1MJN2, C6TMB5, A0A0R0J3D8, I1KZ93, I1L2H4, C6TAW2, C6TFG0, I1LFQ4, C6SXC3, I1JYG3, I1JFW6, I1J582, C6T4Z6	38	2.6e-12	11.585	2.5e-10
Biological process	GO:0043604	amide biosynthetic process	C6T048, A0A0R4J581, I1JVL6, I1MU00, C6SYZ8, I1JE09, I1KSD7, C6TBI4, A0A0R4J2M7, C6SZS1, C6SY73, I1LGB7, C6T968, I1JBL1, I1MM89, A0A0R4J5K4, I1MQB5, I1L8R1, C6SYE0, C6T5U0, C6TL41, I1N0F1, C6SXI3, I1LZ03, I1M3W1, I1MJN2, C6TMB5, A0A0R0J3D8, I1KZ93, I1L2H4, C6TAW2, C6TFG0, I1LFQ4, C6SXC3, I1JYG3, I1JFW6, I1J582, C6T4Z6	38	4.6e-12	11.3372	3.9e-10
Biological process	GO:0006518	peptide metabolic process	C6T048, A0A0R4J581, I1JVL6, I1MU00, C6SYZ8, I1JE09, I1KSD7, C6TBI4, A0A0R4J2M7, C6SZS1, C6SY73, I1LGB7, C6T968, I1JBL1, I1MM89, A0A0R4J5K4, I1MQB5, I1L8R1, C6SYE0, C6T5U0, C6TL41, I1N0F1, C6SXI3, I1LZ03, I1M3W1, I1MJN2, C6TMB5, A0A0R0J3D8, I1KZ93, I1L2H4, C6TAW2, C6TFG0, I1LFQ4, C6SXC3, I1JYG3, I1JFW6, I1J582, C6T4Z6	38	6.4e-11	10.1938	3.9e-09
Biological process	GO:0043603	cellular amide metabolic process	C6T048, A0A0R4J581, I1JVL6, I1MU00, C6SYZ8, I1JE09, I1KSD7, C6TBI4, A0A0R4J2M7, C6SZS1, C6SY73, I1LGB7, C6T968, I1JBL1, I1MM89, A0A0R4J5K4, I1MQB5, I1L8R1, C6SYE0, C6T5U0, C6TL41, I1N0F1, C6SXI3, I1LZ03, I1M3W1, I1MJN2, C6TMB5, A0A0R0J3D8, I1KZ93, I1L2H4, C6TAW2, C6TFG0, I1LFQ4, C6SXC3, I1JYG3, I1JFW6, I1J582, C6T4Z6	38	1.8e-10	9.74473	9.5e-09
Biological process	GO:0071840	cellular component organization or biogenesis	C6T048, C6T5U0, I1JE09, K7KBF1, C6TBI4, I1LGD6, I1JXQ3, C6T968, Q9XFI6, A0A0R4J2U5, I1MM89, I1LQT0, K7N2F3, I1MS29, I1KDA6, C6SYE0, C6TL41, I1N0F1, I1KFY7, C6SXI3, I1KPE7, I1M3W1, K7KVG4, I1JPS0, A0A0R0J3D8, K7KZN7, I1L2H4, C6TAW2, A0A0R0HTR7, I1LY10, I1JQX5, C6SXC3, I1MK76, C6TMB5, I1JFW6, I1J582, C6T4Z6	37	0.014	1.85387	0.17
Biological process	GO:0006082	organic acid metabolic process	A0A0R0G554, I1M599, I1KQU2, I1MQM4, K7KYM7, A0A0R0IYE6, I1MC96, I1MM08, I1LQ65, I1MIA7, Q06197, K7M7P5, I1KDT9, I1KN68, I1JGU8, K7L2J8, O04104, P24095, B3TDK9, K7MR36, I1M170, I1J4J6, Q9FUK4, I1KH67, K7LN65, I1LBQ4, A0A0R0EVM7, A0A0R0KJF0, B0M194	29	0.00013	3.88606	0.0025
Biological process	GO:0015979	photosynthesis	P49161, C6TC92, C6T7N2, C6T868, Q2PMQ5, I1M657, Q2PMQ9, P02957, A0A0R4J365, I1JJ05, I1MNK0, C6TD73, Q2PMU3, I1JMX7, A0A0R0JQ91, I1JCY2, C6TLM4, C6TNE6, I1N123, I1LC20, C6SW43, I1KUE5, Q2PMT8, Q2PMT9, C6TKL8, I1J7A8, I1MEQ1, C6T084	28	1.1e-20	19.9586	1.1e-17
Biological process	GO:0044723	single-organism carbohydrate metabolic process	A0A0R0F2Z4, I1MTN4, I1L0L1, I1L8E9, I1LFH9, I1JMB4, Q06197, I1MAR9, I1N8L7, C6T9R8, I1KR53, I1KFY7, I1KGY8, I1JP48, I1L6W0, I1MHJ6, Q2MJR5, A0A0R0HTR7, I1KZH5, I1L4W3, A0A0R0JPR5, I1LVZ8, P13708, I1J4K6, I1L008, K7MJY8, I1MBQ9	27	4.6e-09	8.33724	1.8e-07
Biological process	GO:0044085	cellular component biogenesis	C6T048, C6T5U0, I1JE09, K7KBF1, C6TBI4, I1LGD6, I1JXQ3, C6T968, I1MM89, I1LQT0, C6SYE0, C6TL41, I1N0F1, C6SXI3, I1KPE7, I1M3W1, K7KVG4, C6TMB5, A0A0R0J3D8, I1L2H4, C6TAW2, I1LY10, C6SXC3, I1JFW6, I1J582, C6T4Z6	26	1.1e-05	4.95861	0.00027
Biological process	GO:0036211	protein modification process	C6T868, I1MTN4, C6TLM4, P26987, I1L8E9, I1M657, Q2PMQ9, P02957, I1JXQ3, C6TD73, Q2PMU3, A0A0R0JQ91, I1JCY2, C6TNE6, I1KDA6, I1LH09, I1JP48, I1LC20, K7KVG4, I1KUE5, Q2PMT8, Q2PMT9, I1J4K6, I1J7A8, I1KBT7	25	0.005	2.30103	0.069
Biological process	GO:0006464	cellular protein modification process	C6T868, I1MTN4, C6TLM4, P26987, I1L8E9, I1M657, Q2PMQ9, P02957, I1JXQ3, C6TD73, Q2PMU3, A0A0R0JQ91, I1JCY2, C6TNE6, I1KDA6, I1LH09, I1JP48, I1LC20, K7KVG4, I1KUE5, Q2PMT8, Q2PMT9, I1J4K6, I1J7A8, I1KBT7	25	0.005	2.30103	0.069
Biological process	GO:0043412	macromolecule modification	C6T868, I1MTN4, C6TLM4, P26987, I1L8E9, I1M657, Q2PMQ9, P02957, I1JXQ3, C6TD73, Q2PMU3, A0A0R0JQ91, I1JCY2, C6TNE6, I1KDA6, I1LH09, I1JP48, I1LC20, K7KVG4, I1KUE5, Q2PMT8, Q2PMT9, I1J4K6, I1J7A8, I1KBT7	25	0.018	1.74473	0.21
Biological process	GO:0009056	catabolic process	A0A0R0F2Z4, I1NEU4, I1L5K6, I1NH02, K7KXR4, I1JGY9, K7LQ97, Q9XFI6, C6TA48, I1MP04, I1LX01, I1MS29, I1K7D2, I1KR53, K7MDE4, O64458, I1L6W0, K7KZN7, O04104, I1LA42, I1LVZ8, I1MAR9, I1MK76, I1L008, I1KZU7	25	0.021	1.67778	0.24
Biological process	GO:0022613	ribonucleoprotein complex biogenesis	C6T048, C6T5U0, I1JE09, K7KBF1, C6TBI4, I1LGD6, I1JXQ3, C6T968, I1MM89, C6SYE0, C6TL41, I1N0F1, C6SXI3, I1KPE7, I1M3W1, K7KVG4, C6TMB5, A0A0R0J3D8, I1L2H4, C6TAW2, C6SXC3, I1JFW6, I1J582, C6T4Z6	24	6.2e-11	10.2076	3.9e-09
Biological process	GO:0019752	carboxylic acid metabolic process	A0A0R0G554, I1M599, I1KQU2, I1MQM4, K7KYM7, A0A0R0IYE6, B0M194, I1LQ65, I1MM08, I1MIA7, Q06197, I1KDT9, I1KN68, P24095, B3TDK9, I1M170, I1J4J6, Q9FUK4, I1KH67, K7LN65, I1LBQ4, A0A0R0EVM7, A0A0R0KJF0	23	0.0017	2.76955	0.027
Biological process	GO:0043436	oxoacid metabolic process	A0A0R0G554, I1M599, I1KQU2, I1MQM4, K7KYM7, A0A0R0IYE6, B0M194, I1LQ65, I1MM08, I1MIA7, Q06197, I1KDT9, I1KN68, P24095, B3TDK9, I1M170, I1J4J6, Q9FUK4, I1KH67, K7LN65, I1LBQ4, A0A0R0EVM7, A0A0R0KJF0	23	0.0025	2.60206	0.037
Biological process	GO:0042254	ribosome biogenesis	C6T048, C6T5U0, I1JE09, K7KBF1, C6TBI4, I1LGD6, I1JXQ3, C6T968, I1MM89, C6SYE0, I1N0F1, C6SXI3, I1KPE7, I1M3W1, K7KVG4, C6TMB5, A0A0R0J3D8, I1L2H4, C6TAW2, C6SXC3, I1JFW6, C6T4Z6	22	2.8e-11	10.5528	2.1e-09
Biological process	GO:1901575	organic substance catabolic process	A0A0R0F2Z4, I1NEU4, I1L5K6, I1NH02, K7KXR4, I1JGY9, K7LQ97, C6TA48, I1MP04, I1MS29, I1KR53, K7MDE4, O64458, I1L6W0, K7KZN7, O04104, I1LA42, I1LVZ8, I1MAR9, I1MK76, I1L008, I1KZU7	22	0.031	1.50864	0.33
Biological process	GO:0006091	generation of precursor metabolites and energy	C6TKL8, I1KUE5, C6T868, Q06197, Q2PMT8, Q2PMT9, C6T7N2, C6TD73, Q2PMQ9, I1LC20, Q2PMQ5, C6TC92, C6TNE6, I1M657, I1JCY2, P02957, K7MR36, I1MNK0, C6TLM4, I1J7A8, A0A0R0JQ91	21	7.9e-11	10.1024	4.5e-09
Biological process	GO:0019684	photosynthesis, light reaction	C6TKL8, I1KUE5, C6T868, Q2PMT8, Q2PMT9, C6T7N2, C6TD73, Q2PMQ9, I1LC20, C6TC92, C6TNE6, I1M657, I1JCY2, P02957, I1MNK0, C6TLM4, I1J7A8, A0A0R0JQ91	18	7.5e-17	16.1249	2.6e-14
Biological process	GO:0009057	macromolecule catabolic process	I1LVZ8, K7KXR4, K7KZN7, I1JGY9, K7MDE4, K7LQ97, I1LA42, I1NEU4, C6TA48, I1MAR9, O64458, I1KR53, I1MS29, I1L5K6, I1KZU7, I1NH02, I1MK76	17	0.038	1.42022	0.38
Biological process	GO:0044283	small molecule biosynthetic process	Q2MJR5, I1L4W3, A0A0R0G554, I1M599, K7M7P5, Q9FUK4, P24095, I1KH67, I1JGU8, B3TDK9, K7LQS4, I1MC96, I1KQU2, A0A0R0IYE6, A0A0R0EVM7, I1M170	16	0.0013	2.88606	0.021
Biological process	GO:0018298	protein-chromophore linkage	I1KUE5, C6T868, Q2PMT8, Q2PMT9, C6TLM4, C6TD73, Q2PMU3, Q2PMQ9, I1LC20, C6TNE6, I1M657, I1JCY2, P02957, I1J7A8, A0A0R0JQ91	15	4.2e-15	14.3768	8.6e-13
Biological process	GO:0042274	ribosomal small subunit biogenesis	C6TAW2, C6SYE0, I1N0F1, I1JE09, I1KPE7, C6T5U0, I1M3W1, C6T968, K7KBF1, I1MM89, A0A0R0J3D8, I1JFW6, I1L2H4, C6T4Z6, I1LGD6	15	2.1e-13	12.6778	3.1e-11
Biological process	GO:0043933	macromolecular complex subunit organization	I1KDA6, I1JXQ3, C6TL41, C6T4Z6, I1KPE7, I1M3W1, I1LY10, K7KVG4, C6TMB5, I1LQT0, I1JFW6, I1LGD6, I1J582, I1L2H4, A0A0R0J3D8	15	0.0064	2.19382	0.082
Biological process	GO:0044262	cellular carbohydrate metabolic process	A0A0R0HTR7, Q2MJR5, I1KZH5, I1KFY7, A0A0R0JPR5, I1KGY8, P13708, I1MBQ9, I1LFH9, I1L008, K7MJY8, I1MHJ6, Q06197	13	0.00037	3.4318	0.0065
Biological process	GO:0016053	organic acid biosynthetic process	Q9FUK4, A0A0R0G554, I1M599, K7M7P5, P24095, I1KH67, I1JGU8, B3TDK9, I1MC96, I1KQU2, A0A0R0IYE6, A0A0R0EVM7, I1M170	13	0.0044	2.35655	0.062
Biological process	GO:0051186	cofactor metabolic process	C6TEE8, I1N2Z4, C6TML7, A0A0R0KJF0, I1JMX7, P45621, I1MHR0, I1MEQ1, I1JSD2, I1MRW8, I1K6T6, A0A0R4J365	12	0.002	2.69897	0.03
Biological process	GO:0034622	cellular macromolecular complex assembly	I1LY10, C6TL41, C6T4Z6, I1KPE7, I1M3W1, C6TMB5, I1LQT0, I1JFW6, I1LGD6, I1J582, I1L2H4, A0A0R0J3D8	12	0.0038	2.42022	0.055
Biological process	GO:0005976	polysaccharide metabolic process	A0A0R0HTR7, I1KR53, I1KZH5, I1LA42, A0A0R0JPR5, I1KFY7, I1LVZ8, I1MAR9, I1MK76, K7KZN7, I1LFH9, I1MS29	12	0.0051	2.29243	0.07
Biological process	GO:0065003	macromolecular complex assembly	I1LY10, C6TL41, C6T4Z6, I1KPE7, I1M3W1, C6TMB5, I1LQT0, I1JFW6, I1LGD6, I1J582, I1L2H4, A0A0R0J3D8	12	0.0056	2.25181	0.074
Biological process	GO:0071554	cell wall organization or biogenesis	A0A0R0HTR7, I1KR53, I1KFY7, I1JQX5, Q9XFI6, I1LVZ8, I1MAR9, A0A0R4J2U5, I1MK76, K7KZN7, K7N2F3, I1MS29	12	0.015	1.82391	0.18
Biological process	GO:0022607	cellular component assembly	I1LY10, C6TL41, C6T4Z6, I1KPE7, I1M3W1, C6TMB5, I1LQT0, I1JFW6, I1LGD6, I1J582, I1L2H4, A0A0R0J3D8	12	0.027	1.56864	0.29
Biological process	GO:0051188	cofactor biosynthetic process	C6TEE8, I1N2Z4, I1JSD2, I1JMX7, P45621, I1MHR0, I1MEQ1, C6TML7, I1MRW8, I1K6T6, A0A0R4J365	11	5.1e-05	4.29243	0.001
Biological process	GO:0055114	oxidation-reduction process	I1J8Q1, P49161, Q06197, Q2PMT8, Q2PMT9, I1MFI0, Q2PMQ5, I1MC96, Q2PMQ9, P02957, K7MR36	11	0.0019	2.72125	0.03
Biological process	GO:0009765	photosynthesis, light harvesting	I1KUE5, C6T868, C6TLM4, C6TD73, I1LC20, C6TNE6, I1JCY2, I1M657, I1J7A8, A0A0R0JQ91	10	4.6e-10	9.33724	2.1e-08
Biological process	GO:0022618	ribonucleoprotein complex assembly	C6TL41, C6T4Z6, I1KPE7, I1M3W1, C6TMB5, A0A0R0J3D8, I1JFW6, I1J582, I1L2H4, I1LGD6	10	1.7e-05	4.76955	0.00039
Biological process	GO:0071826	ribonucleoprotein complex subunit organization	C6TL41, C6T4Z6, I1KPE7, I1M3W1, C6TMB5, A0A0R0J3D8, I1JFW6, I1J582, I1L2H4, I1LGD6	10	2.4e-05	4.61979	0.00051
Biological process	GO:0006364	rRNA processing	I1JXQ3, I1N0F1, C6T5U0, C6SYE0, C6T968, K7KBF1, K7KVG4, I1MM89, I1JE09, C6TAW2	10	3.3e-05	4.48149	0.00069
Biological process	GO:0016072	rRNA metabolic process	I1JXQ3, I1N0F1, C6T5U0, C6SYE0, C6T968, K7KBF1, K7KVG4, I1MM89, I1JE09, C6TAW2	10	3.5e-05	4.45593	0.00071
Biological process	GO:0009628	response to abiotic stimulus	I1KUE5, C6T868, C6TLM4, C6TD73, C6TLT7, I1LC20, C6TNE6, G7Z0A6, I1M657, I1J7A8	10	0.00047	3.3279	0.0081
Biological process	GO:0034470	ncRNA processing	I1JXQ3, I1N0F1, C6T5U0, C6SYE0, C6T968, K7KBF1, K7KVG4, I1MM89, I1JE09, C6TAW2	10	0.0022	2.65758	0.034
Biological process	GO:0046394	carboxylic acid biosynthetic process	Q9FUK4, A0A0R0G554, I1M599, I1KQU2, I1KH67, P24095, B3TDK9, A0A0R0IYE6, A0A0R0EVM7, I1M170	10	0.014	1.85387	0.17
Biological process	GO:0034660	ncRNA metabolic process	I1JXQ3, I1N0F1, C6T5U0, C6SYE0, C6T968, K7KBF1, K7KVG4, I1MM89, I1JE09, C6TAW2	10	0.018	1.74473	0.21
Biological process	GO:0006779	porphyrin-containing compound biosynthetic process	C6TEE8, I1N2Z4, I1JSD2, I1JMX7, P45621, I1MEQ1, C6TML7, I1K6T6, A0A0R4J365	9	2e-09	8.69897	8.6e-08
Biological process	GO:0006778	porphyrin-containing compound metabolic process	C6TEE8, I1N2Z4, I1JSD2, I1JMX7, P45621, I1MEQ1, C6TML7, I1K6T6, A0A0R4J365	9	2.6e-08	7.58503	9.7e-07
Biological process	GO:0033014	tetrapyrrole biosynthetic process	C6TEE8, I1N2Z4, I1JSD2, I1JMX7, P45621, I1MEQ1, C6TML7, I1K6T6, A0A0R4J365	9	6.1e-08	7.21467	2.2e-06
Biological process	GO:0033013	tetrapyrrole metabolic process	C6TEE8, I1N2Z4, I1JSD2, I1JMX7, P45621, I1MEQ1, C6TML7, I1K6T6, A0A0R4J365	9	3.5e-07	6.45593	1.1e-05
Biological process	GO:0009416	response to light stimulus	I1KUE5, C6T868, C6TLM4, C6TD73, I1LC20, C6TNE6, G7Z0A6, I1M657, I1J7A8	9	1.9e-05	4.72125	0.00042
Biological process	GO:0009314	response to radiation	I1KUE5, C6T868, C6TLM4, C6TD73, I1LC20, C6TNE6, G7Z0A6, I1M657, I1J7A8	9	4.8e-05	4.31876	0.00095
Biological process	GO:0032259	methylation	I1KDA6, I1JXQ3, I1KAG4, I1K7G0, I1JY06, I1L9T0, I1KXT4, K7KVG4, I1K6T6	9	0.0003	3.52288	0.0054
Biological process	GO:0016052	carbohydrate catabolic process	I1KR53, A0A0R0F2Z4, I1LA42, I1LVZ8, I1MAR9, I1L6W0, K7KZN7, I1MS29, I1MK76	9	0.0043	2.36653	0.061
Biological process	GO:0071555	cell wall organization	A0A0R0HTR7, I1KFY7, I1JQX5, Q9XFI6, A0A0R4J2U5, I1MK76, K7KZN7, K7N2F3, I1MS29	9	0.032	1.49485	0.33
Biological process	GO:0045229	external encapsulating structure organization	A0A0R0HTR7, I1KFY7, I1JQX5, Q9XFI6, A0A0R4J2U5, I1MK76, K7KZN7, K7N2F3, I1MS29	9	0.033	1.48149	0.34
Biological process	GO:0009768	photosynthesis, light harvesting in photosystem I	I1KUE5, C6T868, C6TLM4, C6TD73, I1LC20, C6TNE6, I1M657, I1J7A8	8	1.3e-10	9.88606	6.9e-09
Biological process	GO:0000462	maturation of SSU-rRNA from tricistronic rRNA transcript (SSU-rRNA, 5.8S rRNA, LSU-rRNA)	C6SYE0, I1N0F1, C6T5U0, C6T968, K7KBF1, I1MM89, I1JE09, C6TAW2	8	7.4e-08	7.13077	2.5e-06
Biological process	GO:0030490	maturation of SSU-rRNA	C6SYE0, I1N0F1, C6T5U0, C6T968, K7KBF1, I1MM89, I1JE09, C6TAW2	8	1.9e-07	6.72125	5.8e-06
Biological process	GO:0042255	ribosome assembly	C6T4Z6, I1KPE7, I1M3W1, C6TMB5, A0A0R0J3D8, I1JFW6, I1L2H4, I1LGD6	8	3e-06	5.52288	8.5e-05
Biological process	GO:0046148	pigment biosynthetic process	C6TEE8, I1N2Z4, I1JMX7, P45621, I1MEQ1, C6TML7, I1K6T6, A0A0R4J365	8	3.3e-06	5.48149	9.1e-05
Biological process	GO:0042440	pigment metabolic process	C6TEE8, I1N2Z4, I1JMX7, P45621, I1MEQ1, C6TML7, I1K6T6, A0A0R4J365	8	1.1e-05	4.95861	0.00027
Biological process	GO:0070925	organelle assembly	C6T4Z6, I1KPE7, I1M3W1, C6TMB5, A0A0R0J3D8, I1JFW6, I1L2H4, I1LGD6	8	0.00016	3.79588	0.003
Biological process	GO:0019748	secondary metabolic process	O49859, I1JVV9, I1JPV8, I1MP04, I1MC96, Q9XHC6, K7KYC3, I1L697	8	0.014	1.85387	0.17
Biological process	GO:0015995	chlorophyll biosynthetic process	I1N2Z4, I1JMX7, P45621, I1MEQ1, C6TML7, I1K6T6, A0A0R4J365	7	1.4e-09	8.85387	6.3e-08
Biological process	GO:0015994	chlorophyll metabolic process	I1N2Z4, I1JMX7, P45621, I1MEQ1, C6TML7, I1K6T6, A0A0R4J365	7	2.2e-08	7.65758	8.5e-07
Biological process	GO:0000028	ribosomal small subunit assembly	C6T4Z6, I1KPE7, I1M3W1, A0A0R0J3D8, I1JFW6, I1L2H4, I1LGD6	7	6.6e-08	7.18046	2.3e-06
Biological process	GO:0005996	monosaccharide metabolic process	I1JMB4, C6T9R8, A0A0R0F2Z4, I1L4W3, I1N8L7, I1L0L1, I1L6W0	7	0.00068	3.16749	0.011
Biological process	GO:0000272	polysaccharide catabolic process	I1KR53, I1LA42, I1LVZ8, I1MAR9, I1MK76, K7KZN7, I1MS29	7	0.0058	2.23657	0.074
Biological process	GO:0016051	carbohydrate biosynthetic process	A0A0R0HTR7, I1KZH5, Q2MJR5, I1L4W3, I1KFY7, A0A0R0JPR5, I1LFH9	7	0.042	1.37675	0.41
Biological process	GO:1901605	alpha-amino acid metabolic process	I1MIA7, Q9FUK4, I1KQU2, I1MQM4, A0A0R0EVM7, I1M170, A0A0R0KJF0	7	0.046	1.33724	0.45
Biological process	GO:0031407	oxylipin metabolic process	A0A0R0G554, I1M599, I1KH67, P24095, B3TDK9, A0A0R0IYE6	6	1.1e-05	4.95861	0.00027
Biological process	GO:0031408	oxylipin biosynthetic process	A0A0R0G554, I1M599, I1KH67, P24095, B3TDK9, A0A0R0IYE6	6	1.1e-05	4.95861	0.00027
Biological process	GO:0019318	hexose metabolic process	I1JMB4, C6T9R8, A0A0R0F2Z4, I1L4W3, I1L0L1, I1L6W0	6	0.00079	3.10237	0.013
Biological process	GO:0044550	secondary metabolite biosynthetic process	O49859, I1JVV9, I1JPV8, I1MC96, Q9XHC6, K7KYC3	6	0.024	1.61979	0.27
Biological process	GO:0034637	cellular carbohydrate biosynthetic process	A0A0R0HTR7, Q2MJR5, I1KZH5, I1KFY7, A0A0R0JPR5, I1LFH9	6	0.026	1.58503	0.28
Biological process	GO:0002181	cytoplasmic translation	C6SXI3, C6SXC3, C6TBI4, I1JYG3, I1JBL1	5	0.0002	3.69897	0.0037
Biological process	GO:0006006	glucose metabolic process	I1JMB4, C6T9R8, I1L6W0, A0A0R0F2Z4, I1L4W3	5	0.00038	3.42022	0.0066
Biological process	GO:0022900	electron transport chain	Q2PMQ9, P02957, Q2PMQ5, Q2PMT8, Q2PMT9	5	0.0019	2.72125	0.03
Biological process	GO:0044724	single-organism carbohydrate catabolic process	I1LVZ8, I1MAR9, I1L6W0, I1KR53, A0A0R0F2Z4	5	0.0052	2.284	0.07
Biological process	GO:0051274	beta-glucan biosynthetic process	A0A0R0HTR7, A0A0R0JPR5, I1KFY7, I1KZH5, I1LFH9	5	0.0057	2.24413	0.074
Biological process	GO:0009064	glutamine family amino acid metabolic process	A0A0R0EVM7, I1MIA7, I1M170, I1MQM4, Q9FUK4	5	0.0081	2.09151	0.1
Biological process	GO:0009250	glucan biosynthetic process	A0A0R0HTR7, A0A0R0JPR5, I1KFY7, I1KZH5, I1LFH9	5	0.015	1.82391	0.18
Biological process	GO:0051273	beta-glucan metabolic process	A0A0R0HTR7, A0A0R0JPR5, I1KFY7, I1KZH5, I1LFH9	5	0.017	1.76955	0.2
Biological process	GO:0033692	cellular polysaccharide biosynthetic process	A0A0R0HTR7, A0A0R0JPR5, I1KFY7, I1KZH5, I1LFH9	5	0.029	1.5376	0.31
Molecular function	GO:0003824	catalytic activity	I1KBP5, C6ZJZ1, I1MPK1, I1JXX2, I1KQU2, A0A0R0IIA2, I1MQM4, I1MA39, I1ME40, I1LFH9, I1KPW0, A0A0R0K2N4, I1MM08, I1K6Z9, I1JPG1, I1KDT9, K7KXR4, I1J4K6, I1JPV8, K7M7P5, I1KSB3, I1LBH6, I1JMF7, I1JGU8, I1MP04, K7LV51, I1KL36, O23960, K7KDK8, I1KZX6, I1KDA6, I1LH09, I1M5U7, A0A0R0EME4, I1LIV5, I1L6W0, I1MUE2, C6TBN2, K7MZA6, I1NID5, C6TE08, A0A0R0HTR7, A0A0R0KSS1, Q2PMT8, I1L4W3, C6TML7, I1LVZ8, B3T…	235	1.2e-12	11.9208	1.6e-10
Molecular function	GO:0043167	ion binding	I1LDJ1, A0A0R0F2Z4, C6TC92, I1M599, I1KQU2, C6T7N2, I1MQM4, I1LTR4, P26987, P49161, Q2PMQ5, I1MHR0, I1ME40, Q2PMU3, P45621, P02957, I1MM08, I1MRW8, I1LQ65, I1JPG1, A0A0R0E871, A0A0R0IYE6, I1MA91, I1JJ05, I1J4J6, I1JPV8, I1J547, C6TD73, I1JMF7, Q9XFI6, I1JMX7, I1LTD1, I1JC65, I1JCY9, I1LKW2, A0A0R0EJA3, I1NAI9, I1KBT7, I1LX01, I1KFS4, O23960, C6TLM4, I1J7A8, A0A0R0JQ91, I1K7D2, I1LH09, O49859, I1L…	83	0.00021	3.67778	0.0064
Molecular function	GO:0016787	hydrolase activity	I1MGH3, K7M508, I1ME40, A0A0R0IIA2, I1NEU4, I1MA39, I1M4L7, I1LUX6, I1M7D8, B1ACD3, I1L5K6, I1KPW0, A0A0R0K2N4, Q9LDM8, I1K6Z9, I1N0Z5, K7MNM4, K7M586, I1NF01, A0A0R0KX47, K7KXR4, I1KBP5, I1JGY9, I1NH02, A0A0R0GBB6, I1N8L7, K7LQ97, I1MTB4, C6TA48, I1N3W4, I1JPG1, C6TNI2, I1LDX7, K7KDK8, I1MQB5, K7M6Q3, A0A0R4J3B7, I1MZ53, I1KR53, K7MDE4, I1KYF3, A0A0R4J5Q8, I1L281, K7KQ44, K7LXH3, G0T431, A0A0R0G…	75	0.0057	2.24413	0.077
Molecular function	GO:0046872	metal ion binding	I1LDJ1, A0A0R0F2Z4, C6TC92, I1M599, C6T7N2, I1LTR4, P49161, Q2PMQ5, I1MHR0, I1ME40, Q2PMU3, P02957, I1MM08, I1MRW8, I1LQ65, I1JPG1, A0A0R0E871, A0A0R0IYE6, I1MA91, I1JJ05, I1J4J6, I1JPV8, C6TD73, I1JMF7, Q9XFI6, I1JMX7, I1LTD1, I1MP04, I1LKW2, A0A0R0EJA3, I1NAI9, I1KBT7, I1LX01, I1KFS4, O23960, C6TLM4, I1J7A8, A0A0R0JQ91, I1K7D2, I1LH09, O49859, I1L008, I1MUX7, I1N123, A0A0R4J4E0, A0A0R0IL03, I1J…	74	0.0023	2.63827	0.044
Molecular function	GO:0043169	cation binding	I1LDJ1, A0A0R0F2Z4, C6TC92, I1M599, C6T7N2, I1LTR4, P49161, Q2PMQ5, I1MHR0, I1ME40, Q2PMU3, P02957, I1MM08, I1MRW8, I1LQ65, I1JPG1, A0A0R0E871, A0A0R0IYE6, I1MA91, I1JJ05, I1J4J6, I1JPV8, C6TD73, I1JMF7, Q9XFI6, I1JMX7, I1LTD1, I1MP04, I1LKW2, A0A0R0EJA3, I1NAI9, I1KBT7, I1LX01, I1KFS4, O23960, C6TLM4, I1J7A8, A0A0R0JQ91, I1K7D2, I1LH09, O49859, I1L008, I1MUX7, I1N123, A0A0R4J4E0, A0A0R0IL03, I1J…	74	0.0025	2.60206	0.045
Molecular function	GO:0016491	oxidoreductase activity	I1J8Q1, Q06197, A0A0R0G554, I1M599, I1JUN3, C6T9R8, A0A0R0E871, A0A0R0IYE6, Q2PMQ5, B0M194, Q2PMU3, P02957, I1MM08, I1LQ65, I1MJ29, Q76LA6, I1JMB4, I1MA91, I1KRU6, I1JPV8, I1JMF7, Q9XFI6, I1JMX7, I1MP04, I1MQN7, A0A0R0IL03, I1KZX6, I1LX01, I1KFS4, A0A0R4J4E0, I1JZR8, I1K7D2, O49859, I1MUX7, I1MFI0, I1JCH6, Q43758, I1LIV5, B3TDK9, Q9XHC6, O04104, C6TBN2, K7MZA6, C6T389, I1MGF2, A0A0R0KSS1, I1J4J6,…	62	4.5e-08	7.34679	3.6e-06
Molecular function	GO:0005198	structural molecule activity	C6T048, A0A0R4J581, I1JVL6, I1MU00, C6SYZ8, I1JE09, I1KSD7, C6TBI4, I1LGD6, A0A0R4J2M7, C6SZS1, C6SY73, I1LGB7, C6T968, I1JBL1, I1MM89, A0A0R4J5K4, I1KPE7, I1MQB5, I1L8R1, C6SYE0, C6T5U0, I1N0F1, C6SXI3, I1LZ03, I1M3W1, I1MJN2, C6TMB5, A0A0R0J3D8, I1KZ93, I1L2H4, C6TAW2, C6TFG0, I1LFQ4, C6SXC3, I1JYG3, I1M099, I1JFW6, C6T4Z6	39	6.1e-15	14.2147	1.1e-12
Molecular function	GO:0003735	structural constituent of ribosome	C6T048, A0A0R4J581, I1JVL6, I1MU00, C6SYZ8, I1JE09, I1KSD7, C6TBI4, I1LGD6, A0A0R4J2M7, C6SZS1, C6SY73, I1LGB7, C6T968, I1JBL1, I1MM89, A0A0R4J5K4, I1KPE7, I1MQB5, I1L8R1, C6SYE0, C6T5U0, I1N0F1, C6SXI3, I1LZ03, I1M3W1, I1MJN2, C6TMB5, A0A0R0J3D8, I1KZ93, I1L2H4, C6TAW2, C6TFG0, I1LFQ4, C6SXC3, I1JYG3, I1JFW6, C6T4Z6	38	3.3e-16	15.4815	9.1e-14
Molecular function	GO:0046906	tetrapyrrole binding	P49161, C6TLM4, C6T868, Q2PMQ5, I1MC96, I1M657, Q2PMQ9, P02957, I1JPV8, C6TD73, Q2PMU3, Q9XFI6, A0A0R0IL03, A0A0R0JQ91, I1JCY2, A0A0R4J4E0, C6TNE6, I1K7D2, O49859, Q76LA6, Q43758, I1LC20, Q9XHC6, I1KUE5, Q2PMT8, Q2PMT9, I1KW78, A0A0R0I304, I1J7A8	29	9.7e-10	9.01323	9e-08
Molecular function	GO:0008233	peptidase activity	I1NEU4, I1L5K6, A0A0R0K2N4, Q9LDM8, A0A0R4J5Q8, K7MNM4, K7M586, A0A0R0KX47, K7KXR4, I1JGY9, K7LQ97, B1ACD3, C6TA48, I1N3W4, K7M6Q3, I1LDX7, K7MDE4, A0A0R0G0P5, O64458, A0A0R0K666, I1MKD2, K7KM25, Q6WNU4, I1KHC9, I1KAS2, I1L697, A0A0R0KQK3, I1KZU7	28	2.5e-06	5.60206	0.00014
Molecular function	GO:0070011	peptidase activity, acting on L-amino acid peptides	I1NEU4, I1L5K6, A0A0R0K2N4, Q9LDM8, A0A0R4J5Q8, K7MNM4, K7M586, A0A0R0KX47, K7KXR4, I1JGY9, K7LQ97, C6TA48, I1N3W4, K7M6Q3, I1LDX7, K7MDE4, A0A0R0G0P5, O64458, A0A0R0K666, I1MKD2, K7KM25, Q6WNU4, I1KHC9, I1KAS2, I1L697, A0A0R0KQK3, I1KZU7	27	2.6e-06	5.58503	0.00014
Molecular function	GO:0048037	cofactor binding	I1KQU2, I1MQM4, B0M194, A0A0R4J4L1, P45621, I1MM08, K7MRG6, Q06197, I1JMB4, I1KRU6, I1JC65, I1NC94, I1JCY9, I1MJ29, C6T9R8, I1JSD2, I1LIV5, I1J547, C6TE08, I1J4J6, I1MK72, K7L0V1	22	3.5e-05	4.45593	0.0012
Molecular function	GO:0003723	RNA binding	C6T048, A0A0R4J581, I1KZ93, I1NH63, K7KBF1, I1LFQ4, A0A0R4J2M7, A0A0R0JWC4, I1JXQ3, I1L2H4, I1MQB5, C6TL41, I1M3W1, I1LGB7, K7KVG4, C6TMB5, C6SYZ8, A0A0R4J5K4, C6TFG0, I1JYG3, I1JFW6, I1J582	22	0.0035	2.45593	0.055
Molecular function	GO:0016798	hydrolase activity, acting on glycosyl bonds	I1M4L7, I1KR53, I1LZU1, I1KBP5, I1LA42, I1K6Z9, A0A0R0IIA2, I1N8L7, I1JQX5, I1LVZ8, I1MAR9, I1MGH3, I1M7D8, K7M508, A0A0R0JEC7, I1KPW0, I1KTS3, I1L281, I1NH02, I1MQB5	20	0.00084	3.07572	0.018
Molecular function	GO:0004175	endopeptidase activity	K7M586, A0A0R0G0P5, I1MKD2, K7KXR4, I1JGY9, K7MDE4, Q6WNU4, I1NEU4, I1KHC9, Q9LDM8, C6TA48, I1N3W4, O64458, K7M6Q3, A0A0R0K666, A0A0R0K2N4, I1LDX7, A0A0R4J5Q8, I1KZU7	19	1.7e-05	4.76955	0.00064
Molecular function	GO:0016758	transferase activity, transferring hexosyl groups	A0A0R0HTR7, C6ZJZ1, A0A0R0JPR5, I1KZH5, I1KFY7, I1MTN4, I1MKT9, I1KDT9, P13708, I1J4K6, K7KYM7, I1LFH9, I1KN68, K7MJY8, I1MHJ6, K7LN65, I1MBQ9	17	0.00079	3.10237	0.018
Molecular function	GO:0004553	hydrolase activity, hydrolyzing O-glycosyl compounds	I1M4L7, I1KR53, I1KBP5, I1LA42, I1K6Z9, A0A0R0IIA2, I1N8L7, I1JQX5, I1LVZ8, I1MAR9, I1MGH3, I1M7D8, K7M508, A0A0R0JEC7, I1KPW0, I1KTS3, I1NH02	17	0.0045	2.34679	0.065
Molecular function	GO:0016757	transferase activity, transferring glycosyl groups	A0A0R0HTR7, C6ZJZ1, A0A0R0JPR5, I1KZH5, I1KFY7, I1MTN4, I1MKT9, I1KDT9, P13708, I1J4K6, K7KYM7, I1LFH9, I1KN68, K7MJY8, I1MHJ6, K7LN65, I1MBQ9	17	0.0052	2.284	0.072
Molecular function	GO:0016168	chlorophyll binding	I1KUE5, C6T868, Q2PMT8, Q2PMT9, C6TLM4, C6TD73, Q2PMU3, Q2PMQ9, I1LC20, C6TNE6, I1M657, I1JCY2, P02957, I1J7A8, A0A0R0JQ91	15	1.9e-16	15.7212	9.1e-14
Molecular function	GO:0008236	serine-type peptidase activity	K7M586, I1MKD2, K7KM25, Q6WNU4, I1N3W4, K7LQ97, I1KHC9, I1KAS2, Q9LDM8, I1L5K6, A0A0R0KX47, A0A0R0K2N4, I1LDX7, A0A0R4J5Q8, A0A0R0KQK3	15	3.7e-06	5.4318	0.00017
Molecular function	GO:0017171	serine hydrolase activity	K7M586, I1MKD2, K7KM25, Q6WNU4, I1N3W4, K7LQ97, I1KHC9, I1KAS2, Q9LDM8, I1L5K6, A0A0R0KX47, A0A0R0K2N4, I1LDX7, A0A0R4J5Q8, A0A0R0KQK3	15	3.7e-06	5.4318	0.00017
Molecular function	GO:0020037	heme binding	I1K7D2, O49859, P49161, Q76LA6, I1JPV8, Q9XFI6, Q43758, Q2PMQ5, I1KW78, A0A0R0I304, I1MC96, Q9XHC6, A0A0R0IL03, A0A0R4J4E0	14	0.01	2	0.12
Molecular function	GO:0035251	UDP-glucosyltransferase activity	A0A0R0HTR7, I1KZH5, I1KFY7, A0A0R0JPR5, I1KDT9, P13708, K7KYM7, I1LFH9, I1KN68, K7MJY8, I1MHJ6, K7LN65, I1MBQ9	13	5.7e-06	5.24413	0.00024
Molecular function	GO:0046527	glucosyltransferase activity	A0A0R0HTR7, I1KZH5, I1KFY7, A0A0R0JPR5, I1KDT9, P13708, K7KYM7, I1LFH9, I1KN68, K7MJY8, I1MHJ6, K7LN65, I1MBQ9	13	1.1e-05	4.95861	0.00045
Molecular function	GO:0008194	UDP-glycosyltransferase activity	A0A0R0HTR7, I1KZH5, I1KFY7, A0A0R0JPR5, I1KDT9, P13708, K7KYM7, I1LFH9, I1KN68, K7MJY8, I1MHJ6, K7LN65, I1MBQ9	13	0.00037	3.4318	0.0098
Molecular function	GO:0008168	methyltransferase activity	I1KDA6, A0A0R0EME4, I1JXQ3, I1KAG4, A0A0R4J645, I1K7G0, I1JY06, I1L9T0, I1KXT4, K7KVG4, I1K6T6, I1NID5, I1KM16	13	0.0041	2.38722	0.064
Molecular function	GO:0016741	transferase activity, transferring one-carbon groups	I1KDA6, A0A0R0EME4, I1JXQ3, I1KAG4, A0A0R4J645, I1K7G0, I1JY06, I1L9T0, I1KXT4, K7KVG4, I1K6T6, I1NID5, I1KM16	13	0.0069	2.16115	0.085
Molecular function	GO:0005509	calcium ion binding	I1JJ05, I1N123, C6TC92, C6T7N2, I1LTD1, A0A0R0EJA3, I1KBT7, A0A0R0GZF0, A0A0R0GF16, I1MNK0, C6TKL8, A0A762	12	0.0029	2.5376	0.047
Molecular function	GO:0050662	coenzyme binding	C6TE08, I1JMB4, C6T9R8, Q06197, I1J4J6, I1NC94, I1LIV5, B0M194, A0A0R4J4L1, I1MM08, K7MRG6, K7L0V1	12	0.006	2.22185	0.078
Molecular function	GO:0030234	enzyme regulator activity	I1MS29, I1JVV9, I1KYX2, P01070, B1ACD3, I1MK76, K7KZN7, P26987, K7KYC3, C6TCD9, I1MQA2	11	0.014	1.85387	0.14
Molecular function	GO:0098772	molecular function regulator	I1MS29, I1JVV9, I1KYX2, P01070, B1ACD3, I1MK76, K7KZN7, P26987, K7KYC3, C6TCD9, I1MQA2	11	0.026	1.58503	0.25
Molecular function	GO:0008757	S-adenosylmethionine-dependent methyltransferase activity	I1KDA6, I1JXQ3, I1KAG4, I1K7G0, I1JY06, I1L9T0, I1KXT4, K7KVG4, I1K6T6, I1NID5	10	0.00027	3.56864	0.0078
Molecular function	GO:0009055	electron carrier activity	P49161, Q2PMT8, Q2PMT9, Q2PMU3, Q2PMQ9, Q2PMQ5, I1LS50, P02957, A0A0R0KHF0, I1K8M1	10	0.00048	3.31876	0.012
Molecular function	GO:0004497	monooxygenase activity	O49859, I1JPV8, I1JMX7, I1KW78, A0A0R0IL03, I1MC96, Q9XHC6, A0A0R0I304, A0A0R4J4E0, K7MRG6	10	0.015	1.82391	0.15
Molecular function	GO:0019843	rRNA binding	A0A0R4J581, C6TFG0, I1M3W1, I1JYG3, C6TMB5, A0A0R4J5K4, A0A0R4J2M7, I1JFW6, I1L2H4	9	2e-06	5.69897	0.00014
Molecular function	GO:0004252	serine-type endopeptidase activity	K7M586, I1MKD2, Q6WNU4, I1N3W4, I1KHC9, Q9LDM8, A0A0R0K2N4, I1LDX7, A0A0R4J5Q8	9	0.00037	3.4318	0.0098
Molecular function	GO:0043168	anion binding	I1KQU2, I1MQM4, I1JSD2, P26987, I1JC65, I1JCY9, I1MK72, P45621, I1J547	9	0.01	2	0.12
Molecular function	GO:0031409	pigment binding	I1KUE5, C6T868, C6TLM4, C6TD73, I1LC20, C6TNE6, I1M657, I1J7A8	8	1.3e-10	9.88606	1.4e-08
Molecular function	GO:0030170	pyridoxal phosphate binding	I1KQU2, I1MQM4, I1JSD2, I1JC65, I1JCY9, I1MK72, P45621, I1J547	8	0.00084	3.07572	0.018
Molecular function	GO:0004857	enzyme inhibitor activity	I1KYX2, P01070, B1ACD3, I1MK76, K7KZN7, P26987, I1MS29, I1MQA2	8	0.0062	2.20761	0.078
Molecular function	GO:0051287	NAD binding	I1JMB4, C6T9R8, Q06197, I1J4J6, B0M194, I1MM08, K7L0V1	7	0.00043	3.36653	0.011
Molecular function	GO:0070001	aspartic-type peptidase activity	I1JGY9, K7MDE4, I1NEU4, A0A0R0G0P5, K7M6Q3, A0A0R0K666, I1KZU7	7	0.0028	2.55284	0.047
Molecular function	GO:0004190	aspartic-type endopeptidase activity	I1JGY9, K7MDE4, I1NEU4, A0A0R0G0P5, K7M6Q3, A0A0R0K666, I1KZU7	7	0.0028	2.55284	0.047
Molecular function	GO:0051213	dioxygenase activity	A0A0R0G554, I1M599, I1KH67, P24095, B3TDK9, A0A0R0IYE6, I1LX01	7	0.018	1.74473	0.19
Molecular function	GO:0016702	oxidoreductase activity, acting on single donors with incorporation of molecular oxygen, incorporation of two atoms of oxygen	A0A0R0G554, I1M599, I1KH67, P24095, B3TDK9, A0A0R0IYE6	6	0.0018	2.74473	0.035
Molecular function	GO:0016701	oxidoreductase activity, acting on single donors with incorporation of molecular oxygen	A0A0R0G554, I1M599, I1KH67, P24095, B3TDK9, A0A0R0IYE6	6	0.0043	2.36653	0.064
Molecular function	GO:0016879	ligase activity, forming carbon-nitrogen bonds	I1MIA7, O23960, Q9FUK4, I1JXX2, A0A0R0EVM7, I1M170	6	0.0059	2.22915	0.078
Molecular function	GO:0016709	oxidoreductase activity, acting on paired donors, with incorporation or reduction of molecular oxygen, NAD(P)H as one donor, and incorporation of one atom of oxygen	O49859, I1JPV8, I1JMX7, I1MC96, Q9XHC6, K7MRG6	6	0.012	1.92082	0.14
Molecular function	GO:0016765	transferase activity, transferring alkyl or aryl (other than methyl) groups	I1N2Z4, K7M7P5, I1JGU8, I1MHR0, C6TML7, I1MRW8	6	0.013	1.88606	0.14
Molecular function	GO:0000287	magnesium ion binding	I1LDJ1, Q06197, Q2PMU3, I1L008, I1ME40, I1MPC6	6	0.047	1.3279	0.45
Molecular function	GO:0003729	mRNA binding	I1JFW6, I1KZ93, I1M3W1, I1L2H4, C6SYZ8	5	9.4e-05	4.02687	0.0031
Molecular function	GO:0044822	poly(A) RNA binding	I1JFW6, I1KZ93, I1M3W1, I1L2H4, C6SYZ8	5	0.00087	3.06048	0.018
Molecular function	GO:0008171	O-methyltransferase activity	A0A0R0EME4, A0A0R4J645, I1K6T6, I1NID5, I1KM16	5	0.0025	2.60206	0.045
Molecular function	GO:0004180	carboxypeptidase activity	K7LQ97, I1L697, K7KM25, A0A0R0KQK3, I1L5K6	5	0.0051	2.29243	0.072
Molecular function	GO:0016866	intramolecular transferase activity	P45621, I1J4A2, I1L6W0, A0A0R0F2Z4, I1JSD2	5	0.0092	2.03621	0.11
Molecular function	GO:0016620	oxidoreductase activity, acting on the aldehyde or oxo group of donors, NAD or NADP as acceptor	I1MGF2, I1JMB4, C6T9R8, I1KNX5, I1JZR8	5	0.011	1.95861	0.13
Molecular function	GO:0008238	exopeptidase activity	K7LQ97, I1L697, K7KM25, A0A0R0KQK3, I1L5K6	5	0.021	1.67778	0.21
Molecular function	GO:0016903	oxidoreductase activity, acting on the aldehyde or oxo group of donors	I1MGF2, I1JMB4, C6T9R8, I1KNX5, I1JZR8	5	0.021	1.67778	0.21
Cellular component	GO:0005623	cell	A0A0R4J581, C6T868, I1JVL6, C6T7N2, I1LFQ4, I1LGD6, I1ME40, I1LFH9, I1KPW0, I1JPG1, C6TA48, K7KXR4, K7KLB5, A0A0R4J2U5, I1MM89, K7LV51, K7N2F3, I1MU00, A0A0R0JQ91, I1KDA6, I1LH09, C6SXI3, I1LZ03, I1L6W0, C6T4Z6, I1KZ93, I1MNK0, I1L2H4, F6KBT4, I1KZH5, I1L4W3, I1LVZ8, I1MEQ1, C6T084, C6TMB5, I1JFW6, A0A0R0F2Z4, I1K7G0, I1NH63, K7KYM7, A0A0R4J2M7, I1L8E9, Q2PMQ5, I1MHR0, P45621, A0A0R0JWC4, I1MTB4,…	155	7.3e-05	4.13668	0.00063
Cellular component	GO:0044464	cell part	A0A0R4J581, C6T868, I1JVL6, C6T7N2, I1LFQ4, I1LGD6, I1ME40, I1LFH9, I1KPW0, I1JPG1, C6TA48, K7KXR4, K7KLB5, A0A0R4J2U5, I1MM89, K7LV51, K7N2F3, I1MU00, A0A0R0JQ91, I1KDA6, I1LH09, C6SXI3, I1LZ03, I1L6W0, C6T4Z6, I1KZ93, I1MNK0, I1L2H4, F6KBT4, I1KZH5, I1L4W3, I1LVZ8, I1MEQ1, C6T084, C6TMB5, I1JFW6, A0A0R0F2Z4, I1K7G0, I1NH63, K7KYM7, A0A0R4J2M7, I1L8E9, Q2PMQ5, I1MHR0, P45621, A0A0R0JWC4, I1MTB4,…	154	4.6e-05	4.33724	0.00042
Cellular component	GO:0005622	intracellular	A0A0R4J581, C6T868, I1JVL6, C6T7N2, I1LFQ4, I1LGD6, I1ME40, A0A0R4J2M7, I1JPG1, C6TA48, K7KXR4, K7KLB5, I1MM89, I1MU00, A0A0R0JQ91, I1KDA6, I1LH09, C6SXI3, I1LZ03, I1L6W0, A0A762, I1KZ93, I1MNK0, I1L2H4, F6KBT4, I1L4W3, C6TFG0, I1MEQ1, C6T084, I1JFW6, A0A0R0F2Z4, I1K7G0, I1NH63, K7KYM7, I1L8E9, Q2PMQ5, I1MHR0, P45621, A0A0R0JWC4, I1MTB4, K7LLV5, I1LGB7, I1KAG4, Q06197, I1KN68, I1LQT0, I1KBT7, I1L…	130	0.0014	2.85387	0.011
Cellular component	GO:0044424	intracellular part	A0A0R4J581, C6T868, I1JVL6, C6T7N2, I1LFQ4, I1LGD6, I1ME40, A0A0R4J2M7, I1JPG1, C6TA48, K7KXR4, I1MM89, I1MU00, A0A0R0JQ91, I1KDA6, I1LH09, C6SXI3, I1LZ03, I1L6W0, A0A762, I1KZ93, I1MNK0, I1L2H4, F6KBT4, I1L4W3, C6TFG0, I1MEQ1, C6T084, I1JFW6, A0A0R0F2Z4, I1K7G0, I1NH63, K7KYM7, I1L8E9, Q2PMQ5, I1MHR0, P45621, A0A0R0JWC4, I1MTB4, K7LLV5, I1LGB7, I1KAG4, Q06197, I1KN68, I1LQT0, I1KBT7, I1L9T0, C6T…	126	0.00034	3.46852	0.0027
Cellular component	GO:0005737	cytoplasm	A0A0R4J581, C6T868, I1JVL6, I1MU00, I1LFQ4, I1LGD6, I1ME40, A0A0R4J2M7, I1JPG1, K7KXR4, I1MM89, A0A0R0EJA3, I1KDA6, I1LH09, C6SXI3, I1LZ03, I1L6W0, A0A762, I1KZ93, I1L2H4, F6KBT4, I1L4W3, C6TFG0, I1MEQ1, I1JFW6, A0A0R0F2Z4, I1K7G0, I1NH63, I1L8E9, Q2PMQ5, I1MHR0, P45621, I1MTB4, I1LGB7, I1KAG4, Q06197, I1KN68, I1JBL1, I1KBT7, I1L9T0, C6TNE6, C6TL41, I1JY06, I1KGY8, O64458, O04104, A0A0R4J5K4, C6T…	107	6.1e-14	13.2147	1.2e-12
Cellular component	GO:0043229	intracellular organelle	A0A0R4J581, C6T868, I1JVL6, I1MU00, I1LFQ4, I1LGD6, A0A0R4J2M7, I1JPG1, C6TA48, K7KXR4, I1MM89, A0A0R0EJA3, F6KBT4, C6SXI3, I1LZ03, A0A762, I1KZ93, I1L2H4, K7KBF1, C6TFG0, I1MEQ1, I1JFW6, P26987, K7KYM7, I1L8E9, Q2PMQ5, I1MC96, P45621, A0A0R0JWC4, I1MTB4, K7LLV5, I1LGB7, I1KAG4, I1KN68, I1JBL1, I1KBT7, I1L9T0, C6TNE6, Q2PMQ9, I1JY06, I1KGY8, K7KVG4, O04104, A0A0R4J5K4, C6TAW2, I1LY10, O64458, C6T…	98	0.0041	2.38722	0.03
Cellular component	GO:0043226	organelle	A0A0R4J581, C6T868, I1JVL6, I1MU00, I1LFQ4, I1LGD6, A0A0R4J2M7, I1JPG1, C6TA48, K7KXR4, I1MM89, A0A0R0EJA3, F6KBT4, C6SXI3, I1LZ03, A0A762, I1KZ93, I1L2H4, K7KBF1, C6TFG0, I1MEQ1, I1JFW6, P26987, K7KYM7, I1L8E9, Q2PMQ5, I1MC96, P45621, A0A0R0JWC4, I1MTB4, K7LLV5, I1LGB7, I1KAG4, I1KN68, I1JBL1, I1KBT7, I1L9T0, C6TNE6, Q2PMQ9, I1JY06, I1KGY8, K7KVG4, O04104, A0A0R4J5K4, C6TAW2, I1LY10, O64458, C6T…	98	0.0041	2.38722	0.03
Cellular component	GO:0044444	cytoplasmic part	A0A0R4J581, C6T868, I1JVL6, I1MU00, I1LFQ4, I1LGD6, A0A0R4J2M7, I1JPG1, K7KXR4, I1MM89, A0A0R0EJA3, I1KDA6, C6SXI3, I1LZ03, A0A762, I1KZ93, I1L2H4, F6KBT4, I1L4W3, C6TFG0, I1MEQ1, I1JFW6, I1L8E9, Q2PMQ5, I1MHR0, P45621, I1MTB4, I1LGB7, I1KAG4, I1JBL1, I1L9T0, C6TNE6, C6TL41, I1JY06, I1KGY8, O64458, O04104, A0A0R4J5K4, C6TAW2, I1J582, C6T048, P49161, C6T5U0, I1M4L7, P02957, C6SY73, C6TD73, I1JCY2,…	91	2.3e-16	15.6383	7.1e-15
Cellular component	GO:0032991	macromolecular complex	C6T048, A0A0R4J581, C6T868, I1JVL6, C6TC92, C6T7N2, I1KZ93, I1JE09, K7KBF1, I1LFQ4, I1L8E9, C6TBI4, I1LGD6, I1LFH9, A0A0R4J2M7, P02957, C6SZS1, C6SY73, C6TKL8, I1LGB7, I1JJ05, Q2PMU3, C6SW43, C6TD73, C6T968, A0A0R4J5K4, I1JBL1, I1MM89, I1M657, I1LQT0, I1KPE7, I1MQB5, C6TLM4, I1L8R1, A0A0R0JQ91, C6SYE0, C6T5U0, C6TL41, I1N0F1, I1N123, C6SXI3, I1LZ03, Q2PMQ9, I1M3W1, I1JXQ3, I1JP48, I1LC20, K7KVG4,…	70	1.8e-10	9.74473	2.9e-09
Cellular component	GO:0044422	organelle part	C6T048, P49161, I1M713, C6TLM4, I1KZ93, I1MU00, I1JE09, K7KBF1, I1LFQ4, I1L8E9, C6T868, C6TBI4, I1LGD6, Q2PMU3, Q2PMQ9, P02957, C6SZS1, C6SY73, I1MC96, I1LGB7, I1MJN2, I1KAG4, C6TD73, C6T968, I1M657, I1JBL1, I1MM89, I1LQT0, I1KPE7, I1MQB5, I1J7A8, I1L8R1, C6SYE0, C6T5U0, I1N0F1, I1JXQ3, C6SXI3, I1LZ03, I1M3W1, I1JY06, I1JP48, I1LC20, K7KVG4, I1JPS0, A0A0R0J3D8, C6SYZ8, A0A0R0I3T7, I1L2H4, C6TAW2,…	64	6.7e-10	9.17393	9.6e-09
Cellular component	GO:0044446	intracellular organelle part	C6T048, P49161, I1M713, C6TLM4, I1KZ93, I1MU00, I1JE09, K7KBF1, I1LFQ4, I1L8E9, C6T868, C6TBI4, I1LGD6, Q2PMU3, Q2PMQ9, P02957, C6SZS1, C6SY73, I1MC96, I1LGB7, I1MJN2, I1KAG4, C6TD73, C6T968, I1M657, I1JBL1, I1MM89, I1LQT0, I1KPE7, I1MQB5, I1J7A8, I1L8R1, C6SYE0, C6T5U0, I1N0F1, I1JXQ3, C6SXI3, I1LZ03, I1M3W1, I1JY06, I1JP48, I1LC20, K7KVG4, I1JPS0, A0A0R0J3D8, C6SYZ8, A0A0R0I3T7, I1L2H4, C6TAW2,…	64	6.7e-10	9.17393	9.6e-09
Cellular component	GO:1990904	ribonucleoprotein complex	C6T048, A0A0R4J581, I1JVL6, I1MU00, C6SYZ8, I1JE09, K7KBF1, I1LFQ4, C6TBI4, I1LGD6, A0A0R4J2M7, C6SZS1, C6SY73, I1LGB7, C6T968, I1JBL1, I1MM89, A0A0R4J5K4, I1KPE7, I1MQB5, I1L8R1, C6SYE0, C6T5U0, C6TL41, I1N0F1, C6SXI3, I1LZ03, I1M3W1, I1JXQ3, K7KVG4, C6TMB5, A0A0R0J3D8, I1KZ93, I1L2H4, C6TAW2, C6TFG0, C6SXC3, I1JYG3, I1JFW6, I1J582, C6T4Z6	41	5.5e-14	13.2596	1.1e-12
Cellular component	GO:0030529	intracellular ribonucleoprotein complex	C6T048, A0A0R4J581, I1JVL6, I1MU00, C6SYZ8, I1JE09, K7KBF1, I1LFQ4, C6TBI4, I1LGD6, A0A0R4J2M7, C6SZS1, C6SY73, I1LGB7, C6T968, I1JBL1, I1MM89, A0A0R4J5K4, I1KPE7, I1MQB5, I1L8R1, C6SYE0, C6T5U0, C6TL41, I1N0F1, C6SXI3, I1LZ03, I1M3W1, I1JXQ3, K7KVG4, C6TMB5, A0A0R0J3D8, I1KZ93, I1L2H4, C6TAW2, C6TFG0, C6SXC3, I1JYG3, I1JFW6, I1J582, C6T4Z6	41	5.5e-14	13.2596	1.1e-12
Cellular component	GO:0043232	intracellular non-membrane-bounded organelle	C6T048, A0A0R4J581, I1JVL6, I1MU00, C6SYZ8, I1JE09, K7KBF1, I1LFQ4, C6TBI4, I1LGD6, A0A0R4J2M7, C6SZS1, C6SY73, I1LGB7, A0A0R0I3T7, C6T968, A0A0R4J5K4, I1JBL1, I1MM89, I1LQT0, I1KPE7, I1MQB5, I1L8R1, C6SYE0, C6T5U0, I1N0F1, C6SXI3, I1LZ03, I1M3W1, I1JXQ3, K7KVG4, C6TMB5, A0A0R0J3D8, I1KZ93, I1L2H4, C6TAW2, C6TFG0, C6SXC3, I1JYG3, I1JFW6, C6T4Z6	41	4e-08	7.39794	4.3e-07
Cellular component	GO:0043228	non-membrane-bounded organelle	C6T048, A0A0R4J581, I1JVL6, I1MU00, C6SYZ8, I1JE09, K7KBF1, I1LFQ4, C6TBI4, I1LGD6, A0A0R4J2M7, C6SZS1, C6SY73, I1LGB7, A0A0R0I3T7, C6T968, A0A0R4J5K4, I1JBL1, I1MM89, I1LQT0, I1KPE7, I1MQB5, I1L8R1, C6SYE0, C6T5U0, I1N0F1, C6SXI3, I1LZ03, I1M3W1, I1JXQ3, K7KVG4, C6TMB5, A0A0R0J3D8, I1KZ93, I1L2H4, C6TAW2, C6TFG0, C6SXC3, I1JYG3, I1JFW6, C6T4Z6	41	4e-08	7.39794	4.3e-07
Cellular component	GO:0005829	cytosol	C6T048, I1MU00, C6SYZ8, I1JE09, I1LFQ4, C6TBI4, I1MHR0, I1MRW8, C6SZS1, C6SY73, I1LGB7, C6T968, I1MM89, I1JBL1, I1KPE7, C6T5U0, I1MQB5, I1L8R1, I1J8Q1, C6SYE0, C6TEE8, I1N0F1, C6SXI3, I1LZ03, I1M3W1, C6TMB5, A0A0R0J3D8, I1KZ93, I1L2H4, C6TAW2, C6TFG0, I1L4W3, I1KDA6, C6SXC3, I1JYG3, I1JFW6, C6T4Z6, I1LGD6	38	3.7e-16	15.4318	1.1e-14
Cellular component	GO:0005840	ribosome	C6T048, A0A0R4J581, I1JVL6, I1MU00, C6SYZ8, I1JE09, I1LFQ4, C6TBI4, I1LGD6, A0A0R4J2M7, C6SZS1, C6SY73, I1LGB7, C6T968, I1JBL1, I1MM89, A0A0R4J5K4, I1KPE7, I1MQB5, I1L8R1, C6SYE0, C6T5U0, I1N0F1, C6SXI3, I1LZ03, I1M3W1, C6TMB5, A0A0R0J3D8, I1KZ93, I1L2H4, C6TAW2, C6TFG0, C6SXC3, I1JYG3, I1JFW6, C6T4Z6	36	1.1e-15	14.9586	2.5e-14
Cellular component	GO:0044391	ribosomal subunit	C6T048, I1MU00, C6SYZ8, I1JE09, I1LFQ4, C6TBI4, I1LGD6, C6SZS1, C6SY73, I1LGB7, C6T968, I1MM89, I1JBL1, I1KPE7, I1MQB5, I1L8R1, C6SYE0, C6T5U0, I1N0F1, C6SXI3, I1LZ03, I1M3W1, C6TMB5, A0A0R0J3D8, I1KZ93, I1L2H4, C6TAW2, C6TFG0, C6SXC3, I1JYG3, I1JFW6, C6T4Z6	32	1e-20	20	1e-18
Cellular component	GO:0043234	protein complex	C6T868, C6TC92, C6T7N2, K7KBF1, I1L8E9, I1LFH9, Q2PMQ9, P02957, I1JJ05, I1MNK0, C6TD73, Q2PMU3, I1M657, I1LQT0, C6TLM4, C6TNE6, A0A0R0JQ91, C6TL41, I1N123, I1JP48, I1LC20, C6SW43, Q2PMT8, I1KZH5, Q2PMT9, Q2PMV0, A0A0R0JPR5, C6TKL8, I1J7A8, I1J4K6, C6T084, I1J582	32	0.022	1.65758	0.15
Cellular component	GO:0022626	cytosolic ribosome	I1MU00, C6SYZ8, I1JE09, I1LFQ4, C6TBI4, I1LGD6, C6SZS1, C6SY73, I1LGB7, C6T968, I1MM89, I1JBL1, I1KPE7, I1MQB5, I1L8R1, C6SYE0, C6T5U0, I1N0F1, C6SXI3, I1LZ03, I1M3W1, C6TMB5, A0A0R0J3D8, I1KZ93, I1L2H4, C6TAW2, C6TFG0, C6SXC3, I1JYG3, I1JFW6, C6T4Z6	31	3.2e-24	23.4949	1.3e-21
Cellular component	GO:0044445	cytosolic part	I1MU00, C6SYZ8, I1JE09, I1LFQ4, C6TBI4, I1LGD6, C6SZS1, C6SY73, I1LGB7, C6T968, I1MM89, I1JBL1, I1KPE7, I1MQB5, I1L8R1, C6SYE0, C6T5U0, I1N0F1, C6SXI3, I1LZ03, I1M3W1, C6TMB5, A0A0R0J3D8, I1KZ93, I1L2H4, C6TAW2, C6TFG0, C6SXC3, I1JYG3, I1JFW6, C6T4Z6	31	3.1e-22	21.5086	6.1e-20
Cellular component	GO:0071944	cell periphery	I1M4L7, I1LS50, I1LFH9, I1KPW0, I1JPG1, I1K8M1, K7M586, I1KBP5, Q6WNU4, Q9XFI6, A0A0R4J2U5, K7LV51, I1KBT7, K7N2F3, I1KFS4, I1LDX7, I1J8Q1, I1JSQ3, I1KR53, I1MUX7, I1N3W4, I1JPS0, K7KZN7, I1MKD2, I1MS29, I1KZH5, A0A0R0JPR5, Q9LDM8, I1LVZ8, I1MAR9, I1MK76	31	0.0023	2.63827	0.017
Cellular component	GO:0098796	membrane protein complex	C6T868, C6TC92, C6T7N2, I1L8E9, I1LFH9, Q2PMQ9, P02957, I1JJ05, I1MNK0, C6TD73, Q2PMU3, I1M657, A0A0R0JQ91, C6TLM4, C6TNE6, I1N123, I1JP48, I1LC20, C6SW43, Q2PMT8, I1KZH5, Q2PMT9, Q2PMV0, A0A0R0JPR5, C6TKL8, I1J7A8, I1J4K6, C6T084	28	2.6e-11	10.585	4.7e-10
Cellular component	GO:0009579	thylakoid	C6T868, C6TC92, C6T7N2, P49161, Q2PMQ5, I1M657, Q2PMQ9, P02957, I1JJ05, I1MNK0, C6TD73, Q2PMU3, A0A0R0JQ91, I1JCY2, C6TLM4, C6TNE6, I1N123, I1LC20, C6SW43, I1KUE5, Q2PMT8, Q2PMT9, Q2PMV0, C6TKL8, I1J7A8, C6T084	26	2.5e-19	18.6021	1.7e-17
Cellular component	GO:0034357	photosynthetic membrane	C6T868, C6TC92, C6T7N2, P49161, Q2PMQ5, I1M657, Q2PMQ9, P02957, I1JJ05, I1MNK0, C6TD73, Q2PMU3, A0A0R0JQ91, C6TLM4, C6TNE6, I1N123, I1LC20, C6SW43, I1KUE5, Q2PMT8, Q2PMT9, Q2PMV0, C6TKL8, I1J7A8, C6T084	25	1.8e-19	18.7447	1.4e-17
Cellular component	GO:0044436	thylakoid part	C6T868, C6TC92, C6T7N2, P49161, Q2PMQ5, I1M657, Q2PMQ9, P02957, I1JJ05, I1MNK0, C6TD73, Q2PMU3, A0A0R0JQ91, C6TLM4, C6TNE6, I1N123, I1LC20, C6SW43, I1KUE5, Q2PMT8, Q2PMT9, Q2PMV0, C6TKL8, I1J7A8, C6T084	25	5.8e-19	18.2366	3.3e-17
Cellular component	GO:0042651	thylakoid membrane	C6T868, C6TC92, C6T7N2, P49161, Q2PMQ5, I1M657, Q2PMQ9, P02957, I1JJ05, I1MNK0, C6TD73, Q2PMU3, C6TLM4, C6TNE6, I1N123, I1LC20, C6SW43, I1KUE5, Q2PMT8, Q2PMT9, Q2PMV0, C6TKL8, I1J7A8	23	2.3e-21	20.6383	3e-19
Cellular component	GO:0009507	chloroplast	C6T868, C6TLM4, P45621, P49161, Q2PMQ5, I1MC96, I1M657, Q2PMQ9, P02957, C6TD73, Q2PMU3, A0A0R0JQ91, I1JCY2, C6TNE6, I1JSD2, I1LC20, F6KBT4, I1KUE5, Q2PMT8, Q2PMT9, Q2PMV0, I1J7A8, I1MEQ1	23	7.4e-10	9.13077	1e-08
Cellular component	GO:0009536	plastid	C6T868, C6TLM4, P45621, P49161, Q2PMQ5, I1MC96, I1M657, Q2PMQ9, P02957, C6TD73, Q2PMU3, A0A0R0JQ91, I1JCY2, C6TNE6, I1JSD2, I1LC20, F6KBT4, I1KUE5, Q2PMT8, Q2PMT9, Q2PMV0, I1J7A8, I1MEQ1	23	1.4e-09	8.85387	1.8e-08
Cellular component	GO:0009521	photosystem	C6TKL8, I1JJ05, C6T868, Q2PMT8, I1N123, Q2PMT9, C6SW43, C6T7N2, C6TD73, Q2PMU3, I1M657, I1LC20, C6TC92, C6TNE6, P02957, Q2PMQ9, C6T084, I1MNK0, C6TLM4, I1J7A8, A0A0R0JQ91	21	1.1e-17	16.9586	4.8e-16
Cellular component	GO:0015935	small ribosomal subunit	C6T048, C6SYE0, I1N0F1, C6TFG0, I1KPE7, A0A0R0J3D8, C6T5U0, I1M3W1, I1LGB7, C6T968, I1LFQ4, I1MM89, I1JE09, I1LGD6, C6TAW2, I1MU00, I1JFW6, I1MQB5, I1L2H4, C6T4Z6	20	2.2e-16	15.6576	7.1e-15
Cellular component	GO:0031984	organelle subcompartment	I1KUE5, P49161, Q2PMT9, I1KAG4, Q2PMT8, I1LC20, Q2PMV0, C6TLM4, C6TD73, I1JY06, Q2PMU3, I1KXT4, C6T868, Q2PMQ5, C6TNE6, I1M657, Q2PMQ9, P02957, I1L9T0, I1J7A8	20	7.3e-15	14.1367	1.6e-13
Cellular component	GO:0022627	cytosolic small ribosomal subunit	C6TAW2, C6SYE0, I1N0F1, C6TFG0, I1KPE7, A0A0R0J3D8, C6T5U0, I1M3W1, I1LGB7, C6T968, I1LFQ4, I1MM89, I1JE09, I1LGD6, I1MU00, I1JFW6, I1MQB5, I1L2H4, C6T4Z6	19	1.5e-18	17.8239	7.5e-17
Cellular component	GO:0030312	external encapsulating structure	K7M586, I1M4L7, I1MKD2, I1KR53, I1MUX7, I1KBP5, Q6WNU4, I1N3W4, I1MS29, Q9XFI6, I1LVZ8, I1MAR9, A0A0R4J2U5, I1MK76, K7KZN7, K7N2F3, I1KFS4, I1LDX7, Q9LDM8	19	3.2e-08	7.49485	3.6e-07
Cellular component	GO:0005618	cell wall	K7M586, I1M4L7, I1MKD2, I1KR53, I1MUX7, I1KBP5, Q6WNU4, I1N3W4, I1MS29, Q9XFI6, I1LVZ8, I1MAR9, A0A0R4J2U5, I1MK76, K7KZN7, K7N2F3, I1KFS4, I1LDX7, Q9LDM8	19	3.2e-08	7.49485	3.6e-07
Cellular component	GO:0044434	chloroplast part	I1KUE5, C6T868, Q2PMT8, Q2PMT9, Q2PMV0, C6TLM4, C6TD73, Q2PMU3, C6TNE6, I1LC20, P49161, Q2PMQ5, I1MC96, I1M657, Q2PMQ9, P02957, I1J7A8	17	4.3e-11	10.3665	7.5e-10
Cellular component	GO:0044435	plastid part	I1KUE5, C6T868, Q2PMT8, Q2PMT9, Q2PMV0, C6TLM4, C6TD73, Q2PMU3, C6TNE6, I1LC20, P49161, Q2PMQ5, I1MC96, I1M657, Q2PMQ9, P02957, I1J7A8	17	4.9e-11	10.3098	8.1e-10
Cellular component	GO:0009535	chloroplast thylakoid membrane	I1KUE5, C6T868, Q2PMT8, Q2PMT9, Q2PMV0, C6TLM4, C6TD73, Q2PMU3, I1LC20, P49161, Q2PMQ5, C6TNE6, I1M657, Q2PMQ9, P02957, I1J7A8	16	2e-16	15.699	7.1e-15
Cellular component	GO:0055035	plastid thylakoid membrane	I1KUE5, C6T868, Q2PMT8, Q2PMT9, Q2PMV0, C6TLM4, C6TD73, Q2PMU3, I1LC20, P49161, Q2PMQ5, C6TNE6, I1M657, Q2PMQ9, P02957, I1J7A8	16	2e-16	15.699	7.1e-15
Cellular component	GO:0009534	chloroplast thylakoid	I1KUE5, C6T868, Q2PMT8, Q2PMT9, Q2PMV0, C6TLM4, C6TD73, Q2PMU3, I1LC20, P49161, Q2PMQ5, C6TNE6, I1M657, Q2PMQ9, P02957, I1J7A8	16	7.3e-16	15.1367	1.8e-14
Cellular component	GO:0031976	plastid thylakoid	I1KUE5, C6T868, Q2PMT8, Q2PMT9, Q2PMV0, C6TLM4, C6TD73, Q2PMU3, I1LC20, P49161, Q2PMQ5, C6TNE6, I1M657, Q2PMQ9, P02957, I1J7A8	16	7.3e-16	15.1367	1.8e-14
Cellular component	GO:1902494	catalytic complex	A0A0R0JPR5, I1KZH5, I1N123, C6TC92, C6SW43, C6T7N2, I1JP48, I1L8E9, I1J4K6, I1LFH9, I1MNK0, C6TKL8, I1JJ05	13	0.014	1.85387	0.1
Cellular component	GO:0022625	cytosolic large ribosomal subunit	C6SXI3, I1LZ03, C6SXC3, I1KZ93, I1JYG3, C6TMB5, C6TBI4, I1JBL1, C6SYZ8, I1L8R1, C6SZS1, C6SY73	12	2.7e-08	7.56864	3.2e-07
Cellular component	GO:0015934	large ribosomal subunit	C6SXI3, I1LZ03, C6SXC3, I1KZ93, I1JYG3, C6TMB5, C6TBI4, I1JBL1, C6SYZ8, I1L8R1, C6SZS1, C6SY73	12	8.8e-07	6.05552	8.5e-06
Cellular component	GO:0009523	photosystem II	I1N123, Q2PMT8, C6TC92, C6SW43, C6T7N2, Q2PMT9, Q2PMQ9, P02957, I1MNK0, C6TKL8, I1JJ05	11	4.5e-10	9.34679	6.9e-09
Cellular component	GO:0005773	vacuole	I1M4L7, K7KXR4, I1KAG4, I1KBP5, I1JY06, C6TA48, I1KXT4, O64458, I1JPS0, I1L697, I1L9T0	11	0.0017	2.76955	0.013
Cellular component	GO:0005576	extracellular region	K7KXR4, O64458, I1JQX5, Q9XFI6, C6TA48, I1MP04, A0A0R4J2U5, I1MK76, K7N2F3, I1NH02, A0A0R0E871	11	0.043	1.36653	0.27
Cellular component	GO:0009522	photosystem I	C6T868, C6TLM4, C6TD73, Q2PMU3, I1LC20, C6TNE6, I1M657, C6T084, I1J7A8, A0A0R0JQ91	10	3.7e-09	8.4318	4.6e-08
Cellular component	GO:0031967	organelle envelope	I1KUE5, C6T868, I1MJN2, C6TLM4, C6TD73, C6TNE6, I1LC20, I1MC96, I1M657, I1J7A8	10	0.0048	2.31876	0.035
Cellular component	GO:0031975	envelope	I1KUE5, C6T868, I1MJN2, C6TLM4, C6TD73, C6TNE6, I1LC20, I1MC96, I1M657, I1J7A8	10	0.0049	2.3098	0.035
Cellular component	GO:0005783	endoplasmic reticulum	I1MC96, I1M713, I1J4K6, I1JP48, I1LTD1, I1L8E9, A0A0R0EJA3, I1MTB4, I1JPG1, A0A762	10	0.022	1.65758	0.15
Cellular component	GO:0044459	plasma membrane part	I1MUX7, I1KZH5, A0A0R0JPR5, I1LS50, I1JPS0, I1LFH9, I1KPW0, I1KFS4, I1JPG1, I1K8M1	10	0.027	1.56864	0.17
Cellular component	GO:0009941	chloroplast envelope	I1KUE5, C6T868, C6TLM4, C6TD73, C6TNE6, I1LC20, I1MC96, I1M657, I1J7A8	9	5.9e-07	6.22915	6e-06
Cellular component	GO:0009526	plastid envelope	I1KUE5, C6T868, C6TLM4, C6TD73, C6TNE6, I1LC20, I1MC96, I1M657, I1J7A8	9	7.5e-07	6.12494	7.4e-06
Cellular component	GO:0010287	plastoglobule	I1KUE5, C6T868, C6TLM4, C6TD73, I1LC20, C6TNE6, I1M657, I1J7A8	8	1.1e-09	8.95861	1.5e-08
Cellular component	GO:0009570	chloroplast stroma	I1KUE5, C6T868, C6TLM4, C6TD73, I1LC20, C6TNE6, I1M657, I1J7A8	8	2.8e-06	5.55284	2.6e-05
Cellular component	GO:0009532	plastid stroma	I1KUE5, C6T868, C6TLM4, C6TD73, I1LC20, C6TNE6, I1M657, I1J7A8	8	3.5e-06	5.45593	3.2e-05
Cellular component	GO:0009654	photosystem II oxygen evolving complex	I1JJ05, I1N123, C6TC92, I1MNK0, C6T7N2, C6SW43, C6TKL8	7	3.5e-07	6.45593	3.7e-06
Cellular component	GO:1990204	oxidoreductase complex	I1JJ05, I1N123, C6TC92, I1MNK0, C6T7N2, C6SW43, C6TKL8	7	5.8e-05	4.23657	0.00051
Cellular component	GO:0019898	extrinsic component of membrane	I1JJ05, I1N123, C6TC92, C6T7N2, I1MNK0, C6TKL8	6	0.00019	3.72125	0.0016
Cellular component	GO:0009505	plant-type cell wall	I1KR53, I1MUX7, Q9XFI6, I1LVZ8, I1MAR9, I1KFS4	6	0.00019	3.72125	0.0016
Cellular component	GO:0046658	anchored component of plasma membrane	I1KPW0, I1LS50, I1KFS4, I1MUX7, I1K8M1	5	0.017	1.76955	0.11
Cellular component	GO:0031225	anchored component of membrane	I1KPW0, I1LS50, I1KFS4, I1MUX7, I1K8M1	5	0.028	1.55284	0.18
Cellular component	GO:0005774	vacuolar membrane	I1KXT4, I1L9T0, I1JPS0, I1JY06, I1KAG4	5	0.045	1.34679	0.28
Cellular component	GO:0044437	vacuolar part	I1KXT4, I1L9T0, I1JPS0, I1JY06, I1KAG4	5	0.048	1.31876	0.29

## Sheet: GO Cluster_3
Term_type	GO_acc	Term	Entries	Queryitem	P-value	(-) log P-value	FDR
Biological process	GO:0008152	metabolic process	I1LWR4, A0A0R0FEM3, K7KP02, A0A0R0KB98, A0A0R0H569, I1LGL4, I1K3K3, I1LP68, C6TGU2, I1N4I0, Q8RVH5, I1MN39, I1MKC8, K7M9L4, I1JAQ7, I1LSS5, A0A0R4J455, I1KNG1, I1JCB6, P13917, K7L6T7, I1KQE8, I1JKR6, I1N5B5, I1MFX5, I1LG74, I1KNN0, B4YB10, I1LBA2, I1LVS8, A0A0R4J3Y6, I1M261, I1JA47, B3TDK6, I1LEK0, K7MZ38, K7MBQ9, I1JN67, C6TIW1, I1KZL9, C6T9D7, I1MI18, Q9SWB4, Q9SWB6, I1M596, A0A0R4J2M8, Q42795,…	149	0.00026	3.58503	0.0065
Biological process	GO:0071704	organic substance metabolic process	I1LWR4, A0A0R0FEM3, K7KP02, A0A0R0KB98, A0A0R0H569, I1K3K3, I1LP68, A0A0R4J2M8, I1N4I0, Q8RVH5, I1MN39, I1MKC8, K7M9L4, A0A0R4J455, I1KNG1, I1JCB6, P13917, K7L6T7, I1KQE8, I1JKR6, I1N5B5, I1MFX5, I1LG74, I1KNN0, B4YB10, I1LBA2, I1LVS8, A0A0R4J3Y6, I1M261, I1JA47, B3TDK6, I1LEK0, K7MZ38, K7MBQ9, I1KZL9, C6T9D7, I1MI18, Q9SWB4, Q9SWB6, I1M596, C6TGU2, Q42795, A0A0R4J305, I1KKK0, I1L7T7, I1KUQ6, I1L…	140	0.00015	3.82391	0.0042
Biological process	GO:0044238	primary metabolic process	I1LWR4, A0A0R0FEM3, K7KP02, A0A0R0KB98, I1LP68, A0A0R4J2M8, I1N4I0, Q8RVH5, I1MN39, I1MKC8, K7M9L4, A0A0R4J455, I1KNG1, I1JCB6, P13917, K7L6T7, I1KQE8, I1JKR6, I1N5B5, I1MFX5, I1LG74, B4YB10, I1LBA2, I1LVS8, A0A0R4J3Y6, I1JA47, K7MBQ9, I1KZL9, C6T9D7, I1MI18, Q9SWB4, C6TGU2, Q42795, A0A0R4J305, I1KKK0, I1L7T7, I1LS70, C6TD56, K7KGC7, I1MBR7, I1KP71, A0A0R0EW30, K7LPC4, I1M3B1, I1MR37, Q43448, I1J…	114	0.027	1.56864	0.36
Biological process	GO:0044699	single-organism process	I1LWR4, K7KP02, A0A0R0H569, I1LP68, I1MKC8, K7M9L4, I1JAQ7, I1LSS5, A0A0R4J455, I1KNG1, I1LV54, I1LG74, A0A0R0IKB7, B4YB10, I1LBA2, I1LXB2, A0A0R4J5M7, I1K3K3, I1JIE1, B3TDK6, Q01527, I1KMS6, I1LEK0, C6T9D7, Q9SWB4, Q9SWB6, I1M596, I1KUQ6, C6TD56, I1KPA1, K7KGC7, I1JKG5, I1KP71, I1MXZ6, I1N898, I1M3B1, I1MR37, I1JV71, I1L932, I1MYI8, K7LQ69, I1MJ34, I1JL80, I1N0S0, I1JJB5, A0A0R0H8D5, A0A0R0HE22,…	94	0.0057	2.24413	0.094
Biological process	GO:0044763	single-organism cellular process	Q43453, I1LWR4, I1NCS8, I1M596, Q9SWB4, I1MFL0, Q9SWB6, K7KP02, A0A0R0H569, K7LC06, I1LP68, I1M3B1, I1J7H3, K7LB48, K7MBR4, I1KUQ6, A0A0R0F6Q0, I1KH70, I1MKC8, K7M9L4, I1KYU6, I1LSS5, A0A0R4J455, C6TAB7, I1KAC1, I1LV54, I1NA97, A0A0R0G9R0, I1KPA1, K7KGC7, A0A0R0KL80, A0A0R4J2T3, K7KUE2, Q5NUF3, I1MXZ6, I1LDX0, I1N898, I1JKG5, A0A0R0IKB7, B4YB10, I1LBA2, Q02909, I1LXB2, I1JPN3, I1JV71, K7L2B3, I1L…	75	0.01	2	0.16
Biological process	GO:0044710	single-organism metabolic process	I1NCS8, I1LWR4, I1JAE3, Q9SWB4, Q9SWB6, I1M596, I1JMY1, Q9M6D6, A0A0R0H569, I1M3B1, K7LB48, I1KUQ6, A0A0R0F6Q0, I1KH70, I1MKC8, K7M9L4, I1JAQ7, I1KYU6, A0A0R4J455, I1KNG1, I1KAC1, I1LV54, I1MR37, I1NA97, A0A0R0G9R0, K7KGC7, A0A0R0KL80, I1KP71, Q5NUF3, I1KC70, I1LDX0, I1LG74, C6TAB7, I1LBA2, P32110, Q02909, I1M6Z4, I1JV71, K7L2B3, I1L932, I1LWV7, K7L0W4, I1K3K3, B3TDK6, I1JDR2, I1MYI8, I1LEK0, I1M…	67	7.6e-07	6.11919	4.7e-05
Biological process	GO:0009056	catabolic process	I1NCS8, I1LWR4, A0A0R0ICF9, I1MFL0, A0A0R0LAF9, I1MJ34, A0A0R4J2M8, Q42795, I1JCB6, I1K3K3, I1KKK0, I1L7T7, C6TG97, C6TGU2, A0A0R4J305, K7LB48, Q8RVH5, I1JRK8, I1LS70, A0A0R0F6Q0, I1MXX5, I1KYU6, A0A0R4J455, K7MS03, I1LV54, P13917, I1KQE8, I1KTD4, I1JKR6, A0A0R4J302, I1LDX0, A0A0R0EW30, I1LRU3, K7LPC4, I1MUX2, I1LBA2, P32110, I1MR37, I1K0K8, Q43448, A0A0R4J3Y6, I1M261, I1K5H2, I1JA47, I1MN39, I1N…	61	2.4e-20	19.6198	8.5e-18
Biological process	GO:1901575	organic substance catabolic process	I1NCS8, I1LWR4, A0A0R0ICF9, I1MFL0, A0A0R0LAF9, I1K0K8, A0A0R4J2M8, Q42795, I1JCB6, I1K3K3, I1KKK0, I1L7T7, C6TG97, C6TGU2, A0A0R4J305, K7LB48, Q8RVH5, I1JRK8, I1LS70, A0A0R0F6Q0, I1MXX5, I1KYU6, A0A0R4J455, K7MS03, I1LV54, P13917, I1KQE8, I1KTD4, I1JKR6, A0A0R4J302, I1LDX0, A0A0R0EW30, I1LRU3, K7LPC4, I1MUX2, I1LBA2, I1MR37, Q43448, A0A0R4J3Y6, I1M261, I1K5H2, I1JA47, I1MN39, I1NC65, I1M138, A0A…	58	8.6e-21	20.0655	4.6e-18
Biological process	GO:0009057	macromolecule catabolic process	I1NCS8, I1LWR4, A0A0R0ICF9, I1MFL0, A0A0R0LAF9, I1K0K8, A0A0R4J2M8, Q42795, I1KC47, I1KKK0, I1L7T7, C6TG97, C6TGU2, A0A0R4J305, Q8RVH5, I1JRK8, I1LS70, A0A0R4J302, I1MXX5, I1KYU6, K7MS03, I1JCB6, P13917, I1KQE8, I1KTD4, I1JKR6, C6TH59, I1MFX5, A0A0R0EW30, I1LRU3, K7LPC4, I1MUX2, I1LBA2, I1MR37, Q43448, A0A0R4J3Y6, I1N783, I1K5H2, I1JA47, I1MN39, I1NC65, I1M138, A0A0R0GMQ7, A0A0R4J321, I1N6A5, A0A…	51	1.8e-21	20.7447	1.9e-18
Biological process	GO:0019538	protein metabolic process	Q43453, I1NCS8, Q9SWB4, I1MFL0, I1K0K8, A0A0R4J2M8, A0A0R0KB98, I1JVP4, I1LP68, I1KKK0, C6TG97, C6TGU2, A0A0R4J305, I1N4I0, Q8RVH5, I1JRK8, I1LS70, A0A0R4J302, I1MXX5, A0A0R0K0U9, K7MS03, P13917, K7L6T7, I1KQE8, I1KTD4, A0A0R0LAF9, I1KC47, C6TH59, A0A0R0EW30, I1K964, I1MUX2, B4YB10, I1LBA2, I1MR37, Q43448, A0A0R4J3Y6, I1N783, I1K5H2, I1JA47, I1MN39, I1NC65, I1M138, A0A0R0GMQ7, A0A0R4J321, I1L8Q0,…	51	2.1e-05	4.67778	0.00074
Biological process	GO:0044248	cellular catabolic process	I1NCS8, I1LWR4, I1MFL0, I1MJ34, A0A0R4J2M8, I1LV54, I1K3K3, I1KKK0, I1L7T7, C6TG97, C6TGU2, K7LB48, I1JRK8, I1LS70, I1MXX5, I1KYU6, K7MS03, I1JCB6, I1KTD4, I1KQE8, A0A0R0LAF9, C6TH59, I1MFX5, I1K964, I1K0K8, I1MUX2, I1LBA2, Q43448, I1M261, I1K5H2, I1JA47, I1MN39, I1NC65, P32110, A0A0R0GMQ7, A0A0R4J321, I1KC47, I1N6A5, A0A0R4J3L5, I1N783, I1JXE2, C6SY85, K7LPC4, A0A0R0L2F3, A0A0R0I1Y7	45	1e-15	15	2.2e-13
Biological process	GO:0005975	carbohydrate metabolic process	I1LWR4, A0A0R0FEM3, Q9SWB4, I1JMY1, A0A0R0ICF9, Q42795, I1JAE3, I1L7T7, I1LL69, I1MKC8, I1KYU6, C6TD56, C6TAB7, K7L2B3, I1JCB6, A0A0R0G9R0, K7KGC7, I1JKR6, I1KP71, I1KC70, I1LDX0, I1LCP2, I1LRU3, A0A0R0KL80, I1LIL5, I1LVS8, I1N5B5, I1LWV7, I1NAK9, I1MYI8, I1MFX5, K7LQ69, K7MBQ9, I1MI18, Q2I0H4, I1LG74, I1KZL9, C6T9D7, A0A0R0HE22, K7MZJ0, I1N6A5	41	7.3e-08	7.13668	6.8e-06
Biological process	GO:0044281	small molecule metabolic process	I1JAE3, Q9SWB6, I1M596, I1JMY1, A0A0R0H569, K7LB48, I1KUQ6, I1KH70, K7M9L4, I1MYI8, A0A0R4J455, I1LV54, I1NA97, I1KP71, I1JDR2, I1MXZ6, I1LDX0, I1LG74, I1M3B1, Q02909, I1M6Z4, I1JV71, I1L932, K7L0W4, I1K3K3, B3TDK6, I1KC70, I1LEK0, I1KDL4, I1JPN3, I1M6P9, I1KI63, I1M7M8, I1LT24, C6TD56, I1JJB5, Q2I0H4, A0A0R0IP85, C6T9D7, I1JU43, I1MR83	41	1.1e-05	4.95861	0.00041
Biological process	GO:0044267	cellular protein metabolic process	Q43453, I1NCS8, Q9SWB4, I1MFL0, I1K0K8, A0A0R4J2M8, A0A0R0KB98, I1KC47, I1LP68, I1KKK0, C6TG97, C6TGU2, I1JVP4, I1JRK8, I1LS70, I1MXX5, K7MS03, I1KTD4, K7L6T7, I1KQE8, A0A0R0LAF9, C6TH59, I1K964, I1MUX2, B4YB10, I1LBA2, Q43448, I1N783, I1K5H2, I1JA47, I1MN39, I1NC65, A0A0R0GMQ7, A0A0R4J321, I1L8Q0, K7LQ69, A0A0R4J3L5, C6TI64, I1JXE2, C6SY85, A0A0R0L2F3	41	0.0021	2.67778	0.038
Biological process	GO:0030163	protein catabolic process	I1NCS8, I1MFL0, I1K0K8, A0A0R4J2M8, I1KC47, I1KKK0, C6TG97, C6TGU2, A0A0R4J305, Q8RVH5, I1JRK8, I1LS70, A0A0R4J302, I1MXX5, K7MS03, P13917, I1KQE8, I1KTD4, A0A0R0LAF9, C6TH59, A0A0R0EW30, I1K964, I1MUX2, I1LBA2, I1MR37, Q43448, A0A0R4J3Y6, I1N783, I1K5H2, I1JA47, I1MN39, I1NC65, I1M138, A0A0R0GMQ7, A0A0R4J321, A0A0R4J3L5, I1JXE2, C6SY85, A0A0R0L2F3	39	2.6e-18	17.585	6.9e-16
Biological process	GO:0006508	proteolysis	I1NCS8, I1MFL0, I1K0K8, C6TGU2, I1KC47, I1KKK0, C6TG97, A0A0R4J2M8, I1JVP4, I1N4I0, Q8RVH5, I1JRK8, I1LS70, I1MXX5, K7MS03, P13917, I1KQE8, I1KTD4, A0A0R0LAF9, C6TH59, I1K964, I1MUX2, I1LBA2, I1MR37, Q43448, I1N783, I1K5H2, I1JA47, I1MN39, I1NC65, I1M138, A0A0R0GMQ7, A0A0R4J321, A0A0R4J3L5, I1JXE2, C6SY85, A0A0R0L2F3	37	2.8e-14	13.5528	4.9e-12
Biological process	GO:0044265	cellular macromolecule catabolic process	I1NCS8, I1MFL0, I1K0K8, A0A0R4J2M8, I1KC47, I1KKK0, C6TG97, C6TGU2, I1KTD4, I1LS70, I1MXX5, K7MS03, I1JRK8, I1KQE8, A0A0R0LAF9, C6TH59, I1K964, I1MUX2, I1LBA2, Q43448, I1N783, I1K5H2, I1JA47, I1MN39, I1NC65, A0A0R0GMQ7, A0A0R4J321, A0A0R4J3L5, I1JXE2, C6SY85, K7LPC4, A0A0R0L2F3	32	2.9e-13	12.5376	3.4e-11
Biological process	GO:0051603	proteolysis involved in cellular protein catabolic process	I1NCS8, I1MFL0, I1K0K8, A0A0R4J2M8, I1KC47, I1KKK0, C6TG97, C6TGU2, I1KTD4, I1LS70, I1MXX5, K7MS03, I1JRK8, I1KQE8, A0A0R0LAF9, C6TH59, I1K964, I1MUX2, I1LBA2, Q43448, I1N783, I1K5H2, I1JA47, I1MN39, I1NC65, A0A0R0GMQ7, A0A0R4J321, A0A0R4J3L5, I1JXE2, C6SY85, A0A0R0L2F3	31	3.2e-14	13.4949	4.9e-12
Biological process	GO:0044257	cellular protein catabolic process	I1NCS8, I1MFL0, I1K0K8, A0A0R4J2M8, I1KC47, I1KKK0, C6TG97, C6TGU2, I1KTD4, I1LS70, I1MXX5, K7MS03, I1JRK8, I1KQE8, A0A0R0LAF9, C6TH59, I1K964, I1MUX2, I1LBA2, Q43448, I1N783, I1K5H2, I1JA47, I1MN39, I1NC65, A0A0R0GMQ7, A0A0R4J321, A0A0R4J3L5, I1JXE2, C6SY85, A0A0R0L2F3	31	4.8e-14	13.3188	6.3e-12
Biological process	GO:0006082	organic acid metabolic process	I1M596, A0A0R0H569, K7LB48, I1KUQ6, I1KH70, K7M9L4, A0A0R4J455, I1LV54, K7L0W4, I1JDR2, I1M3B1, Q02909, I1JV71, I1L932, B3TDK6, I1LEK0, I1KDL4, I1M6P9, I1KI63, I1M7M8, I1LT24, I1JJB5, A0A0R0IP85, I1M6Z4, I1MR83	25	0.0011	2.95861	0.023
Biological process	GO:0044711	single-organism biosynthetic process	Q9SWB6, I1M596, Q9M6D6, I1LWV7, I1KUQ6, I1KH70, I1MKC8, K7M9L4, K7L2B3, I1LV54, I1NA97, A0A0R0KL80, K7L0W4, Q5NUF3, I1KAC1, C6TAB7, I1JPN3, I1JV71, A0A0R0H569, B3TDK6, I1LDX0, I1N0S0, A0A0R0IP85, I1JU43, A0A0R0HE22	25	0.026	1.58503	0.35
Biological process	GO:0044723	single-organism carbohydrate metabolic process	I1LWR4, I1JAE3, Q9SWB4, I1JMY1, I1LWV7, I1MKC8, I1KYU6, C6TD56, K7L2B3, A0A0R0G9R0, K7KGC7, C6TAB7, I1KP71, I1LDX0, I1LG74, A0A0R0KL80, I1MYI8, I1KC70, K7LQ69, Q2I0H4, C6T9D7, A0A0R0HE22, K7MZJ0, I1N6A5	24	7.7e-08	7.11351	6.8e-06
Biological process	GO:0006511	ubiquitin-dependent protein catabolic process	I1NCS8, I1MXX5, I1LBA2, I1KKK0, I1MFL0, C6TG97, C6TH59, A0A0R4J2M8, A0A0R4J3L5, I1MN39, I1N783, I1KQE8, A0A0R0LAF9, I1K5H2, C6TGU2, I1JA47, A0A0R0L2F3, I1KTD4, I1LS70	19	1.7e-07	6.76955	1.4e-05
Biological process	GO:0019941	modification-dependent protein catabolic process	I1NCS8, I1MXX5, I1LBA2, I1KKK0, I1MFL0, C6TG97, C6TH59, A0A0R4J2M8, A0A0R4J3L5, I1MN39, I1N783, I1KQE8, A0A0R0LAF9, I1K5H2, C6TGU2, I1JA47, A0A0R0L2F3, I1KTD4, I1LS70	19	1.9e-07	6.72125	1.4e-05
Biological process	GO:0043632	modification-dependent macromolecule catabolic process	I1NCS8, I1MXX5, I1LBA2, I1KKK0, I1MFL0, C6TG97, C6TH59, A0A0R4J2M8, A0A0R4J3L5, I1MN39, I1N783, I1KQE8, A0A0R0LAF9, I1K5H2, C6TGU2, I1JA47, A0A0R0L2F3, I1KTD4, I1LS70	19	2.8e-07	6.55284	2e-05
Biological process	GO:0044262	cellular carbohydrate metabolic process	I1MKC8, I1LWV7, I1KYU6, I1LVS8, I1MFX5, I1N6A5, K7L2B3, I1LWR4, A0A0R0G9R0, K7KGC7, A0A0R0KL80, A0A0R0HE22, I1L7T7, K7MZJ0, I1LDX0, I1LCP2, C6TAB7	17	6.4e-07	6.19382	4.2e-05
Biological process	GO:0019752	carboxylic acid metabolic process	I1LEK0, I1KH70, K7M9L4, I1M3B1, I1M596, I1KI63, A0A0R0H569, I1JV71, I1LV54, I1L932, I1LT24, A0A0R0IP85, K7L0W4, K7LB48, B3TDK6, I1KUQ6, I1MR83	17	0.046	1.33724	0.59
Biological process	GO:0005976	polysaccharide metabolic process	I1MKC8, I1LWV7, I1KYU6, I1LVS8, C6TAB7, I1N6A5, A0A0R0ICF9, I1LWR4, I1MFX5, Q42795, I1L7T7, I1JKR6, I1LCP2, I1LDX0, I1LRU3, A0A0R0KL80	16	2.7e-05	4.56864	0.00091
Biological process	GO:0044085	cellular component biogenesis	I1NCS8, I1L467, I1LBA2, I1LSS5, K7MZ38, I1LVS8, I1LWV7, I1LGL4, K7LC06, I1MTE2, C6TAB7, I1NFU9, K7MBR4, I1KDR3, I1L8A9	15	0.048	1.31876	0.6
Biological process	GO:0055114	oxidation-reduction process	I1LWR4, I1JAQ7, I1KYU6, Q02909, I1M6P9, I1N6A5, I1JJB5, A0A0R0KL80, I1JU43, I1JDR2, I1MXZ6, I1LDX0, I1KDL4	13	8.4e-05	4.07572	0.0025
Biological process	GO:0044712	single-organism catabolic process	I1NCS8, I1LWR4, I1LBA2, I1KYU6, A0A0R4J455, I1N6A5, I1MJ34, I1LV54, P32110, I1K3K3, K7LB48, I1LDX0, A0A0R0F6Q0	13	0.00029	3.5376	0.0068
Biological process	GO:1901135	carbohydrate derivative metabolic process	I1KNN0, Q9SWB4, K7LQ69, I1JPN3, I1JCB6, I1LWV7, I1NA97, K7KU09, I1N5B5, C6TAB7, I1KZL9, I1MBR7, I1MI18	13	0.036	1.4437	0.47
Biological process	GO:0006073	cellular glucan metabolic process	I1MKC8, I1LWV7, I1KYU6, I1LVS8, I1MFX5, I1N6A5, I1LWR4, I1L7T7, A0A0R0KL80, I1LCP2, I1LDX0, C6TAB7	12	7.8e-06	5.10791	0.00031
Biological process	GO:0044042	glucan metabolic process	I1MKC8, I1LWV7, I1KYU6, I1LVS8, I1MFX5, I1N6A5, I1LWR4, I1L7T7, A0A0R0KL80, I1LCP2, I1LDX0, C6TAB7	12	1.1e-05	4.95861	0.00041
Biological process	GO:0044264	cellular polysaccharide metabolic process	I1MKC8, I1LWV7, I1KYU6, I1LVS8, I1MFX5, I1N6A5, I1LWR4, I1L7T7, A0A0R0KL80, I1LCP2, I1LDX0, C6TAB7	12	3e-05	4.52288	0.00099
Biological process	GO:0044283	small molecule biosynthetic process	I1KH70, K7M9L4, Q9SWB6, I1M596, I1JV71, I1LV54, A0A0R0H569, A0A0R0IP85, I1JU43, K7L0W4, B3TDK6, I1KUQ6	12	0.023	1.63827	0.32
Biological process	GO:0005996	monosaccharide metabolic process	I1JAE3, I1MYI8, C6TD56, I1JMY1, Q2I0H4, C6T9D7, I1KP71, I1LDX0, I1LG74, I1KC70	10	1.4e-06	5.85387	7.8e-05
Biological process	GO:0015980	energy derivation by oxidation of organic compounds	I1LWR4, I1KYU6, Q02909, I1M6P9, I1N6A5, I1JJB5, A0A0R0KL80, I1JDR2, I1LDX0, I1KDL4	10	1.5e-06	5.82391	8.2e-05
Biological process	GO:0009628	response to abiotic stimulus	C6TAX7, B4YB10, K7LEQ5, I1MTE2, I1M0W1, Q42447, O23957, Q9XER5, I1N4I0, I1LDX0	10	0.00027	3.56864	0.0066
Biological process	GO:0016052	carbohydrate catabolic process	I1LWR4, I1KYU6, I1MFX5, I1N6A5, A0A0R0ICF9, Q42795, I1L7T7, I1JKR6, I1LDX0, I1LRU3	10	0.00075	3.12494	0.016
Biological process	GO:0006091	generation of precursor metabolites and energy	I1LWR4, I1KYU6, Q02909, I1M6P9, I1N6A5, I1JJB5, A0A0R0KL80, I1JDR2, I1LDX0, I1KDL4	10	0.0015	2.82391	0.029
Biological process	GO:0046394	carboxylic acid biosynthetic process	I1KH70, K7M9L4, I1M596, I1JV71, I1LV54, A0A0R0H569, A0A0R0IP85, K7L0W4, B3TDK6, I1KUQ6	10	0.0091	2.04096	0.14
Biological process	GO:0016053	organic acid biosynthetic process	I1KH70, K7M9L4, I1M596, I1JV71, I1LV54, A0A0R0H569, A0A0R0IP85, K7L0W4, B3TDK6, I1KUQ6	10	0.037	1.4318	0.47
Biological process	GO:0019318	hexose metabolic process	I1JAE3, I1MYI8, C6TD56, Q2I0H4, C6T9D7, I1KP71, I1LDX0, I1LG74, I1KC70	9	1e-06	6	6.1e-05
Biological process	GO:1901700	response to oxygen-containing compound	Q43453, K7LEQ5, I1LV54, I1LP68, I1M0W1, Q42447, O23957, Q9XER5, C6TAX7	9	0.00013	3.88606	0.0037
Biological process	GO:0000272	polysaccharide catabolic process	I1LWR4, I1KYU6, I1N6A5, A0A0R0ICF9, Q42795, I1L7T7, I1JKR6, I1MFX5, I1LRU3	9	0.0002	3.69897	0.0051
Biological process	GO:0006790	sulfur compound metabolic process	P32110, I1L899, I1L8Q0, I1LSS5, I1MJ34, I1LGL4, I1MXZ6, Q9SWB6, Q9FQD4	9	0.0013	2.88606	0.025
Biological process	GO:0001101	response to acid chemical	Q43453, K7LEQ5, I1LP68, I1M0W1, Q42447, O23957, Q9XER5, C6TAX7	8	6.8e-05	4.16749	0.002
Biological process	GO:0010498	proteasomal protein catabolic process	I1NCS8, I1LBA2, I1MFL0, I1KQE8, I1K5H2, I1JA47, I1KTD4, I1LS70	8	0.0044	2.35655	0.076
Biological process	GO:0043161	proteasome-mediated ubiquitin-dependent protein catabolic process	I1NCS8, I1LBA2, I1MFL0, I1KQE8, I1K5H2, I1JA47, I1KTD4, I1LS70	8	0.0044	2.35655	0.076
Biological process	GO:1901605	alpha-amino acid metabolic process	K7M9L4, I1M3B1, I1M7M8, I1JV71, I1LT24, K7L0W4, K7LB48, I1MR83	8	0.012	1.92082	0.17
Biological process	GO:0010035	response to inorganic substance	I1M0W1, K7LEQ5, I1LV54, C6TAX7, Q42447, O23957, Q9XER5	7	7.9e-06	5.10237	0.00031
Biological process	GO:0034637	cellular carbohydrate biosynthetic process	I1MKC8, K7L2B3, I1LWV7, A0A0R0KL80, A0A0R0HE22, I1LDX0, C6TAB7	7	0.0054	2.26761	0.092
Biological process	GO:0016051	carbohydrate biosynthetic process	I1MKC8, K7L2B3, I1LWV7, A0A0R0KL80, A0A0R0HE22, I1LDX0, C6TAB7	7	0.03	1.52288	0.4
Biological process	GO:0009415	response to water	K7LEQ5, C6TAX7, Q42447, I1M0W1, Q9XER5, O23957	6	3.8e-08	7.42022	4e-06
Biological process	GO:0031408	oxylipin biosynthetic process	I1KH70, I1M596, A0A0R0H569, A0A0R0IP85, B3TDK6, I1KUQ6	6	7.6e-06	5.11919	0.00031
Biological process	GO:0031407	oxylipin metabolic process	I1KH70, I1M596, A0A0R0H569, A0A0R0IP85, B3TDK6, I1KUQ6	6	7.6e-06	5.11919	0.00031
Biological process	GO:0009064	glutamine family amino acid metabolic process	K7M9L4, I1M3B1, I1JV71, I1LT24, K7L0W4, I1MR83	6	0.0011	2.95861	0.023
Biological process	GO:0009813	flavonoid biosynthetic process	I1LEK0, I1KI63, P30081, I1L932, Q93XE6, Q5NUF3	6	0.0057	2.24413	0.094
Biological process	GO:0009812	flavonoid metabolic process	I1LEK0, I1KI63, P30081, I1L932, Q93XE6, Q5NUF3	6	0.0058	2.23657	0.095
Biological process	GO:0051246	regulation of protein metabolic process	Q43453, I1NCS8, I1LBA2, I1LP68, I1KQE8, I1K5H2	6	0.022	1.65758	0.31
Biological process	GO:0006112	energy reserve metabolic process	I1LWR4, I1N6A5, I1LDX0, A0A0R0KL80, I1KYU6	5	3.4e-06	5.46852	0.00016
Biological process	GO:0005977	glycogen metabolic process	I1LWR4, I1N6A5, I1LDX0, A0A0R0KL80, I1KYU6	5	3.4e-06	5.46852	0.00016
Biological process	GO:0006012	galactose metabolic process	I1KP71, I1JAE3, I1LDX0, I1LG74, C6T9D7	5	4.7e-06	5.3279	0.00022
Biological process	GO:0009225	nucleotide-sugar metabolic process	I1MBR7, I1LWV7, I1N5B5, C6TAB7, I1KZL9	5	3.4e-05	4.46852	0.0011
Biological process	GO:0009266	response to temperature stimulus	C6TAX7, I1N4I0, I1MTE2, I1M0W1, O23957	5	3.6e-05	4.4437	0.0011
Biological process	GO:0009251	glucan catabolic process	I1LWR4, I1N6A5, I1L7T7, I1KYU6, I1MFX5	5	0.00015	3.82391	0.0041
Biological process	GO:0044247	cellular polysaccharide catabolic process	I1LWR4, I1N6A5, I1L7T7, I1KYU6, I1MFX5	5	0.00018	3.74473	0.0049
Biological process	GO:0006006	glucose metabolic process	C6TD56, Q2I0H4, I1LDX0, I1MYI8, I1KC70	5	0.00028	3.55284	0.0066
Biological process	GO:0005984	disaccharide metabolic process	A0A0R0HE22, A0A0R0G9R0, K7MZJ0, K7KGC7, K7L2B3	5	0.00045	3.34679	0.01
Biological process	GO:0006749	glutathione metabolic process	Q9FQD4, I1MJ34, P32110, I1L899, I1L8Q0	5	0.00046	3.33724	0.01
Biological process	GO:0006099	tricarboxylic acid cycle	I1M6P9, I1JDR2, I1JJB5, I1KDL4, Q02909	5	0.0006	3.22185	0.013
Biological process	GO:0044275	cellular carbohydrate catabolic process	I1LWR4, I1N6A5, I1L7T7, I1KYU6, I1MFX5	5	0.00092	3.03621	0.02
Biological process	GO:0009060	aerobic respiration	I1M6P9, I1JDR2, I1JJB5, I1KDL4, Q02909	5	0.0012	2.92082	0.024
Biological process	GO:0097305	response to alcohol	Q43453, I1LP68, I1M0W1, O23957, C6TAX7	5	0.0018	2.74473	0.033
Biological process	GO:0009737	response to abscisic acid	Q43453, I1LP68, I1M0W1, O23957, C6TAX7	5	0.0018	2.74473	0.033
Biological process	GO:0009311	oligosaccharide metabolic process	A0A0R0HE22, A0A0R0G9R0, K7MZJ0, K7KGC7, K7L2B3	5	0.0019	2.72125	0.034
Biological process	GO:0033993	response to lipid	Q43453, I1LP68, I1M0W1, O23957, C6TAX7	5	0.006	2.22185	0.096
Biological process	GO:0045333	cellular respiration	I1M6P9, I1JDR2, I1JJB5, I1KDL4, Q02909	5	0.0062	2.20761	0.098
Biological process	GO:0006575	cellular modified amino acid metabolic process	Q9FQD4, I1MJ34, P32110, I1L899, I1L8Q0	5	0.007	2.1549	0.11
Biological process	GO:0044282	small molecule catabolic process	A0A0R4J455, I1K3K3, K7LB48, I1LDX0, I1LV54	5	0.008	2.09691	0.12
Biological process	GO:1901565	organonitrogen compound catabolic process	I1K3K3, K7LB48, I1M261, I1JCB6, I1MI18	5	0.011	1.95861	0.16
Biological process	GO:0009250	glucan biosynthetic process	I1MKC8, I1LDX0, A0A0R0KL80, I1LWV7, C6TAB7	5	0.011	1.95861	0.17
Biological process	GO:0033692	cellular polysaccharide biosynthetic process	I1MKC8, I1LDX0, A0A0R0KL80, I1LWV7, C6TAB7	5	0.022	1.65758	0.31
Biological process	GO:0007010	cytoskeleton organization	K7LC06, A0A0R0IKB7, K7MBR4, A0A0R4J2T3, K7KP02	5	0.025	1.60206	0.34
Molecular function	GO:0003824	catalytic activity	I1MFH9, A0A0R0JIM9, A0A0R0FEM3, K7KP02, A0A0R0KB98, A0A0R0H569, I1K3K3, I1JBW7, C6TGU2, Q8RVH5, I1MN39, K7KIV9, I1MKC8, K7M9L4, I1JAQ7, Q9FQD4, A0A0R4J455, I1KNG1, I1JCB6, P13917, K7L6T7, I1L173, I1JKR6, I1JMY1, I1N5B5, I1MFX5, I1LCP2, I1LG74, C6TAB7, I1KNN0, B4YB10, I1LBA2, I1LU45, I1LVS8, A0A0R0J536, A0A0R0E5C1, I1LXB2, I1LS05, A0A0R4J5M7, A0A0R4J3Y6, I1JXA0, I1M261, A0A0R0HQQ2, K7K4A7, I1JA47,…	222	7.6e-13	12.1192	8.6e-11
Molecular function	GO:0016787	hydrolase activity	I1NCS8, I1LIL5, A0A0R0FEM3, C6TG97, Q9SWB6, K7KP02, I1LL69, I1JMY1, A0A0R4J2M8, I1KDB2, Q42795, I1KC47, I1KKK0, I1L7T7, I1L173, I1JBW7, C6TGU2, A0A0R4J305, A0A0R0HIH4, I1K0K8, I1JXE2, Q8RVH5, I1JRK8, A0A0R0F6Q0, I1MPM4, I1MXX5, I1JP84, I1KNG1, K7MS03, I1JCB6, I1MR37, P13917, A0A0R0LAF9, I1KPA1, A0A0R0KL80, I1LCP2, A0A0R4J2Q1, A0A0R4J302, I1MFX5, I1MCJ7, I1LRU3, I1JKR6, I1MUX2, I1JKG5, I1LBA2, A0A…	84	7.2e-06	5.14267	0.00041
Molecular function	GO:0016491	oxidoreductase activity	C6SWE0, A0A0R0HAM0, K7L8K5, I1MVS9, I1N5R7, I1M596, A0A0R4J4U4, Q9M6D6, A0A0R0H569, I1LKY8, I1JL80, I1KUQ6, A0A0R4J364, I1KH70, I1N520, I1JAQ7, I1MYI8, A0A0R4J455, A0A0R0GTU4, K7KUE2, I1JDR2, I1KC70, A0A0R0H2Z4, I1JU51, I1LU45, A0A0R0IP85, A0A0R0J536, C6SZX7, C6T871, A0A0R4J4R5, A0A0R0HQQ2, K7K4A7, I1JIE1, B3TDK6, A0A0R0I4F6, I1MXZ6, I1L899, A0A0R0JL19, I1LV40, I1J7H3, I1N0S0, C6TD56, Q2I0H4, A0A…	50	4.9e-05	4.3098	0.0022
Molecular function	GO:0070011	peptidase activity, acting on L-amino acid peptides	I1KNG1, C6TG97, I1K0K8, A0A0R4J2M8, I1KC47, I1KKK0, I1JBW7, C6TGU2, Q8RVH5, I1JRK8, I1MPM4, I1MXX5, K7MS03, P13917, I1L173, A0A0R0LAF9, A0A0R4J2Q1, C6TH59, I1K964, I1MUX2, I1MR37, A0A0R0E5C1, Q43448, I1N783, A0A0R4J321, I1MN39, I1NC65, I1M138, A0A0R0GMQ7, A0A0R4J3L5, I1JXE2, C6SY85, A0A0R0ENW6, A0A0R0L2F3	34	7.8e-11	10.1079	6e-09
Molecular function	GO:0008233	peptidase activity	I1KNG1, C6TG97, I1K0K8, A0A0R4J2M8, I1KC47, I1KKK0, I1JBW7, C6TGU2, Q8RVH5, I1JRK8, I1MPM4, I1MXX5, K7MS03, P13917, I1L173, A0A0R0LAF9, A0A0R4J2Q1, C6TH59, I1K964, I1MUX2, I1MR37, A0A0R0E5C1, Q43448, I1N783, A0A0R4J321, I1MN39, I1NC65, I1M138, A0A0R0GMQ7, A0A0R4J3L5, I1JXE2, C6SY85, A0A0R0ENW6, A0A0R0L2F3	34	3.4e-10	9.46852	2.2e-08
Molecular function	GO:0004175	endopeptidase activity	I1KNG1, I1JBW7, I1K0K8, A0A0R4J2M8, I1KC47, I1KKK0, C6TG97, C6TGU2, Q8RVH5, I1JRK8, I1MPM4, I1MXX5, K7MS03, P13917, I1L173, A0A0R0LAF9, A0A0R4J2Q1, C6TH59, I1K964, I1MUX2, I1MR37, Q43448, I1N783, A0A0R4J321, I1MN39, I1NC65, I1M138, A0A0R0GMQ7, A0A0R4J3L5, I1JXE2, C6SY85, A0A0R0ENW6	32	9.3e-15	14.0315	1.4e-12
Molecular function	GO:0070003	threonine-type peptidase activity	A0A0R0GMQ7, I1MXX5, A0A0R4J321, A0A0R0LAF9, K7MS03, A0A0R4J3L5, I1MN39, C6SY85, I1KC47, I1N783, I1KKK0, I1K964, C6TG97, C6TGU2, A0A0R4J2M8, C6TH59, I1JRK8, I1NC65	18	3.1e-23	22.5086	7e-21
Molecular function	GO:0004298	threonine-type endopeptidase activity	A0A0R0GMQ7, I1MXX5, A0A0R4J321, A0A0R0LAF9, K7MS03, A0A0R4J3L5, I1MN39, C6SY85, I1KC47, I1N783, I1KKK0, I1K964, C6TG97, C6TGU2, A0A0R4J2M8, C6TH59, I1JRK8, I1NC65	18	3.1e-23	22.5086	7e-21
Molecular function	GO:0016757	transferase activity, transferring glycosyl groups	I1LEK0, I1MKC8, Q9SWB4, I1KYU6, I1LVS8, I1KI63, I1JMZ7, I1LWR4, I1L932, A0A0R0G9R0, K7KGC7, A0A0R0KL80, A0A0R0L1W4, I1N6A5, K7MZJ0, K7LQ69, I1N8M8	17	0.0026	2.58503	0.066
Molecular function	GO:0048037	cofactor binding	I1MYI8, I1JAQ7, A0A0R0F259, C6TB02, I1L899, I1LWR4, C6TD56, I1N6A5, A0A0R4J3M4, I1L146, Q2I0H4, K7K4A7, I1M1V8, I1JDR2, I1KC70, I1KYU6	16	0.0048	2.31876	0.1
Molecular function	GO:0045735	nutrient reservoir activity	I1L860, P02858, Q04672, P19594, P04405, I1JF86, I1LHP6, P13917, P04776, P25974, A0A0R0HYM3, P04347, F7J077, Q8RVH5, K7K4G2	15	1.1e-12	11.9586	1e-10
Molecular function	GO:0016758	transferase activity, transferring hexosyl groups	I1LEK0, I1MKC8, I1KYU6, I1LVS8, I1KI63, I1JMZ7, I1LWR4, I1L932, A0A0R0G9R0, K7KGC7, A0A0R0KL80, A0A0R0L1W4, K7MZJ0, I1N6A5, I1N8M8	15	0.0026	2.58503	0.066
Molecular function	GO:0016829	lyase activity	I1MFH9, I1KDL4, A0A0R0F259, Q02909, I1M7M8, I1JV71, I1LV54, A0A0R4J3M4, A0A0R0G3Y8, I1M1V8, Q5NUF3, I1KAC1, I1KZT2	13	0.0038	2.42022	0.093
Molecular function	GO:0004553	hydrolase activity, hydrolyzing O-glycosyl compounds	I1LIL5, A0A0R0FEM3, I1LVS8, I1JMY1, I1LL69, I1JCB6, Q42795, I1L7T7, A0A0R0KL80, I1NAK9, I1MFX5, I1MI18, I1LRU3	13	0.048	1.31876	0.62
Molecular function	GO:0016853	isomerase activity	I1JAE3, Q9M6D6, I1LWV7, I1N5B5, C6TAB7, I1KZL9, C6T9D7, Q93XE6, I1KP71, K7MBQ9, I1LDX0, I1LG74	12	0.0016	2.79588	0.053
Molecular function	GO:0030234	enzyme regulator activity	Q43453, I1M0K3, I1KX25, C6SWW4, A0A0R0G3Y8, I1LP68, I1KQE8, I1JKR6, I1K5H2, A0A0R0I9A7, P01071	11	0.0084	2.07572	0.17
Molecular function	GO:0050662	coenzyme binding	I1MYI8, I1L899, C6TD56, A0A0R4J3M4, A0A0R0F259, I1M1V8, K7K4A7, Q2I0H4, I1JDR2, I1KC70, C6TB02	11	0.0093	2.03152	0.18
Molecular function	GO:0098772	molecular function regulator	Q43453, I1M0K3, I1KX25, C6SWW4, A0A0R0G3Y8, I1LP68, I1KQE8, I1JKR6, I1K5H2, A0A0R0I9A7, P01071	11	0.017	1.76955	0.27
Molecular function	GO:0016701	oxidoreductase activity, acting on single donors with incorporation of molecular oxygen	I1KH70, I1M596, A0A0R0H569, I1KUQ6, I1LKY8, A0A0R0IP85, I1M6Z4, B3TDK6, I1JU51	9	1.5e-05	4.82391	0.00077
Molecular function	GO:0004857	enzyme inhibitor activity	Q43453, I1M0K3, C6SWW4, A0A0R0G3Y8, P01071, I1LP68, I1JKR6, A0A0R0I9A7	8	0.0041	2.38722	0.094
Molecular function	GO:0030246	carbohydrate binding	I1LIL5, I1N8M8, I1JMZ7, K7MBQ9, I1J7A3, I1LL69, P05046, K7KD84	8	0.027	1.56864	0.39
Molecular function	GO:0016702	oxidoreductase activity, acting on single donors with incorporation of molecular oxygen, incorporation of two atoms of oxygen	I1KH70, I1M596, A0A0R0H569, A0A0R0IP85, I1M6Z4, B3TDK6, I1KUQ6	7	0.0002	3.69897	0.0085
Molecular function	GO:0016831	carboxy-lyase activity	I1KDL4, A0A0R0F259, Q02909, I1M7M8, A0A0R0G3Y8, A0A0R4J3M4, I1M1V8	7	0.00097	3.01323	0.037
Molecular function	GO:0070001	aspartic-type peptidase activity	I1MR37, I1KNG1, P13917, A0A0R0ENW6, A0A0R4J2Q1, Q8RVH5, I1M138	7	0.0019	2.72125	0.055
Molecular function	GO:0004190	aspartic-type endopeptidase activity	I1MR37, I1KNG1, P13917, A0A0R0ENW6, A0A0R4J2Q1, Q8RVH5, I1M138	7	0.0019	2.72125	0.055
Molecular function	GO:0016830	carbon-carbon lyase activity	I1KDL4, A0A0R0F259, Q02909, I1M7M8, A0A0R0G3Y8, A0A0R4J3M4, I1M1V8	7	0.0055	2.25964	0.11
Molecular function	GO:0051213	dioxygenase activity	I1KH70, I1M596, A0A0R0H569, A0A0R0IP85, I1M6Z4, B3TDK6, I1KUQ6	7	0.013	1.88606	0.24
Molecular function	GO:0035251	UDP-glucosyltransferase activity	I1LEK0, I1MKC8, I1KI63, I1L932, A0A0R0G9R0, K7KGC7, K7MZJ0	7	0.015	1.82391	0.27
Molecular function	GO:0046527	glucosyltransferase activity	I1LEK0, I1MKC8, I1KI63, I1L932, A0A0R0G9R0, K7KGC7, K7MZJ0	7	0.021	1.67778	0.33
Molecular function	GO:0000287	magnesium ion binding	A0A0R0F259, A0A0R4J3M4, I1M1V8, I1N5N0, I1LDX0, I1LCQ1	6	0.035	1.45593	0.49
Molecular function	GO:0003924	GTPase activity	I1L0C5, I1LXB2, A0A0R4J5M7, I1KPA1, I1N898, P28551	6	0.046	1.33724	0.62
Molecular function	GO:0050661	NADP binding	C6TD56, Q2I0H4, I1MYI8, I1L899, I1KC70	5	0.0013	2.88606	0.047
Molecular function	GO:0016903	oxidoreductase activity, acting on the aldehyde or oxo group of donors	C6TD56, I1JDR2, Q2I0H4, I1MYI8, I1KC70	5	0.016	1.79588	0.27
Molecular function	GO:0030247	polysaccharide binding	I1LIL5, I1N8M8, I1JMZ7, I1J7A3, K7KD84	5	0.026	1.58503	0.39
Molecular function	GO:0001871	pattern binding	I1LIL5, I1N8M8, I1JMZ7, I1J7A3, K7KD84	5	0.026	1.58503	0.39
Cellular component	GO:0005623	cell	I1LWR4, K7KP02, I1LGL4, I1LP68, C6TAX7, A0A0R4J2M8, I1N4I0, I1MN39, I1MKC8, K7M9L4, I1JAQ7, I1LSS5, A0A0R4J455, I1LV54, K7L6T7, I1KPA1, I1JKR6, I1L386, I1KNN0, B4YB10, I1LBA2, I1LU45, I1LVS8, I1LXB2, A0A0R4J5M7, A0A0R4J3Y6, I1LK21, I1JIE1, P05478, I1KMS6, I1LEK0, I1KXI7, K7MZ38, A0A0R0EW30, I1JN67, P25974, A0A0R0JZP8, Q9SWB4, A0A0R0IKB7, C6TGU2, A0A0R4J305, I1KKK0, I1LS70, A0A0R0EDR0, I1M0W1, I1J…	128	0.034	1.46852	0.41
Cellular component	GO:0005622	intracellular	I1LWR4, K7KP02, I1LGL4, I1LP68, C6TAX7, A0A0R4J2M8, I1N4I0, I1MN39, I1MKC8, K7M9L4, I1JAQ7, I1LSS5, A0A0R4J455, I1LV54, K7L6T7, I1KPA1, I1KNN0, K7KTR9, I1LBA2, I1LXB2, A0A0R4J5M7, A0A0R4J3Y6, P05478, I1KMS6, I1LEK0, I1KXI7, K7MZ38, I1N898, I1JN67, P25974, A0A0R0JZP8, Q9SWB4, A0A0R0IKB7, C6TGU2, A0A0R4J305, I1KKK0, I1LS70, A0A0R0EDR0, I1M0W1, I1JKG5, I1MXZ6, A0A0R0EW30, I1M3B1, Q43448, I1L932, I1N…	115	0.015	1.82391	0.21
Cellular component	GO:0044424	intracellular part	I1LWR4, K7KP02, I1LGL4, I1LP68, C6TAX7, A0A0R4J2M8, I1N4I0, I1MN39, I1MKC8, K7M9L4, I1K198, A0A0R4J455, I1LV54, K7L6T7, I1KPA1, I1KNN0, K7KTR9, I1LBA2, A0A0R4J3Y6, P05478, I1KMS6, I1LEK0, I1KXI7, K7MZ38, I1N898, I1JN67, P25974, A0A0R0JZP8, Q9SWB4, A0A0R0IKB7, C6TGU2, A0A0R4J305, I1KKK0, I1LS70, A0A0R0EDR0, I1M0W1, I1JKG5, I1MXZ6, A0A0R0EW30, I1M3B1, Q43448, I1L932, I1N783, I1MDY5, Q9FQD4, K7LQ69,…	108	0.015	1.82391	0.21
Cellular component	GO:0005737	cytoplasm	I1LWR4, I1LGL4, I1LP68, C6TAX7, A0A0R4J2M8, I1N4I0, I1MN39, I1MKC8, K7M9L4, I1LSS5, A0A0R4J455, I1LV54, K7L6T7, I1KPA1, I1KNN0, I1LBA2, A0A0R4J3Y6, P05478, I1KMS6, I1KXI7, I1JN67, P25974, A0A0R0JZP8, Q9SWB4, C6TGU2, I1KC47, I1KKK0, I1LS70, I1M0W1, I1JKG5, I1MXZ6, A0A0R0EW30, I1M3B1, Q43448, I1N783, I1MDY5, Q9FQD4, K7LQ69, I1MJ34, K7LWC5, K7KU09, I1JJB5, I1MR83, Q43453, Q9ZTZ3, I1MFL0, I1LWV7, C6T…	88	9e-09	8.04576	4.6e-07
Cellular component	GO:0044444	cytoplasmic part	I1NCS8, Q9ZTZ3, I1MFL0, I1LWV7, I1LGL4, C6TI64, C6TAX7, I1M0W1, I1LL69, I1JXE2, A0A0R0IM98, I1LS70, I1MKC8, I1LSS5, A0A0R4J455, I1LV54, I1KQE8, I1JKG5, I1JDR2, I1MXZ6, I1LDX0, C6TAB7, I1MUX2, I1KNN0, I1LBA2, Q02909, Q43448, I1KXI7, I1M3B1, C6TG81, I1K5H2, P04347, I1KMS6, I1L0C5, I1KDL4, I1M6P9, I1KAC1, I1K0K8, I1LT24, K7LWC5, I1JN67, I1JJB5, O23957, P25974, I1LTG9, I1MR83	46	0.021	1.67778	0.27
Cellular component	GO:0043234	protein complex	I1NCS8, A0A0R4J321, A0A0R0LAF9, C6TGU2, I1KC47, I1KKK0, C6TG97, A0A0R4J2M8, I1JVP4, I1JRK8, I1LS70, I1MXX5, K7MS03, I1KTD4, I1KQE8, I1L8A9, I1JDR2, C6TH59, K7MZ38, I1K964, I1L467, I1LBA2, I1N783, C6TG81, I1K5H2, I1MN39, I1NC65, I1KMS6, A0A0R0GMQ7, I1KXI7, I1M6P9, A0A0R4J3L5, K7LWC5, C6SY85, I1JJB5, I1LTG9	36	0.00082	3.08619	0.014
Cellular component	GO:0000502	proteasome complex	I1NCS8, A0A0R4J321, A0A0R4J2M8, I1KC47, I1KKK0, C6TG97, C6TGU2, I1KTD4, I1LS70, I1MXX5, K7MS03, I1MN39, I1KQE8, I1JRK8, A0A0R0LAF9, C6TH59, I1K964, I1LBA2, I1N783, I1K5H2, I1NC65, A0A0R0GMQ7, A0A0R4J3L5, C6SY85	24	6.9e-27	26.1612	1.4e-24
Cellular component	GO:0005829	cytosol	I1NCS8, I1MFL0, I1LWV7, C6TI64, C6TAX7, I1M0W1, I1LS70, I1LV54, I1KQE8, C6TAB7, I1MXZ6, I1KAC1, I1KNN0, I1LBA2, Q02909, I1M3B1, I1KDL4, I1K5H2, I1LDX0, I1LT24, K7LWC5, O23957, I1MR83	23	6.3e-07	6.20066	1.8e-05
Cellular component	GO:0005839	proteasome core complex	A0A0R0GMQ7, I1MXX5, A0A0R4J321, A0A0R0LAF9, K7MS03, A0A0R4J3L5, I1MN39, C6SY85, I1KC47, I1N783, I1KKK0, I1K964, C6TG97, C6TGU2, A0A0R4J2M8, C6TH59, I1JRK8, I1NC65	18	3.8e-23	22.4202	3.8e-21
Cellular component	GO:0019773	proteasome core complex, alpha-subunit complex	I1MXX5, C6TGU2, A0A0R4J3L5, I1N783, I1KKK0, C6TG97, A0A0R4J2M8, C6TH59, I1MN39, A0A0R0LAF9	10	8.6e-14	13.0655	5.9e-12
Cellular component	GO:0005773	vacuole	I1MUX2, I1K0K8, I1LL69, Q43448, K7LWC5, I1JN67, P25974, P04347, I1JXE2	9	0.0098	2.00877	0.15
Cellular component	GO:0005838	proteasome regulatory particle	I1NCS8, I1LBA2, I1KQE8, I1K5H2, I1KTD4, I1LS70	6	2.4e-06	5.61979	4.9e-05
Cellular component	GO:0022624	proteasome accessory complex	I1NCS8, I1LBA2, I1KQE8, I1K5H2, I1KTD4, I1LS70	6	2.4e-06	5.61979	4.9e-05
Cellular component	GO:0044445	cytosolic part	I1NCS8, I1LBA2, C6TI64, I1KQE8, I1K5H2, I1LS70	6	0.047	1.3279	0.53
Cellular component	GO:0012511	monolayer-surrounded lipid storage body	A0A0R0EDR0, I1MTE2, K7KTR9, C3VHQ8, I1K198	5	1.8e-07	6.74473	7.3e-06
Cellular component	GO:0005811	lipid particle	A0A0R0EDR0, I1MTE2, K7KTR9, C3VHQ8, I1K198	5	2.7e-07	6.56864	9.2e-06
Cellular component	GO:0031597	cytosolic proteasome complex	I1NCS8, I1KQE8, I1LBA2, I1K5H2, I1LS70	5	1.2e-06	5.92082	3.1e-05
Cellular component	GO:0008540	proteasome regulatory particle, base subcomplex	I1NCS8, I1KQE8, I1LBA2, I1K5H2, I1LS70	5	7.1e-06	5.14874	0.00013

## Sheet: MapMan Cluster_1
Protein Accession No	IDs	Classification	BinName	Type
I1MZ32	glyma18g03220.4|pacid:26356932	Metabolism overview	PS.lightreaction.photosystem II.LHC-II	Transcript
K7ME93	glyma15g43080.3|pacid:26329531	Metabolism overview	cell wall.degradation.pectate lyases and polygalacturonases	Transcript
I1MAE7	glyma14g27990.1|pacid:26287035	Metabolism overview	lipid metabolism.FA synthesis and FA elongation.ACP desaturase	Transcript
Q5FBA0	glyma20g24530.3|pacid:26338123	Metabolism overview	lipid metabolism.FA desaturation.omega 3 desaturase	Transcript
Q5FBA0	glyma20g24530.3|pacid:26338123	Metabolism overview	lipid metabolism.FA desaturation.omega 6 desaturase	Transcript
P29531	glyma16g07800.1|pacid:26351116	Metabolism overview	lipid metabolism.TAG synthesis	Transcript
I1N747	glyma19g13060.1|pacid:26328120	Metabolism overview	lipid metabolism.TAG synthesis	Transcript
I1LDY8	glyma10g38760.1|pacid:26345315	Metabolism overview	S-assimilation.ATPS	Transcript
I1NGL3	glyma20g28980.1|pacid:26336624	Metabolism overview	S-assimilation.ATPS	Transcript
A0A0R4J4D2	glyma10g40870.2|pacid:26346242	Metabolism overview	secondary metabolism.phenylpropanoids.lignin biosynthesis.CAD	Transcript
I1J9B3	glyma01g39780.1|pacid:26323329	Metabolism overview	hormone metabolism.auxin.induced-regulated-responsive-activated	Transcript
A0A0R0K553	glyma05g36310.1|pacid:26321710	Metabolism overview	hormone metabolism.ethylene.synthesis-degradation	Transcript
Q9SLR8	glyma06g42080.1|pacid:26300182	Metabolism overview	Co-factor and vitamine metabolism.thiamine	Transcript
I1N4Z6	glyma18g51980.1|pacid:26355034	Cell function overview	stress.biotic	Transcript
I1KYW3	glyma08g45480.1|pacid:26306670	Cell function overview	stress.biotic.PR-proteins.proteinase inhibitors.trypsin inhibitor	Transcript
K7K7B7	glyma02g10320.2|pacid:26290538	Cell function overview	stress.abiotic.heat	Transcript
I1LUU6	glyma12g34570.2|pacid:26293209	Cell function overview	stress.abiotic.drought/salt	Transcript
I1KMN2	glyma07g36530.1|pacid:26349478	Cell function overview	stress.abiotic.drought/salt	Transcript
I1KMN3	glyma07g36540.1|pacid:26349497	Cell function overview	stress.abiotic.drought/salt	Transcript
A0A0R0GEJ0	glyma02g37160.2|pacid:26287368	Cell function overview	redox.ascorbate and glutathione.ascorbate	Transcript
Q9SWA8	glyma12g04701.2|pacid:26292339	Cell function overview	RNA.RNA binding	Transcript
K7LP96	glyma11g12471.1|pacid:26296389	Cell function overview	RNA.RNA binding	Transcript
K7KYD3	glyma06g46540.3|pacid:26299115	Cell function overview	DNA.synthesis/chromatin structure	Transcript
I1M090	glyma13g24630.1|pacid:26315932	Cell function overview	protein.synthesis.ribosomal protein.eukaryotic.40S subunit.S6	Transcript
K7L353	glyma07g34440.2|pacid:26349185	Cell function overview	protein.synthesis.ribosomal protein.eukaryotic.40S subunit.S17	Transcript
A0A0R0I6D2	glyma10g40461.1|pacid:26344427	Cell function overview	protein.synthesis.ribosomal protein.eukaryotic.40S subunit.S29	Transcript
I1MJL6	glyma15g42620.1|pacid:26330654	Cell function overview	protein.synthesis.ribosomal protein.eukaryotic.60S subunit.L6	Transcript
I1KGP0	glyma07g02270.1|pacid:26349717	Cell function overview	protein.synthesis.ribosomal protein.eukaryotic.60S subunit.L7	Transcript
I1MN72	glyma16g24120.1|pacid:26353640	Cell function overview	protein.synthesis.ribosomal protein.eukaryotic.60S subunit.L8	Transcript
I1MRP4	glyma07g37060.1|pacid:26347409	Cell function overview	protein.synthesis.ribosomal protein.eukaryotic.60S subunit.L29	Transcript
A0A0R0GZ30	glyma15g01860.1|pacid:26331220	Cell function overview	protein.synthesis.ribosomal protein.eukaryotic.60S subunit.L37	Transcript
I1K2S3	glyma15g05671.1|pacid:26331207	Cell function overview	protein.synthesis.ribosomal protein.eukaryotic.60S subunit.L44	Transcript
I1N8M4	glyma19g30540.1|pacid:26326134	Cell function overview	protein.synthesis.elongation	Transcript
I1NDI0	glyma20g03060.1|pacid:26337957	Cell function overview	protein.targeting.nucleus	Transcript
C6T1E8	glyma03g04010.1|pacid:26334199	Cell function overview	protein.targeting.secretory pathway.unspecified	Transcript
A0A0R0H9F2	glyma12g35475.1|pacid:26293230	Cell function overview	protein.postranslational modification	Transcript
I1MG31	glyma15g13650.1|pacid:26332277	Cell function overview	protein.degradation.ubiquitin.ubiquitin	Transcript
A0A0R0FIH6	glyma07g38930.3|pacid:26348879	Cell function overview	signalling.calcium	Transcript
I1MC38	glyma14g40370.1|pacid:26285050	Cell function overview	cell.organisation	Transcript
I1KG56	glyma07g00610.1|pacid:26348822	Cell function overview	cell.vesicle transport	Transcript
P11828	glyma19g34780.1|pacid:26327211	Cell function overview	development.storage proteins	Transcript
I1KSR6	glyma08g13440.1|pacid:26307714	Cell function overview	development.storage proteins	Transcript
Q4LER6	glyma10g39150.1|pacid:26345548	Cell function overview	development.storage proteins	Transcript
A0A0R0GMV1	glyma13g18450.2|pacid:26314799	Cell function overview	development.storage proteins	Transcript
E3NYP7	glyma05g34030.1|pacid:26320283	Cell function overview	development.unspecified	Transcript
I1JX42	glyma04g35060.1|pacid:26304125	Cell function overview	development.unspecified	Transcript
I1J4W1	glyma01g02300.1|pacid:26324538	Cell function overview	transport.metabolite transporters at the mitochondrial membrane	Transcript
I1LRY4	glyma12g11820.2|pacid:26294243	Cell function overview	transport.misc	Transcript
I1MP01	glyma16g27440.1|pacid:26352543	Miscellaneous	misc.UDP glucosyl and glucoronyl transferases	Transcript
Q9FQ95	glyma13g19830.1|pacid:26316748	Miscellaneous	misc.glutathione S transferases	Transcript
I1LDE1	glyma10g36680.1|pacid:26344923	Miscellaneous	misc.peroxidases	Transcript
K7M173	glyma13g29630.2|pacid:26315505	Miscellaneous	misc.dynamin	Transcript
I1KP61	glyma08g01390.2|pacid:26307919	Miscellaneous	misc.short chain dehydrogenase/reductase (SDR)	Transcript
I1K3L8	glyma05g27980.1|pacid:26320125	Unknown	not assigned.no ontology	Transcript
K7L046	glyma07g07485.1|pacid:26349650	Unknown	not assigned.no ontology.pentatricopeptide (PPR) repeat-containing protein	Transcript
I1KYW8	glyma08g45540.1|pacid:26310032	Unknown	not assigned.unknown	Transcript
I1K8W7	glyma06g07340.1|pacid:26302295	Unknown	not assigned.unknown	Transcript
K7KY66	glyma06g45210.2|pacid:26301641	Unknown	not assigned.unknown	Transcript
I1K5M9	glyma05g34790.2|pacid:26319675	Unknown	not assigned.unknown	Transcript
K7MIC4	glyma16g31231.2|pacid:26353708	Unknown	not assigned.unknown	Transcript
I1L9M7	glyma10g10530.1|pacid:26346199	Unknown	not assigned.unknown	Transcript
A0A0R0KQV8	glyma03g05135.1|pacid:26335200	Unknown	not assigned.unknown	Transcript
A0A0R0G8Z9	glyma15g13880.1|pacid:26330743	Unknown	not assigned.unknown	Transcript
I1KNJ0	glyma07g39540.1|pacid:26350560	Unknown	not assigned.unknown	Transcript

## Sheet: MapMan Cluster_2
Protein Accession No	IDs	Classification	BinName	Type
I1KUE5	glyma08g19210.1|pacid:26310887	Metabolism overview	PS.lightreaction.photosystem II.LHC-II	Transcript
C6TD73	glyma14g01130.1|pacid:26285132	Metabolism overview	PS.lightreaction.photosystem II.LHC-II	Transcript
C6TLM4	glyma05g25810.1|pacid:26319925	Metabolism overview	PS.lightreaction.photosystem II.LHC-II	Transcript
I1J7A8	glyma01g28810.1|pacid:26325316	Metabolism overview	PS.lightreaction.photosystem II.LHC-II	Transcript
I1LC20	glyma10g32080.1|pacid:26346409	Metabolism overview	PS.lightreaction.photosystem II.LHC-II	Transcript
C6TNE6	glyma08g08770.2|pacid:26309229	Metabolism overview	PS.lightreaction.photosystem II.LHC-II	Transcript
A0A0R0JQ91	glyma06g20960.2|pacid:26301619	Metabolism overview	PS.lightreaction.photosystem II.LHC-II	Transcript
C6T868	glyma13g35800.1|pacid:26319011	Metabolism overview	PS.lightreaction.photosystem II.LHC-II	Transcript
I1M657	glyma14g00640.1|pacid:26285776	Metabolism overview	PS.lightreaction.photosystem II.LHC-II	Transcript
I1JCY2	glyma02g07180.3|pacid:26289042	Metabolism overview	PS.lightreaction.photosystem II.LHC-II	Transcript
I1N123	glyma18g14410.1|pacid:26354430	Metabolism overview	PS.lightreaction.photosystem II.PSII polypeptide subunits	Transcript
I1KA98	glyma06g11890.1|pacid:26300834	Metabolism overview	PS.lightreaction.photosystem II.PSII polypeptide subunits	Transcript
I1JJ05	glyma02g45190.1|pacid:26288187	Metabolism overview	PS.lightreaction.photosystem II.PSII polypeptide subunits	Transcript
I1MNK0	glyma16g25860.1|pacid:26353552	Metabolism overview	PS.lightreaction.photosystem II.PSII polypeptide subunits	Transcript
C6SW43	glyma08g18510.1|pacid:26308910	Metabolism overview	PS.lightreaction.photosystem II.PSII polypeptide subunits	Transcript
Q2PMT8	glyma01g35681.1|pacid:26325427	Metabolism overview	PS.lightreaction.photosystem II.PSII polypeptide subunits	Transcript
C6TKL8	glyma01g38750.1|pacid:26324143	Metabolism overview	PS.lightreaction.photosystem II.PSII polypeptide subunits	Transcript
C6TC92	glyma11g06510.1|pacid:26297989	Metabolism overview	PS.lightreaction.photosystem II.PSII polypeptide subunits	Transcript
C6T7N2	glyma02g06830.1|pacid:26291444	Metabolism overview	PS.lightreaction.photosystem II.PSII polypeptide subunits	Transcript
Q2PMQ9	glyma20g02071.1|pacid:26337134	Metabolism overview	PS.lightreaction.photosystem II.PSII polypeptide subunits	Transcript
P02957	glyma13g15560.1|pacid:26314975	Metabolism overview	PS.lightreaction.photosystem II.PSII polypeptide subunits	Transcript
Q2PMU3	glyma04g22020.1|pacid:26304032	Metabolism overview	PS.lightreaction.photosystem I.PSI polypeptide subunits	Transcript
C6T084	glyma13g19190.1|pacid:26315189	Metabolism overview	PS.lightreaction.photosystem I.PSI polypeptide subunits	Transcript
Q2PMQ5	glyma01g07130.1|pacid:26324804	Metabolism overview	PS.lightreaction.cytochrome b6/f.cytochrome b6 (CYB6)	Transcript
P49161	glyma12g36150.1|pacid:26291935	Metabolism overview	PS.lightreaction.cytochrome b6/f.apocytochrome f (CYF)	Transcript
I1KRU6	glyma08g10250.1|pacid:26306608	Metabolism overview	PS.photorespiration.glycolate oxydase	Transcript
I1MJ29	glyma15g40140.1|pacid:26332673	Metabolism overview	PS.photorespiration.glycolate oxydase	Transcript
C6T9R8	glyma04g01750.1|pacid:26305661	Metabolism overview	PS.calvin cycle.GAP	Transcript
A0A0R4J653	glyma20g38720.1|pacid:26337896	Metabolism overview	PS.calvin cycle.transketolase	Transcript
I1LFG4	glyma10g43990.1|pacid:26344446	Metabolism overview	PS.calvin cycle.transketolase	Transcript
I1MZ53	glyma18g03440.1|pacid:26355046	Metabolism overview	PS.calvin cycle.seduheptulose bisphosphatase	Transcript
I1M841	glyma14g07270.1|pacid:26285677	Metabolism overview	PS.calvin cycle.rubisco interacting	Transcript
I1MJN2	glyma15g42900.1|pacid:26329420	Metabolism overview	major CHO metabolism.synthesis.starch.transporter	Transcript
K7MJY8	glyma17g05067.2|pacid:26313003	Metabolism overview	major CHO metabolism.degradation.sucrose.Susy	Transcript
P13708	glyma13g17421.3|pacid:26318343	Metabolism overview	major CHO metabolism.degradation.sucrose.Susy	Transcript
I1MHJ6	glyma15g20180.1|pacid:26329708	Metabolism overview	major CHO metabolism.degradation.sucrose.Susy	Transcript
I1MBQ9	glyma14g39070.1|pacid:26285919	Metabolism overview	major CHO metabolism.degradation.sucrose.Susy	Transcript
Q2MJR5	glyma18g02210.1|pacid:26354725	Metabolism overview	minor CHO metabolism.myo-inositol.InsP Synthases	Transcript
I1L008	glyma09g01380.1|pacid:26342427	Metabolism overview	minor CHO metabolism.myo-inositol.inositol phosphatase	Transcript
I1MQN7	glyma16g34570.1|pacid:26351308	Metabolism overview	minor CHO metabolism.others	Transcript
I1KZH5	glyma08g47670.2|pacid:26306955	Metabolism overview	minor CHO metabolism.callose	Transcript
I1LFH9	glyma10g44150.1|pacid:26344657	Metabolism overview	minor CHO metabolism.callose	Transcript
A0A0R0JPR5	glyma06g18216.1|pacid:26299308	Metabolism overview	minor CHO metabolism.callose	Transcript
K7M508	glyma14g05440.3|pacid:26286240	Metabolism overview	minor CHO metabolism.galactose.alpha-galactosidases	Transcript
A0A0R0IIA2	glyma09g28920.1|pacid:26342166	Metabolism overview	minor CHO metabolism.galactose.alpha-galactosidases	Transcript
I1JMB4	glyma03g22790.1|pacid:26333093	Metabolism overview	glycolysis.cytosolic branch.glyceraldehyde 3-phosphate dehydrogenase (GAP-DH)	Transcript
I1MPC6	glyma16g28980.1|pacid:26353629	Metabolism overview	glycolysis.plastid branch.pyruvate kinase (PK)	Transcript
I1LDJ1	glyma10g37210.1|pacid:26344991	Metabolism overview	glycolysis.plastid branch.pyruvate kinase (PK)	Transcript
A0A0R0I7K6	glyma09g23150.1|pacid:26342378	Metabolism overview	glycolysis.plastid branch.pyruvate kinase (PK)	Transcript
I1KNX5	glyma08g00490.1|pacid:26309822	Metabolism overview	fermentation.aldehyde dehydrogenase	Transcript
K7MR36	glyma18g12393.1|pacid:26354389	Metabolism overview	gluconeogenesis / glyoxylate cycle.citrate synthase	Transcript
I1L4W3	glyma09g33650.1|pacid:26340265	Metabolism overview	gluconeogenesis / glyoxylate cycle.PEPCK	Transcript
K7L0V1	glyma07g11615.3|pacid:26348596	Metabolism overview	OPP.oxidative PP.6-phosphogluconate dehydrogenase	Transcript
A0A0R4J653	glyma20g38720.1|pacid:26337896	Metabolism overview	OPP.non-reductive PP.transketolase	Transcript
I1MUY0	glyma17g14760.1|pacid:26313067	Metabolism overview	OPP.non-reductive PP.transaldolase	Transcript
I1M8Z1	glyma14g10550.1|pacid:26286000	Metabolism overview	TCA / org transformation.TCA.pyruvate DH.E1	Transcript
Q06197	glyma14g39160.2|pacid:26285726	Metabolism overview	TCA / org transformation.TCA.IDH	Transcript
I1MM08	glyma16g08460.1|pacid:26353182	Metabolism overview	TCA / org transformation.other organic acid transformatons.malic	Transcript
I1J4J6	glyma01g01180.1|pacid:26323070	Metabolism overview	TCA / org transformation.other organic acid transformatons.malic	Transcript
Q2PMV0	glyma20g25920.1|pacid:26337200	Metabolism overview	mitochondrial electron transport / ATP synthesis.F1-ATPase	Transcript
I1NC94	glyma19g43410.1|pacid:26326495	Metabolism overview	cell wall.precursor synthesis.UXS	Transcript
I1L0L1	glyma09g03490.2|pacid:26340130	Metabolism overview	cell wall.precursor synthesis.MUR4	Transcript
I1LVA7	glyma12g36290.2|pacid:26293454	Metabolism overview	cell wall.precursor synthesis.UDP-glucose 4,6-dehydratase	Transcript
I1MUS3	glyma17g14170.1|pacid:26314271	Metabolism overview	cell wall.precursor synthesis.UDP-glucose 4,6-dehydratase	Transcript
I1KFY7	glyma06g48260.1|pacid:26301784	Metabolism overview	cell wall.cellulose synthesis.cellulose synthase	Transcript
A0A0R0HTR7	glyma11g21190.1|pacid:26296701	Metabolism overview	cell wall.cellulose synthesis.cellulose synthase	Transcript
I1MTN4	glyma17g10330.1|pacid:26313847	Metabolism overview	cell wall.hemicellulose synthesis	Transcript
A0A0R0G7B7	glyma14g00830.1|pacid:26285875	Metabolism overview	cell wall.cell wall proteins.AGPs.AGP	Transcript
C6TMC4	glyma02g47790.1|pacid:26288060	Metabolism overview	cell wall.cell wall proteins.AGPs.AGP	Transcript
I1JPL3	glyma03g33730.1|pacid:26336331	Metabolism overview	cell wall.cell wall proteins.AGPs.AGP	Transcript
I1L6T4	glyma09g40420.1|pacid:26342941	Metabolism overview	cell wall.cell wall proteins.AGPs.AGP	Transcript
I1M7D8	glyma14g04940.1|pacid:26284627	Metabolism overview	cell wall.degradation.cellulases and beta -1,4-glucanases	Transcript
I1LA42	glyma10g15980.1|pacid:26346735	Metabolism overview	cell wall.degradation.cellulases and beta -1,4-glucanases	Transcript
I1MGH3	glyma15g15370.2|pacid:26330761	Metabolism overview	cell wall.degradation.mannan-xylose-arabinose-fucose	Transcript
I1KR53	glyma08g07950.1|pacid:26308575	Metabolism overview	cell wall.degradation.mannan-xylose-arabinose-fucose	Transcript
I1LVZ8	glyma13g01950.1|pacid:26318139	Metabolism overview	cell wall.degradation.mannan-xylose-arabinose-fucose	Transcript
I1MAR9	glyma14g34480.1|pacid:26287184	Metabolism overview	cell wall.degradation.mannan-xylose-arabinose-fucose	Transcript
I1JQX5	glyma03g38350.2|pacid:26334757	Metabolism overview	cell wall.degradation.pectate lyases and polygalacturonases	Transcript
A0A0R4J2U5	glyma03g04390.1|pacid:26333085	Metabolism overview	cell wall.modification	Transcript
K7N2F3	glyma20g22050.3|pacid:26339185	Metabolism overview	cell wall.modification	Transcript
K7KZN7	glyma07g05145.1|pacid:26350499	Metabolism overview	cell wall.pectin*esterases.PME	Transcript
I1MS29	glyma17g04940.1|pacid:26311795	Metabolism overview	cell wall.pectin*esterases.PME	Transcript
I1MK76	glyma16g01650.1|pacid:26351673	Metabolism overview	cell wall.pectin*esterases.PME	Transcript
I1MMH4	glyma16g17150.1|pacid:26353161	Metabolism overview	cell wall.pectin*esterases.acetyl esterase	Transcript
I1MMH3	glyma16g17120.1|pacid:26351093	Metabolism overview	cell wall.pectin*esterases.acetyl esterase	Transcript
I1LMV8	glyma11g35740.4|pacid:26295763	Metabolism overview	lipid metabolism.FA synthesis and FA elongation.Acetyl CoA Carboxylation	Transcript
O23960	glyma05g36450.1|pacid:26321304	Metabolism overview	lipid metabolism.FA synthesis and FA elongation.Acetyl CoA Carboxylation.heteromeric Complex.Biotin Carboxylase	Transcript
I1LLS4	glyma11g29490.1|pacid:26296234	Metabolism overview	lipid metabolism.FA synthesis and FA elongation.Acetyl CoA Transacylase	Transcript
I1KSB3	glyma08g11980.1|pacid:26308858	Metabolism overview	lipid metabolism.FA synthesis and FA elongation.acyl coa ligase	Transcript
I1NGC4	glyma20g28200.1|pacid:26336871	Metabolism overview	lipid metabolism.FA synthesis and FA elongation.long chain fatty acid CoA ligase	Transcript
I1KGY8	glyma07g03230.1|pacid:26348582	Metabolism overview	lipid metabolism.glyceral metabolism.glycerol kinase	Transcript
I1JCY9	glyma02g07250.1|pacid:26290740	Metabolism overview	lipid metabolism.'exotics' (steroids, squalene etc).sphingolipids.serine C-palmitoyltransferase	Transcript
C6TNI2	glyma01g39350.1|pacid:26324408	Metabolism overview	lipid metabolism.lipid degradation.lipases.triacylglycerol lipase	Transcript
I1KYF3	glyma08g43650.1|pacid:26307854	Metabolism overview	lipid metabolism.lipid degradation.lysophospholipases.glycerophosphodiester phosphodiesterase	Transcript
G0T431	glyma05g00360.1|pacid:26319607	Metabolism overview	lipid metabolism.lipid degradation.lysophospholipases.glycerophosphodiester phosphodiesterase	Transcript
I1M292	glyma13g31670.1|pacid:26316503	Metabolism overview	lipid metabolism.lipid degradation.beta-oxidation.enoyl CoA hydratase	Transcript
I1M170	glyma13g28180.6|pacid:26315549	Metabolism overview	N-metabolism.ammonia metabolism.glutamine synthetase	Transcript
Q9FUK4	glyma11g33560.1|pacid:26296981	Metabolism overview	N-metabolism.ammonia metabolism.glutamine synthetase	Transcript
A0A0R0EVM7	glyma18g04660.1|pacid:26353947	Metabolism overview	N-metabolism.ammonia metabolism.glutamine synthetase	Transcript
I1MQM4	glyma16g34450.1|pacid:26352995	Metabolism overview	amino acid metabolism.synthesis.central amino acid metabolism.GABA.Glutamate decarboxylase	Transcript
I1J547	glyma01g03260.2|pacid:26324658	Metabolism overview	amino acid metabolism.synthesis.central amino acid metabolism.alanine.alanine aminotransferase	Transcript
I1JC65	glyma02g04320.6|pacid:26291425	Metabolism overview	amino acid metabolism.synthesis.central amino acid metabolism.alanine.alanine aminotransferase	Transcript
I1MK72	glyma16g01630.1|pacid:26352870	Metabolism overview	amino acid metabolism.synthesis.central amino acid metabolism.alanine.alanine aminotransferase	Transcript
I1MRW8	glyma17g04340.1|pacid:26311672	Metabolism overview	amino acid metabolism.synthesis.aspartate family.methionine	Transcript
I1MHR0	glyma15g21890.1|pacid:26330294	Metabolism overview	amino acid metabolism.synthesis.aspartate family.methionine	Transcript
I1KQU2	glyma08g06790.1|pacid:26307915	Metabolism overview	amino acid metabolism.synthesis.aspartate family.lysine.LL-diaminopimelic acid aminotransferase	Transcript
K7L2J8	glyma07g30500.3|pacid:26350757	Metabolism overview	amino acid metabolism.synthesis.branched chain group.common.branched-chain amino acid aminotransferase	Transcript
I1JUN3	glyma04g08070.1|pacid:26302748	Metabolism overview	amino acid metabolism.synthesis.serine-glycine-cysteine group.glycine.sarcosine oxidase	Transcript
K7M7P5	glyma14g35370.2|pacid:26285231	Metabolism overview	amino acid metabolism.synthesis.aromatic aa.chorismate.3-deoxy-D-arabino-heptulosonate 7-phosphate synthase	Transcript
I1JGU8	glyma02g37080.1|pacid:26290348	Metabolism overview	amino acid metabolism.synthesis.aromatic aa.chorismate.3-deoxy-D-arabino-heptulosonate 7-phosphate synthase	Transcript
I1JZR8	glyma05g01300.3|pacid:26321215	Metabolism overview	amino acid metabolism.degradation.glutamate family.proline	Transcript
I1KL36	glyma07g29670.1|pacid:26348463	Metabolism overview	amino acid metabolism.degradation.branched chain group.shared	Transcript
I1LBQ4	glyma10g30880.2|pacid:26344296	Metabolism overview	amino acid metabolism.degradation.serine-glycine-cysteine group.glycine	Transcript
I1N0Z5	glyma18g13260.3|pacid:26355475	Metabolism overview	amino acid metabolism.degradation.aromatic aa.tryptophan	Transcript
I1M292	glyma13g31670.1|pacid:26316503	Metabolism overview	amino acid metabolism.degradation.aromatic aa.tryptophan	Transcript
I1MFI0	glyma15g11540.1|pacid:26329772	Metabolism overview	S-assimilation.APR	Transcript
A0A0R4J365	glyma05g01000.1|pacid:26321000	Metabolism overview	secondary metabolism.isoprenoids.non-mevalonate pathway	Transcript
I1LQ65	glyma12g05010.2|pacid:26293896	Metabolism overview	secondary metabolism.isoprenoids.non-mevalonate pathway.HDR	Transcript
I1JA26	glyma01g42450.1|pacid:26323480	Metabolism overview	secondary metabolism.isoprenoids.mevalonate pathway.HMG-CoA synthase	Transcript
I1J4A2	glyma01g00430.2|pacid:26325681	Metabolism overview	secondary metabolism.isoprenoids.terpenoids	Transcript
I1NID5	glyma20g35620.1|pacid:26336686	Metabolism overview	secondary metabolism.phenylpropanoids	Transcript
I1LBH6	glyma10g30110.1|pacid:26343624	Metabolism overview	secondary metabolism.phenylpropanoids	Transcript
I1MPK1	glyma16g29960.1|pacid:26351062	Metabolism overview	secondary metabolism.phenylpropanoids	Transcript
I1L341	glyma09g24900.1|pacid:26340237	Metabolism overview	secondary metabolism.phenylpropanoids	Transcript
I1LL16	glyma11g20020.2|pacid:26295848	Metabolism overview	secondary metabolism.phenylpropanoids.lignin biosynthesis.4CL	Transcript
I1KM16	glyma07g33780.1|pacid:26348310	Metabolism overview	secondary metabolism.phenylpropanoids.lignin biosynthesis.CCoAOMT	Transcript
I1MTB4	glyma17g09110.1|pacid:26311265	Metabolism overview	secondary metabolism.N misc.alkaloid-like	Transcript
I1MGF2	glyma15g15070.1|pacid:26330293	Metabolism overview	secondary metabolism.N misc.betaine.betaine-aldehyde dehydrogenase	Transcript
I1N4L5	glyma18g50350.1|pacid:26354111	Metabolism overview	secondary metabolism.flavonoids.anthocyanins.anthocyanin 5-aromatic acyltransferase	Transcript
I1N4C1	glyma18g49240.1|pacid:26354926	Metabolism overview	secondary metabolism.flavonoids.anthocyanins.anthocyanin 5-aromatic acyltransferase	Transcript
C6TE08	glyma15g00600.1|pacid:26332305	Metabolism overview	secondary metabolism.flavonoids.dihydroflavonols.dihydroflavonol 4-reductase	Transcript
A0A0R4J4L1	glyma11g29460.1|pacid:26296302	Metabolism overview	secondary metabolism.flavonoids.dihydroflavonols.dihydroflavonol 4-reductase	Transcript
K7LNG3	glyma11g07496.1|pacid:26298005	Metabolism overview	secondary metabolism.flavonoids.isoflavones.isoflavone reductase	Transcript
I1K7Q8	glyma06g03410.1|pacid:26298483	Metabolism overview	secondary metabolism.flavonoids.isoflavones.isoflavone reductase	Transcript
I1LHU4	glyma11g07490.1|pacid:26296609	Metabolism overview	secondary metabolism.flavonoids.isoflavones.isoflavone reductase	Transcript
I1J8T2	glyma01g37840.1|pacid:26323011	Metabolism overview	secondary metabolism.flavonoids.isoflavones.isoflavone reductase	Transcript
I1MP04	glyma16g27480.1|pacid:26352861	Metabolism overview	secondary metabolism.simple phenols	Transcript
A0A0R0E871	glyma20g12150.1|pacid:26337725	Metabolism overview	secondary metabolism.simple phenols	Transcript
C6TBN2	glyma03g40870.1|pacid:26333358	Metabolism overview	hormone metabolism.auxin.induced-regulated-responsive-activated	Transcript
I1K7G0	glyma06g02330.1|pacid:26300314	Metabolism overview	hormone metabolism.brassinosteroid.synthesis-degradation.sterols.SMT2	Transcript
I1L9T0	glyma10g11670.4|pacid:26346121	Metabolism overview	hormone metabolism.brassinosteroid.synthesis-degradation.sterols.SMT2	Transcript
I1LIV5	glyma11g11020.4|pacid:26296217	Metabolism overview	hormone metabolism.brassinosteroid.synthesis-degradation.sterols.DWF1	Transcript
K7MRG6	glyma18g14860.3|pacid:26356836	Metabolism overview	hormone metabolism.brassinosteroid.synthesis-degradation.sterols.other	Transcript
C6TL41	glyma12g00510.1|pacid:26293886	Metabolism overview	hormone metabolism.brassinosteroid.signal transduction.other	Transcript
I1J582	glyma01g03610.1|pacid:26325214	Metabolism overview	hormone metabolism.brassinosteroid.signal transduction.other	Transcript
I1JCH6	glyma02g05450.2|pacid:26291120	Metabolism overview	hormone metabolism.ethylene.synthesis-degradation	Transcript
P24095	glyma07g00900.1|pacid:26349779	Metabolism overview	hormone metabolism.jasmonate.synthesis-degradation.lipoxygenase	Transcript
A0A0R0G554	glyma15g03050.1|pacid:26332965	Metabolism overview	hormone metabolism.jasmonate.synthesis-degradation.lipoxygenase	Transcript
I1KH67	glyma07g03910.1|pacid:26347532	Metabolism overview	hormone metabolism.jasmonate.synthesis-degradation.lipoxygenase	Transcript
B3TDK9	glyma15g03040.1|pacid:26332457	Metabolism overview	hormone metabolism.jasmonate.synthesis-degradation.lipoxygenase	Transcript
I1M599	glyma13g42340.1|pacid:26314636	Metabolism overview	hormone metabolism.jasmonate.synthesis-degradation.lipoxygenase	Transcript
F6KBT4	glyma13g07490.1|pacid:26319354	Metabolism overview	hormone metabolism.jasmonate.synthesis-degradation.allene oxidase cyclase	Transcript
K7LQS4	glyma11g26470.3|pacid:26296535	Metabolism overview	Co-factor and vitamine metabolism.thiamine	Transcript
K7N4U9	glyma20g35498.1|pacid:26339738	Metabolism overview	Co-factor and vitamine metabolism.pantothenate.pantothenate kinase (PANK)	Transcript
I1JSD2	glyma04g00420.1|pacid:26303581	Metabolism overview	tetrapyrrole synthesis.GSA	Transcript
P45621	glyma06g00510.1|pacid:26299089	Metabolism overview	tetrapyrrole synthesis.GSA	Transcript
C6TEE8	glyma18g02490.1|pacid:26354682	Metabolism overview	tetrapyrrole synthesis.uroporphyrinogen decarboxylase	Transcript
I1MEQ1	glyma15g08680.1|pacid:26332650	Metabolism overview	tetrapyrrole synthesis.magnesium chelatase	Transcript
I1K6T6	glyma05g38570.4|pacid:26322056	Metabolism overview	tetrapyrrole synthesis.magnesium protoporphyrin IX methyltransferase	Transcript
I1JMX7	glyma03g27380.1|pacid:26335622	Metabolism overview	tetrapyrrole synthesis.magnesium-protoporphyrin IX monomethyl ester (oxidative) cyclase	Transcript
A0A0R4J3L3	glyma06g38160.1|pacid:26300545	Metabolism overview	tetrapyrrole synthesis.protochlorophyllide reductase	Transcript
A0A0R4J4S6	glyma12g35050.1|pacid:26294059	Metabolism overview	tetrapyrrole synthesis.protochlorophyllide reductase	Transcript
I1N2Z4	glyma18g43310.1|pacid:26354245	Metabolism overview	tetrapyrrole synthesis.chlorophyll synthase	Transcript
C6TML7	glyma07g18470.1|pacid:26350921	Metabolism overview	tetrapyrrole synthesis.chlorophyll synthase	Transcript
I1MIA7	glyma15g30380.1|pacid:26330252	Metabolism overview	nucleotide metabolism.synthesis.pyrimidine.CTP synthetase	Transcript
O04104	glyma20g17440.1|pacid:26337638	Metabolism overview	nucleotide metabolism.degradation	Transcript
A0A0R0KGZ8	glyma03g24600.4|pacid:26334437	Metabolism overview	nucleotide metabolism.phosphotransfer and pyrophosphatases.uridylate kinase	Transcript
I1ME40	glyma15g06670.1|pacid:26332076	Metabolism overview	nucleotide metabolism.phosphotransfer and pyrophosphatases.misc	Transcript
I1LN34	glyma11g36670.1|pacid:26297202	Cell function overview	metal handling	Transcript
I1JFN3	glyma02g19380.1|pacid:26288821	Cell function overview	metal handling.binding, chelation and storage	Transcript
I1NH02	glyma20g30460.1|pacid:26337542	Cell function overview	stress.biotic	Transcript
K7KYC3	glyma06g46390.2|pacid:26298817	Cell function overview	stress.biotic.PR-proteins	Transcript
I1JVV9	glyma04g14830.1|pacid:26303013	Cell function overview	stress.biotic.PR-proteins	Transcript
I1JJQ4	glyma02g47580.1|pacid:26289919	Cell function overview	stress.abiotic.heat	Transcript
A0A0R0GHB3	glyma14g01100.1|pacid:26286668	Cell function overview	stress.abiotic.heat	Transcript
A0A0R0KKU3	glyma03g32850.1|pacid:26333227	Cell function overview	stress.abiotic.heat	Transcript
I1KL72	glyma07g30290.1|pacid:26348554	Cell function overview	stress.abiotic.heat	Transcript
K7LZH1	glyma13g19331.1|pacid:26317033	Cell function overview	stress.abiotic.heat	Transcript
K7MB89	glyma15g14720.2|pacid:26332199	Cell function overview	stress.abiotic.drought/salt	Transcript
I1JY06	glyma04g38870.1|pacid:26304181	Cell function overview	stress.abiotic.drought/salt	Transcript
I1KXT4	glyma08g41220.5|pacid:26307650	Cell function overview	stress.abiotic.drought/salt	Transcript
I1KAG4	glyma06g12540.1|pacid:26299407	Cell function overview	stress.abiotic.drought/salt	Transcript
I1J4K6	glyma01g01270.1|pacid:26322817	Cell function overview	stress.abiotic.drought/salt	Transcript
P26987	glyma07g37240.2|pacid:26349710	Cell function overview	stress.abiotic.unspecified	Transcript
C6T1D7	glyma08g24750.1|pacid:26308849	Cell function overview	stress.abiotic.unspecified	Transcript
C6SYE7	glyma15g30110.1|pacid:26330958	Cell function overview	stress.abiotic.unspecified	Transcript
I1M099	glyma13g24720.1|pacid:26315164	Cell function overview	stress.abiotic.unspecified	Transcript
I1J8Q1	glyma01g37550.1|pacid:26323669	Cell function overview	redox.thioredoxin	Transcript
Q76LA6	glyma12g07780.3|pacid:26292080	Cell function overview	redox.ascorbate and glutathione.ascorbate	Transcript
Q43758	glyma11g15680.5|pacid:26295341	Cell function overview	redox.ascorbate and glutathione.ascorbate	Transcript
I1K7D2	glyma06g02040.3|pacid:26302147	Cell function overview	redox.dismutases and catalases	Transcript
I1JXQ3	glyma04g37770.1|pacid:26303592	Cell function overview	RNA.processing	Transcript
K7KVG4	glyma06g17310.2|pacid:26301138	Cell function overview	RNA.processing	Transcript
I1NH63	glyma20g31120.1|pacid:26337458	Cell function overview	RNA.processing	Transcript
A0A0R0JWC4	glyma06g48231.1|pacid:26301508	Cell function overview	RNA.processing.splicing	Transcript
A0A0R0J4W7	glyma08g22570.2|pacid:26306911	Cell function overview	RNA.processing.RNA helicase	Transcript
A0A0R0GBB6	glyma15g17060.2|pacid:26332050	Cell function overview	RNA.processing.RNA helicase	Transcript
I1JIR2	glyma02g44260.1|pacid:26289491	Cell function overview	RNA.regulation of transcription.Argonaute	Transcript
A0A0R0E752	glyma20g12070.2|pacid:26339044	Cell function overview	RNA.regulation of transcription.Argonaute	Transcript
I1M7A2	glyma14g04510.1|pacid:26287068	Cell function overview	RNA.regulation of transcription.Argonaute	Transcript
K7MJZ7	glyma17g05340.2|pacid:26313000	Cell function overview	RNA.regulation of transcription.HDA	Transcript
I1LTR4	glyma12g30600.1|pacid:26293554	Cell function overview	RNA.regulation of transcription.HDA	Transcript
I1NAI9	glyma19g37540.1|pacid:26327596	Cell function overview	RNA.regulation of transcription.HDA	Transcript
I1MC12	glyma14g40120.2|pacid:26286798	Cell function overview	RNA.regulation of transcription.putative transcription regulator	Transcript
I1K195	glyma05g07840.1|pacid:26320126	Cell function overview	RNA.regulation of transcription.unclassified	Transcript
I1NEU8	glyma20g22430.1|pacid:26336668	Cell function overview	RNA.regulation of transcription.unclassified	Transcript
K7MDE4	glyma15g37475.1|pacid:26331086	Cell function overview	RNA.regulation of transcription.unclassified	Transcript
I1JGY9	glyma02g37610.1|pacid:26289905	Cell function overview	RNA.regulation of transcription.unclassified	Transcript
A0A0R0K666	glyma04g09740.1|pacid:26303541	Cell function overview	RNA.regulation of transcription.unclassified	Transcript
A0A0R0G0P5	glyma15g13000.1|pacid:26332171	Cell function overview	RNA.regulation of transcription.unclassified	Transcript
I1NI06	glyma20g34330.1|pacid:26338655	Cell function overview	RNA.RNA binding	Transcript
C6TEA3	glyma13g20830.1|pacid:26314518	Cell function overview	RNA.RNA binding	Transcript
I1MLU4	glyma16g07660.1|pacid:26353635	Cell function overview	RNA.RNA binding	Transcript
K7LKA7	glyma10g33320.3|pacid:26344945	Cell function overview	RNA.RNA binding	Transcript
C6T3N5	glyma18g00480.2|pacid:26354830	Cell function overview	RNA.RNA binding	Transcript
I1LY10	glyma13g16500.5|pacid:26317316	Cell function overview	DNA.synthesis/chromatin structure	Transcript
I1LQT0	glyma12g07030.1|pacid:26293846	Cell function overview	DNA.synthesis/chromatin structure.histone	Transcript
I1ME27	glyma15g06550.1|pacid:26332002	Cell function overview	DNA.repair	Transcript
I1LGB7	glyma11g02250.1|pacid:26297652	Cell function overview	protein.synthesis.ribosomal protein.eukaryotic.40S subunit.S2	Transcript
I1MQB5	glyma16g33240.1|pacid:26352014	Cell function overview	protein.synthesis.ribosomal protein.eukaryotic.40S subunit.S3	Transcript
A0A0R4J5K4	glyma16g23730.1|pacid:26352921	Cell function overview	protein.synthesis.ribosomal protein.eukaryotic.40S subunit.S4	Transcript
A0A0R4J2M7	glyma02g05370.1|pacid:26287650	Cell function overview	protein.synthesis.ribosomal protein.eukaryotic.40S subunit.S4	Transcript
A0A0R4J581	glyma14g06170.1|pacid:26286170	Cell function overview	protein.synthesis.ribosomal protein.eukaryotic.40S subunit.S4	Transcript
I1M3W1	glyma13g37610.1|pacid:26318089	Cell function overview	protein.synthesis.ribosomal protein.eukaryotic.40S subunit.S5	Transcript
I1JFW6	glyma02g26840.1|pacid:26288069	Cell function overview	protein.synthesis.ribosomal protein.eukaryotic.40S subunit.S5	Transcript
I1L2H4	glyma09g15680.2|pacid:26340383	Cell function overview	protein.synthesis.ribosomal protein.eukaryotic.40S subunit.S5	Transcript
I1N0F1	glyma18g09430.1|pacid:26353999	Cell function overview	protein.synthesis.ribosomal protein.eukaryotic.40S subunit.S8	Transcript
C6T968	glyma08g46070.1|pacid:26308833	Cell function overview	protein.synthesis.ribosomal protein.eukaryotic.40S subunit.S8	Transcript
I1MM89	glyma16g10700.1|pacid:26353614	Cell function overview	protein.synthesis.ribosomal protein.eukaryotic.40S subunit.S8	Transcript
C6TFG0	glyma04g33900.1|pacid:26305753	Cell function overview	protein.synthesis.ribosomal protein.eukaryotic.40S subunit.S9	Transcript
I1LGD6	glyma01g43110.1|pacid:26323502	Cell function overview	protein.synthesis.ribosomal protein.eukaryotic.40S subunit.S10	Transcript
I1KPE7	glyma08g02070.1|pacid:26306342	Cell function overview	protein.synthesis.ribosomal protein.eukaryotic.40S subunit.S10	Transcript
I1MU00	glyma17g11430.1|pacid:26311432	Cell function overview	protein.synthesis.ribosomal protein.eukaryotic.40S subunit.S11	Transcript
I1JE09	glyma02g11540.1|pacid:26288982	Cell function overview	protein.synthesis.ribosomal protein.eukaryotic.40S subunit.S16	Transcript
C6T5U0	glyma05g34350.1|pacid:26321459	Cell function overview	protein.synthesis.ribosomal protein.eukaryotic.40S subunit.S16	Transcript
C6T048	glyma20g30970.1|pacid:26338424	Cell function overview	protein.synthesis.ribosomal protein.eukaryotic.40S subunit.S18	Transcript
C6T4Z6	glyma19g03520.1|pacid:26328650	Cell function overview	protein.synthesis.ribosomal protein.eukaryotic.40S subunit.S19	Transcript
I1LFQ4	glyma11g00450.1|pacid:26295159	Cell function overview	protein.synthesis.ribosomal protein.eukaryotic.40S subunit.S20	Transcript
C6SYE0	glyma09g05030.1|pacid:26341857	Cell function overview	protein.synthesis.ribosomal protein.eukaryotic.40S subunit.S21	Transcript
C6TAW2	glyma19g43190.1|pacid:26328369	Cell function overview	protein.synthesis.ribosomal protein.eukaryotic.40S subunit.S24	Transcript
A0A0R0J3D8	glyma07g04890.1|pacid:26349238	Cell function overview	protein.synthesis.ribosomal protein.eukaryotic.40S subunit.SA	Transcript
I1JYG3	glyma04g40470.1|pacid:26303237	Cell function overview	protein.synthesis.ribosomal protein.eukaryotic.60S subunit.L9	Transcript
I1JVL6	glyma15g36190.1|pacid:26330845	Cell function overview	protein.synthesis.ribosomal protein.eukaryotic.60S subunit.L11	Transcript
C6TMB5	glyma12g08050.1|pacid:26292260	Cell function overview	protein.synthesis.ribosomal protein.eukaryotic.60S subunit.L12	Transcript
C6SZS1	glyma19g39240.1|pacid:26328859	Cell function overview	protein.synthesis.ribosomal protein.eukaryotic.60S subunit.L21	Transcript
I1JBL1	glyma02g02140.1|pacid:26287517	Cell function overview	protein.synthesis.ribosomal protein.eukaryotic.60S subunit.L22	Transcript
C6SY73	glyma07g01540.1|pacid:26350913	Cell function overview	protein.synthesis.ribosomal protein.eukaryotic.60S subunit.L28	Transcript
I1LZ03	glyma13g19930.1|pacid:26318135	Cell function overview	protein.synthesis.ribosomal protein.eukaryotic.60S subunit.L4/L1	Transcript
I1L8R1	glyma10g05580.1|pacid:26344826	Cell function overview	protein.synthesis.ribosomal protein.eukaryotic.60S subunit.L4/L1	Transcript
I1KZ93	glyma08g46850.1|pacid:26306833	Cell function overview	protein.synthesis.ribosomal protein.eukaryotic.60S subunit.L13A	Transcript
C6SYZ8	glyma09g02790.1|pacid:26342497	Cell function overview	protein.synthesis.ribosomal protein.eukaryotic.60S subunit.L13A	Transcript
C6SXC3	glyma08g09200.4|pacid:26308080	Cell function overview	protein.synthesis.ribosomal protein.eukaryotic.60S subunit.L35A	Transcript
C6TBI4	glyma05g26290.1|pacid:26320565	Cell function overview	protein.synthesis.ribosomal protein.eukaryotic.60S subunit.L35A	Transcript
C6SXI3	glyma02g42081.2|pacid:26290895	Cell function overview	protein.synthesis.ribosomal protein.eukaryotic.60S subunit.L35A	Transcript
I1LIT2	glyma11g10790.1|pacid:26295476	Cell function overview	protein.synthesis.ribosome biogenesis.Pre-rRNA processing and modifications.snoRNPs	Transcript
I1JXQ3	glyma04g37770.1|pacid:26303592	Cell function overview	protein.synthesis.ribosome biogenesis.Pre-rRNA processing and modifications.methylotransferases	Transcript
K7KVG4	glyma06g17310.2|pacid:26301138	Cell function overview	protein.synthesis.ribosome biogenesis.Pre-rRNA processing and modifications.methylotransferases	Transcript
C6TL41	glyma12g00510.1|pacid:26293886	Cell function overview	protein.synthesis.initiation	Transcript
I1J582	glyma01g03610.1|pacid:26325214	Cell function overview	protein.synthesis.initiation	Transcript
I1LNP0	glyma12g00390.1|pacid:26292473	Cell function overview	protein.targeting.secretory pathway.unspecified	Transcript
I1K553	glyma05g33190.1|pacid:26320530	Cell function overview	protein.targeting.secretory pathway.unspecified	Transcript
I1KBT7	glyma06g16920.1|pacid:26299165	Cell function overview	protein.postranslational modification	Transcript
C6T389	glyma04g36480.1|pacid:26305751	Cell function overview	protein.postranslational modification	Transcript
C6ZRW5	glyma07g07250.2|pacid:26349200	Cell function overview	protein.postranslational modification.kinase.receptor like cytoplasmatic kinase VII	Transcript
I1M5U7	glyma13g44280.1|pacid:26316373	Cell function overview	protein.postranslational modification.kinase.receptor like cytoplasmatic kinase VII	Transcript
I1L6Y8	glyma09g40980.1|pacid:26341818	Cell function overview	protein.postranslational modification.kinase.receptor like cytoplasmatic kinase VII	Transcript
K7M6Q3	glyma14g21201.3|pacid:26285973	Cell function overview	protein.degradation	Transcript
A0A0R0KX47	glyma03g35710.1|pacid:26335141	Cell function overview	protein.degradation	Transcript
I1KAS2	glyma06g13410.1|pacid:26301206	Cell function overview	protein.degradation	Transcript
Q6WNU4	glyma08g11500.1|pacid:26307028	Cell function overview	protein.degradation.subtilases	Transcript
I1KHC9	glyma07g04500.7|pacid:26350489	Cell function overview	protein.degradation.subtilases	Transcript
A0A0R4J5Q8	glyma17g17850.1|pacid:26312633	Cell function overview	protein.degradation.subtilases	Transcript
I1N3W4	glyma18g47450.1|pacid:26356271	Cell function overview	protein.degradation.subtilases	Transcript
I1MKD2	glyma16g02150.1|pacid:26351074	Cell function overview	protein.degradation.subtilases	Transcript
K7M586	glyma14g06960.2|pacid:26284616	Cell function overview	protein.degradation.subtilases	Transcript
A0A0R0K2N4	glyma04g02440.1|pacid:26303626	Cell function overview	protein.degradation.subtilases	Transcript
Q9LDM8	glyma06g02500.1|pacid:26299059	Cell function overview	protein.degradation.subtilases	Transcript
I1LDX7	glyma10g38650.1|pacid:26346033	Cell function overview	protein.degradation.subtilases	Transcript
K7KXR4	glyma06g42500.2|pacid:26300148	Cell function overview	protein.degradation.cysteine protease	Transcript
O64458	glyma08g12270.1|pacid:26306906	Cell function overview	protein.degradation.cysteine protease	Transcript
K7MNM4	glyma17g35720.2|pacid:26313114	Cell function overview	protein.degradation.cysteine protease	Transcript
C6TA48	glyma06g42780.1|pacid:26298712	Cell function overview	protein.degradation.cysteine protease	Transcript
I1KZU7	glyma09g00810.1|pacid:26340103	Cell function overview	protein.degradation.aspartate protease	Transcript
I1NEU4	glyma20g22400.1|pacid:26339648	Cell function overview	protein.degradation.aspartate protease	Transcript
K7KM25	glyma04g41970.4|pacid:26302987	Cell function overview	protein.degradation.serine protease	Transcript
I1L5K6	glyma09g36080.1|pacid:26339873	Cell function overview	protein.degradation.serine protease	Transcript
A0A0R0KQK3	glyma03g28080.1|pacid:26336023	Cell function overview	protein.degradation.serine protease	Transcript
K7LQ97	glyma11g19680.2|pacid:26297148	Cell function overview	protein.degradation.serine protease	Transcript
I1L697	glyma09g38500.1|pacid:26341155	Cell function overview	protein.degradation.serine protease	Transcript
I1LH09	glyma11g04580.1|pacid:26295657	Cell function overview	protein.degradation.ubiquitin.E3.RING	Transcript
I1MS56	glyma17g05230.1|pacid:26311324	Cell function overview	protein.folding	Transcript
I1KTS3	glyma08g16970.1|pacid:26308888	Cell function overview	protein.glycosylation.alpha-1,3-mannosyl-glycoprotein-beta-1,2-N-acetylglucosaminyltransferase(GnTI)	Transcript
I1KTS3	glyma08g16970.1|pacid:26308888	Cell function overview	protein.glycosylation.alpha-1,6-mannosyl-glycoprotein-beta-1,2-N-acetylglucosaminyltransferase(GnTII)	Transcript
C6TCD9	glyma19g40700.1|pacid:26329210	Cell function overview	signalling.in sugar and nutrient physiology	Transcript
A0A0R0GAZ6	glyma15g13350.1|pacid:26332297	Cell function overview	signalling.in sugar and nutrient physiology	Transcript
I1KQM2	glyma08g06020.1|pacid:26310518	Cell function overview	signalling.receptor kinases.leucine rich repeat III	Transcript
I1MUE2	glyma17g12880.1|pacid:26311956	Cell function overview	signalling.receptor kinases.leucine rich repeat III	Transcript
I1J9I4	glyma01g40590.1|pacid:26324003	Cell function overview	signalling.receptor kinases.leucine rich repeat XI	Transcript
K7LV51	glyma12g25460.2|pacid:26293206	Cell function overview	signalling.receptor kinases.DUF 26	Transcript
I1M307	glyma13g34520.1|pacid:26317233	Cell function overview	signalling.receptor kinases.DUF 26	Transcript
I1M307	glyma13g34520.1|pacid:26317233	Cell function overview	signalling.receptor kinases.S-locus glycoprotein like	Transcript
A0A762	glyma10g28890.2|pacid:26345055	Cell function overview	signalling.calcium	Transcript
I1JPG1	glyma03g33240.1|pacid:26336440	Cell function overview	signalling.calcium	Transcript
A0A0R0EJA3	glyma20g23080.2|pacid:26339706	Cell function overview	signalling.calcium	Transcript
I1JSQ3	glyma04g01540.1|pacid:26304730	Cell function overview	signalling.phosphinositides	Transcript
A0A0R4J4H2	glyma11g11510.1|pacid:26298202	Cell function overview	signalling.G-proteins	Transcript
K7K8E5	glyma02g16611.1|pacid:26289854	Cell function overview	signalling.G-proteins	Transcript
C6TJD3	glyma08g05610.1|pacid:26308293	Cell function overview	signalling.G-proteins	Transcript
C6TL41	glyma12g00510.1|pacid:26293886	Cell function overview	signalling.G-proteins	Transcript
I1J582	glyma01g03610.1|pacid:26325214	Cell function overview	signalling.G-proteins	Transcript
A0A0R0GF16	glyma15g38040.1|pacid:26332646	Cell function overview	cell.organisation	Transcript
A0A0R0GZF0	glyma13g26990.1|pacid:26316947	Cell function overview	cell.organisation	Transcript
C6TJ63	glyma02g00700.1|pacid:26291493	Cell function overview	cell.organisation	Transcript
A0A0R0I3T7	glyma09g04960.1|pacid:26340282	Cell function overview	cell.organisation	Transcript
I1K7L1	glyma06g02850.1|pacid:26300438	Cell function overview	cell.division	Transcript
C6TLT7	glyma14g04180.1|pacid:26285528	Cell function overview	development.late embryogenesis abundant	Transcript
G7Z0A6	glyma19g28400.1|pacid:26328103	Cell function overview	development.unspecified	Transcript
A0A0R4J5L5	glyma17g07700.1|pacid:26312916	Cell function overview	development.unspecified	Transcript
A0A0R4J335	glyma04g19880.1|pacid:26303115	Cell function overview	development.unspecified	Transcript
I1MH75	glyma15g18450.1|pacid:26332072	Cell function overview	development.unspecified	Transcript
I1M042	glyma13g24090.1|pacid:26317106	Cell function overview	development.unspecified	Transcript
A0A0R4J4T0	glyma13g23170.1|pacid:26316296	Cell function overview	transport.amino acids	Transcript
I1NF01	glyma20g23070.1|pacid:26337460	Cell function overview	transport.amino acids	Transcript
I1JUD7	glyma04g07190.1|pacid:26304299	Cell function overview	transport.metabolite transporters at the envelope membrane	Transcript
I1MJN2	glyma15g42900.1|pacid:26329420	Cell function overview	transport.metabolite transporters at the mitochondrial membrane	Transcript
I1KSD7	glyma08g12200.1|pacid:26307072	Cell function overview	transport.metabolite transporters at the mitochondrial membrane	Transcript
K7LXH3	glyma13g05300.2|pacid:26315299	Cell function overview	transport.ABC transporters and multidrug resistance systems	Transcript
A0A0R0J9K8	glyma04g00450.2|pacid:26302679	Cell function overview	transport.Major Intrinsic Proteins.PIP	Transcript
A0A0R0IM08	glyma08g01860.1|pacid:26307411	Cell function overview	transport.Major Intrinsic Proteins.PIP	Transcript
I1JPS0	glyma03g34310.2|pacid:26334818	Cell function overview	transport.Major Intrinsic Proteins.TIP	Transcript
A0A0R4J629	glyma19g37000.1|pacid:26328777	Cell function overview	transport.Major Intrinsic Proteins.TIP	Transcript
I1KBS7	glyma06g16790.1|pacid:26300305	Cell function overview	transport.misc	Transcript
K7KLB5	glyma04g38261.1|pacid:26304595	Cell function overview	transport.misc	Transcript
I1K553	glyma05g33190.1|pacid:26320530	Cell function overview	transport.misc	Transcript
K7KYM7	glyma06g47890.2|pacid:26300134	Miscellaneous	misc.UDP glucosyl and glucoronyl transferases	Transcript
K7LN65	glyma11g05680.2|pacid:26298022	Miscellaneous	misc.UDP glucosyl and glucoronyl transferases	Transcript
I1MTN4	glyma17g10330.1|pacid:26313847	Miscellaneous	misc.UDP glucosyl and glucoronyl transferases	Transcript
I1MKT9	glyma16g03760.2|pacid:26351004	Miscellaneous	misc.UDP glucosyl and glucoronyl transferases	Transcript
C6ZJZ1	glyma02g39090.1|pacid:26288269	Miscellaneous	misc.UDP glucosyl and glucoronyl transferases	Transcript
I1KDT9	glyma06g36520.1|pacid:26299286	Miscellaneous	misc.UDP glucosyl and glucoronyl transferases	Transcript
I1KN68	glyma07g38460.1|pacid:26349493	Miscellaneous	misc.UDP glucosyl and glucoronyl transferases	Transcript
I1LKE7	glyma11g16010.1|pacid:26298286	Miscellaneous	misc.gluco-, galacto- and mannosidases.beta-galactosidase	Transcript
I1M4L7	glyma13g40200.1|pacid:26319107	Miscellaneous	misc.gluco-, galacto- and mannosidases.beta-galactosidase	Transcript
I1KBP5	glyma06g16430.1|pacid:26299712	Miscellaneous	misc.gluco-, galacto- and mannosidases.beta-galactosidase	Transcript
I1JZJ4	glyma05g00470.2|pacid:26321564	Miscellaneous	misc.beta 1,3 glucan hydrolases	Transcript
I1KPW0	glyma08g03670.1|pacid:26309845	Miscellaneous	misc.beta 1,3 glucan hydrolases.glucan endo-1,3-beta-glucosidase	Transcript
A0A0R0JEC7	glyma07g39140.5|pacid:26349882	Miscellaneous	misc.beta 1,3 glucan hydrolases.glucan endo-1,3-beta-glucosidase	Transcript
A0A0R4J645	glyma19g45000.1|pacid:26327851	Miscellaneous	misc.O-methyl transferases	Transcript
A0A0R0EME4	glyma20g31600.2|pacid:26337580	Miscellaneous	misc.O-methyl transferases	Transcript
I1KDA6	glyma06g24600.1|pacid:26302062	Miscellaneous	misc.O-methyl transferases	Transcript
I1KFS4	glyma06g47670.1|pacid:26300969	Miscellaneous	misc.oxidases - copper, flavone etc	Transcript
A0A0R0KSS1	glyma03g24020.1|pacid:26335765	Miscellaneous	misc.oxidases - copper, flavone etc	Transcript
I1MUX7	glyma17g14730.1|pacid:26313387	Miscellaneous	misc.oxidases - copper, flavone etc	Transcript
I1JMF7	glyma03g24050.1|pacid:26336344	Miscellaneous	misc.oxidases - copper, flavone etc	Transcript
I1LX01	glyma13g07280.1|pacid:26319389	Miscellaneous	misc.oxidases - copper, flavone etc	Transcript
I1JXX2	glyma04g38500.1|pacid:26302846	Miscellaneous	misc.nitrilases, *nitrile lyases, berberine bridge enzymes, reticuline oxidases, troponine reductases	Transcript
I1KW78	glyma08g25950.1|pacid:26310310	Miscellaneous	misc.cytochrome P450	Transcript
I1JPV8	glyma03g34760.1|pacid:26335518	Miscellaneous	misc.cytochrome P450	Transcript
I1MC96	glyma15g00450.1|pacid:26329960	Miscellaneous	misc.cytochrome P450	Transcript
O49859	glyma01g33150.1|pacid:26324726	Miscellaneous	misc.cytochrome P450	Transcript
A0A0R0I304	glyma09g03400.1|pacid:26342801	Miscellaneous	misc.cytochrome P450	Transcript
A0A0R4J4E0	glyma11g01860.1|pacid:26297229	Miscellaneous	misc.cytochrome P450	Transcript
A0A0R0IL03	glyma09g39660.1|pacid:26340554	Miscellaneous	misc.cytochrome P450	Transcript
Q9XHC6	glyma08g46520.1|pacid:26308563	Miscellaneous	misc.cytochrome P450	Transcript
I1MA91	glyma14g24860.1|pacid:26286265	Miscellaneous	misc.alcohol dehydrogenases	Transcript
Q9XFI6	glyma07g39020.1|pacid:26348107	Miscellaneous	misc.peroxidases	Transcript
I1LUX6	glyma12g34960.1|pacid:26292674	Miscellaneous	misc.acid and other phosphatases	Transcript
K7KQ44	glyma05g26930.2|pacid:26321977	Miscellaneous	misc.acid and other phosphatases	Transcript
I1LS50	glyma12g13130.1|pacid:26293572	Miscellaneous	misc.plastocyanin-like	Transcript
I1K8M1	glyma06g06450.1|pacid:26299610	Miscellaneous	misc.plastocyanin-like	Transcript
A0A0R0KHF0	glyma03g26060.1|pacid:26336353	Miscellaneous	misc.plastocyanin-like	Transcript
I1LN15	glyma11g36460.1|pacid:26296407	Miscellaneous	misc.protease inhibitor/seed storage/lipid transfer protein (LTP) family protein	Transcript
C6SVG8	glyma08g11840.1|pacid:26308978	Miscellaneous	misc.protease inhibitor/seed storage/lipid transfer protein (LTP) family protein	Transcript
I1KIE4	glyma07g08040.1|pacid:26348403	Miscellaneous	misc.short chain dehydrogenase/reductase (SDR)	Transcript
I1KZX6	glyma09g01170.1|pacid:26343209	Miscellaneous	misc.short chain dehydrogenase/reductase (SDR)	Transcript
I1MI57	glyma15g27630.1|pacid:26330195	Miscellaneous	misc.short chain dehydrogenase/reductase (SDR)	Transcript
K7MZA6	glyma19g38400.2|pacid:26327669	Miscellaneous	misc.short chain dehydrogenase/reductase (SDR)	Transcript
A0A0R0ICE4	glyma09g36850.2|pacid:26341506	Miscellaneous	misc.GDSL-motif lipase	Transcript
A0A0R4J3B7	glyma05g29630.1|pacid:26322000	Miscellaneous	misc.GDSL-motif lipase	Transcript
I1MA39	glyma14g23780.1|pacid:26285349	Miscellaneous	misc.GDSL-motif lipase	Transcript
I1L3Z7	glyma09g29960.1|pacid:26340052	Unknown	not assigned.no ontology	Transcript
I1MQN0	glyma16g34500.1|pacid:26353367	Unknown	not assigned.no ontology	Transcript
I1N8L7	glyma19g30460.1|pacid:26327392	Unknown	not assigned.no ontology	Transcript
I1MK24	glyma16g01180.1|pacid:26351377	Unknown	not assigned.no ontology	Transcript
K7KDK8	glyma03g16130.3|pacid:26333311	Unknown	not assigned.no ontology	Transcript
I1K6Z9	glyma06g00680.1|pacid:26300313	Unknown	not assigned.no ontology	Transcript
I1L281	glyma09g11990.2|pacid:26340526	Unknown	not assigned.no ontology	Transcript
I1M713	glyma14g03570.1|pacid:26285906	Unknown	not assigned.no ontology	Transcript
C6T699	glyma02g43790.2|pacid:26288959	Unknown	not assigned.no ontology	Transcript
I1LZU1	glyma13g23190.1|pacid:26317819	Unknown	not assigned.no ontology	Transcript
I1NIW9	glyma20g37520.1|pacid:26337341	Unknown	not assigned.no ontology	Transcript
I1J919	glyma01g38800.1|pacid:26322988	Unknown	not assigned.no ontology.pentatricopeptide (PPR) repeat-containing protein	Transcript
C6TIY1	glyma19g39800.1|pacid:26326487	Unknown	not assigned.no ontology.glycine rich proteins	Transcript
A0A0R0FXY5	glyma19g28500.2|pacid:26327965	Unknown	not assigned.no ontology.hydroxyproline rich proteins	Transcript
I1KUU6	glyma08g20640.1|pacid:26309861	Unknown	not assigned.unknown	Transcript
I1MKY3	glyma16g04190.4|pacid:26353189	Unknown	not assigned.unknown	Transcript
I1JJS7	glyma02g47770.1|pacid:26290145	Unknown	not assigned.unknown	Transcript
B1ACD3	glyma16g33710.1|pacid:26352659	Unknown	not assigned.unknown	Transcript
I1LPA6	glyma12g02260.1|pacid:26293455	Unknown	not assigned.unknown	Transcript
K7M0M2	glyma13g26181.1|pacid:26315276	Unknown	not assigned.unknown	Transcript
A0A0R0F2Z4	glyma18g45121.1|pacid:26354596	Unknown	not assigned.unknown	Transcript
I1L0F8	glyma09g02910.1|pacid:26343240	Unknown	not assigned.unknown	Transcript
K7KBF1	glyma02g45960.2|pacid:26289923	Unknown	not assigned.unknown	Transcript
A0A0R0LJ60	glyma01g38710.2|pacid:26325178	Unknown	not assigned.unknown	Transcript
I1KYX2	glyma08g45590.1|pacid:26309274	Unknown	not assigned.unknown	Transcript
I1L6W0	glyma09g40690.1|pacid:26340669	Unknown	not assigned.unknown	Transcript
I1MQA2	glyma16g33120.1|pacid:26353348	Unknown	not assigned.unknown	Transcript
Q2PMT9	glyma20g38635.1|pacid:26336708	Unknown	not assigned.unknown	Transcript
I1JP48	glyma03g32140.4|pacid:26333454	Unknown	not assigned.unknown	Transcript
I1LTD1	glyma12g28880.1|pacid:26291632	Unknown	not assigned.unknown	Transcript
C6SZI9	glyma08g45810.1|pacid:26306883	Unknown	not assigned.unknown	Transcript
A0A0R0F9Z4	glyma18g12110.1|pacid:26354167	Unknown	not assigned.unknown	Transcript
P01070	glyma08g45531.1|pacid:26310503	Unknown	not assigned.unknown	Transcript
A0A0R0IX07	glyma08g46780.1|pacid:26307991	Unknown	not assigned.unknown	Transcript
I1LFQ7	glyma11g00500.1|pacid:26298189	Unknown	not assigned.unknown	Transcript
K7LLV5	glyma10g42530.2|pacid:26345433	Unknown	not assigned.unknown	Transcript
I1LKW2	glyma11g19480.1|pacid:26297473	Unknown	not assigned.unknown	Transcript
I1L8E9	glyma10g04380.3|pacid:26344925	Unknown	not assigned.unknown	Transcript
K7LCE1	glyma09g08993.1|pacid:26343254	Unknown	not assigned.unknown	Transcript

## Sheet: MapMan Cluster_3
Protein Accession No	IDs	Classification	BinName	Type
I1MKC8	glyma16g02110.4|pacid:26352665	Metabolism overview	major CHO metabolism.synthesis.starch.starch synthase	Transcript
I1NAK9	glyma19g37750.2|pacid:26329257	Metabolism overview	major CHO metabolism.synthesis.starch.starch branching	Transcript
A0A0R0KL80	glyma03g35020.1|pacid:26334275	Metabolism overview	major CHO metabolism.synthesis.starch.starch branching	Transcript
A0A0R0G9R0	glyma15g16171.1|pacid:26331436	Metabolism overview	major CHO metabolism.degradation.sucrose.Susy	Transcript
K7KGC7	glyma03g37441.1|pacid:26333394	Metabolism overview	major CHO metabolism.degradation.sucrose.Susy	Transcript
K7MZJ0	glyma19g40041.1|pacid:26329048	Metabolism overview	major CHO metabolism.degradation.sucrose.Susy	Transcript
I1LRU3	glyma12g11130.1|pacid:26291913	Metabolism overview	major CHO metabolism.degradation.starch.starch cleavage.beta amylase	Transcript
Q42795	glyma06g45700.1|pacid:26302109	Metabolism overview	major CHO metabolism.degradation.starch.starch cleavage.beta amylase	Transcript
I1N6A5	glyma19g03490.1|pacid:26326929	Metabolism overview	major CHO metabolism.degradation.starch.starch phosphorylase	Transcript
I1LWR4	glyma13g06040.1|pacid:26315626	Metabolism overview	major CHO metabolism.degradation.starch.starch phosphorylase	Transcript
I1KYU6	glyma08g45210.1|pacid:26308671	Metabolism overview	major CHO metabolism.degradation.starch.starch phosphorylase	Transcript
I1J7A3	glyma01g28520.1|pacid:26323576	Metabolism overview	major CHO metabolism.degradation.starch.D enzyme	Transcript
I1N8M8	glyma19g30580.1|pacid:26327559	Metabolism overview	major CHO metabolism.degradation.starch.D enzyme	Transcript
I1JMZ7	glyma03g27600.1|pacid:26335831	Metabolism overview	major CHO metabolism.degradation.starch.D enzyme	Transcript
K7KD84	glyma03g08893.1|pacid:26333595	Metabolism overview	major CHO metabolism.degradation.starch.D enzyme	Transcript
I1LCP2	glyma10g34370.1|pacid:26345441	Metabolism overview	major CHO metabolism.degradation.starch.laforin like phosphoglucan phosphatase (SEX4)	Transcript
I1K034	glyma05g02510.1|pacid:26319958	Metabolism overview	minor CHO metabolism.raffinose family.raffinose synthases.known	Transcript
A0A0R0JIM9	glyma06g18890.1|pacid:26298372	Metabolism overview	minor CHO metabolism.raffinose family.raffinose synthases.known	Transcript
I1NBD9	glyma19g40550.1|pacid:26328269	Metabolism overview	minor CHO metabolism.raffinose family.stachyose synthases	Transcript
A0A0R0HE22	glyma12g15500.1|pacid:26293461	Metabolism overview	minor CHO metabolism.trehalose.potential TPS/TPP	Transcript
K7L2B3	glyma07g26980.2|pacid:26349021	Metabolism overview	minor CHO metabolism.trehalose.potential TPS/TPP	Transcript
K7MBQ9	glyma15g17630.6|pacid:26332341	Metabolism overview	minor CHO metabolism.others	Transcript
I1N520	glyma18g52250.1|pacid:26355302	Metabolism overview	minor CHO metabolism.others	Transcript
I1N334	glyma18g43940.1|pacid:26354236	Metabolism overview	minor CHO metabolism.others	Transcript
I1MBR7	glyma14g39140.1|pacid:26284869	Metabolism overview	glycolysis.cytosolic branch.UGPase	Transcript
I1KC70	glyma06g18120.1|pacid:26298484	Metabolism overview	glycolysis.cytosolic branch.glyceraldehyde 3-phosphate dehydrogenase (GAP-DH)	Transcript
Q2I0H4	glyma06g18110.1|pacid:26300885	Metabolism overview	glycolysis.cytosolic branch.glyceraldehyde 3-phosphate dehydrogenase (GAP-DH)	Transcript
I1MYI8	glyma18g01330.2|pacid:26353951	Metabolism overview	glycolysis.cytosolic branch.glyceraldehyde 3-phosphate dehydrogenase (GAP-DH)	Transcript
C6TD56	glyma11g37360.1|pacid:26295860	Metabolism overview	glycolysis.cytosolic branch.glyceraldehyde 3-phosphate dehydrogenase (GAP-DH)	Transcript
I1N5N0	glyma19g00870.1|pacid:26327366	Metabolism overview	glycolysis.cytosolic branch.pyruvate kinase (PK)	Transcript
Q02909	glyma20g09810.1|pacid:26339230	Metabolism overview	glycolysis.cytosolic branch.phospho-enol-pyruvate carboxylase (PEPC)	Transcript
I1KDL4	glyma06g33380.1|pacid:26301638	Metabolism overview	glycolysis.cytosolic branch.phospho-enol-pyruvate carboxylase (PEPC)	Transcript
K7KU09	glyma06g09320.4|pacid:26301475	Metabolism overview	glycolysis.plastid branch.phosphofructokinase (PFK)	Transcript
I1KNN0	glyma07g39960.1|pacid:26350287	Metabolism overview	glycolysis.plastid branch.phosphofructokinase (PFK)	Transcript
A0A0R0F259	glyma18g43460.1|pacid:26353988	Metabolism overview	fermentation.PDC	Transcript
A0A0R4J3M4	glyma07g18570.1|pacid:26347439	Metabolism overview	fermentation.PDC	Transcript
I1M1V8	glyma13g30490.1|pacid:26317346	Metabolism overview	fermentation.PDC	Transcript
I1JDR2	glyma02g10470.1|pacid:26291263	Metabolism overview	TCA / org transformation.TCA.2-oxoglutarate dehydrogenase	Transcript
I1JR23	glyma03g38810.2|pacid:26335900	Metabolism overview	TCA / org transformation.other organic acid transformatons.atp-citrate lyase	Transcript
A0A0R0IM98	glyma08g03630.1|pacid:26307479	Metabolism overview	mitochondrial electron transport / ATP synthesis.NADH-DH.localisation not clear	Transcript
I1KP71	glyma08g01480.1|pacid:26309998	Metabolism overview	cell wall.precursor synthesis.UGE	Transcript
I1JAE3	glyma01g43540.1|pacid:26323461	Metabolism overview	cell wall.precursor synthesis.UGE	Transcript
C6T9D7	glyma05g38120.1|pacid:26321664	Metabolism overview	cell wall.precursor synthesis.UGE	Transcript
I1LG74	glyma11g01940.1|pacid:26295309	Metabolism overview	cell wall.precursor synthesis.UGE	Transcript
A0A0R0FH68	glyma17g03030.1|pacid:26312311	Metabolism overview	cell wall.precursor synthesis.UXS	Transcript
I1N5B5	glyma18g53370.1|pacid:26356104	Metabolism overview	cell wall.precursor synthesis.phosphomannose isomerase	Transcript
I1KZL9	glyma08g48120.1|pacid:26308295	Metabolism overview	cell wall.precursor synthesis.phosphomannose isomerase	Transcript
I1LS25	glyma12g12740.2|pacid:26292413	Metabolism overview	cell wall.cell wall proteins.HRGP	Transcript
C6TAB7	glyma19g04240.1|pacid:26327770	Metabolism overview	cell wall.cell wall proteins.RGP	Transcript
I1LWV7	glyma13g06690.1|pacid:26317228	Metabolism overview	cell wall.cell wall proteins.RGP	Transcript
I1MFX5	glyma15g13080.1|pacid:26329446	Metabolism overview	cell wall.degradation.cellulases and beta -1,4-glucanases	Transcript
I1L7T7	glyma10g02130.1|pacid:26345204	Metabolism overview	cell wall.degradation.cellulases and beta -1,4-glucanases	Transcript
I1LK21	glyma11g14800.2|pacid:26298007	Metabolism overview	cell wall.modification	Transcript
I1LVS8	glyma13g01110.1|pacid:26316996	Metabolism overview	cell wall.modification	Transcript
A0A0R0ICF9	glyma09g36950.1|pacid:26342783	Metabolism overview	cell wall.pectin*esterases.PME	Transcript
I1JKR6	glyma03g03360.1|pacid:26333210	Metabolism overview	cell wall.pectin*esterases.PME	Transcript
A0A0R0J464	glyma07g02180.2|pacid:26350152	Metabolism overview	lipid metabolism.FA synthesis and FA elongation.acyl coa ligase	Transcript
K7N1D8	glyma20g07280.3|pacid:26337626	Metabolism overview	lipid metabolism.FA synthesis and FA elongation.long chain fatty acid CoA ligase	Transcript
I1LXQ1	glyma13g11700.2|pacid:26319005	Metabolism overview	lipid metabolism.FA synthesis and FA elongation.long chain fatty acid CoA ligase	Transcript
I1LCQ1	glyma10g34490.1|pacid:26346419	Metabolism overview	lipid metabolism.FA synthesis and FA elongation.pyruvate kinase	Transcript
C3VHQ8	glyma06g08290.2|pacid:26301812	Metabolism overview	lipid metabolism.TAG synthesis	Transcript
I1MTE2	glyma17g09390.1|pacid:26313719	Metabolism overview	lipid metabolism.TAG synthesis	Transcript
I1K198	glyma05g07880.1|pacid:26321813	Metabolism overview	lipid metabolism.TAG synthesis	Transcript
I1K7F5	glyma06g02250.1|pacid:26298582	Metabolism overview	lipid metabolism.'exotics'(steroids, squalene etc)	Transcript
K7L0W4	glyma07g11810.2|pacid:26347489	Metabolism overview	N-metabolism.ammonia metabolism.glutamine synthetase	Transcript
I1JV71	glyma04g10100.6|pacid:26305555	Metabolism overview	amino acid metabolism.synthesis.glutamate family.arginine.argininosuccinate lyase	Transcript
I1M7M8	glyma14g05810.4|pacid:26286572	Metabolism overview	amino acid metabolism.synthesis.aromatic aa.tryptophan.indole-3-glycerol phosphate synthase	Transcript
I1K3K3	glyma05g27840.1|pacid:26319795	Metabolism overview	amino acid metabolism.degradation.glutamate family.arginine	Transcript
I1NEH3	glyma20g18980.1|pacid:26337041	Metabolism overview	amino acid metabolism.degradation.branched chain group.shared	Transcript
K7LB48	glyma09g00711.1|pacid:26343451	Metabolism overview	amino acid metabolism.degradation.serine-glycine-cysteine group.glycine	Transcript
I1M6Z4	glyma14g03410.1|pacid:26284425	Metabolism overview	secondary metabolism.isoprenoids.tocopherol biosynthesis.hydroxyphenylpyruvate dioxygenase	Transcript
K7KIV9	glyma04g08740.1|pacid:26305893	Metabolism overview	secondary metabolism.isoprenoids.tocopherol biosynthesis.tocopherol cyclase	Transcript
I1JUU2	glyma04g08750.1|pacid:26303352	Metabolism overview	secondary metabolism.isoprenoids.tocopherol biosynthesis.tocopherol cyclase	Transcript
A0A0R0GTU4	glyma13g32830.1|pacid:26316250	Metabolism overview	secondary metabolism.phenylpropanoids.lignin biosynthesis.CAD	Transcript
Q93XE6	glyma20g38560.1|pacid:26337266	Metabolism overview	secondary metabolism.flavonoids.chalcones	Transcript
P30081	glyma01g43880.1|pacid:26323382	Metabolism overview	secondary metabolism.flavonoids.chalcones	Transcript
C6TB02	glyma12g02230.4|pacid:26294108	Metabolism overview	secondary metabolism.flavonoids.dihydroflavonols.dihydroflavonol 4-reductase	Transcript
Q9SDZ0	glyma04g01380.1|pacid:26302829	Metabolism overview	secondary metabolism.flavonoids.isoflavones.isoflavone reductase	Transcript
C6TER4	glyma16g17680.1|pacid:26351892	Metabolism overview	secondary metabolism.flavonoids.isoflavones.isoflavone reductase	Transcript
I1KAC1	glyma06g12110.1|pacid:26300739	Metabolism overview	tetrapyrrole synthesis.ALA dehydratase	Transcript
K7M9L4	glyma15g05021.1|pacid:26332499	Metabolism overview	nucleotide metabolism.synthesis.pyrimidine.carbamoyl phosphate synthetase	Transcript
I1M261	glyma13g31430.2|pacid:26318839	Metabolism overview	nucleotide metabolism.degradation	Transcript
A0A0R4J455	glyma10g23790.1|pacid:26345291	Metabolism overview	nucleotide metabolism.degradation	Transcript
I1MDY5	glyma15g06100.1|pacid:26330566	Metabolism overview	nucleotide metabolism.degradation.pyrimidine.dihydropyrimidinase	Transcript
I1JPN3	glyma03g33910.1|pacid:26334406	Metabolism overview	nucleotide metabolism.salvage.nucleoside kinases.adenosine kinase	Transcript
I1NA97	glyma19g36630.1|pacid:26328946	Metabolism overview	nucleotide metabolism.salvage.nucleoside kinases.adenosine kinase	Transcript
I1KDB2	glyma06g24780.1|pacid:26299508	Metabolism overview	nucleotide metabolism.salvage.NUDIX hydrolases	Transcript
I1K3R6	glyma05g28400.2|pacid:26320975	Cell function overview	metal handling	Transcript
I1KS58	glyma08g11400.1|pacid:26308802	Cell function overview	metal handling	Transcript
I1J7H3	glyma01g31300.1|pacid:26323888	Cell function overview	metal handling.binding, chelation and storage	Transcript
I1JIE1	glyma02g43040.2|pacid:26290873	Cell function overview	metal handling.binding, chelation and storage	Transcript
I1JL80	glyma03g06420.1|pacid:26333693	Cell function overview	metal handling.binding, chelation and storage	Transcript
A0A0R0IFB3	glyma08g01410.1|pacid:26306921	Cell function overview	metal handling.binding, chelation and storage	Transcript
I1N1Y7	glyma18g32760.1|pacid:26356172	Cell function overview	metal handling.binding, chelation and storage	Transcript
I1NFY4	glyma20g26610.1|pacid:26336656	Cell function overview	stress.biotic	Transcript
I1KAK6	glyma06g12890.1|pacid:26300562	Cell function overview	stress.biotic	Transcript
I1JCB6	glyma02g04820.2|pacid:26288156	Cell function overview	stress.biotic	Transcript
I1K6M2	glyma05g38110.1|pacid:26321815	Cell function overview	stress.biotic	Transcript
Q02243	glyma19g43460.1|pacid:26328065	Cell function overview	stress.biotic	Transcript
C6T5R4	glyma06g12900.1|pacid:26298735	Cell function overview	stress.biotic	Transcript
I1MI18	glyma15g25060.1|pacid:26332144	Cell function overview	stress.biotic	Transcript
I1LQR8	glyma12g06950.1|pacid:26293064	Cell function overview	stress.biotic	Transcript
A0A0R0I9A7	glyma09g29360.2|pacid:26341207	Cell function overview	stress.biotic.PR-proteins.proteinase inhibitors.trypsin inhibitor	Transcript
P05478	glyma07g32050.1|pacid:26349538	Cell function overview	stress.abiotic.heat	Transcript
I1JGR5	glyma02g36700.1|pacid:26288839	Cell function overview	stress.abiotic.heat	Transcript
A0A0R0L186	glyma02g42000.1|pacid:26289073	Cell function overview	stress.abiotic.heat	Transcript
I1N4I0	glyma18g49930.1|pacid:26354532	Cell function overview	stress.abiotic.heat	Transcript
I1MT10	glyma17g08020.1|pacid:26312476	Cell function overview	stress.abiotic.heat	Transcript
A0A0R0K0U9	glyma05g00540.1|pacid:26319738	Cell function overview	stress.abiotic.heat	Transcript
Q9XET1	glyma02g08400.1|pacid:26287833	Cell function overview	stress.abiotic.heat	Transcript
I1JAU2	glyma01g44910.1|pacid:26325335	Cell function overview	stress.abiotic.heat	Transcript
C6T1V2	glyma14g06900.1|pacid:26285157	Cell function overview	stress.abiotic.heat	Transcript
I1MUF2	glyma17g12950.1|pacid:26313675	Cell function overview	stress.abiotic.heat	Transcript
I1JFX0	glyma02g26860.1|pacid:26288182	Cell function overview	stress.abiotic.unspecified	Transcript
C6SVT0	glyma10g28900.1|pacid:26347093	Cell function overview	stress.abiotic.unspecified	Transcript
Q43453	glyma17g03350.1|pacid:26311441	Cell function overview	stress.abiotic.unspecified	Transcript
C6SVB6	glyma05g08670.1|pacid:26321139	Cell function overview	stress.abiotic.unspecified	Transcript
I1JFI7	glyma02g17470.3|pacid:26288581	Cell function overview	stress.abiotic.unspecified	Transcript
I1MXZ6	glyma17g37280.1|pacid:26313026	Cell function overview	redox.thioredoxin	Transcript
I1L386	glyma09g25940.1|pacid:26340059	Cell function overview	redox.ascorbate and glutathione	Transcript
A0A0B5E2H5	glyma11g33700.3|pacid:26297387	Cell function overview	redox.ascorbate and glutathione.ascorbate	Transcript
C6SZX7	glyma01g42840.1|pacid:26323083	Cell function overview	redox.ascorbate and glutathione.glutathione	Transcript
I1L899	glyma10g03740.5|pacid:26344425	Cell function overview	redox.ascorbate and glutathione.glutathione	Transcript
I1J753	glyma01g26970.1|pacid:26324302	Cell function overview	redox.heme	Transcript
K7KUE2	glyma06g11240.2|pacid:26300124	Cell function overview	redox.glutaredoxins	Transcript
C6SWE0	glyma07g09240.1|pacid:26347701	Cell function overview	redox.peroxiredoxin	Transcript
I1KRJ7	glyma08g09310.1|pacid:26309144	Cell function overview	redox.peroxiredoxin	Transcript
A0A0R0HQQ2	glyma10g09470.1|pacid:26344394	Cell function overview	redox.peroxiredoxin.BAS1	Transcript
A0A0R0HIH4	glyma11g00970.1|pacid:26297242	Cell function overview	RNA.processing	Transcript
I1NFU9	glyma20g26200.4|pacid:26336672	Cell function overview	RNA.processing	Transcript
C6TH20	glyma09g37850.1|pacid:26342136	Cell function overview	RNA.RNA binding	Transcript
I1J4S9	glyma01g01950.1|pacid:26323725	Cell function overview	RNA.RNA binding	Transcript
K7LSH5	glyma12g01990.4|pacid:26294654	Cell function overview	RNA.RNA binding	Transcript
I1N466	glyma18g48620.1|pacid:26354021	Cell function overview	RNA.RNA binding	Transcript
I1JQG0	glyma03g36650.2|pacid:26333123	Cell function overview	RNA.RNA binding	Transcript
I1L4Z3	glyma09g33960.1|pacid:26342326	Cell function overview	RNA.RNA binding	Transcript
I1L467	glyma09g30800.1|pacid:26340852	Cell function overview	DNA.synthesis/chromatin structure.histone	Transcript
I1L8A9	glyma10g03840.1|pacid:26345102	Cell function overview	DNA.synthesis/chromatin structure.histone	Transcript
C6TI64	glyma20g28780.1|pacid:26339262	Cell function overview	protein.synthesis.ribosomal protein.eukaryotic.40S subunit.S3A	Transcript
I1K758	glyma06g01310.2|pacid:26301881	Cell function overview	protein.synthesis.ribosomal protein.unknown.small subunit.S25	Transcript
K7MZ38	glyma19g37051.1|pacid:26327917	Cell function overview	protein.synthesis.ribosome biogenesis.Pre-rRNA processing and modifications.WD-repeat proteins	Transcript
K7K2V9	glyma01g23598.1|pacid:26325151	Cell function overview	protein.synthesis.initiation	Transcript
I1JGR4	glyma02g36680.1|pacid:26288356	Cell function overview	protein.synthesis.initiation	Transcript
K7LAK1	glyma08g45425.2|pacid:26310859	Cell function overview	protein.synthesis.initiation	Transcript
K7MP42	glyma17g38130.3|pacid:26311833	Cell function overview	protein.synthesis.initiation	Transcript
I1MT11	glyma17g08030.1|pacid:26312302	Cell function overview	protein.synthesis.initiation	Transcript
I1JWB5	glyma04g23560.1|pacid:26305844	Cell function overview	protein.synthesis.initiation	Transcript
A0A0R0E4L3	glyma11g15841.1|pacid:26297620	Cell function overview	protein.synthesis.elongation	Transcript
I1MGG5	glyma15g15260.2|pacid:26330157	Cell function overview	protein.targeting.mitochondria	Transcript
I1KMS6	glyma07g37030.1|pacid:26348164	Cell function overview	protein.targeting.mitochondria	Transcript
I1KB43	glyma06g14420.2|pacid:26301901	Cell function overview	protein.targeting.mitochondria	Transcript
I1JU51	glyma04g06320.1|pacid:26304256	Cell function overview	protein.targeting.chloroplast	Transcript
I1MUX2	glyma17g14680.1|pacid:26314259	Cell function overview	protein.targeting.secretory pathway.vacuole	Transcript
I1L142	glyma09g05490.2|pacid:26339992	Cell function overview	protein.targeting.secretory pathway.vacuole	Transcript
I1K0K8	glyma05g04230.1|pacid:26321136	Cell function overview	protein.targeting.secretory pathway.vacuole	Transcript
I1M672	glyma14g00790.1|pacid:26286523	Cell function overview	protein.targeting.secretory pathway.unspecified	Transcript
I1LTG9	glyma12g29340.1|pacid:26293967	Cell function overview	protein.targeting.secretory pathway.unspecified	Transcript
K7N347	glyma20g26280.3|pacid:26336663	Cell function overview	protein.postranslational modification	Transcript
K7KWZ7	glyma06g36150.2|pacid:26301246	Cell function overview	protein.postranslational modification	Transcript
A0A0R0KA35	glyma04g36430.1|pacid:26305115	Cell function overview	protein.postranslational modification	Transcript
K7MCM1	glyma15g24120.3|pacid:26332486	Cell function overview	protein.postranslational modification	Transcript
K7LQ69	glyma11g19070.2|pacid:26295567	Cell function overview	protein.postranslational modification	Transcript
A0A0R0EDI1	glyma12g27340.1|pacid:26294132	Cell function overview	protein.postranslational modification	Transcript
Q9SWB4	glyma12g09390.1|pacid:26292437	Cell function overview	protein.postranslational modification	Transcript
I1NFG9	glyma20g24790.1|pacid:26339606	Cell function overview	protein.postranslational modification	Transcript
K7L6T7	glyma08g15921.1|pacid:26309699	Cell function overview	protein.postranslational modification	Transcript
I1MFL0	glyma15g11860.1|pacid:26330775	Cell function overview	protein.degradation	Transcript
I1LBY6	glyma10g31660.1|pacid:26346040	Cell function overview	protein.degradation	Transcript
I1M0K3	glyma13g25870.1|pacid:26314631	Cell function overview	protein.degradation.cysteine protease	Transcript
I1JXE2	glyma04g36470.1|pacid:26304671	Cell function overview	protein.degradation.cysteine protease	Transcript
Q43448	glyma10g35100.1|pacid:26345551	Cell function overview	protein.degradation.cysteine protease	Transcript
I1KNG1	glyma07g39240.2|pacid:26350199	Cell function overview	protein.degradation.aspartate protease	Transcript
Q8RVH5	glyma19g42490.1|pacid:26325974	Cell function overview	protein.degradation.aspartate protease	Transcript
A0A0R4J2Q1	glyma02g16710.1|pacid:26290700	Cell function overview	protein.degradation.aspartate protease	Transcript
I1MR37	glyma17g01500.2|pacid:26313825	Cell function overview	protein.degradation.aspartate protease	Transcript
A0A0R0ENW6	glyma20g35240.1|pacid:26338818	Cell function overview	protein.degradation.aspartate protease	Transcript
P13917	glyma03g39940.1|pacid:26333883	Cell function overview	protein.degradation.aspartate protease	Transcript
I1MPM4	glyma16g30190.2|pacid:26352575	Cell function overview	protein.degradation.serine protease	Transcript
A0A0R0E5C1	glyma20g01850.1|pacid:26337647	Cell function overview	protein.degradation.serine protease	Transcript
I1JBW7	glyma02g03230.1|pacid:26291400	Cell function overview	protein.degradation.metalloprotease	Transcript
I1L173	glyma09g05820.2|pacid:26342211	Cell function overview	protein.degradation.metalloprotease	Transcript
I1JXA0	glyma04g35950.1|pacid:26305792	Cell function overview	protein.degradation.AAA type	Transcript
K7KP02	glyma05g14440.2|pacid:26321707	Cell function overview	protein.degradation.AAA type	Transcript
K7L4G7	glyma08g02261.2|pacid:26306325	Cell function overview	protein.degradation.AAA type	Transcript
I1KS98	glyma08g11800.1|pacid:26308307	Cell function overview	protein.degradation.ubiquitin	Transcript
I1JA47	glyma01g42630.1|pacid:26324877	Cell function overview	protein.degradation.ubiquitin.E3.RING	Transcript
A0A0R0GJK6	glyma14g08050.1|pacid:26286148	Cell function overview	protein.degradation.ubiquitin.E3.RING	Transcript
C6SY85	glyma20g38971.1|pacid:26338942	Cell function overview	protein.degradation.ubiquitin.proteasom	Transcript
I1KC47	glyma06g17960.1|pacid:26299043	Cell function overview	protein.degradation.ubiquitin.proteasom	Transcript
C6TGU2	glyma10g42650.1|pacid:26343524	Cell function overview	protein.degradation.ubiquitin.proteasom	Transcript
I1LBA2	glyma10g29250.1|pacid:26346851	Cell function overview	protein.degradation.ubiquitin.proteasom	Transcript
A0A0R4J302	glyma03g32800.1|pacid:26333623	Cell function overview	protein.degradation.ubiquitin.proteasom	Transcript
I1JUQ0	glyma04g08280.1|pacid:26305581	Cell function overview	protein.degradation.ubiquitin.proteasom	Transcript
I1KKK0	glyma07g19170.1|pacid:26348307	Cell function overview	protein.degradation.ubiquitin.proteasom	Transcript
K7MS03	glyma18g19225.1|pacid:26356049	Cell function overview	protein.degradation.ubiquitin.proteasom	Transcript
A0A0R4J305	glyma04g03180.1|pacid:26303706	Cell function overview	protein.degradation.ubiquitin.proteasom	Transcript
C6TG97	glyma05g14330.2|pacid:26320040	Cell function overview	protein.degradation.ubiquitin.proteasom	Transcript
I1K5H2	glyma05g34320.1|pacid:26322691	Cell function overview	protein.degradation.ubiquitin.proteasom	Transcript
A0A0R0EW30	glyma18g05730.1|pacid:26355659	Cell function overview	protein.degradation.ubiquitin.proteasom	Transcript
I1LS70	glyma12g13410.1|pacid:26293629	Cell function overview	protein.degradation.ubiquitin.proteasom	Transcript
I1MXX5	glyma17g37050.1|pacid:26313880	Cell function overview	protein.degradation.ubiquitin.proteasom	Transcript
I1KTD4	glyma08g15340.1|pacid:26309647	Cell function overview	protein.degradation.ubiquitin.proteasom	Transcript
C6TH59	glyma08g17810.8|pacid:26308134	Cell function overview	protein.degradation.ubiquitin.proteasom	Transcript
A0A0R0LAF9	glyma03g06350.4|pacid:26334014	Cell function overview	protein.degradation.ubiquitin.proteasom	Transcript
A0A0R4J3Y6	glyma08g24000.1|pacid:26309903	Cell function overview	protein.degradation.ubiquitin.proteasom	Transcript
I1K964	glyma06g08260.1|pacid:26300470	Cell function overview	protein.degradation.ubiquitin.proteasom	Transcript
I1MN39	glyma16g23580.1|pacid:26353424	Cell function overview	protein.degradation.ubiquitin.proteasom	Transcript
A0A0R4J3L5	glyma06g39710.1|pacid:26301737	Cell function overview	protein.degradation.ubiquitin.proteasom	Transcript
I1JRK8	glyma03g40470.1|pacid:26336384	Cell function overview	protein.degradation.ubiquitin.proteasom	Transcript
I1NCS8	glyma19g45140.1|pacid:26326292	Cell function overview	protein.degradation.ubiquitin.proteasom	Transcript
A0A0R0GMQ7	glyma14g24270.2|pacid:26286840	Cell function overview	protein.degradation.ubiquitin.proteasom	Transcript
A0A0R4J2M8	glyma02g05190.1|pacid:26288788	Cell function overview	protein.degradation.ubiquitin.proteasom	Transcript
I1NC65	glyma19g43120.1|pacid:26326665	Cell function overview	protein.degradation.ubiquitin.proteasom	Transcript
I1KQE8	glyma08g05350.1|pacid:26306382	Cell function overview	protein.degradation.ubiquitin.proteasom	Transcript
A0A0R4J321	glyma04g08200.1|pacid:26303479	Cell function overview	protein.degradation.ubiquitin.proteasom	Transcript
I1KDR3	glyma06g35680.4|pacid:26300153	Cell function overview	protein.degradation.ubiquitin.proteasom	Transcript
I1N783	glyma19g17920.1|pacid:26329324	Cell function overview	protein.degradation.ubiquitin.proteasom	Transcript
A0A0R0FGU6	glyma18g52290.1|pacid:26355383	Cell function overview	protein.glycosylation.alpha-1,3-mannosyl-glycoprotein-beta-1,2-N-acetylglucosaminyltransferase(GnTI)	Transcript
A0A0R0FGU6	glyma18g52290.1|pacid:26355383	Cell function overview	protein.glycosylation.alpha-1,6-mannosyl-glycoprotein-beta-1,2-N-acetylglucosaminyltransferase(GnTII)	Transcript
I1MZE0	glyma18g04480.1|pacid:26354896	Cell function overview	signalling.in sugar and nutrient physiology	Transcript
I1KR17	glyma08g07590.1|pacid:26306352	Cell function overview	signalling.in sugar and nutrient physiology	Transcript
C6ZS00	glyma06g47780.1|pacid:26302061	Cell function overview	signalling.receptor kinases.leucine rich repeat XI	Transcript
K7L8B5	glyma08g25006.1|pacid:26309190	Cell function overview	signalling.calcium	Transcript
I1LFN5	glyma11g00250.1|pacid:26295231	Cell function overview	signalling.calcium	Transcript
I1MIA8	glyma15g30610.1|pacid:26331247	Cell function overview	signalling.calcium	Transcript
A0A0R0F6Q0	glyma18g03090.1|pacid:26355104	Cell function overview	signalling.phosphinositides.phosphoinositide phospholipase C	Transcript
I1LXB2	glyma13g09260.1|pacid:26315240	Cell function overview	signalling.G-proteins	Transcript
A0A0R0K1Q2	glyma04g00430.5|pacid:26304000	Cell function overview	signalling.G-proteins	Transcript
A0A0R4J5M7	glyma17g15550.1|pacid:26313686	Cell function overview	signalling.G-proteins	Transcript
K7LPC4	glyma11g13152.2|pacid:26295121	Cell function overview	signalling.G-proteins	Transcript
I1LBH5	glyma10g30100.2|pacid:26345546	Cell function overview	signalling.G-proteins	Transcript
I1L0C5	glyma09g02490.1|pacid:26340582	Cell function overview	signalling.G-proteins	Transcript
B4YB10	glyma09g03990.1|pacid:26341693	Cell function overview	signalling.light	Transcript
I1JVP4	glyma04g12890.1|pacid:26302923	Cell function overview	signalling.light.COP9 signalosome	Transcript
G3E7M9	glyma13g01870.1|pacid:26316561	Cell function overview	cell.organisation	Transcript
I1N898	glyma19g28990.1|pacid:26327696	Cell function overview	cell.organisation	Transcript
A0A0R4J2T3	glyma02g46450.4|pacid:26290412	Cell function overview	cell.organisation	Transcript
K7MBR4	glyma15g17640.6|pacid:26329449	Cell function overview	cell.organisation	Transcript
A0A0R0IKB7	glyma09g41630.1|pacid:26340161	Cell function overview	cell.organisation	Transcript
K7LC06	glyma09g06390.4|pacid:26341710	Cell function overview	cell.organisation	Transcript
A0A0R0H8D5	glyma12g34330.1|pacid:26293603	Cell function overview	cell.organisation	Transcript
I1KZW8	glyma09g01080.1|pacid:26342317	Cell function overview	cell.organisation	Transcript
A0A0R0I9X6	glyma09g02470.5|pacid:26340913	Cell function overview	cell.organisation	Transcript
I1JJT0	glyma02g47800.1|pacid:26289609	Cell function overview	cell.organisation	Transcript
P28551	glyma09g03020.1|pacid:26340040	Cell function overview	cell.organisation	Transcript
I1KPA1	glyma08g01740.1|pacid:26308190	Cell function overview	cell.organisation	Transcript
I1J8U0	glyma01g37910.1|pacid:26325336	Cell function overview	cell.division	Transcript
I1JXA0	glyma04g35950.1|pacid:26305792	Cell function overview	cell.division	Transcript
I1N3E1	glyma18g45210.1|pacid:26354904	Cell function overview	cell.division	Transcript
A0A0R0K3J8	glyma05g32290.2|pacid:26320596	Cell function overview	cell.cycle	Transcript
K7KM48	glyma04g42246.1|pacid:26305354	Cell function overview	cell.vesicle transport	Transcript
I1KXI7	glyma08g39930.1|pacid:26306687	Cell function overview	cell.vesicle transport	Transcript
I1LKY8	glyma11g19800.1|pacid:26296875	Cell function overview	cell.cell death.plants	Transcript
A0A0R0HYM3	glyma10g39170.1|pacid:26344515	Cell function overview	development.storage proteins	Transcript
I1LKD3	glyma11g15870.1|pacid:26297257	Cell function overview	development.storage proteins	Transcript
Q9SB11	glyma10g04280.1|pacid:26343876	Cell function overview	development.storage proteins	Transcript
F7J077	glyma20g28640.1|pacid:26339375	Cell function overview	development.storage proteins	Transcript
Q04672	glyma10g03390.1|pacid:26346813	Cell function overview	development.storage proteins	Transcript
I1JF86	glyma02g16440.1|pacid:26288301	Cell function overview	development.storage proteins	Transcript
P04405	glyma03g32030.1|pacid:26335238	Cell function overview	development.storage proteins	Transcript
P25974	glyma20g28460.1|pacid:26336858	Cell function overview	development.storage proteins	Transcript
Q94LX2	glyma20g28650.1|pacid:26338535	Cell function overview	development.storage proteins	Transcript
A0A0R0GMV1	glyma13g18450.2|pacid:26314799	Cell function overview	development.storage proteins	Transcript
I1NGG4	glyma20g28550.1|pacid:26338268	Cell function overview	development.late embryogenesis abundant	Transcript
Q9XER5	glyma16g03470.1|pacid:26353644	Cell function overview	development.late embryogenesis abundant	Transcript
I1LE41	glyma10g39270.1|pacid:26344190	Cell function overview	development.late embryogenesis abundant	Transcript
I1JPV0	glyma03g34680.2|pacid:26336223	Cell function overview	development.late embryogenesis abundant	Transcript
I1L849	glyma10g03310.1|pacid:26344829	Cell function overview	development.late embryogenesis abundant	Transcript
Q01527	glyma03g30040.1|pacid:26335089	Cell function overview	development.late embryogenesis abundant	Transcript
Q01417	glyma19g32920.1|pacid:26328995	Cell function overview	development.late embryogenesis abundant	Transcript
I1L957	glyma10g07410.1|pacid:26343569	Cell function overview	development.late embryogenesis abundant	Transcript
Q39871	glyma13g21291.1|pacid:26314724	Cell function overview	development.late embryogenesis abundant	Transcript
I1KX25	glyma08g36700.1|pacid:26307188	Cell function overview	development.unspecified	Transcript
I1K843	glyma06g04760.1|pacid:26299226	Cell function overview	development.unspecified	Transcript
I1N3E1	glyma18g45210.1|pacid:26354904	Cell function overview	development.unspecified	Transcript
I1JRR6	glyma03g41030.1|pacid:26335211	Cell function overview	development.unspecified	Transcript
C6SWF6	glyma16g32740.1|pacid:26351518	Cell function overview	development.unspecified	Transcript
I1LJ15	glyma11g11430.1|pacid:26297570	Cell function overview	development.unspecified	Transcript
I1JN67	glyma03g28490.1|pacid:26335913	Cell function overview	development.unspecified	Transcript
I1JVP4	glyma04g12890.1|pacid:26302923	Cell function overview	development.unspecified	Transcript
A0A0R0HVK7	glyma10g33350.2|pacid:26347180	Cell function overview	development.unspecified	Transcript
A0A0R4J3X7	glyma08g47630.1|pacid:26307796	Cell function overview	transport.sugars	Transcript
I1JP84	glyma03g32500.1|pacid:26333513	Cell function overview	transport.ABC transporters and multidrug resistance systems	Transcript
I1L7W1	glyma10g02370.1|pacid:26346860	Cell function overview	transport.ABC transporters and multidrug resistance systems	Transcript
I1LTM3	glyma12g30100.4|pacid:26292769	Cell function overview	transport.ABC transporters and multidrug resistance systems	Transcript
I1MCJ7	glyma15g01470.1|pacid:26332851	Cell function overview	transport.ABC transporters and multidrug resistance systems	Transcript
I1JKG5	glyma03g02060.1|pacid:26336109	Cell function overview	transport.unspecified anions.arsenite-transporting ATPase	Transcript
A0A0R4J5L2	glyma16g33530.1|pacid:26353115	Cell function overview	transport.Major Intrinsic Proteins.TIP	Transcript
I1MT39	glyma17g08360.1|pacid:26312660	Cell function overview	transport.misc	Transcript
Q38JD2	glyma09g14870.1|pacid:26342125	Cell function overview	transport.misc	Transcript
Q38JE0	glyma15g26590.1|pacid:26331610	Cell function overview	transport.misc	Transcript
C6SY43	glyma13g22300.1|pacid:26315689	Cell function overview	transport.misc	Transcript
A0A0R0KTG9	glyma03g39400.1|pacid:26335730	Miscellaneous	misc.misc2	Transcript
I1L932	glyma10g07090.1|pacid:26347086	Miscellaneous	misc.UDP glucosyl and glucoronyl transferases	Transcript
I1LEK0	glyma10g40900.1|pacid:26343996	Miscellaneous	misc.UDP glucosyl and glucoronyl transferases	Transcript
I1KI63	glyma07g07320.1|pacid:26350370	Miscellaneous	misc.UDP glucosyl and glucoronyl transferases	Transcript
A0A0R0L1W4	glyma02g44100.1|pacid:26289874	Miscellaneous	misc.UDP glucosyl and glucoronyl transferases	Transcript
I1LL69	glyma11g20730.1|pacid:26297514	Miscellaneous	misc.gluco-, galacto- and mannosidases.beta-galactosidase	Transcript
I1MFX5	glyma15g13080.1|pacid:26329446	Miscellaneous	misc.gluco-, galacto- and mannosidases.endoglucanase	Transcript
I1L7T7	glyma10g02130.1|pacid:26345204	Miscellaneous	misc.gluco-, galacto- and mannosidases.endoglucanase	Transcript
A0A0R0FEM3	glyma18g52860.1|pacid:26354678	Miscellaneous	misc.beta 1,3 glucan hydrolases.glucan endo-1,3-beta-glucosidase	Transcript
I1LIL5	glyma11g10080.1|pacid:26295302	Miscellaneous	misc.beta 1,3 glucan hydrolases.glucan endo-1,3-beta-glucosidase	Transcript
K7K4A7	glyma01g37490.2|pacid:26324972	Miscellaneous	misc.oxidases - copper, flavone etc	Transcript
I1N5R7	glyma19g01160.1|pacid:26327736	Miscellaneous	misc.oxidases - copper, flavone etc	Transcript
I1LU45	glyma12g31920.1|pacid:26293169	Miscellaneous	misc.oxidases - copper, flavone etc	Transcript
I1MVS9	glyma17g18320.1|pacid:26312582	Miscellaneous	misc.oxidases - copper, flavone etc	Transcript
A0A0R0KTA0	glyma03g36390.2|pacid:26334858	Miscellaneous	misc.oxidases - copper, flavone etc	Transcript
A0A0R4J4R5	glyma12g06300.1|pacid:26293274	Miscellaneous	misc.nitrilases, *nitrile lyases, berberine bridge enzymes, reticuline oxidases, troponine reductases	Transcript
A0A0B5EC24	glyma05g29370.1|pacid:26321064	Miscellaneous	misc.glutathione S transferases	Transcript
A0A0B5E8V1	glyma05g29400.1|pacid:26321283	Miscellaneous	misc.glutathione S transferases	Transcript
Q9FQD4	glyma14g03470.1|pacid:26285449	Miscellaneous	misc.glutathione S transferases	Transcript
I1L8Q0	glyma10g05480.3|pacid:26344470	Miscellaneous	misc.glutathione S transferases	Transcript
I1MJ34	glyma15g40200.1|pacid:26331435	Miscellaneous	misc.glutathione S transferases	Transcript
A0A0R0ENV4	glyma19g36080.2|pacid:26328348	Miscellaneous	misc.glutathione S transferases	Transcript
P32110	glyma07g16810.1|pacid:26348592	Miscellaneous	misc.glutathione S transferases	Transcript
I1N0S0	glyma18g11820.1|pacid:26354840	Miscellaneous	misc.cytochrome P450	Transcript
Q9M6D6	glyma07g32330.1|pacid:26348404	Miscellaneous	misc.cytochrome P450	Transcript
A0A0R0H2Z4	glyma13g33620.1|pacid:26318621	Miscellaneous	misc.cytochrome P450	Transcript
A0A0R0JL19	glyma06g12780.1|pacid:26302628	Miscellaneous	misc.alcohol dehydrogenases	Transcript
A0A0R4J364	glyma04g41990.1|pacid:26303689	Miscellaneous	misc.alcohol dehydrogenases	Transcript
A0A0R4J4U4	glyma13g09530.1|pacid:26317461	Miscellaneous	misc.alcohol dehydrogenases	Transcript
A0A0R0I1Y7	glyma10g36690.1|pacid:26346247	Miscellaneous	misc.peroxidases	Transcript
C6TGC8	glyma13g42420.1|pacid:26317299	Miscellaneous	misc.acid and other phosphatases	Transcript
P05046	glyma02g01590.1|pacid:26288421	Miscellaneous	misc.myrosinases-lectin-jacalin	Transcript
C6T871	glyma01g43780.1|pacid:26324370	Miscellaneous	misc.short chain dehydrogenase/reductase (SDR)	Transcript
A0A0R0HAM0	glyma11g01730.2|pacid:26295428	Miscellaneous	misc.short chain dehydrogenase/reductase (SDR)	Transcript
A0A0R4J681	glyma20g37670.1|pacid:26339166	Miscellaneous	misc.short chain dehydrogenase/reductase (SDR)	Transcript
A0A0R0I4F6	glyma10g29630.1|pacid:26343806	Miscellaneous	misc.short chain dehydrogenase/reductase (SDR)	Transcript
C6TKH0	glyma07g38790.1|pacid:26349601	Miscellaneous	misc.short chain dehydrogenase/reductase (SDR)	Transcript
I1J7I5	glyma01g31610.1|pacid:26322916	Unknown	not assigned.no ontology	Transcript
Q9SWB6	glyma17g03600.1|pacid:26313449	Unknown	not assigned.no ontology	Transcript
I1J9Y8	glyma01g42120.1|pacid:26323331	Unknown	not assigned.no ontology	Transcript
I1JMY1	glyma03g27460.2|pacid:26335410	Unknown	not assigned.no ontology	Transcript
I1KQV6	glyma08g06940.1|pacid:26308173	Unknown	not assigned.no ontology	Transcript
Q9ZTZ3	glyma11g06280.1|pacid:26298140	Unknown	not assigned.no ontology	Transcript
A0A0R0JD77	glyma07g36960.1|pacid:26349895	Unknown	not assigned.no ontology	Transcript
I1M138	glyma13g27820.1|pacid:26315454	Unknown	not assigned.no ontology	Transcript
K7KQ46	glyma05g26950.3|pacid:26322512	Unknown	not assigned.no ontology	Transcript
I1LS05	glyma12g12330.1|pacid:26293844	Unknown	not assigned.no ontology	Transcript
I1L146	glyma09g05530.1|pacid:26340952	Unknown	not assigned.no ontology	Transcript
A0A0R0FBT0	glyma17g13570.1|pacid:26314343	Unknown	not assigned.no ontology	Transcript
I1LWI3	glyma13g05120.4|pacid:26316131	Unknown	not assigned.no ontology	Transcript
I1M6P9	glyma14g02530.2|pacid:26284477	Unknown	not assigned.no ontology	Transcript
I1JZ72	glyma04g42930.1|pacid:26303214	Unknown	not assigned.no ontology	Transcript
I1LV54	glyma12g35750.1|pacid:26293580	Unknown	not assigned.no ontology	Transcript
C6SZX0	glyma12g10160.1|pacid:26292562	Unknown	not assigned.no ontology	Transcript
K7K1R2	glyma01g05060.4|pacid:26323300	Unknown	not assigned.no ontology	Transcript
I1JJB5	glyma02g46200.1|pacid:26288075	Unknown	not assigned.no ontology	Transcript
I1MQ52	glyma16g32560.1|pacid:26353119	Unknown	not assigned.no ontology	Transcript
I1MCF0	glyma15g01000.1|pacid:26332659	Unknown	not assigned.no ontology	Transcript
I1JYF7	glyma04g40420.1|pacid:26303690	Unknown	not assigned.no ontology	Transcript
I1LGL4	glyma11g03250.1|pacid:26297129	Unknown	not assigned.no ontology	Transcript
I1KKU9	glyma07g25710.1|pacid:26350130	Unknown	not assigned.no ontology	Transcript
I1JAV0	glyma01g45000.1|pacid:26324242	Unknown	not assigned.no ontology	Transcript
K7K4G2	glyma01g38340.2|pacid:26324817	Unknown	not assigned.no ontology	Transcript
A0A0R0L2F3	glyma02g43930.1|pacid:26289472	Unknown	not assigned.no ontology	Transcript
Q5NUF3	glyma01g45020.1|pacid:26323365	Unknown	not assigned.no ontology	Transcript
A0A0R0IHG1	glyma08g05930.2|pacid:26306408	Unknown	not assigned.no ontology	Transcript
I1LHP6	glyma11g07020.1|pacid:26295230	Unknown	not assigned.no ontology	Transcript
A0A0R0GZ36	glyma13g44261.1|pacid:26315888	Unknown	not assigned.no ontology	Transcript
C6TIW1	glyma02g16740.2|pacid:26289414	Unknown	not assigned.no ontology	Transcript
I1JIF2	glyma02g43160.1|pacid:26289555	Unknown	not assigned.no ontology	Transcript
I1L9L9	glyma10g10310.2|pacid:26343969	Unknown	not assigned.no ontology	Transcript
I1LV40	glyma12g35620.1|pacid:26293708	Unknown	not assigned.no ontology	Transcript
I1KDK2	glyma06g32741.1|pacid:26298581	Unknown	not assigned.no ontology.pentatricopeptide (PPR) repeat-containing protein	Transcript
I1MXE8	glyma17g35000.1|pacid:26312707	Unknown	not assigned.no ontology.epsin N-terminal homology (ENTH) domain-containing protein	Transcript
I1KH95	glyma07g04100.1|pacid:26350690	Unknown	not assigned.no ontology.hydroxyproline rich proteins	Transcript
I1LDX0	glyma10g38590.1|pacid:26346009	Unknown	not assigned.unknown	Transcript
I1K554	glyma05g33200.1|pacid:26321965	Unknown	not assigned.unknown	Transcript
I1M222	glyma13g31120.1|pacid:26317103	Unknown	not assigned.unknown	Transcript
I1N2I4	glyma18g39933.1|pacid:26354517	Unknown	not assigned.unknown	Transcript
C6SWW4	glyma01g10900.1|pacid:26323166	Unknown	not assigned.unknown	Transcript
Q9XET0	glyma13g44020.1|pacid:26316687	Unknown	not assigned.unknown	Transcript
Q39801	glyma13g17980.1|pacid:26316101	Unknown	not assigned.unknown	Transcript
A0A0R0JZP8	glyma05g36490.2|pacid:26320614	Unknown	not assigned.unknown	Transcript
I1N8B5	glyma19g29220.1|pacid:26328797	Unknown	not assigned.unknown	Transcript
C6T2E5	glyma08g35470.1|pacid:26307245	Unknown	not assigned.unknown	Transcript
K7KLJ9	glyma04g39475.1|pacid:26304978	Unknown	not assigned.unknown	Transcript
I1MG43	glyma15g13760.1|pacid:26331062	Unknown	not assigned.unknown	Transcript
A0A0R0IH39	glyma05g34330.1|pacid:26322300	Unknown	not assigned.unknown	Transcript
I1LDP2	glyma10g37770.1|pacid:26347089	Unknown	not assigned.unknown	Transcript
I1K1B0	glyma05g08030.1|pacid:26322115	Unknown	not assigned.unknown	Transcript
P19594	glyma13g36400.1|pacid:26316873	Unknown	not assigned.unknown	Transcript
I1JUJ5	glyma04g07650.1|pacid:26304076	Unknown	not assigned.unknown	Transcript
K7LWC5	glyma12g34936.1|pacid:26293586	Unknown	not assigned.unknown	Transcript
A0A0R0KRW9	glyma02g06040.1|pacid:26290530	Unknown	not assigned.unknown	Transcript
I1M5H8	glyma13g43220.1|pacid:26317909	Unknown	not assigned.unknown	Transcript
I1LN49	glyma11g36840.1|pacid:26295609	Unknown	not assigned.unknown	Transcript
A0A0R0KP55	glyma03g26660.1|pacid:26333193	Unknown	not assigned.unknown	Transcript
A0A0R0F135	glyma06g31572.1|pacid:26301063	Unknown	not assigned.unknown	Transcript
C6SZD4	glyma10g39770.1|pacid:26347028	Unknown	not assigned.unknown	Transcript
A0A0R0KCY4	glyma04g17670.3|pacid:26304857	Unknown	not assigned.unknown	Transcript
I1J7G5	glyma01g30670.1|pacid:26323964	Unknown	not assigned.unknown	Transcript
C6T0B5	glyma13g23980.1|pacid:26319303	Unknown	not assigned.unknown	Transcript
I1N2Z5	glyma18g43320.1|pacid:26355022	Unknown	not assigned.unknown	Transcript
I1M988	glyma14g11770.1|pacid:26285393	Unknown	not assigned.unknown	Transcript
I1LP68	glyma12g01970.1|pacid:26294497	Unknown	not assigned.unknown	Transcript
I1LNN8	glyma12g00370.1|pacid:26294153	Unknown	not assigned.unknown	Transcript
I1KBN9	glyma06g16380.8|pacid:26301235	Unknown	not assigned.unknown	Transcript
Q39873	glyma17g04550.1|pacid:26312201	Unknown	not assigned.unknown	Transcript
I1JQI7	glyma03g36910.1|pacid:26333752	Unknown	not assigned.unknown	Transcript
Q42447	glyma07g10030.1|pacid:26348746	Unknown	not assigned.unknown	Transcript
I1LIN2	glyma11g10210.1|pacid:26295940	Unknown	not assigned.unknown	Transcript
I1KVT5	glyma08g23960.1|pacid:26310308	Unknown	not assigned.unknown	Transcript
I1KAW7	glyma06g13760.1|pacid:26301890	Unknown	not assigned.unknown	Transcript
A0A0R0EDR0	glyma20g33850.2|pacid:26337743	Unknown	not assigned.unknown	Transcript
I1JR44	glyma03g38990.1|pacid:26333283	Unknown	not assigned.unknown	Transcript
O23957	glyma04g01181.1|pacid:26305929	Unknown	not assigned.unknown	Transcript
P01070	glyma08g45531.1|pacid:26310503	Unknown	not assigned.unknown	Transcript
Q9XES8	glyma08g18400.1|pacid:26306370	Unknown	not assigned.unknown	Transcript
I1JLC8	glyma03g07470.1|pacid:26335115	Unknown	not assigned.unknown	Transcript
I1NJC3	glyma20g39090.5|pacid:26338575	Unknown	not assigned.unknown	Transcript
Q39846	glyma13g36780.1|pacid:26315088	Unknown	not assigned.unknown	Transcript
A0A0R0FZI9	glyma16g31331.1|pacid:26352926	Unknown	not assigned.unknown	Transcript
K7LDT9	glyma09g25830.2|pacid:26340205	Unknown	not assigned.unknown	Transcript
C6SVI5	glyma19g31630.1|pacid:26327968	Unknown	not assigned.unknown	Transcript
I1KW97	glyma08g26100.1|pacid:26309351	Unknown	not assigned.unknown	Transcript
C6TAX7	glyma04g01130.1|pacid:26303715	Unknown	not assigned.unknown	Transcript
K7LSM2	glyma12g02520.4|pacid:26293123	Unknown	not assigned.unknown	Transcript
I1NJF5	glyma20g39380.1|pacid:26337969	Unknown	not assigned.unknown	Transcript
A0A0R0JWF4	glyma06g43641.1|pacid:26301907	Unknown	not assigned.unknown	Transcript
I1JL98	glyma03g06780.1|pacid:26334098	Unknown	not assigned.unknown	Transcript
I1JU43	glyma04g06210.1|pacid:26304008	Unknown	not assigned.unknown	Transcript
C6TG81	glyma13g31500.1|pacid:26317135	Unknown	not assigned.unknown	Transcript
K7L8K5	glyma08g26301.1|pacid:26306157	Unknown	not assigned.unknown	Transcript
K7KRZ4	glyma05g37200.1|pacid:26320024	Unknown	not assigned.unknown	Transcript
C6SWV3	glyma13g29550.1|pacid:26315832	Unknown	not assigned.unknown	Transcript
I1LSS5	glyma12g17560.1|pacid:26294350	Unknown	not assigned.unknown	Transcript
I1KB56	glyma06g14620.1|pacid:26300405	Unknown	not assigned.unknown	Transcript
I1M0W1	glyma13g27120.1|pacid:26316938	Unknown	not assigned.unknown	Transcript
K7LEQ5	glyma09g31740.2|pacid:26342476	Unknown	not assigned.unknown	Transcript
I1MKY2	glyma16g04180.1|pacid:26351488	Unknown	not assigned.unknown	Transcript
